# Supplementary material for: Evolution of neuropeptide Y/RFamide-like receptors in nematodes
Source: Heliyon. 2024 Jul 15;10(14):e34473. doi: 10.1016/j.heliyon.2024.e34473 (PMC11315170; doi:10.1016/j.heliyon.2024.e34473)
Supplement: MMC 2 — Nematode species (including Assembly, BioProject ID, Clade, N 50, Genome Size). [file mmc2.csv]

Species Name	Assembly	BioProject ID	Clade	N50	Genome Size
Acanthocheilonema viteae	ASM90053725v1	PRJEB1697	Clade III	25752	77350906
Acrobeloides nanus	v1	PRJEB26554	Clade IV	19572	248054631
Allodiplogaster sudhausi	Allodiplogaster_sudhausi_assembly_II	PRJEB48369	Clade V	3366075	352146914
Ancylostoma caninum	A_caninum_9.3.2.ec.cg.pg	PRJNA72585	Clade V	255299	465750606
Ancylostoma ceylanicum	Acey_2013.11.30.genDNA	PRJNA231479	Clade V	668412	313092710
Ancylostoma duodenale	A_duodenale_2.2.ec.cg.pg	PRJNA72581	Clade V	10112	332878295
Angiostrongylus cantonensis	A_cantonensis_Taipei_v1_5_4	PRJEB493	Clade V	43712	253242791
Angiostrongylus costaricensis	A_costaricensis_Costa_Rica_0011_upd	PRJEB494	Clade V	111998	262782696
Angiostrongylus vasorum	UZH_Avas_1.0	PRJNA663250	Clade V	1673247	279948744
Anisakis simplex	A_simplex_0011_upd	PRJEB496	Clade III	9229	126869778
Aphelenchus avenae	ASM2087589v1	PRJNA236621	Clade IV	141150	264011204
Aphelenchoides besseyi	AORT.fasta	PRJNA834627	Clade IV	17779264	47428222
Aphelenchoides bicaudatus	Abicaudatus.fasta	PRJNA834627	Clade IV	11905581	46428382
Aphelenchoides fujianensis	Afujianensis.fasta	PRJNA834627	Clade IV	553027	143834322
Ascaris lumbricoides	A_lumbricoides_Ecuador_v1_5_4	PRJEB4950	Clade III	55909	316975410
Ascaris suum	ASM18702v3	PRJNA62057	Clade III	4646302	298028455
Auanema sp. JU1783	JU1783_megahit_v1_1	PRJEB51845	Clade V	404820	59698091
Baylisascaris ailuri	ASM2284557v1	PRJNA612650	Clade III	48598	263907231
Bradynema listronoti	AAFC-BrLi-01_v2	PRJNA842945	Clade V	4373683	80637718
Brugia malayi	Bmal-4.0	PRJNA10729	Clade III	14214749	88235797
Brugia pahangi	B_pahangi_Glasgow_0011_upd	PRJEB497	Clade III	65530	90545113
Brugia timori	B_timori_Indonesia_v1_0_4_001_upd	PRJEB4663	Clade III	4903	64930714
Bursaphelenchus okinawaensis	BOKJv2	PRJEB40023	Clade IV	11641800	69956301
Bursaphelenchus xylophilus	BXYJv5	PRJEB40022	Clade IV	12794883	78274012
Caenorhabditis angaria	ps1010rel4	PRJNA51225	Clade V	79665	105997628
Caenorhabditis auriculariae	CAUJ	PRJEB40642	Clade V	948694	109583113
Caenorhabditis becei	CBECE_v1	PRJEB28243	Clade V	767505	87867412
Caenorhabditis bovis	CBOVIS_v1	PRJEB34497	Clade V	7557458	62726283
Caenorhabditis brenneri	C_brenneri-6.0.1b	PRJNA20035	Clade V	377250	190369721
Caenorhabditis briggsae	CB4	PRJNA10731	Clade V	17485439	108384165
Caenorhabditis elegans	WBcel235	PRJNA13758	Clade V	17493829	100286401
Caenorhabditis inopinata	Sp34_v7	PRJDB5687	Clade V	20594552	122994328
Caenorhabditis japonica	C_japonica-7.0.1	PRJNA12591	Clade V	94114	166256191
Caenorhabditis latens	CaeLat1.0	PRJNA248912	Clade V	366678	117124750
Caenorhabditis nigoni	nigoni.pc_2016.07.14	PRJNA384657	Clade V	20390332	129488540
Caenorhabditis panamensis	CPANA_v1	PRJEB28259	Clade V	487150	79045575
Caenorhabditis parvicauda	CPARV_v1	PRJEB12595	Clade V	44393	93733926
Caenorhabditis quiockensis	CQUIO_v1	PRJEB11354	Clade V	139266	100371645
Caenorhabditis remanei	ASM164373v2	PRJNA248909	Clade V	1522088	118549266
Caenorhabditis sinica	1	PRJNA194557	Clade V	25151	131797386
Caenorhabditis sp. 36	CNIP	PRJEB53466	Clade V	9393127	59029622
Caenorhabditis sulstoni	CSULS_v1	PRJEB12601	Clade V	136669	65098870
Caenorhabditis tribulationis	CTRIB_v1	PRJEB12608	Clade V	224519	101228815
Caenorhabditis tropicalis	Caenorhabditis_sp11_JU1373-3.0.1	PRJNA53597	Clade V	20921866	79321433
Caenorhabditis uteleia	CUTEL_v1	PRJEB12600	Clade V	175547	104046868
Caenorhabditis waitukubuli	CWAIT_v1	PRJEB12602	Clade V	15045	91416478
Caenorhabditis zanzibari	CZANZ_v1	PRJEB12596	Clade V	91045	101086038
Cercopithifilaria johnstoni	SD210906	PRJEB47283	Clade III	98884	76938708
Cylicostephanus goldi	C_goldi_Cheshire_0011	PRJEB498	Clade V	1235	173362437
Dictyocaulus viviparus	nDv.1.0	PRJEB5116	Clade V	22491	169388535
Diploscapter coronatus	ASM220778v1	PRJDB3143	Clade V	1007652	170470382
Diploscapter pachys	DipSp1Ass11Ann3	PRJNA280107	Clade V	124169	157719873
Dirofilaria immitis	nDi.2.2	PRJEB1797	Clade III	71050	88309529
Ditylenchus destructor	ASM157970v1	PRJNA312427	Clade IV	555026	111138200
Ditylenchus dipsaci	D.dipsaci.v1.0	PRJNA498219	Clade IV	287009	227234012
Dracunculus medinensis	D_medinensis_Ghana_v2_0_4	PRJEB500	Clade III	643251	103750625
Elaeophora elaphi	E_elaphi_v1_0_4	PRJEB502	Clade III	25422	82568297
Enterobius vermicularis	E_vermicularis_Canary_Islands_upd	PRJEB503	Clade III	20546	150050672
Globodera pallida	GPAL001	PRJEB123	Clade IV	120163	123625196
Globodera rostochiensis	nGr	PRJEB13504	Clade IV	88495	95876286
Gongylonema pulchrum	G_pulchrum_Hokkaido_0011_upd	PRJEB505	Clade III	4421	322334493
Haemonchus contortus	haemonchus_contortus_MHCO3ISE_4.0	PRJEB506	Clade V	47382676	283439308
Haemonchus placei	H_placei_MHpl1_0011_upd	PRJEB509	Clade V	37562	259125910
Halicephalobus mephisto	mephisto_omega	PRJNA528747	Clade IV	313311	61422354
Heligmosomoides polygyrus	H_bakeri_Edinburgh_0011_upd	PRJEB1203	Clade V	35732	560662278
Heterodera carotae	ASM2450013v1	PRJNA774818	Clade IV	13935	95119944
Heterodera glycines	ASM414822v2	PRJNA381081	Clade IV	17907690	157978452
Heterodera schachtii	Cam_Hsc_genome1.1	PRJNA522950	Clade IV	1273070	179246932
Heterorhabditis bacteriophora	Heterorhabditis_bacteriophora-7.0	PRJNA13977	Clade V	312328	77007652
Heterorhabditis indica	Hi_IARI_1.1	PRJNA720543	Clade V	216761	91271515
Hoplolaimus columbus	ASM1643307v1	PRJNA659263	Clade IV	7546	46941449
Hoplolaimus galeatus	ASM1643290v1	PRJNA659265	Clade IV	7300	13242996
Litomosoides sigmodontis	ASM90053727v1	PRJEB3075	Clade III	45733	64813410
Loa loa	LLoa-hgap-1	PRJNA246086	Clade III	180288	96405388
Meloidogyne arenaria	ASM313380v1	PRJNA438575	Clade IV	204341	284032373
Meloidogyne enterolobii	ASM369367v1	PRJNA340324	Clade IV	10529	162967259
Meloidogyne exigua	ASM1890577v1	PRJNA725818	Clade IV	1882513	42101073
Meloidogyne floridensis	nMf_1_1	PRJEB6016	Clade IV	3688	96673063
Meloidogyne graminicola	Mgraminicola_V1	PRJNA411966	Clade IV	20427	38184958
Meloidogyne hapla	Freeze_1	PRJNA29083	Clade IV	37501	53017507
Meloidogyne incognita	Meloidogyne_incognita_V3	PRJEB8714	Clade IV	38543	183531997
Meloidogyne javanica	ASM90000394v1	PRJEB8714	Clade IV	10373	235798407
Mesorhabditis belari	M.Belari_Hybrid_genome	PRJEB30104	Clade V	468998	163453184
Micoletzkya japonica	Micoletzkya_japonica_genome	PRJEB27334	Clade V	188443	201900956
Necator americanus	N__americanus_v1	PRJNA72135	Clade V	211860	244075060
Nippostrongylus brasiliensis	N_brasiliensis_RM07_v1_5_4_0011_upd	PRJEB511	Clade V	33446	294400206
Oesophagostomum dentatum	O_dentatum_10.0.ec.cg.pg	PRJNA72579	Clade V	19257	489973581
Onchocerca flexuosa	O_flexuosa_Cordoba_0011_upd	PRJEB512	Clade III	2932	86175476
Onchocerca ochengi	O_ochengi_Ngaoundere	PRJEB1204	Clade III	16140	91660559
Onchocerca volvulus	ASM49940v2	PRJEB513	Clade III	25485961	96427137
Oscheius dolichura	nxOscDolc1.1	PRJEB51346	Clade V	11571861	70353190
Oscheius onirici	nxOscOnir1.1	PRJEB51305	Clade V	10624782	65799799
Oscheius sp. DF5120	nxOscSper1.1	PRJEB51356	Clade V	8179975	47761381
Oscheius sp. G VE-2021	ASM2234346v1	PRJNA768871	Clade V	2906989	128886982
Oscheius sp. JU1382	nxOscSpeu1.1	PRJEB51359	Clade V	10227709	62261899
Oscheius tipulae	Oscheius_tipulae_assembly_v2	PRJEB15512	Clade V	1203411	59468623
Panagrellus redivivus	Pred3	PRJNA186477	Clade IV	262414	65093147
Panagrellus sp. LJ2284	LJ2284	PRJNA845886	Clade IV	11844156	74454495
Panagrellus sp. LJ2285	LJ2285	PRJNA845886	Clade IV	10706094	62270399
Panagrolaimus davidi	PDA_v2	PRJEB32708	Clade IV	4441	118052509
Panagrolaimus sp. ES5	ES5_v2	PRJEB32708	Clade IV	6292	90240976
Panagrolaimus sp. LJ2400	LJ2400	PRJNA845886	Clade IV	7797374	182164411
Panagrolaimus sp. LJ2406	LJ2406	PRJNA845886	Clade IV	3518084	230526197
Panagrolaimus sp. LJ2414	LJ2414	PRJNA845886	Clade IV	3283130	217946463
Panagrolaimus sp. 1159	PS1159_v2	PRJEB32708	Clade IV	9884	84957092
Panagrolaimus superbus	PSU_v2	PRJEB32708	Clade IV	1889	76664811
Parapristionchus giblindavisi	Parapristionchus_genomic	PRJEB27334	Clade V	112408	200833897
Parascaris equorum	P_equorum_v1_0_4	PRJEB514	Clade III	5333	185376996
Parascaris univalens	ASM225920v1	PRJNA386823	Clade III	1825986	253353821
Parastrongyloides trichosuri	P_trichosuri_KNP	PRJEB515	Clade IV	836942	42486966
Parelaphostrongylus tenuis	ASM1905537v1	PRJNA729714	Clade V	158514	490900720
Plectus sambesii	Psam_v1.0	PRJNA390260	Clade C	23404	186666232
Pristionchus arcanus	P._arcanus_genome	PRJEB27334	Clade V	269953	202757162
Pristionchus entomophagus	P._entomophagus_genome	PRJEB27334	Clade V	367513	264161588
Pristionchus exspectatus	Pristionchus_exspectatus_de_novo_assemembly	PRJEB24288	Clade V	142227	177635997
Pristionchus fissidentatus	Pristionchus_fissidentatus_genome	PRJEB27334	Clade V	441872	247442930
Pristionchus japonicus	Pristionchus_japonicus_genome	PRJEB27334	Clade V	447930	223093336
Pristionchus maxplancki	Prisstionchus_maxplancki_genome	PRJEB27334	Clade V	308537	265592641
Pristionchus mayeri	Pristionchus_mayeri_genome	PRJEB27334	Clade V	234324	297448349
Pristionchus pacificus	El_Paco	PRJNA12644	Clade V	23915096	158500396
Propanagrolaimus sp. JU765	JU765_v2	PRJEB32708	Clade IV	10861	64262255
Rhabditophanes sp. KR3021	Rhabditophanes_sp_KR3021	PRJEB1297	Clade IV	537195	47267908
Romanomermis culicivorax	nRc.2.0	PRJEB1358	Clade I	17583	322765761
Setaria digitata	ASM364038v1	PRJNA479729	Clade III	120860	78770088
Soboliphyme baturini	S_baturini_Dall_Island_0011_upd	PRJEB516	Clade I	19742	218332512
Steinernema carpocapsae	ASM75764v3	PRJNA202318	Clade IV	7362381	84512609
Steinernema feltiae	S_felt_v1_submitted	PRJNA204661	Clade IV	47472	82627153
Steinernema glaseri	S_glas_v1_submitted	PRJNA204943	Clade IV	37382	92932499
Steinernema khuongi	ASM1664801v1	PRJNA670677	Clade IV	46074	81763885
Steinernema monticolum	S_monti_v1_submitted	PRJNA205067	Clade IV	11533	89356173
Steinernema scapterisci	S_scapt_v1_submitted	PRJNA204942	Clade IV	90783	79776474
Strongyloides papillosus	S_papillosus_LIN_v2_1_4	PRJEB525	Clade IV	86067	60447969
Strongyloides ratti	S_ratti_ED321_v5_0_4	PRJEB125	Clade IV	11693564	43166851
Strongyloides stercoralis	S_stercoralis_PV0001_v2_0_4	PRJEB528	Clade IV	431128	42674647
Strongyloides venezuelensis	S_venezuelensis_HH1	PRJEB530	Clade IV	715404	52178999
Strongylus vulgaris	S_vulgaris_Kentucky_0011_upd	PRJEB531	Clade V	2377	291096078
Syphacia muris	S_muris_Valencia_v1_0_4	PRJEB524	Clade III	60614	99093317
Teladorsagia circumcincta	T_circumcincta.14.0.ec.cg.pg	PRJNA72569	Clade V	46814	700614188
Thelazia callipaeda	T_callipaeda_Ticino_0011_upd	PRJEB1205	Clade III	50894	75392092
Toxocara canis	T_canis_Equador_0011_upd	PRJEB533	Clade III	31084	299788016
Trichinella britovi	T3_ISS120_r1.0	PRJNA257433	Clade I	147150	51504795
Trichinella murrelli	T5_ISS417_r1.0	PRJNA257433	Clade I	106269	49016728
Trichinella nativa	T_nativa_rf_gd	PRJNA179527	Clade I	12611	49070491
Trichinella nelsoni	T7_ISS37_r1.0	PRJNA257433	Clade I	293867	47436005
Trichinella papuae	T10_ISS1980_r1.0	PRJNA257433	Clade I	222396	46844510
Trichinella patagoniensis	T12_ISS2496_r1.0	PRJNA257433	Clade I	154103	49773209
Trichinella pseudospiralis	T4_ISS13_r1.0	PRJNA257433	Clade I	235426	49162916
Trichinella pseudospiralis	T4_ISS141_r1.0	PRJNA257433	Clade I	167180	46055013
Trichinella pseudospiralis	T4_ISS176_r1.0	PRJNA257433	Clade I	287133	49152658
Trichinella pseudospiralis	T4_ISS470_r1.0	PRJNA257433	Clade I	234172	48398615
Trichinella pseudospiralis	T4_ISS588_r1.0	PRJNA257433	Clade I	112255	48106863
Trichinella spiralis	T1_ISS3_r1.0	PRJNA257433	Clade I	212546	50025957
Trichinella sp. T6	T6_ISS34_r1.0	PRJNA257433	Clade I	158103	50853738
Trichinella sp. T8	T8_ISS272_r1.0	PRJNA257433	Clade I	239129	49331761
Trichinella sp. T9	T9_ISS409_r1.0	PRJNA257433	Clade I	212690	49075249
Trichinella zimbabwensis	T11_ISS1029_r1.0	PRJNA257433	Clade I	205645	50795114
Trichuris muris	TMUE3.0	PRJEB126	Clade I	28941788	111837642
Trichuris suis	T_suis_1.0.allpaths	PRJNA179528	Clade I	1322386	63839715
Trichuris trichiura	TTRE3.0	PRJEB535	Clade I	11299416	80573711
Wuchereria bancrofti	W_bancrofti_Jakarta_0011_upd	PRJEB536	Clade III	9872	76991470
