# Supplementary material for: Evolution of neuropeptide Y/RFamide-like receptors in nematodes
Source: Heliyon. 2024 Jul 15;10(14):e34473. doi: 10.1016/j.heliyon.2024.e34473 (PMC11315170; doi:10.1016/j.heliyon.2024.e34473)
Supplement: MMC 3 — Resulting Multiple Sequence Alignment. [file mmc3.zip]

Archive with 33 entries (32 files):
- Suppl_3_Multiple_sequence_Alignments/
- Suppl_3_Multiple_sequence_Alignments/frpr14.fasta
- Suppl_3_Multiple_sequence_Alignments/frpr18.fasta
- Suppl_3_Multiple_sequence_Alignments/frpr1.fasta
- Suppl_3_Multiple_sequence_Alignments/frpr12.fasta
- Suppl_3_Multiple_sequence_Alignments/frpr15.fasta
- Suppl_3_Multiple_sequence_Alignments/frpr16.fasta
- Suppl_3_Multiple_sequence_Alignments/frpr17.fasta
- Suppl_3_Multiple_sequence_Alignments/frpr19.fasta
- Suppl_3_Multiple_sequence_Alignments/frpr2.fasta
- Suppl_3_Multiple_sequence_Alignments/frpr3.fasta
- Suppl_3_Multiple_sequence_Alignments/frpr4.fasta
- Suppl_3_Multiple_sequence_Alignments/frpr5.fasta
- Suppl_3_Multiple_sequence_Alignments/frpr6.fasta
- Suppl_3_Multiple_sequence_Alignments/frpr8.fasta
- Suppl_3_Multiple_sequence_Alignments/frpr9.fasta
- Suppl_3_Multiple_sequence_Alignments/frpr_all.fasta
- Suppl_3_Multiple_sequence_Alignments/npr1.fasta
- Suppl_3_Multiple_sequence_Alignments/npr10.fasta
- Suppl_3_Multiple_sequence_Alignments/npr12.fasta
- Suppl_3_Multiple_sequence_Alignments/npr5.fasta
- Suppl_3_Multiple_sequence_Alignments/npr2.fasta
- Suppl_3_Multiple_sequence_Alignments/npr21.fasta
- Suppl_3_Multiple_sequence_Alignments/npr3.fasta
- Suppl_3_Multiple_sequence_Alignments/npr6.fasta
- Suppl_3_Multiple_sequence_Alignments/npr7.fasta
- Suppl_3_Multiple_sequence_Alignments/npr8.fasta
- Suppl_3_Multiple_sequence_Alignments/frpr20.fasta
- Suppl_3_Multiple_sequence_Alignments/npr11.fasta
- Suppl_3_Multiple_sequence_Alignments/npr13.fasta
- Suppl_3_Multiple_sequence_Alignments/npr4.fasta
- Suppl_3_Multiple_sequence_Alignments/npr20.fasta
- Suppl_3_Multiple_sequence_Alignments/npr_all.fasta
