# Supplementary material for: Evolution of neuropeptide Y/RFamide-like receptors in nematodes
Source: Heliyon. 2024 Jul 15;10(14):e34473. doi: 10.1016/j.heliyon.2024.e34473 (PMC11315170; doi:10.1016/j.heliyon.2024.e34473)
Supplement: MMC 3 — Resulting Multiple Sequence Alignment. [file mmc3.zip › Suppl_3_Multiple_sequence_Alignments/frpr14.fasta]

>16-frpr14K07E851_SSTP_contig0000007_445920_475961_strongyloides_stercoralis_PRJEB528
--------------------------------------------------------------------------------------------------------------------------------------------------------------------------------------------------------------------SNIYLAALG-----TSDLLM----ICTAMFLFV----------------------------------LESWRHHSRPI-----------------------------------------------------------------------------------------VAYIYGTLYI--------------------------------------------------SIRSNISNNISI-----F---LCCCSC-------------------------------LFYSCSTSQKNWRM-------------------------------------------------------------------------------------------------------------------------------------------------LKNCYNNNNNMFFIC------SSFFTSICFMYYKINFTNMSN---------------------------------------------------------------------------------------------------------------------------------------------------------------------------------------------------------------------------------RLN-------------------------------------------------------------------------------KNILYN------------------ILY---------ISLYNIYGSWAISCIG---------------YSY----MCC------------CISMLQ--------------------------------------KRRKRRW-------NNKFNIS-------CFLFY---------------FLLYS-------------------------------TCRFSINISTTT-------------------------------------------------------------------------------------------------------------------------------------------------------------------------------------
>9-frpr14K07E851_PTRK_scaffold0000003_976468_1007538_parastrongyloides_trichosuri_PRJEB515
-------------------------------------------------------------------AYN----------------------IAVSGVI--------LAFVGII-----GFF----G----NIFV---IRVYTT-------------------------------------------------------------SSMRKYSSNIYLAALG-----TSDLFM----ICTAMFLFV----------------------------------LESWRHH------------------------------------------------------------------------------------------SPPYIFPLGAIFQ----------------------------------------TT--------SVYFCVAAAVDC-----F---IHVV---------------------------------------------------------------------------------------------------------------------------------------------------------------------------------------------------------------------LPKKI-----------------------------------------------------------------------------------------------------------------------------------------------------------------------------------------------------------------------------------------------------------------------------------------------------------------------------------------------------------GDK---------CEENEEDGTISLILVV---------------FFF----IFC----NFI---ALVVNFLE----------------------------------LIFQQQLEATM-------AYLIDMS-------NLLVV-----INC----TANFFVYL--I-FSPAF------------RR--------TLKEMLLSKK---------------------------------------------------------------------------------------------------------------------------------------------------------------------------------------
>16-frpr14K07E851_SVE_contig0000004_17832_48860_strongyloides_venezuelensis_PRJEB530
-------------------------------------------------------------------AYN----------------------IAVSGVL--------LAFVGVI-----GFF-----G---NILV---IRVYTT-------------------------------------------------------------PSMRKYSSNIYLAALG-----TSDLLM----ICTAMFLFV----------------------------------LESWRHHSHPF-----------------------------------------------------------------------------------------------------------------------------------------------------VAYI-------------Y---LEATMA---------------------------------------------------------------------------------------------------------------------------------------------------------------------------------------------------------------------------------------------------------------------------------------------------------------------------------------------------------------------------------------------------------------------------------------------------------------------------------------------------------------------------------------------------------------------------------------------------------------------------------------------------------------------------------------------------------------YLIDMS-------NLLVV-----INC----TANFFVYL--I-FSPAF------------KR--------TLKELILPNK---------------------------------------------------------------------------------------------------------------------------------------------------------------------------------------
>20-frpr14K07E851_scaffold31_346538_377893_ditylenchus_destructor_PRJNA312427
-----------------------------------------------------------------------------------------------------------------------------------------------------------------------------------------------------------------TYNIAISGVVLA-----LVGMIG----LVGNMFVIM----------------------------------VYTSTEQRLAY----------------------------------------------------------------------------------AYGIGAPLFFPLSAVFQ----------------------------------------TT--------SVYFCVAAAVDC-----F---ISVTLP-----------------------------SAFKEICCTAKVVVLT-------------------------------------------------------------MAICCSVYNIPHFFEIKAIECVDVRYGGFHSLQICPTDFRL--------------------------------DALY-------YTVYYTYMYTTFMAV------GPLLL-LIVLNIFVVITVIRK--------------------------------------------------------------------------------------------------------------------------------------------------------------------------------------------------------------------------------------------------------------------------------------------------------------------------------------------------------GASEDSDTISLILVV---------------FLF----IFC----NFT---ALLLNFLE----------------------------------LTLYEQLKHII-------VYLVDLS-------NLLVV-----INC----TANFFVYV--I-FGNSF------------RR--------SLKQ---------------------------------------------------------------------------------------------------------------------------------------------------------------------------------------------
>17-frpr14K07E851_MONTI_9157_0_21048_steinernema_monticolum_PRJNA205067
-------------------------------------------------------------------VYN----------------------MAVSGIV--------LAIVGFI-----GLA-----G---NFLV---IIVYTS-------------------------------------------------------------AEQKIHSTSIYLAALA-----ASDFSM----ICTAMFLFV----------------------------------LEAWRHHGPPF-------------------------------------------------------------------------------LAYLYGSGAPLIFPLGAMFQ----------------------------------------TT--------SVYFCVAAAVDC-----F---IAVVFD--------------------------GERRYLKEICCTPKRAKVT-------------------------------------------------VIT---------LTVCCFLYNIPHFFEIQAIPCIDNRFLTESLQICPTEIRM---------------------------------DPVY-------YTIYYTYMYTTFMAV------GPLLL-LVVLNILVVASVLTK--------------------------------------------------------------------------------------------------------------------------------------------------------------------------------------------------------------------------------------------------------------------------------------------------------------------------------------------------------GAGEDSDTVSLILVV---------------CLF----IFC----NFT---ALLVNFLE----------------------------------LTLYEQLKGVI-------IYLVDMS-------NLLVV-----INC----TANFFVYL--I-FGASF------------RR--------TL-----------------------------------------------------------------------------------------------------------------------------------------------------------------------------------------------
>6-frpr14K07E851_CBOVI.ctg00012_chrII_840484_870510_caenorhabditis_bovis_PRJEB34497
-------------------------------------------------------------------------------------------------------------------------------------------------------------------------------------------------------------QIEVIHSTSIYLAALA-----LSDFFL----ILTAMFLFV----------------------------------LEAWRHHDYPV-------------------------------------------------------------------------------LAYLYVTGAPIIFPLAAVFQ----------------------------------------TS--------SVYFCVAAAVDC-----F---IIVVLP----------------------------ASVKQLYCTPKRAKIVC-----------------------------------------------------------SYVILFCIVYNIPHFFELQKVACIDPDGSDSLQICPTDFRVNEAY-----------------------------------------YSIYYTYMYTTFLAI------GPLSL-LILLNICVVFTVLTK-----------------------------------------------------------------------------------------------------------------------------------------------------------------------------------------------------------------------------------------------------------------------------------------------------------------------GP------------------------------SEPGGDDDTVSLILVV---------------FFF----IFC----NFT---ALLVNFLE------------------------------------IILDDPTML-------VYFVDLS-------NLLVV-----VNG----TANFFCYF--F-FGSSF------------RA--------TLRK---------------------------------------------------------------------------------------------------------------------------------------------------------------------------------------------
>2-frpr14K07E851_ACAC_scaffold0000012_226533_276162_angiostrongylus_cantonensis_PRJEB493
-----------------------------------------------------------NFQTYN---------------------------LTVSGVL--------LAIVGLI-----GLIG--------NILV---VRVYTH-------------------------------------------------------------EDHWSRSTSIYLAALG-----FSDFFL----IVTAMFLFV----------------------------------LEAWRHHNYPF-------------------------------------------------------------------------------VAWAYVFGAPVVFPIAAIFQ----------------------------------------TS--------SVYFCVAAAVDC-----F---IRVVLP----------------------------ESVRQLYCTPRKAKMTC-----------------------------------------------------------TCIMVICILYNIPHFFELEKVRCPFQFLMSSLVFLSLKVPCIAADGDLGQQICPTDIRLDPAY-----------------------YAIYYTYMYTTFLAI------GPLTL-LILLNICVVFTVLTK---------------------------------------------------------------------------------------------------------------------------------------------------------------------------------------------------------------------------------------------------------------------------------------------------------------------------------------------R---------TAASDDSDTISLILVV---------------FFF----IFC----NFT---ALLVNFME------------------------------------IILNNPNLL-------VYFVDLS-------NLLVV-----ING----TANFFCYL--I-FGVGF------------RQ--------TLRK---------------------------------------------------------------------------------------------------------------------------------------------------------------------------------------------
>1-frpr14K07E851_KI658727_691490_741580_necator_americanus_PRJNA72135
------------------------MNHHARGKKTTHISPVKMSAYTENPLIFCNACLGSTDPDY--QTYN----------------------LAVSGVL--------LAVVGII-----GLI----G----NVLV---VSVYTH-------------------------------------------------------------DDHWKRSTSIYLAALG-----FSDFFL----ILTAMFLFV----------------------------------LEAWRHHNHPY-------------------------------------------------------------------------------LAWAYVFGAPLVFPVAAVFQ----------------------------------------TS--------SVYFCVAAAVDC-----F---ISVVLP----------------------------ESVRQLYCTPRRAKVTC-----------------------------------------------------------ICLMIVCTLYNIPHFFELEKVDCIANDDSLSAQICPTDIRLDPAY-----------------------------------------YAIYYTYMYTTFLAI------GPLAL-LILLNVCVVFTV----------------------------------------------------------------------------------------------------------------------------------------------------------------------------------------------------------------------------------------------------------------------------------------------------------------------------------------------LTR---------RSETDESDTISLVLVV---------------FFF----IFC----NFT---ALLVNFME------------------------------------IILNNPNIL-------VYFVDLS-------NLLVV-----ING----TANFFCYL--I-FGASF------------RQ--------TLKK---------------------------------------------------------------------------------------------------------------------------------------------------------------------------------------------
>16-frpr14K07E851_JU765_contig12708_0_26462_propanagrolaimus_ju765_PRJEB32708
--------------------------------------------------------TDPKYLTYN---------------------------MAVSGVL--------MAVFGMI-----GLIG--------NMFV---VMTYTS-----------------------------------------------------------KNKKQRISSTSLYLAALG-----ASDFGL----ILTAMFLFV----------------------------------LEAWRHHGHYS---------------------------------------------------------------------------------------LAYLYHGDIMDI--------------------------------------------------TAWLIFTVEVPR-SSSPW---ALFFKP-------------------------------------------------------------------------------------------------------------------------------------------------------------------------------------------------------------------LQCTFVLPLLSTVSSTLSCQK------------------------------------------------------------------------------------------------------------------------------------------------------------------------------------------------------------------------------------------------------------------------------------------------------------------LAKNCVQ------------------------------HLKMPKGSSLSLLFIL----------------------WIC----------PT----------------------------------------------------------SLSSTVL------------------------VTFLFIFL----ANLSV-----------------------------------------------------------------------------------------------------------------------------------------------------------------------------------------------------------------------
>24-frpr14K07E851_Cjap.Contig17164_1980_32887_caenorhabditis_japonica_PRJNA12591
----------------------------------METTTQILEDVTVPEMMSCNSCLGSTDPEYLTYN------------------------LAVSGVL--------LAIVGMV-----GLIG--------NILV---VKTYLH-------------------------------------------------------------PEQAIHSTSIYLAALG-----FSDFFL----VLTAMFLFV----------------------------------LEAWRHHDYPT-------------------------------------------------------------------------------LAYLYVVGAPIIFPVAAVFQ----------------------------------------TS--------SVYFCVAAAVDC-----F---IIVVLP----------------------------QSVRTLYCTPRRAKITC-----------------------------------------------------------TVLMILCIAYNIPHFFELEKVQCLDEAGLEAMQICPTDIRLDPAY-----------------------------------------YAIYYTYMYTTFLAI------GPLSM-LILLNICVVFTVVTK-----------------------------------------------------------------------------------------------------------------------------------------------------------------------------------------------------------------------------------------------------------------------------------------------------------------------GS------------------------------ANENGEDDTISLILVV---------------FFF----IFC----NFT---ALLVNFME------------------------------------IVFNDPKML-------VYFVDLS-------NLLVV-----VNG----TANFFCYW--I-FGTSF------------RN--------TLKKVVFGAPAK--------------------------------------------RSSNLWISDEENKNTSQTLI---------------------------------------------------------------------------------------------------------------------
>25-frpr14K07E851_Cjap.Contig4166_0_1813_caenorhabditis_japonica_PRJNA12591
----------------------------------METTTQILEDVTVPEMMSCNSCLGSTDPEYLTYN------------------------LAVSGVL--------LAIVGMV-----GLI-G-------NILV---VKTYLH-------------------------------------------------------------PEQAIHSTSIYLAALG-----FSDFFL----VLTAMFLFV----------------------------------LEAWRHHD-------------------------------------------------------------------------------------------------------------------------------------------------------------------------Y--------P-------------------------------------------------------------------------------------------------------------------------------------------------------------------------------------------------------------------------------------------------------------------------------------------------------------------------------------------------------------------------------------------------------------------------------------------------------------------------------------------------------------------------------------------------------------------------------------------------------------------------------------------------------------------------------------------------------------------------------------------------------------------------------------------------------------------------------------------------------------------------------------------------------------------------------------------------------------------------------------
>16-frpr14K07E851_CSP39.scaffold09658_3447_31248_caenorhabditis_waitukubuli_PRJEB12602
-----------------------------------METTTSQLLDFEPPPMFCNSCLGSTDPEY--LTYN----------------------LAVSGVL--------LAIVGMV-----GLI----G----NILV---VKTYLH-------------------------------------------------------------PEQAVHSTSIYLAALG-----FSDFFL----VLTAMFLFV----------------------------------LEAWRHHDYPT-------------------------------------------------------------------------------LAYMYVIGAPVIFPVAAVFQ----------------------------------------TS--------SVYFCVAAAVDC-----F---IIVVLP----------------------------ESVKQLYCTPRRAKVTC--------------------------------------------------AI---------LMIICFVYNIPHFFELEKVDCLDEAGQDSMQICPTDIRLDPAY-----------------------------------------YAIYYTYMYTTFLAI------GPLTL-LILLNICVVFTVVTK--------------------------------------------------------------------------------------------------------------------------------------------------------------------------------------------------------------------------------------------------------------------------------------------------------------------------------------------GS---------ANENGEDDTISLILVV---------------FFF----IFC----NFT---ALLVNFME------------------------------------LIFNDPKML-------VYFVDLS-------NLLVV-----VNG----TANFFCYF--I-FGTSF------------RN--------TLKKVVLGSPAK--------------------------------------------RSANLWINDEENKNQHSHALI--------------------------------------------------------------------------------------------------------------------
>27-frpr14K07E851_Cbre_Contig118_92958_123487_caenorhabditis_brenneri_PRJNA20035
-----------------------------------MDATTSSMLDFEPPPIFCNSCLGSTDPEYLTYN------------------------LGVSGVL--------LAIVGMI-----GLIG--------NVLV---VKTYLH-------------------------------------------------------------PELAIHSTSIYLAALG-----FSDFFL----VLTAMFLFV----------------------------------LEAWRHHDYPT-------------------------------------------------------------------------------LAYLYVTGAPIIFPVAAVFQ----------------------------------------TS--------SVYFCVAAAVDC-----F---IQVVLP----------------------------ESVKQLYCTPRRAKLTC-----------------------------------------------------------SVLMIICCVYNIPHFFELEKVDCLDEKGLDSMQICPTDIRLDPAY-----------------------------------------YAIYYTYMYTTFLAI------GPLTL-LILLNICVVFTVVSK-----------------------------------------------------------------------------------------------------------------------------------------------------------------------------------------------------------------------------------------------------------------------------------------------------------------------GS------------------------------NSENGEDDTISLILVV---------------FFF----IFC----NFT---ALMVNFME------------------------------------LIFNDPTML-------VYFVDLS-------NLLVV-----VNG----TANFFCYF--I-FGTSF------------RN--------TCKK---------------------------------------------------------------------------------------------------------------------------------------------------------------------------------------------
>24-frpr14K07E851_CSP40.scaffold00105_124504_156578_caenorhabditis_tribulationis_PRJEB12608
-----------------------------------MEATTSQLLNFEPPPIFCNSCLGSTDPEYLSKFQTYN--------------------LAVSGFL--------LAVVGMI-----GLI-G-------NILV---VKTYLH-------------------------------------------------------------PEQAMHSTSIYLAALG-----FSDFFL----VLTAMFLFV----------------------------------LEAWRHHDYPT-------------------------------------------------------------------------------LAYLYVIGAPIIFPVAAVFQ----------------------------------------TS--------SVYFCVAAAVDC-----F---IIVVLP----------------------------ESVKLIYCTPRRAKITC-----------------------------------------------------------LILMLLCSAYNVPHFFELEKVDCLDENGRDSMQICPTDIRLDPAY-----------------------------------------YAIYYTYMYTTFLAI------GPLTL-LILLNICVVFTVVTK-------------------------------------------------------------------------------------------------------------------------------------------------------------------------------------------------------------------------------------------------------------------------------------------------------------------------------------------------------GSDGGEDDTISLILVV---------------FFF----IFC----NFT---ALMVNFME------------------------------------LIFNDPTML-------VYFVDLS-------NLLVV-----VNG----TANFFCYF--I-FGTSF------------RN--------TLKKIVLGSPAK--------------------------------------------RSAVLWINDQENKNQQAHALI--------------------------------------------------------------------------------------------------------------------
>11-frpr14K07E851_CSP26.scaffold01233_14871_47678_caenorhabditis_zanzibari_PRJEB12596
-----------------------------------MEATTSQLLNFEPPPIFCNSCLGSTDPEYLTYN------------------------LAISGVL--------LAVVGMI-----GLI-G-------NILV---VKTYLH-------------------------------------------------------------PEQAMHSTSIYLAALG-----FSDFFL----VLTAMFLFV----------------------------------LEAWRHHDYPT-------------------------------------------------------------------------------LAYLYVIGAPIIFPVAAVFQ----------------------------------------TS--------SVYFCVAAAVDC-----F---IIVVLP----------------------------ESVKLIYCTPRRAKMTC-----------------------------------------------------------LILMVLCSAYNVPHFFELEKVACLDENGRDSMQICPTDIRLDPAY-----------------------------------------YAIYYTYMYTTFLAI------GPLTL-LILLNVCVVFTVVTK-------------------------------------------------------------------------------------------------------------------------------------------------------------------------------------------------------------------------------------------------------------------------------------------------------------------------------------------------------GSDGGEDDTISLILVV---------------FFF----IFC----NFT---ALMVNFME------------------------------------LIFNDPTML-------VYFVDLS-------NLLVV-----VNG----TANFFCYF--I-FGTSF------------RN--------TLKKIVLGSPAK--------------------------------------------RSAVLWINDQENKNQQAHALI--------------------------------------------------------------------------------------------------------------------
>14-frpr14K07E851_nOt.2.0.scaf00003_1673397_1704970_oscheius_tipulae.PRJEB15512.WBPS15.genomic.fa
---------------------------------------------------------NHQVQTYN---------------------------LTVSGVI--------LAIVGLI-----GLMG--------NILV---MKVYLH-------------------------------------------------------------KTQRIHSTSIYLAALA-----FSDFFL----ILTAMFLFV----------------------------------LEAWRHHGYPT-------------------------------------------------------------------------------LAWAYVAGAPIVFPVAAVFQ----------------------------------------TT--------SVYFCVAAAVDC-----F---ITVVLP----------------------------QSVRVLYCTPKLNSRRH------------------------------------------------------------------------------------------------------------------------------------------------------------------------C---LSHFGRLLLHFLQLH-------------------------------------------------------------------------------------------------------------------------------------------------------------------------------------------------------------------------------------------------------------------------------------------------------------------GSSCLY------------------------------GDNLQQSANASLPSRP----------------------LQS----------PCRHQRNS----------------------------------------------------LFLLSIF-----------------WSC----------------FPEDI------------ER---------------------------------------------------------------------------------------------------------------------------------------------------------------------------------------------------------
>12-frpr14K07E851_Scaffold1357_827290_858872_heterorhabditis_bacteriophora.PRJNA13977.WBPS15.genomic.fa
-----------------------------------------------------------------------------------------TYNLAVSGVL--------LAIVGLI-----GLVG--------NLLV---ILVYTH-------------------------------------------------------------PDQRIHSTSIYLAALA-----SSDFFL----ILTAMFLFV----------------------------------LEAWRHHNYPL-------------------------------------------------------------------------------LAWAYVFGAPLVFPIAAVFQ----------------------------------------TS--------SVYYCVAAAVDC-----F---IAVVLP----------------------------ESVRQLYCTPKRAKVTC-----------------------------------------------------------VCIMLLCVIYNIPHFFELEEVFILYLSYNIQVACVGNDGLPSTQICPTDIRLDPAY------------------------------YAIYYTYMYTTFLAI------GPLTL-LVLLNICVVFTVLT--------------------------------------------------------------------------------------------------------------------------------------------------------------------------------------------------------------------------------------------------------------------------------------------------------------------------------------------------------KGTGGDSDTISLILVV---------------FFF----ILC----NFT---ALLVNFME------------------------------------IILNNPRML-------VYFVDLS-------NLLVV-----ING----TANFFCYL--I-FGSSF------------RG--------TLNK---------------------------------------------------------------------------------------------------------------------------------------------------------------------------------------------
>16-frpr14K07E851_TELCIRDFT_Contig109_79767_135057_teladorsagia_circumcincta.PRJNA72569.WBPS15.genomic.fa
-------------------------------------------------------------------TYN----------------------LTVSGVL--------LAVVGLI-----GLV----G----NILV---VRVYTH-------------------------------------------------------------EDHRRRSTSIYLAALG-----FSDFFL----ILTAMFLFV----------------------------------LEAWRHHNHPF-------------------------------------------------------------------------------LAWAYVFGAPVVFPVAAVFQ----------------------------------------TT--------SVYFCVAAAVDC-----F---IGVVLP----------------------------ESVRQLYCTSRRAKMTC-----------------------------------------------------------MCIMIICILYNVPHFFELEKVCPNSQKWSRKNVEEISFLSFQVDCIANDGSPGTQICPTDIRL------------DPAY-------YAIYYTYMYTTFLAI------GPLTL-LILLNICVVFTVLTK---------------------------------------------------------------------------------------------------------------------------------------------------------------------------------------------------------------------------------------------------------------------------------------------------------------------------------------------R---------TPESDDSDTISLILVV---------------FFF----IFC----NFT---ALLVNFME---------------------------------IILNNPKFQNIL-------VYFVDLS-------NLLVV-----ING----TANFFCYL--I-FGASF------------RL----------------TLKK-------------------------------------------------------------------------------------------------------------------------------------------------------------------------------------
>2-frpr14K07E851_hcontortus_chr2_Celeg_TT_arrow_pilon_2934063_2978441_haemonchus_contortus.PRJEB506.WBPS15.genomic.fa
-------------------------------------------------------------------TYN----------------------LTVSGVL--------LAVVGLV-----GLV-G-------NVLV---VRVYTH-------------------------------------------------------------EDHARRTSSIYLAALA-----FSDFFL----ILTAMFLFV----------------------------------LEAWRHHNHPF-------------------------------------------------------------------------------LAWAYVFGAPVVFPVAAVFQ----------------------------------------TS--------SVYFCVAAAVDC-----F---IAVVLP-------------------------------------------------------------------------------------------------------------------------------------------------------------------------------------------------------------------DSVRQ-----------------------------------------------------------------------------------------------------------------------------------------------------------------------------------------------------------------------------------------------------------------------------------------------------------------------------------------------------------------------LYSTPDSDTISLILVV---------------FFF----IFC----NFT---ALLVNFME------------------------------------IILNNPNIL-------VYFVDLS-------NLLVV-----ING----TANFFCYL--I-FGAGF------------RL--------TLKK---------------------------------------------------------------------------------------------------------------------------------------------------------------------------------------------

>10-frpr14K07E851_JAKNDB010000002.1_97923_101623_Dirofilaria_immitis_genomic
-----------------------------------------------------------------------------DLIFQKYNLAVSGVILPIIGFIGIIG-----------------NCLVMTVYG------------------------------------N-IEQRNHST---------------------NVYLA---ALALSDF-------------SMIWTA---IILYG--------------------------IEAWRHHGPLLSIIYVRSA-----------------------EFVFPI---------STMLQTT---SVY----FCV--AA-----AAD----------SF----VRIVLSAKIKDKIC---TPF----------------------------------------------------------------------------------------------ARLF-----------------VLSIAIISFLYNVPHFF--ELKIIDCIDETRNDTLS-------------------------------------------VQVCPTLRNNAFY----------------------------YALYYTYMY-----TIFMA--------------AGPLL----IIVTLNVSIVRVV---------------------------------------------------------------------------------------------------------------------------------------------------------------------------------------------------------------------------------------------------------------------------------------------------------------------------------------------------------------------------LK------------------------------NGAS--------------------------------------------------------------DL--------------------------------------------------------------------------------------------------------------------------------------------------------------------------------------------------------------------------------------------EDSDT-----------------------------------------I-----------------SL----------IVV-----V------FMFI---F--CN----------------------SAALLVNFI---------------------EMFFADKDALI------------------------------------------------------YLVDM--SN-------------------L-------LVII-------NCT-GN--------F--FCYL-------F----F--------------------------------------G-GS------------------------------FRRTL-------------------------RKIL-----------------------------------------------------------------------------------------------------------------------------------------------------I---------------------------------------------------------------------------------------------------------------------------------------------------------------------------------------------------------------------------------------------------------------------------------------------------------------------------------------------------------------------
>14-frpr14K07E851_CAKAEH010001262.1_26702_30896_Cercopithifilaria_johnstoni_genomic
---------------------------------------------------------------------CSICLGSSDSQYIKYNLIVSGIILPIIGLIGIVG-----------------NFFVMAVYG------------------------------------S-IEQRSHST---------------------NIYLA---ALALSDF-------------CMIWTA---IILYG--------------------------LEAWRHHGPTLATFYGRSA-----------------------EFVFPI---------STILQTT---SVY----FCV--AA-----AAD----------FF----ARIVLSAKIKDKIC---TPF----------------------------------------------------------------------------------------------ARLS-----------------VLFIAIISLLYNVPHFF--ELTTIDCIDEIRNNTLS-------------------------------------------VQVCPTLRNSASY----------------------------YQLYYTYMY-----TIFMA--------------VGPLL----LLIILNVLVVRAV---------------------------------------------------------------------------------------------------------------------------------------------------------------------------------------------------------------------------------------------------------------------------------------------------------------------------------------------------------------------------LK------------------------------NGAS--------------------------------------------------------------IS--------------------------------------------------------------------------------------------------------------------------------------------------------------------------------------------------------------------------------------------DDSDT-----------------------------------------V-----------------SL----------ILV-----V------FMFI---F--CN----------------------SAALLVNFI---------------------EMVFAEKHLLV------------------------------------------------------YLVDM--SN-------------------L-------LVVI-------NCT-GN--------F--FCYL-------F----F--------------------------------------G-GS------------------------------FRRTL-------------------------RKIL---------------------------------------------------------------------------------------------------------------------------------------------------------------------------------------------------------------------------------------------------------------------------------------------------------------------------------------------------------------------------------------------------------------------------------------------------------------------------------------------------------------------------
>12-frpr14K07E851_JANLNO010000008.1_654459_657744_Bradynema_listronoti_genomic
--------------------------------------------------------------------FCNVCLSNTDPDYLAYNIVVSGVILAAVGAVGLVG-----------------NVLVVIVYT-------------------------------------SAEHRTQST---------------------SIYLA---ALAVSDF-------------LLIFTA---MFLFV--------------------------LEAWRHHGPLLARTYAGGA-----------------------TLVFPL---------GAIFQTT---SVY----FCM--AV-----AVD-----C----FI----S-----------VV---LPR------------------------------------------------------------------------------------ACRKICCTANAKAV-----------------VLVLTVLSFLYNIPHFF--ELRSIECDELFVKSL---------------------------------------------QICPTEIRNDAVY----------------------------YTVYYTYMY-----TTFMA--------------VGPLV----LLIVLNIFVVASV-----------------------------------------------------------------------------------------------------------------------------------------------------------------------------------------------------------------------------------------------------------------------------------------------------------------------------------------------------------------------------------------------------------MRNGATGTRD------------------------------------------------------------------------------------------------------------------------------------------------------------------------------------------------------------------------------------------------------------------------------------------------------SDTIS-----------------------------------------L-----------------------------ILV-----V------FLFI-----FCN----------------------LTALVVNFL---------------------ELALYDTYVIV------------------------------------------------------YLVDL--SN-------------------L-------LVII-------NAT-AN--------F--FVYL------------I------------------------------------------------------------------------FGKSF----------------------------------------------------------------------------------------------------------------------------------------------------------------------------------RCSLNA----------------------------------------------------------------------------------------------------------------------------------------------------------------------------------------------------------------------------------------------------------------------------------------------------------------------------------------------------------------
>17-frpr14K07E851_JNEY01001900.1_6899_1662_Aphelenchus_avenae_genomic
------------------------------------------------------------------PPFCNICMGSTDPEYQMYNIAVSGVVLAITGAIGLVG-----------------NLLVVAVYT-------------------------------------SPEQRIFSS---------------------SIYLA---ALAVSDF-------------CMICTA---MFLFV--------------------------LEAWRHHGPPLAYMYGSGA-----------------------PLIFPL---------GAVFQTT---SVY----FCL--AA-----GVD-----C----FI----A-----------VV---LPK------------------------------------------------------------------------------------AFKEICCTAKAKTV-----------------VLTMTICCVVYNVPHFF--ELEAIDCIDARHGGIMSL------------------------------------------QICPTGLRMDPMY----------------------------YTIYYTYMY-----TTFMA---------------VPLL----FLIILNICVVFCV-----------------------------------------------------------------------------------------------------------------------------------------------------------------------------------------------------------------------------------------------------------------------------------------------------------------------------------------------------------------------------------------------------------LKYGASGEAD------------------------------------------------------------------------------------------------------------------------------------------------------------------------------------------------------------------------------------------------------------------------------------------------------SDTIS-----------------------------------------------------------------------LIL------------VVFL---FIFCN----------------------FTALLVNFL---------------------ELTLYEQHVIV------------------------------------------------------YLVDL--SN-------------------L-------LVVI-------NCT-AN--------F--FVYL--------------------------------------------------TFGNS------------------------------FRKSL-------------------------RKIL-----------------------------------------------------------------------------------------------------------------------------------------------------SGKPDPKSTKLVWTEEE-----------------------------------------------------------------------------------------------------------------------------------------------------------------------------------------------------------------------------------------------------------------------------------------------------------------------------------------------------
>16-frpr14K07E851_JNEY01000044.1_350430_346828_Aphelenchus_avenae_genomic
------------------------------------------------------------------PPFCNICMGSTDPEYQMYNIAVSGVVLAITGAIGLVG-----------------NLLVVAVYT-------------------------------------SPEQRIFSS---------------------SIYLA---ALAVSDF-------------CMICTA---MFLFV--------------------------LEAWRHHGPPLAYMYGSGA-----------------------PLIFPL---------GAVFQTT---SVY----FCL--AA-----GVD-----C----FI----A-----------VV---LPK------------------------------------------------------------------------------------AFKEICCTAKAKTV-----------------VLTMTICCVVYNVPHFF--ELEPIDCIDARHGGIMSL------------------------------------------QICPTGLRMDPMY----------------------------YTIYYTYMY-----TTFMA---------------VPLL----FLIILNICVVFCV-----------------------------------------------------------------------------------------------------------------------------------------------------------------------------------------------------------------------------------------------------------------------------------------------------------------------------------------------------------------------------------------------------------LKYGASD---------------------------------------------------------------------------------------------------------------------------------------------------------------------------------------------------------------------------------------------------------------------------------------------------------SDTIS-----------------------------------------L-----------------------------ILV-----V------FLFI-----FCN----------------------FTALLVNFL---------------------ELTLYEQH------------------------------------------------------VIVYLVDL--SN-------------------L-------LVVI-------NCT-AN--------F--FVYL--------------------------------------------------TFGNS------------------------------FRKSL-------------------------RKIL-----------------------------------------------------------------------------------------------------------------------------------------------------SGKPDPKSTKLVWTEEE-----------------------------------------------------------------------------------------------------------------------------------------------------------------------------------------------------------------------------------------------------------------------------------------------------------------------------------------------------
>4-frpr14K07E851_JAMPIN010000005.1_752769_751274_Aphelenchoides_bicaudatus_genomic
-----------------------------------------------------------------------------------YNVAVSGILLSIIGAIGMVG-----------------NILVVTVYT-------------------------------------SPEQRIFST---------------------SIYLA---ALAVSDF-------------LMICTA---MFLFV--------------------------LEAWRHHGPALAYTYGSGA-----------------------PYIFPL---------GAIFQTT---SVY----FCV--AA-----AVD-----C----FI----A-----------IV---LPK------------------------------------------------------------------------------------AFGEICCTPKAKIV-----------------VLTMTICCVLYNIPHAF--ELQAIECIDTRHDNILSL------------------------------------------EICPTSMRLDPFY----------------------------YTIYYTAY------TTFMA--------------VGPLL----LLIVLNICVVVTV-----------------------------------------------------------------------------------------------------------------------------------------------------------------------------------------------------------------------------------------------------------------------------------------------------------------------------------------------------------------------------------------------------------IRKGASED--------------------------------------------------------------------------------------------------------------------------------------------------------------------------------------------------------------------------------------------------------------------------------------------------------SDTLS-----------------------------------------L-----------------------------ILV-----V------CFFI-----FCN----------------------FTALLVNFL---------------------ELTLYEQH------------------------------------------------------VIAYLVDL--SN-------------------L-------LVVI-------NCT-AN--------F--FLYM--------------------------------------------------IFGNS------------------------------FRRSL-------------------------KKLL-----------------------------------------------------------------------------------------------------------------------------------------------------SDRKSTKPNLLWPEDESN----------------------------------------------------------------------------------------------------------------------------------------------------------------------------------------------------------------------------------------------------------------------------------------------------------------------------------------------------
>3-frpr14K07E851_CAJFCV020000002.1_3725000_3722454_Bursaphelenchus_xylophilus_genomic
---------------------------------------------------------------ENPIQFCNVCMASTDADYQMYNVAVSGVVLAIVGAVGLIG-----------------NILVVTVYT------------------------------------S-PEQRVHST---------------------SIYLA---ALAVSDF-------------SMICTA---MFLFV--------------------------LETWRHHGPPLAYLYGSGA-----------------------PYIFPL---------GAVFQTT---SVY----FCL--AA-----GVD-----C----FI----S-----------VV---LPK------------------------------------------------------------------------------------PFKDICCTAKAKAV-----------------VMIMSVMCVLYNIPHCF--ELQAIECIDTKHGGILS-----------L-------------------------------QICPTAFRMDPVY----------------------------YTIYYTYMY-----TTFMA--------------VGPLL----MLIVLNICVVFTV---------------------------------------------------------------------------------------------------------------------------------------------------------------------------------------------------------------------------------------------------------------------------------------------------------------------------------------------------------------------------VT------------------------------KGAS--------------------------------------------------------------GR--------------------------------------------------------------------------------------------------------------------------------------------------------------------------------------------------------------------------------------------DDSDT-----------------------------------------I-----------------SL----------ILV-----V------CFFI---G--CN----------------------FTALLVNFL---------------------ELTLYEQLSHV----------------------------------------------------IAYLVDL--SN-------------------L-------LVVV-------NCT-AN--------F--FLYW------IF----G----------------------------------------NS------------------------------FRQSL-------------------------YKIL-----------------------------------------------------------------------------------------------------------------------------------------------------SGRTPLKQANLLWPEDESN---------------------------------------------------------------------------------------------------------------------------------------------------------------------------------------------------------------------------------------------------------------------------------------------------------------------------------------------------
>3-frpr14K07E851_CAJFCW020000002.1_574357_572166_Bursaphelenchus_okinawaensis_genomic
--------------------------------------------------------------------YCNVCMASTDASYQMYNVAVSGVVLAIVGAIGLIG-----------------NILVVTVYT------------------------------------S-PEQRVHST---------------------SIYLA---ALATSDF-------------LMICTA---MFLFV--------------------------LETWRHHGPPLAYLYGSGA-----------------------PYIFPL---------GAVFQTT---SVY----FCV--AA-----GVD-----C----FI----S-----------VV---LPK------------------------------------------------------------------------------------PFKDICCTAKAKVV-----------------VMVMSVLCVLYNIPHCF--ELQAIQCIEPKHGGIMS-----------L-------------------------------QICPTPFRMDPVY----------------------------YTIYYTYMY-----TTFMA--------------VGPLL----MLIVLNICVVFTV---------------------------------------------------------------------------------------------------------------------------------------------------------------------------------------------------------------------------------------------------------------------------------------------------------------------------------------------------------------------------VT------------------------------KGAS--------------------------------------------------------------IS--------------------------------------------------------------------------------------------------------------------------------------------------------------------------------------------------------------------------------------------EDSDT-----------------------------------------I-----------------SL----------ILV-----V------CFFI---V--CN----------------------FTALLVNFL---------------------ELTLYDQ--HV----------------------------------------------------IVYLVDL--SN-------------------L-------LVVV-------NCT-AN--------F--FLYL------IF----G----------------------------------------NS------------------------------FRQSL-------------------------YKIL-----------------------------------------------------------------------------------------------------------------------------------------------------AGRPPLKQANLLWPEDD-----------------------------------------------------------------------------------------------------------------------------------------------------------------------------------------------------------------------------------------------------------------------------------------------------------------------------------------------------
>10-frpr14K07E851_JAMRYB010000005.1_927568_926161_Panagrellus_sp__LJ2285
---------------------------------------------------------------DPVLPFCNICLANTGPGYQTYNIIVSGTILFFVGCVGLLG-----------------NILVVSVYS-------------------------------------SPTQRRHST---------------------SIYLC---ALGCSDF-------------CMICTA---MFLFV--------------------------LEAWRHHGHPTLAYLYGMGA----------------------PLVFPL---------GAVFQTT---SVY----FCI--AA-----AVD-----C----FI----A-----------VV---LPT-----------------------------------------------------------------------------------ACRQLCCTPKRAKLV-----------------VMVMACICCIYNIPHFL--ELETVRCIGNSGVESL--------------------------------------------QICPTTIRLNAMY----------------------------YTVYYTYMY-----TTFLA--------------IGPLL----LLLVLNICVVYTV-----------------------------------------------------------------------------------------------------------------------------------------------------------------------------------------------------------------------------------------------------------------------------------------------------------------------------------------------------------------------------------------------------------EQFDGEADAG------------------------------------------------------------------------------------------------------------------------------------------------------------------------------------------------------------------------------------------------------------------------------------------------------DDTIS-----------------------------------------L-----------------------------ILV------------VFFFIFSN--------------------------FTALLINFL---------------------ELTLYEQLKDV----------------------------------------------------IAYLVDM--SN-------------------L-------LVVC-------NCT-CN--------F--FVYL--------------------------------------------------TFGKS------------------------------FRATL-------------------------KEIL-----------------------------------------------------------------------------------------------------------------------------------------------------GLKPA-----------------------------------------------------------------------------------------------------------------------------------------------------------------------------------------------------------------------------------------------------------------------------------------------------------------------------------------------------------------
>17-frpr14K07E851_JAMRYA010000037.1_317660_315943_Panagrolaimus_sp__LJ2400
----------------------------------------------------------DLSNETEPLPFCNICLGSTDPRYQMYNMIVSGIILPFVAIIGLFG-----------------NFLVVSVYS-------------------------------------SKEQRIHSL---------------------SIYLM---ALGISDF-------------CMICTA---MFLFV--------------------------IEAWRHHGYPMLAYIYGTA-----------------------PLIFPF---------GAIFQTT---SVY----FCV--GA-----AVD-----C----FI----S-----------VA---LPQ-----------------------------------------------------------------------------------ACKELCCTAKKAKIV-----------------VIIMTCGCLLYNIPHFF--EIKSVPCIDNRNELSL--------------------------------------------QICPTDIRMDPIY----------------------------YTVYYTYMY-----TTFLA--------------VGPLL----LLVVLNIIVVIKV-----------------------------------------------------------------------------------------------------------------------------------------------------------------------------------------------------------------------------------------------------------------------------------------------------------------------------------------------------------------------------------------------------------VTKTAAGED-------------------------------------------------------------------------------------------------------------------------------------------------------------------------------------------------------------------------------------------------------------------------------------------------------SDTVS-----------------------------------------L-----------------------------ILV------------VFFF----IFCN----------------------FTALLINFL---------------------ELTLYEQLKQT----------------------------------------------------IIYLVDM--SN-------------------L-------LVVI-------NCT-LN--------F--FVYT--------------------------------------------------IFGES------------------------------FRRTL-------------------------KTLF-----------------------------------------------------------------------------------------------------------------------------------------------------ISQPQAKPLV------------------------------------------------------------------------------------------------------------------------------------------------------------------------------------------------------------------------------------------------------------------------------------------------------------------------------------------------------------
>16-frpr14K07E851_JAMRYA010000018.1_1847064_1848780_Panagrolaimus_sp__LJ2400
----------------------------------------------------------DLSNETEPLPFCNICLGSTDPRYQMYNMIVSGIILPFVAIIGLFG-----------------NFLVVSVYS------------------------------------S-KEQRIHSL---------------------SIYLM---ALGISDF-------------CMICTA---MFLFV--------------------------IEAWRHHGYPMLAYIYGTA-----------------------PLIFPF---------GAIFQTT---SVY----FCV--GA-----AVD-----C----FI----S-----------VA---LPQ-----------------------------------------------------------------------------------ACKELCCTAKKAKIV-----------------VIIMTCGCLLYNIPHFF--EIKSVPCIDNRNELSL--------------------------------------------QICPTDIRMDPIY----------------------------YTVYYTYMY-----TTFLA--------------VGPLL----LLVVLNIIVVIKV---------------------------------------------------------------------------------------------------------------------------------------------------------------------------------------------------------------------------------------------------------------------------------------------------------------------------------------------------------------------------VT------------------------------KTA---------------------------------------------------------------AG---------------------------------------------------------------------------------------------------------------------------------------------------------------------------------------------------------------------------------------------DSDT-----------------------------------------V-----------------SL----------ILV-----V------FFFI---F--CN----------------------FTALLINFL---------------------ELTLYEQLKQT----------------------------------------------------IIYLVDM--SN-------------------L-------LVVI-------NCT-LN--------F--FVYT------IF----G----------------------------------------ES------------------------------FRRTL-------------------------KTLF-----------------------------------------------------------------------------------------------------------------------------------------------------ISQPQAKPLV------------------------------------------------------------------------------------------------------------------------------------------------------------------------------------------------------------------------------------------------------------------------------------------------------------------------------------------------------------
>17-frpr14_CALZFC010000005.1_9279385_9280298_allodiplogaster_sudhausi_genomic
------------------------------------------------------------------------------------------------------------------------------------------------------------------------------------------------------------STQICPT-------------------------------------------------------------------------------------------------------------------------------------------AFR----------------A----------------NPL-------------------------------------------------------------------------------------------------------------------------------------------------------------------------------------------------------------------------------------------YYDIYYYMY-----TTFMA--------------IGPLL----LLILLNICVVYTV-----------------------------------------------------------------------------------------------------------------------------------------------------------------------------------------------------------------------------------------------------------------------------------------------------------------------------------------------------------------------------------------------------------VRSTTPAE--------------------------------------------------------------------------------------------------------------------------------------------------------------------------------------------------------------------------------------------------------------------------------------------------------SDTVS-----------------------------------------L-----------------------------ILV-----V------FFFI-----FCN----------------------FMALMVNFL---------------------ELYLGD--------------------------------------------------------ILVYLVDL--SN-------------------L-------LIVV-------NAT-AN--------F--FCYL--------------------------------------------------IFGAS------------------------------FRRTL--------------------------------------------------------------------------------------------------------------------------------------------------------------------------------------------------------------------------------------------------------------------------------------------------------------------------------------------------------------------------------------------------------------------------------------------------------------------------------------------------------------------------------------------------------
>21-frpr14K07E851_CALSFV010000001.1_982703_1002605_-_parapristionchus_giblindavisi_genomic
-----------------------------------------------------SHPSTVLLLEMDGPPYCDVCLGSTDPSYQTYNLAVSGVALAIVGFIGLFG-----------------NALVVRVYL-------------------------------------SSTQRIHST---------------------SIYLA---ALAMSDF-------------CLIITA---LFLFV--------------------------LEAWRHHDYPFIAYLYVTGA----------------------PIVFPL---------ASVFQTS---SVY----FCV--AA-----AVD-----C----FI----S-----------VV---LPS------------------------------------------------------------------------------------LKEMYCTPYRAKIT-----------------ACCILMFCFLYNIPHAF--EIEKVECLTRENTTSS--------------------------------------------QICPTAFRGNQGY----------------------------YTIYYTYMY-----TTFLA--------------VGPLI----LLILINICVVYTV---------------------------------------------------------------------------------------------------------------------------------------------------------------------------------------------------------------------------------------------------------------------------------------------------------------------------------------------------------------------------IR------------------------------HPTGEITVNYQ-----------------------------------------------------------------------------------------------------------------------------------------------------------------------------------------------------------------------------------------------------------------------------------------------------SDTTS-----------------------------------------L-----------------------------ILV-----V------CFFI-----FCN----------------------STALFVNFL---------------------EMIFQNAIANF----------------------------------------------------LVYLVDF--SN-------------------F-------LIVI-------NGT-AN--------F--FCYL------------I--------------------------------------FGSA------------------------------FRRTL-------------------------FEVF------------------------------------------------------------------------------------------------------------------------------------------------------FSDPGRRGRILETHKTEKKNGAENALK------------------------------------------------------------------------------------------------------------------------------------------------------------------------------------------------------------------------------------------------------------------------------------------------------------------------------------------
>12-frpr14K07E851_JAJAVP010000040.1_287149_288865_Heterorhabditis_indica_genomic
-------------------------------------------------------STRMALNSSTPIIFCNACLGSTDPEYQTYNLAVSGVLLAIVGLIGLVG-----------------NLLVILVYA-------------------------------------HPDQRIHST---------------------SIYLA---ALAFSDF-------------FLILTA---MFLFV--------------------------LEAWRHHNYPLAWAYVFGA-----------------------PVVFPV---------AAVFQTS---SVY----FCV--AA-----AVD-----C----FI----A-----------VV---LPE------------------------------------------------------------------------------------SVRQLYCTPRAKIA-----------------CACIMLLCIIYNIPHFF--ELEEVACVGNDGLPST--------------------------------------------QICPTDIRLDPAY----------------------------YAIYYTYMY-----TTFLA--------------IGPLT----LLVLLNICVVFTV-----------------------------------------------------------------------------------------------------------------------------------------------------------------------------------------------------------------------------------------------------------------------------------------------------------------------------------------------------------------------------------------------------------LTKGSGESGD------------------------------------------------------------------------------------------------------------------------------------------------------------------------------------------------------------------------------------------------------------------------------------------------------SDTIS-----------------------------------------L-----------------------------ILV------------VFFF----ILCN----------------------FTALLVNFM---------------------EIILNNPRMLV------------------------------------------------------YFVDL--SN-------------------L-------LVVI-------NGT-AN--------F--FCYL--------------------------------------------------IFGSG------------------------------FRGTL-------------------------NKV----------------------------------------------------------------------------------------------------------------------------------------------------------------------------------------------------------------------------------------------------------------------------------------------------------------------------------------------------------------------------------------------------------------------------------------------------------------------------------------------------------------------------
>17-frpr14K07E851_JAJQXH010000040.1_25026_27142_Oscheius_sp__G
-------------------------------------------------------------DGDFPMMFCNACLGSTDPDYQTYNLTVSGVILALVGIIGLFG-----------------NILVMKVYL-------------------------------------HKEQRIHST---------------------SIYLA---ALAFSDF-------------FLILTA---MFLFV--------------------------LEAWRHHDYPLAWAYVTGA-----------------------PVIFPV---------AAVFQTT---SVY----FCV--AA-----AVD-----C----FI----A-----------VV---LPQ------------------------------------------------------------------------------------SVRLLYCTPRAKVT-----------------CLIIFVTCAVYNIPHFF--ELAKVPCIDNRGEPSA--------------------------------------------QICPT-IRMDPAY----------------------------YAIYYTYMY-----TTFLA--------------IGPLA----LLILLNICVVFTV-----------------------------------------------------------------------------------------------------------------------------------------------------------------------------------------------------------------------------------------------------------------------------------------------------------------------------------------------------------------------------------------------------------VTKGNTFSED------------------------------------------------------------------------------------------------------------------------------------------------------------------------------------------------------------------------------------------------------------------------------------------------------SDTMS-----------------------------------------L-----------------------------ILV-----V------FFFI-----FCN----------------------FTALLVNFM---------------------EIILNNPQLLV------------------------------------------------------YLVDL--SN-------------------L-------LVVV-------NGT-AN--------F--FCYL--------------------------------------------------IFGAA------------------------------FRKTL--------------------------KAV---------------------------------------------------------------------------------------------------------------------------------------------------------------------------------------------------------------------------------------------------------------------------------------------------------------------------------------------------------------------------------------------------------------------------------------------------------------------------------------------------------------------------
>20-frpr14K07E851_CALQYR010004162.1_27498_28559_Auanema_sp__JU1783
----------------------------------------------------------------PGIMYCNACLGSTDPQYQTYNLTVSGVLLAIVGTIGLVS-----------------NFLVVRVYT-------------------------------------HKDHRIHST---------------------SIYLA---ALAFSDF-------------FLILTA---MFLFV--------------------------LEAWRHHNYPLAWLYVIGA-----------------------PFIFPI---------AAVFQTS---SVY----FCV--AA-----AVD-----C----FI----------------SV----------------------------------------------------------------------------------------------------------------------------------------------------------------------------------------------------------------------------------------------------------------------------------VLPDS--------------------------------------------------------------------------------------------------------------------------------------------------------------------------------------------------------------------------------------------------------------------------------------------------------------------------------------------------------------------------------------------------------------------------------------------------------------------------------------------------------------------------------------------------------------------------------------------------------------------------------------------------------------------------------------------------------------------------------------------VRQLY-----------------------------------------C------------------------------------------------------------------------------TPRAKVTCT------------------------------------------------------------------------------------------------------------------C-------IMIF---------------------C--ILYN-------------------------------------------------------------------------------------IPHVL------------------------ELDKV---------------------------------------------------------------------------------------------------------------------------------------------------------------------------------------------------------------------------------------------------------------------------------------------------------------------------------------------------------------------------------------------------------------------------------------------------------------------------------------------------------------------------
>11-frpr14K07E851_CALZFC010000018.1_1791114_1794621_allodiplogaster_sudhausi_genomic
--------------------------------------------------------------------MCRECLGSTQKSYQVYNLVVSGVVLAVIGAIGLCG-----------------NFLVVRVYL--------------------------------------STQRVHST---------------------SIYLA---SLACSDF-------------MLIVTA---MFLFV--------------------------LEAWRHHDHDVAWLYVTGA-----------------------PMVFPL---------AAVFQTT---SVY----FCV--AA-----AVD-----C----FI----T-----------VV----------------------------------------------------------------------------------------------------------------------------------------------------------------------------------------------------------------------------------------------------------------------------------LPPSV----HEIYCTPRARKTV--------------------------------------------------------------------------------------------------------------------------------------------------------------------------------------------------------------------------------------------------------------------------------------------------------------------------------------------------------------------------------------------------------------------------------------------------------------------------------------------------------------------------------------------------------------------------------------------------------------------------------------------------------------------------------------------------------------------------------------------------------------------------------------------------------------------------------------------------------TWIAILCFF------------------------------------------------------------------------------------------------------------------Y------------------NIP--------------HVFE-------------------------------------------------------------------------------------IEQV---------------------------------------------------------------------------------------------------------------------------------------------------------------------------------------------------------------------------------------------------------------------------------------------------------------------------------------------------------------------------------------------------------------------------------------------------------------------------------------------------------------------------------------------------------
