# Supplementary material for: Evolution of neuropeptide Y/RFamide-like receptors in nematodes
Source: Heliyon. 2024 Jul 15;10(14):e34473. doi: 10.1016/j.heliyon.2024.e34473 (PMC11315170; doi:10.1016/j.heliyon.2024.e34473)
Supplement: MMC 3 — Resulting Multiple Sequence Alignment. [file mmc3.zip › Suppl_3_Multiple_sequence_Alignments/frpr18.fasta]

>20-frpr18_JAEHOM010002302.1_1_7215_+_Hoplolaimus_columbus_genomic
-------------------------------------------------------------------------------ASMDPLRHALASCSLAMVVFGCIG-----------------NCLSASVFL-----------------------------RVGAHSRT-SKIRTTSI---------------------NILLS---ALAFIDI-------------GLLLFAIPVFILPN--------------------------LETWIQYSTLVMVRVLV-------------------------SHQKPF---------FCLCQTW---SIY----TVV--LI-----TVE-----R----WL----A-----------IC---RPL------------------------------------------------------------------------------------HVRSLCTPRTARQS-----------------LFCIAVFSVLYNIVRFY--EYSFSSAPDGTLTF----------------------------------------------QRSLRDPDKHPTY----------------------------VLWYYSLLF-----LLTHF--------------LLPFG----TIITLNTIVCHRI---------------------------------------------------------------------------------------------------------------------------------------------------------------------------------------------------------------------------------------------------------------------------------------------------------------------------------------------------------------------------LR------------------------------LRSVREQLTKNQ------------------------------------------------------RR--------------------------------------------------------------------------------------------------------------------------------------------------------------------------------------------------------------------------------------------EQNTT-----------------------------------------T-----------------ML----------LLV-----T------LSFA---M--CN----------------------VLPFLLNLA---------------------ECLKRDLFKAE------------------------------------------------ATARWAYCAND-LAN-------------------F-------LVIL-------NSS-TT--------W--IFYT------AF----S----------------------------------------AK------------------------------YREVT-------------------------RCSA-----------------------------------------------------------------------------------------------------------------------------------------------------CRKRLHLSSNSSTGMHSEKKLQMLSSICTPSSQRRSS---------------------------------------------------------------------------------------------------------------------------------------------------------------------------------------------------------------------------------------------------------------------------------------------------------------------------------

>19-frpr18_JADLIF010001798.1_1_103457_-_Steinernema_khuongi_genomic
-------------------------------------------------------------------------------LLITGWDKLMACATFGIALIGVLG-----------------NAVSFYMFS------------------------------------R-PSMRTSSV---------------------NILLS---ALSLVDL-------------SLLILA---IPVFV--------------------------LPVLDVWRIANALELKREFYLAYML-----------------KYVYPV---------NLMMQTC---SIY----IMV--LI-----TVE-----R----WT----A-----------VC---RPL------------------------------------------------------------------------------------QVRIWCTPRKSKTA-----------------LLLIVFFAILYNLIRFN--EYDITRNDKGEIIY----------------------------------------------QRNLRDIAQHPYY----------------------------MIGYFTISY-----LLTHF--------------LIPFG----AIIVLNGHVCLSI---------------------------------------------------------------------------------------------------------------------------------------------------------------------------------------------------------------------------------------------------------------------------------------------------------------------------------------------------------------------------FH------------------------------FRRERQAMTRQQ------------------------------------------------------QR--------------------------------------------------------------------------------------------------------------------------------------------------------------------------------------------------------------------------------------------EHKTT-----------------------------------------V-----------------ML----------LMV-----T------VMFA---V--CN----------------------TLPFLLNLV---------------------ECAKPDLFIAE-----------------------------------------------STAAIAFQLNDI--ST-------------------L-------LVVL-------NSA-ST--------F--AIYF-------M----F--------------------------------------S-AK------------------------------YRNTL-------------------------IYWF-----------------------------------------------------------------------------------------------------------------------------------------------------RRRSPLPGTSGSEISARHLSSVSDLVGTQGVATDPAGSMA------------------------------------------------------------------------------------------------------------------------------------------------------------------------------------------------------------------------------------------------------------------------------------------------------------------------------
>29-frpr18_CALSFV010000444.1_123349_139189_-_parapristionchus_giblindavisi_genomic
-------------------------------------------------------------------------------LSLSPQPSFLSLSILSIVFFGCTG-----------------NIVSFITFS------------------------------------R-PHMRSSSV---------------------NVLLC---ALSFVDF-------------SLLILS---VPTFA--------------------------IPGLDLWSSTSSYMKFMAYVL---------------------NYVYPV---------NLIMQTC---SIY----TMV--II-----TIE-----R----WF----A-----------VC---RPL------------------------------------------------------------------------------------QVRIWCTPRKSRYA-----------------LLVIFISSISYNFVRFF--EYSFGYDESDIIY-----------------------------------------------VRNLRNQTEYPLY----------------------------HIGYFTALY-----LITHF--------------LLPFT----LLAILNGHVIVTM---------------------------------------------------------------------------------------------------------------------------------------------------------------------------------------------------------------------------------------------------------------------------------------------------------------------------------------------------------------------------WR------------------------------MRKARLNLTRQQ------------------------------------------------------QR--------------------------------------------------------------------------------------------------------------------------------------------------------------------------------------------------------------------------------------------EQSTT-----------------------------------------V-----------------ML----------LVV-----T------LLFA---F--SN----------------------TLPFLLNVA---------------------ECVYPPIFEDE-----------------------------------------------RTSGIAYQINDL--SN-------------------V-------LVVL-------NSA-TT--------F--LIYL------SF----S----------------------------------------EK------------------------------YRETI-------------------------LFIL-----------------------------------------------------------------------------------------------------------------------------------------------------RKERSTSEYNERTKKKKMNTLSINGEKAMKKYDSV-----------------------------------------------------------------------------------------------------------------------------------------------------------------------------------------------------------------------------------------------------------------------------------------------------------------------------------
>11-frpr18_JAMRYB010000007.1_443550_334342_Panagrellus_sp__LJ2285
------------------------------------------------------------------------------------------------------------------------------------------------------------------------------------------------------------------------------------------------------------------------------------------------------------------NYLYPV---------NLMMQTC---SIY----IMV--LI-----TME-----R----WT----A-----------VC---RPL------------------------------------------------------------------------------------QVRIWCTARSTRQA-----------------LAGVIVFAFVYNIVRFY--EYNVDYIVSDNGTYVTY-------------------------------------------GINLRNFTTHPHY----------------------------MFGYYTGLY-----LLTHF--------------LIPFG----VFIIMNGHVCKSI---------------------------------------------------------------------------------------------------------------------------------------------------------------------------------------------------------------------------------------------------------------------------------------------------------------------------------------------------------------------------IK------------------------------LRRARLMLTRQQ------------------------------------------------------QR--------------------------------------------------------------------------------------------------------------------------------------------------------------------------------------------------------------------------------------------EQSTT-----------------------------------------L-----------------ML----------LVV-----T------LTFA---V--CN----------------------TLPFLLNLA---------------------ECWNHELFKDE------------------------------------------------YRDIAYQVNDL--SN-------------------S-------LVAF-------NSA-TT--------F--IVYF------AF----S----------------------------------------EK------------------------------YRHTA-------------------------ARIL-----------------------------------------------------------------------------------------------------------------------------------------------------KRSFL-----------------------------------------------------------------------------------------------------------------------------------------------------------------------------------------------------------------------------------------------------------------------------------------------------------------------------------------------------------------
>18-frpr18_JAAVTS010000553.1_1_87712_-_Baylisascaris_ailuri_genomic
------------------------------------------------------------------------------FDLRGSWNEYISSIFLLIVCIGVLG-----------------NLVSLFMFS------------------------------------R-PHMRTSSV---------------------NVLLS---ALSAVDL-------------GLLLLS---IPVFV--------------------------VPGLDPWQEDISAQYKYYAYML--------------------KFVYPV---------NLIMQTC---SIY----IML--LI-----TVE-----R----WT----A-----------VC---RPL------------------------------------------------------------------------------------QVRVWCSARKSRIA-----------------LLVVLICAILYNLVRFF--EYTIEVTPEGDTVY----------------------------------------------ARNLRDPDLYPYY----------------------------MIGYFTASY-----LITHF--------------LIPFG-------IIIV-MNGHV-------------------------------------------------------------------------------------------------------------------------------------------------------------------------------------------------------------------------------------------------------------------------------------------------------------------------------------------------CC------------------------SM------------------------------ITLRRARLALTRQQ----------------------------------------------------QR--------------------------------------------------------------------------------------------------------------------------------------------------------------------------------------------------------------------------------------------EHSTT-----------------------------------------L-----------------ML----------MMV-----T------VMFA---L--CN----------------------TLPFILNLV---------------------ECALPDFFSNP------------------------------------------------ETMYFAYQLND-ISN-------------------L-------LVVL-------NSA-TT--------F--IIYF-------I----F--------------------------------------S-AK------------------------------YQSI--------------------------RCYL-----------------------------------------------------------------------------------------------------------------------------------------------------CQNRLMMKVYSLSSLNSTKILLSTDHFCYLLANATDNDILA-----------------------------------------------------------------------------------------------------------------------------------------------------------------------------------------------------------------------------------------------------------------------------------------------------------------------------
>22-frpr18_CAJGYM010000013.1_1149484_1148399_Caenorhabditis_auriculariae_genomic
-----------------------------------------------------------------------------------------------------------------------------------------------------------------------QREQSTTV-----------------------------MLLIVTF----------------------VFAFC------------------------------------------------------------------------------------------------------------------------N----------------------------------------------------------------------------------------------------------------------------------------------------------------------------------------------------------------------------------------------------------------------------------------------------------TLPFI----------LNVVESM--------------------------------------------------------------------------------------------------------------------------------------------------------------------------------------------------------------------------------------------------------------------------------------------------------------------------------------------------------------------------------------------------------------------------------------------------------------------------------------------------------------------------------------------------------------------------------------------------------------------------------------------------------------------------------------------------------------------------------------------------------------------------------------------------------------------------------------------------------FPDFFADPV----------------------------------------------------------------------------------GFFFISIDL--SN-------------------L-------LVVL-------NSA-TT--------F--IVYF--------------------------------------------------SFSEK------------------------------YRQTL-------------------------LFIL-----------------------------------------------------------------------------------------------------------------------------------------------------KFAGAQKREKLGNLSETGVVRRFPTITTT-----------------------------------------------------------------------------------------------------------------------------------------------------------------------------------------------------------------------------------------------------------------------------------------------------------------------------------------

>25-frpr18T19F41a1_CSP31.scaffold02183_237213_268903_caenorhabditis_uteleia_PRJEB12600
--------------------------------------------------------------------------------------------MDSQHWM-----ACALLVIILV-----GIFG--------NILS---FILFSR-------------------------------------------------------------PHMRSSSVNVLLCALS-----FFDFSL----LSLSIPIFV----------------------------------IPNMDVWLHQE-----------------------------------------------------------------------------RELATYMAYTLNIIYPINLMMQ----------------------------------------TC--------SVYIMVMITLER-----W---IAVCRP---------------LQVSLFSHFQTKQSLLVRVWCTPKKSKTAI-----------------------------------------------------------FVIVLSAFVYNFVRFFEYRFVTDDNQVTYDKWLRDPEKHRSY--------------------------------------------YVGYYTILYIVTHFL------VPFTV-MAFANGHVIVAMCKL-------------------------------------------------------------------------------------------------------------------------------------------------------------------------------------------------------------------------------------------------------------------------------------------------------------------SKTRQM------------------LTR---------QQQREQKTTVMLLIVT---------------FVF----AFC----NTL---PFLLNVTE-----------------------------SIFPTIFIDERTRNLA-------YWLNDLS-------NLLVV-----VNS----ATTFIIYF--A-FSEKY------------RQ--------TLIFILKNGCCA---------------------------------TISDYNNYQAMSRTASMRISSETGGNIQRQGSKVSTSSFRKQILNSHLSEPLIRRTSQTGVYAEKKRAILIGVQRANMQTSGSFRRLQITKIAEREEKEETA----------------------------------------------
>18-frpr18T19F41a1_CSP39.scaffold17595_0_7893_caenorhabditis_waitukubuli_PRJEB12602
--------------------------------------------------------------------------------------------MDSQQWM-----ACAILVIVLV-----GIFG--------NTLS---FVLFSR-------------------------------------------------------------PHMRSSSVNVLLCALS-----FFDFSL----LALSIPIFV----------------------------------IPNIDLWDNDR------------------------------------------------------------------------------SLATFMAYILKMIYPINLMMQ----------------------------------------TC--------SVYIMVMITLER-----W---VAVCRP-----------------------------LQVRVWCTPRKSRNAI-----------------------------------------------------------LVIMVVAFLYNFVRFFEYRFVQTEHGAVYEKWLRDPGTHRWY--------------------------------------------YVGYYTVLYIVTHFL------VPFTV-MAFANGHVIVAMCKL-------------------------------------------------------------------------------------------------------------------------------------------------------------------------------------------------------------------------------------------------------------------------------------------------------------------SKTRQM------------------LTR---------QQQREQSTTVMLLIVT---------------FVF----AIC----NTL---PFLLNVSE-----------------------------SIFPTLFQDESTRGLA-------YWLNDMS-------NLLVV-----LNS----ATTFIIYF--T-FSEKY------------RQ--------TLIFILKNGCCA---------------------------------TVSDYNNYTAMSRTASMRISSETGGQIQRQGSRMSTSSYRKPILSAHLSEPLIGRSAQANLHAEKKRALLVGVQRTNLQTSCAFRGLQITKITEREEEEEAA----------------------------------------------
>4-frpr18T19F41a1_Scaffold556_12419_43613_caenorhabditis_tropicalis_PRJNA53597
--------------------------------------------------------------------------------------------MESQQLM-----ACAILVIVLV-----GIF-G-------NTLS---FILFSR-------------------------------------------------------------PHMRSSSVNVLLCALS-----FFDFSL----LTLSIPIFV----------------------------------IPNLDLWADDR------------------------------------------------------------------------------SLSTYMAYILKMIYPINLMMQ----------------------------------------TC--------SVYIMVMITLER-----W---VAVCRP-----------------------------LQVRVWCTPRKSRNAI-----------------------------------------------------------LVIIVSAFLYNFVRFFEYRFVATETGAIYEKWLRDPGTHRWY--------------------------------------------YVGYYTVLYIVTHFL------VPFSV-MAFANGHVIVAMCKI-------------------------------------------------------------------------------------------------------------------------------------------------------------------------------------------------------------------------------------------------------------------------------------------------------------------SKTRQM------------------LTR---------QQQREQSTTVMLLIVT---------------FVF----AIC----NTL---PFLLNVSE-----------------------------SIFPTLFQDESTRGLA-------YWLNDLS-------NLLVV-----LNS----GTTFIIYF--T-FSEKY------------RQ--------TLVFILKNGCCA---------------------------------TVSDYNNYTAMSRTASMRISSETGGQIQRQGSRMSNSSYRKPVLNAHLSEPLVGRSSQTNLHAEKKRKIFVGVQRTNLQTPCSFRRLQITKIAEREEEEETS----------------------------------------------
>16-frpr18T19F41a1_CSP26.scaffold00188_187540_215952_caenorhabditis_zanzibari_PRJEB12596
--------------------------------------------------------------------------------------------MESQQLM-----ACAILVIVLV-----GIFG--------NTLS---FILFSR-------------------------------------------------------------PHMRASSVNVLLCALS-----FFDFSL----LTLSIPIFV----------------------------------IPNLDLWADDR------------------------------------------------------------------------------SLSTYMAYILKMIYPINLMMQ----------------------------------------TC--------SVYIMVMITLER-----W---VAVCRP-----------------------------LQVRVWCTPRKSRNAI-----------------------------------------------------------LVIIVSAFLYNFVRFFEYRFVATETGAIYEKWLRDPGTHRWY--------------------------------------------YVGYYTIMYIVTHFL------VPFSV-MAFANGHVIVAMCKL-------------------------------------------------------------------------------------------------------------------------------------------------------------------------------------------------------------------------------------------------------------------------------------------------------------------------------------SKTRQMLTR---------QQQREQSTTVMLLIVT---------------FVF----AIC----NTL---PFLLNVSE-----------------------------SIFPTLFQDESTRGLA-------YWLNDLS-------NLLVV-----LNS----GTTFIIYF--T-FSEKY------------RQ--------TLIFILKNGCCA---------------------------------TVSDYNNYTAMSRTASMRISSETGGQIQRQGSRMSNSRKPTLNAHLSEPLIGRSSQANLHAEKKRALLIGVQRTNVQTPRSFRRLQITKIAEREEEEETA------------------------------------------------
>29-frpr18T19F41a1_CSP40.scaffold02708_476659_507928_caenorhabditis_tribulationis_PRJEB12608
--------------------------------------------------------------------------------------------MESQQLM-----ACAILVIVLV-----GIF--G------NTLS---FILFSR-------------------------------------------------------------PHMRASSVNVLLCALS-----FFDFSL----LTLSIPIFV----------------------------------IPNLDLWADDR------------------------------------------------------------------------------SLSTYMAYILKMIYPINLMMQ----------------------------------------TC--------SVYIMVMITLER-----W---VAVCRP-----------------------------LQVRVWCTPRKSRNAI-----------------------------------------------------------LVIIVSAFLYNFVRFFEYRFVATETGAIYEKWLRDPGTHRWY--------------------------------------------YVGYYTIMYIVTHFL------VPFSV-MAFANGHVIVAMCKL-------------------------------------------------------------------------------------------------------------------------------------------------------------------------------------------------------------------------------------------------------------------------------------------------------------------SKTRQM------------------LTR---------QQQREQSTTVMLLIVT---------------FVF----AIC----NTL---PFLLNVSE-----------------------------SIFPTLFQDESTRGLA-------YWLNDLS-------NLLVV-----LNS----GTTFIIYF--T-FSEKY------------RQ--------TLIFILKNGCCA---------------------------------TVSDYNNYTAMSRTASMRISSETGGQIQRQGSRMSNSSYRKPILNAHLSEPLIGRSAQTNLHAEKKRALLIGVQRTNMQTPCSFRRLQITKIAEREEEEETA----------------------------------------------
>5-frpr18T19F41a1_ANCCANDFT_Contig4_1450508_1487056_ancylostoma_caninum_PRJNA72585
--------------------------------------------------------------------------------------------MDSQQWM---------------------------------------ACAILS------------------------------------------------------------------------LVIIG-----CFGNAL-------SFLLFS----------------------------------RPHMRCSSFYY-----------------------------------------------------------------------------------------------------------------------------------------------------VGYYTVLYILTH-----F---L------------------------------------------------------------------------------------------------------------------------------------------------------------------------------------------------------------------------IPFTI-MAVLNGSVIVTMWRG-------------------------------------------------------------------------------------------------------------------------------------------------------------------------------------------------------------------------------------------------------------------------------------------------------------------RRMRQM------------------LTR---------QQQREQSTTVMLLIVT---------------IVF----AVC----NTL---PFLLNVVE-----------------------------SVFPDLFVDPRTTHIA-------YTLNDLS-------NLLVV-----LNS----ATTFIVYF--T-FSEKY------------RQ--------TLVFIIKNGCCA----------------------------------------SISDYNTYTAMSRTASMRVNSGGGDLQRSGSKLSNS---------------------------------------------------------------------------------------------------------
>35-frpr18T19F41a1_Cbre_Contig33_1216270_1247708_caenorhabditis_brenneri_PRJNA20035
--------------------------------------------------------------------------------------------MESQQLM-----ACAILVIVLV-----GIF-G-------NTLS---FILFSR-------------------------------------------------------------PHMRSSSVNVLLCALS-----FFDFSL----LTLSIPIFV----------------------------------IPNLDLWADDR------------------------------------------------------------------------------SLSTYMAYILKMIYPINLMMQ----------------------------------------TC--------SVYIMVMITLER-----W---VAVCRP-----------------------------LQVRVWCTPRKSRNAI-----------------------------------------------------------LVIIVSAFLYNFVRFFEYRFVATETGAIYEKWLRDPGTHRWY--------------------------------------------YVGYYTILYIVTHFL------VPFSV-MAFANGHVIVAMCKI-------------------------------------------------------------------------------------------------------------------------------------------------------------------------------------------------------------------------------------------------------------------------------------------------------------------SKTRQM------------------LTR---------QQQREQSTTVMLLIVT---------------FVF----AIC----NTL---PFLLNVSE-----------------------------SIFPTLFQDESTRGLA-------YWLNDLS-------NLLVV-----LNS----GTTFIIYF--T-FSEKY------------RQ--------TLIFILKNGCCA---------------------------------TVSDYNNYTAMSRTASMRISSETGGQIQRQGSRMSNSSYRKPILNAHLSEPLVGRSSQTNIHAEKKRALLIGVQRTNVQTPSPFRRLQITKIAEREEEEETA----------------------------------------------
>29-frpr18T19F41a1_Cjap.Contig17303_165933_196466_caenorhabditis_japonica_PRJNA12591
--------------------------------------------------------------------------------------------MDSQQWM-----AGAILVIVLV-----GCFG--------NVLS---FILFSR-------------------------------------------------------------PHMRSSSVNVLLCALS-----FFDFSL----LALSIPIFV----------------------------------IPNIDLWDDDR------------------------------------------------------------------------------SLTTFMAYILKMVYPINLMMQ----------------------------------------TC--------SVYIMVMITLER-----W---VAVCRP-----------------------------LQVRVWCTPRKSRNAI-----------------------------------------------------------LVIMVVAFLYNFVRFFEYRFVATEHGAVYEKWLRDPGTHRWY--------------------------------------------YVGYYTVLYIFTHFL------VPFSV-MALANGHVIVAMCKL-------------------------------------------------------------------------------------------------------------------------------------------------------------------------------------------------------------------------------------------------------------------------------------------------------------------SKTRQM------------------LTR---------QQQREQSTTVMLLIVT---------------FVF----AFC----NTL---PFILNVSE-----------------------------SIFPTLFVDESTRGLA-------YWLNDLS-------NLLVV-----LNS----ATTFIIYF--T-FSEKY------------RQ--------TLVFILKNGCCA---------------------------------TVSDYNNYRAMSRTASMRISSETGGQIQRQGSRMSNSSFRKPIPSAHLSEFQPLIGRSAQTALHAEKTRAFLVRVQRKNLQAPCAFRGSQITKIAEREEEEEVA--------------------------------------------
>34-frpr18T19F41a1_CSP38.scaffold00074_25143_57189_caenorhabditis_quiockensis_PRJEB11354
--------------------------------------------------------------------------------------------MDSQKWM---------------------------------------------------------------------------------------------------------------ACAILVIVIIG-----ILGNIL-------SFVLFS----------------------------------RPHMRSSSKHR-----------------------------------------------------------------------------------------WYY---------------------------------------------------------VGYYTILYIFTH-----F---L------------------------------------------------------------------------------------------------------------------------------------------------------------------------------------------------------------------------VPFTV-MALANGHVIVAMCKV-------------------------------------------------------------------------------------------------------------------------------------------------------------------------------------------------------------------------------------------------------------------------------------------------------------------SKARQM------------------LTR---------QQRREQSTTVMLLIVT---------------FVF----AVC----NTL---PFLLNVTE-----------------------------SIFPSLFSDDSTKNLA-------FWLNDLS-------NLLVI-----LNS----ATTFIVYS--I-FSEKY------------RQ--------TLIFILKNGCCA---------------------------------TVSDYNTYTAMSRTASMRISSENGGQMQRQGSRMSTCPLIRCAAETDIHAKKGRTILVGIQRENLQ----------------------------------------------------------------------------------
>14-frpr18T19F41a1_Scaffold1346_269209_302127_heterorhabditis_bacteriophora.PRJNA13977.WBPS15.genomic.fa
--------------------------------------------------------------------------------------------MDSQQWM-------ACAILCLV---VVGCL-----G---NALS---FLLFSR-------------------------------------------------------------PHMRSSSVNVLLCALS-----FLDFSL----LLLSIPTFV----------------------------------IPNLDLWWYYV-----------------------------------------------------------------------------------------------------------------------------------------------------GYYTVL-----------Y---ILTHFF-------------------------------------------------------------------------------------------------------------------------------------------------------------------------------------------------------------------VPFTL-MAVLNGSVIVTMWRG-------------------------------------------------------------------------------------------------------------------------------------------------------------------------------------------------------------------------------------------------------------------------------------------------------------------RRMRQM------------------LTR---------QQQREQSTTVMLLIVT---------------LVF----AAC----NTL---PFLLNVVE-----------------------------SVFPDLFVDPRTTHIA-------YTLNDLS-------NLLVV-----LNS----ATTFVVYF--L-FSEKY------------RQ--------TLLFLIKNGCSA-----------------------------------------SISDYNTYTAMSRTASMRINSTCEIPRIGSKLSTS---------------------------------------------------------------------------------------------------------
>20-frpr18T19F41a1_TELCIRDFT_Contig759_12131_55119_teladorsagia_circumcincta.PRJNA72569.WBPS15.genomic.fa
--------------------------------------------------------------------------------------------MDSQQWM---------------------------------------ACAILS------------------------------------------------------------------------LVIIG-----CFGNSL-------SLLLFS----------------------------------RPHMRCSSGYY-----------------------------------------------------------------------------------------------------------------------------------------------------IGYYTILYVVTH-----F---L------------------------------------------------------------------------------------------------------------------------------------------------------------------------------------------------------------------------VPFTI-MAVLNGSVIRTMWKG---------------------------------------------------------------------------------------------------------------------------------------------------------------------------------------------------------------------------------RQMRQM----------------------------------------------------------------------------------------------------MTR---------QQQREQSTTVMLLVVT---------------IVF----AVC----NTL---PFILNVVE-----------------------------SVFPDIFVDPRTTHIA-------YTVNDLS-------NLLVV-----LNS----ATTFLVYF--I-FSEKY------------RQ--------TFIFIIKNGCCA----------------------------------------SISDYNTYTAMSRTASMRVNNSTGDLHRAGSKLSTS---------------------------------------------------------------------------------------------------------
>17-frpr18T19F41a1_TELCIRDFT_Contig329_0_33315_teladorsagia_circumcincta.PRJNA72569.WBPS15.genomic.fa
--------------------------------------------------------------------------------------------MDSQQWM---------------------------------------ACAILS------------------------------------------------------------------------LVIIG-----CFGNSL-------SLLLFS----------------------------------RPHMRCSSGYY-----------------------------------------------------------------------------------------------------------------------------------------------------IGYYTILYVVTH-----F---L------------------------------------------------------------------------------------------------------------------------------------------------------------------------------------------------------------------------LPFTI-MAVLNGSVIRTMWKG-------------------------------------------------------------------------------------------------------------------------------------------------------------------------------------------------------------------------------------------------------------------------------------------------------------------RQMRQM------------------MTR---------QQQREQSTTVMLLVVT---------------IVF----AVC----NTL---PFILNVVE----------------------------------------------------SVFPDIF-----------------VDP--------------------------------------------------------------------------------------------------------------------------------------------------------------------------------------------------------------------------------------------
>19-frpr18T19F41a1_scaffold1446_0_24816_pristionchus_exspectatus.PRJEB24288.WBPS15.genomic.fa
--------------------------------------------------------------------------------------------MESQEWM----------PLAIL-----------------------------------------------------------------------------------------------------SIIVLG-----CCANIV-------SFIIFS----------------------------------RPHMRRSSMTY-------------------------------------------------------------------------------------ERHLRNHALHPLYT--------------------------------------------------IGYFTISYLISH-----F---L------------------------------------------------------------------------------------------------------------------------------------------------------------------------------------------------------------------------LPFTF-LAIFNGHVIVTMWKM-------------------------------------------------------------------------------------------------------------------------------------------------------------------------------------------------------------------------------------------------------------------------------------------------------------------RRARLN------------------LTR---------QQQREQSTTVVLLVVT---------------FLF----ATS----NTL---PILLNVAE----------------------------------------------------CAFPDLF-----------------TDE--------------------------------------------------------------------------------------------------------------------------------------------------------------------------------------------------------------------------------------------
