# Supplementary material for: Evolution of neuropeptide Y/RFamide-like receptors in nematodes
Source: Heliyon. 2024 Jul 15;10(14):e34473. doi: 10.1016/j.heliyon.2024.e34473 (PMC11315170; doi:10.1016/j.heliyon.2024.e34473)
Supplement: MMC 3 — Resulting Multiple Sequence Alignment. [file mmc3.zip › Suppl_3_Multiple_sequence_Alignments/frpr1.fasta]

>18-frpr1C02B851_JADLIF010002782.1_1_23393_+_Steinernema_khuongi_genomic
----------------------------------PEGMNLTEMIDAGVCTNQTIREGFCYGMAVCGYCYDFGEYRRPSREYEIYNLMVIGVAMPLIGVLGLIG-----------------DVISAFIYS-------------------------------------RRSMASSLN----------------------RYLC---ALAFSDI-------------TIILTA---FFLFF--------------------------LESMRKRSAVMSKYFALFA-----------------------PFMFPL---------GLTAQTL---SVF----LTV--AA-----AVD-----C----CV----L-----------VA---TPK-----------------------------------------------------------------------------------KFSEKFCKTRTAQWVSEAADSSLPSLIPRFQVIGVIIVLACLFNSPHLF--EIYVITCWSVPYHQPTY-------------------------------------------DVCPTDLRQSPEY----------------------------LTFYYAYLY-----TIVMA--------------VGPVV----LLVAINSTIVIMM---------------------------------------------------------------------------------------------------------------------------------------------------------------------------------------------------------------------------------------------------------------------------------------------------------------------------------------------------------------------------RR------------------------------AKRKGAGGADSSD---------------------------------------------------------------------------------------------------------------------------------------------------------------------------------------------------------------------------------------------------------------------------------------------------SDVTT-----------------------------------------L-----------------------------VLV-----V------FLFI-----SCN----------------------VLPLAVNIM---------------------ELFAGI--------------------------------------------------------VNAYLIDL--SN-------------------I-------MVVV-------NSS-CN--------F--IIYY--------------------------------------------------AFGAQ------------------------------FRRTL-------------------------RDY------------------------------------------------------------------------------------------------------------------------------------------------------CSLWLRHRHSAKLKTPAETQRHAAPRKIRA----------------------------------------------------------------------------------------------------------------------------------------------------------------------------------------------------------------------------------------------------------------------------------------------------------------------------------------
>3-frpr1C02B851_OW051496.1_6170130_6170965_Oscheius_dolichura_genomic
---------------------------------------LQEMNVTAGCSNWTVAEGQCWGLSVCGYCYDYGETRVVSRTYETFNLAVIGITLPIIGCLGLLG-----------------NSISAFIYT--------------------------------------RKEMISSL----------------------NYLG---ALAFSDS-------------LIILTA---FFLFF-----------------------------------------------------------------------------------LENMRRR---SLY----ATY----------------------YF----A-----------VL---SPV----------------------------------------------------------------------------------------------------------------------------------------------------------------------------------------------------------------------------------------------------------------------------MFPLL---------------------------------------------------------------------------------------------------------------------------------------------------------------------------------------------------------------------------------------------------------------------------------------------------------------------------------------------------------------------------------------------------------------------------------------------------------------------------------------------------------------------------------------------------------------------------------------------------------------------------------------------------------------------------------------------------------------------------------------------TAQS-----------------------------------------L--------------------------------------------SVFL------------------------------TVAAALDCL------------------------------------------------------------------------------------------------------------------I-------LVAA-------DEK-----------F--STKF-----------------------------------------------------CS------------------------------VRTSL---------------------------YV-----------------------------------------------------------------------------------------------------------------------------------------------------G---------------------------------------------------------------------------------------------------------------------------------------------------------------------------------------------------------------------------------------------------------------------------------------------------------------------------------------------------------------------
>15-frpr1C02B851_JANLNO010000005.1_2118966_2118371_Bradynema_listronoti_genomic
------------------------------------------------CNNETLILGVCYGMPVCGFCYDFGQFYRPSREYEIFNLTVIGVLLPMLGIVGLMG-----------------NCVSAFIFS------------------------------------R-KSMRTSLN----------------------SYLS---ALALSDM-------------TIVITS----------------------------------------------------------------------------FFLFFL---------ENMRKRS----------SSI----------------------YI----A-----------KC---YAL----------------------------------------------------------------------------------------------------------------------------------------------------------------------------------------------------------------------------------------------------------LAPI--------------MFPLG--------------------------------------------------------------------------------------------------------------------------------------------------------------------------------------------------------------------------------------------------------------------------------------------------------------------------------------------------------------------------------------------------------------------------------------------------------------------------------------------------------------------------------------------------------------------------------------------------------------------------------------------------------------------------------------------------------------------------------------------LTAQT-----------------------------------------L--------------------------------------------SVFL------------------------------TLAGAFDCF------------------------------------------------------------------------------------------------------------------V-------LVT------------AG--------------------------------------------------------------------EH------------------------------LRRVC-----------------------------------------------------------------------------------------------------------------------------------------------------------------------------------CTISAS---------------------------------------------------------------------------------------------------------------------------------------------------------------------------------------------------------------------------------------------------------------------------------------------------------------------------------------------------------------
>35-frpr1C02B851_nAv.1.0.scaf02286_1331_6316_acanthocheilonema_viteae_PRJEB1697
--------------------------------------------------------------------------------------MVIRIFLPVIGLFGLCG-----------------NGISAFIYS-------------------------------------RKSMRSSMN----------------------VYLC---ALAISDI-------------IIILTA---FFLFF--------------------------IENLRYKSLLLSEIFALLT-----------------------PVAFPV---------EMKLKIL----------RKF----------------------FI-------------------------------------------------------------------------------------------------------------------------------------------VGMISMLAMLYNSPHMF--EIDVITCWNIVYAEKSI-------------------------------------------DVCPTDLRQSQLY----------------------------LTVYYAWMY-----TVVMA--------------VGPVL----ILIVLNSAIIIAL-----------------------------------------------------------------------------------------------------------------------------------------------------------------------------------------------------------------------------------------------------------------------------------------------------------------------------------------------------------------------------------------------------------------------------------------------------------------------------------------------------------------------------------------------------------------------------------------------------------------------------------------------------------------------------------------------------------------------------RST-----------------------------------------L------------------------------------------------------------------------------SVSGDSDII------------------------------------------------------------------------------------------------------------------T-------LVVV-------VCL--------------FIAC---------------------------------------------------------------------------------------NVL--------------------------------------------------------------------------------------------------------------------------------------------------------------------------------------------------------------------------------------------------------------------------------------------------------------------------------------------------------------------------------------------------------------------------------------------------------------------------------------------------------------------------------------------------------
>19-frpr1C02B851_ASIM_scaffold0000975_5203_14378_anisakis_simplex_PRJEB496
----------------------------------------------------------------------------------MNNSTSQHVCTNETILDGVCY-----------------------------------------------------------------------------------------------------GLAVCGY----------------------CYDFG--------------------------------------------------------------------ESIKPT---KEYQQYNLIVIGI----------ILP----------------------LI----G-----------TC---GLI-------------------------------------------------------------------------------------------------------------------GNSISAFIYSRKSMLMY-------------------------------------------------------------------------------------------------------FTVYYAWMY-----TLVMA--------------VGPVA----LLIALNSAIIIYM-----------------------------------------------------------------------------------------------------------------------------------------------------------------------------------------------------------------------------------------------------------------------------------------------------------------------------------------------------------------------------------------------------------RHHPPQE---------------------------------------------------------------------------------------------------------------------------------------------------------------------------------------------------------------------------------------------------------------------------------------------------------DSDSD-----------------------------------------I-----------------------------------------------------------------------------------ITLV------------------------------------------------------------------------------------------------------------------L-------VVCL------------------------FISC---------------------------------------------------------------------------------------NML--------------------------------------------------------------------------------------------------------------------------------------------------------------------------------------------------------------------------------------------------------------------------------------------------------------------------------------------------------------------------------------------------------------------------------------------------------------------------------------------------------------------------------------------------------
>29-frpr1C02B851_contig00432_104261_109135_steinernema_feltiae_PRJNA353610
------------------------------------------------------------------------------------------------------------------------MNLSETIDA--------------------------------------NLCTNQTI--------------------REGYCF---GMAVCGY----------------------CYDFG----------------------------EYRRASRE--------------------------------YEIYNL---------AMVGVLM----------PVI---------GIF----------GL--IGD-----------VI---SAF--------------------------------------------------------------------------------------------------------------------------------------------------------------------------------------------------IYSRRSMASSLNY----------------------------LTFYYAYLY-----TIVMA--------------VGPVL----LLVALNSIIVVMM-------------------------------------------------------------------------------------------------------------------------------------------------------------------------------------------------------------------------------------------------------------------------------------------------------------------------------------------------RR--------------------------------------------------------------------------------------------------------------------------AK--------------------------------------------------------------------------------------------------------------------------------------------------------------------------------------------------------------------------------------------QKDPD-----------------------------------------N------------------------------------------------------AD----------------------SEDSDVTTL------------------------------------------------------------------------------------------------------------------V-------LVVF---------------------L--FISC---------------------------------------------------------------------------------------NIM--------------------------------------------------------------------------------------------------------------------------------------------------------------------------------------------------------------------------------------------------------------------------------------------------------------------------------------------------------------------------------------------------------------------------------------------------------------------------------------------------------------------------------------------------------
>13-frpr1C02B851_MONTI_7082_0_5447_steinernema_monticolum_PRJNA205067
--------------------------------------------------------------------------------------AMIGVLMPLIGIFGLIG-----------------DMISAFVYS-------------------------------------RRSMASSLN----------------------RYLC---ALAFSDI-------------TIILTA---FFLFF--------------------------LESMRKRSAIMSKYFALFA-----------------------PFMFPL---------GLTAQTL---SVF----LTV--AA-----AVD----------------------------CC---------------------------------------------------------------------------------------------------------------------------------VLVATPKKF--------------------------------------------------------------SEKFCTTKTAQWY----------------------------LTFYYAYLY-----TIVMA--------------VGPVM----LLIAINTTIVVMM-----------------------------------------------------------------------------------------------------------------------------------------------------------------------------------------------------------------------------------------------------------------------------------------------------------------------------------------------------------------------------------------------------------KRAKQKD---------------------------------------------------------------------------------------------------------------------------------------------------------------------------------------------------------------------------------------------------------------------------------------------------------PDGAD-----------------------------------------S------------------------------------------------------------------------------ADSDVTTLV------------------------------------------------------------------------------------------------------------------L-------VVFL------------------------FISC---------------------------------------------------------------------------------------NIL--------------------------------------------------------------------------------------------------------------------------------------------------------------------------------------------------------------------------------------------------------------------------------------------------------------------------------------------------------------------------------------------------------------------------------------------------------------------------------------------------------------------------------------------------------
>25-frpr1C02B851_ALUE_scaffold0005065_676_10529_ascaris_lumbricoides_PRJEB4950
--------------------------------------------------------------------------------------------------------------------------------------------------------------------------------------------------SMNVYLC---ALAISDM-------------TIIITA---FFLFF--------------------------LENMRARSVLISKFFAMLA-----------------------PVTFPL---------GLTAQSL---SVF----LTV--TA-----AVD-----C----FILVASSQSCKQR-----FCSVNVSL----------------------------------------------------------------------------------QVSYKIIYLLQFTDGCRFFSIIFFFFAFLSIVSLVGIVFMAALYNSPHMF--EIFVIDCWSVPYSQQSL-------------------------------------------DVCPTDLRQNQMY----------------------------FTIYYAWMY-----TLVMA--------------VGPVI----LLIVLNSAIVICM-----------------------------------------------------------------------------------------------------------------------------------------------------------------------------------------------------------------------------------------------------------------------------------------------------------------------------------------------------------------------------------------------------------RRSPPQVDSD------------------------------------------------------------------------------------------------------------------------------------------------------------------------------------------------------------------------------------------------------------------------------------------------------SDIIT-----------------------------------------L-----------------------------VLV-----V------CLFI-----SCN----------------------ILPLTVNFL---------------------ELLFGI--------------------------------------------------------VNSYLIDL--SN-------------------L-------MVVV-------NSS-CN--------F--LIYY--------------------------------------------------AFGSR------------------------------FRRTL-------------------------KQYI-----------------------------------------------------------------------------------------------------------------------------------------------------SALLHSSPVHITTKVTNGTPHITRMTPHTELLI-------------------------------------------------------------------------------------------------------------------------------------------------------------------------------------------------------------------------------------------------------------------------------------------------------------------------------------
>16-frpr1C02B851_JAAVTS010004568.1_7038_5209_Baylisascaris_ailuri_genomic
------------------------------------------------------------------------------------------------------------------------------------------------------------------------------------------------------------FQALVGI----------------------VFLAA--------------------------------------------------------------------LYNSPH---------MFEIIVI---DCW----------------SVP----------YS----Q----------------QSL--------------------------------------------------------------------------------------------------------------------------------------------------------------------------------------------------DVCPTDLRQNQMY----------------------------FTIYYAWMY-----TLVMA--------------VGPVI----LLIVLNSAIVICM-----------------------------------------------------------------------------------------------------------------------------------------------------------------------------------------------------------------------------------------------------------------------------------------------------------------------------------------------------------------------------------------------------------RRSPPQVDSD------------------------------------------------------------------------------------------------------------------------------------------------------------------------------------------------------------------------------------------------------------------------------------------------------SDIIT-----------------------------------------L-----------------------------VLV-----V------CLFI-----SCN----------------------ILPLTVNFL---------------------ELLFGI--------------------------------------------------------VNSYLIDL--SN-------------------L-------MVVV-------NSS-CN--------F--LIYY--------------------------------------------------AFGSR------------------------------FRRTL-------------------------KQYI-----------------------------------------------------------------------------------------------------------------------------------------------------SALLHSSPLHTTTKITNGTPHINRMTPHTELLI-------------------------------------------------------------------------------------------------------------------------------------------------------------------------------------------------------------------------------------------------------------------------------------------------------------------------------------
>21-frpr1C02B851_CAJGYM010000010.1_175194_176749_Caenorhabditis_auriculariae_genomic
------------------------------------------------------------------------------------------------------------------------------------------------------------------------------------------------------------FQVLVSI----------------------VLIAF--------------------------------------------------------------------IYNSPH---------MFEIYVI---DCW----STM----------------------YN----T-----------TS---KDV----------------------------------------------------------------------------------------------------------------------------------------------------------------------------------------------------CPTPLRTNPDY----------------------------LTIYYAYMY-----TIMMA--------------VGPVV-------LLVV-INTAI-------------------------------------------------------------------------------------------------------------------------------------------------------------------------------------------------------------------------------------------------------------------------------------------------------------------------------------------------VI------------------------TM------------------------------RRSTQ-------------------------------------------------------------DG--------------------------------------------------------------------------------------------------------------------------------------------------------------------------------------------------------------------------------------------CESDI-----------------------------------------I-----------------TL----------VLV-----V------CLFI---S--CN----------------------ILPLTVNLL-----------------------------------------------------------------------------ELLMSLVNPYLIDL--SN-------------------L-------MVVV-------NSS-CN--------F--LIYY-------A----F--------------------------------------G-SN------------------------------FRRTL-------------------------RHYL-----------------------------------------------------------------------------------------------------------------------------------------------------TNAWKRRRASLLQNNRMKLCLPATEVLI------------------------------------------------------------------------------------------------------------------------------------------------------------------------------------------------------------------------------------------------------------------------------------------------------------------------------------------
>12-frpr1C02B851_JAKNDB010000066.1_701396_514614_Dirofilaria_immitis_genomic
----------------------------------------------------------------------------------------------------ISK-----------------SFIKINYFI--------------------------------------KNNRQFFK---------------------NILIK---VVGMSSI----------------------LAI----------------------------------------------------------------------FYNSPH---------IFEINIV---NCW----------------NIG----------YA----E-----------ES---IDV----------------------------------------------------------------------------------------------------------------------------------------------------------------------------------------------------CPTDLRQNELY----------------------------LTVYYAWMY-----TVIMA--------------IGPVL----ILIILNSAIIIAL---------------------------------------------------------------------------------------------------------------------------------------------------------------------------------------------------------------------------------------------------------------------------------------------------------------------------------------------------------------------------RN------------------------------TLS---------------------------------------------------------------VS--------------------------------------------------------------------------------------------------------------------------------------------------------------------------------------------------------------------------------------------GDSDI-----------------------------------------I-----------------TL----------VVV-----V------CLFI---T--CN----------------------ILPLTVNLL---------------------ELISGY--------------------------------------------------------VNSYLIDL--SN-------------------F-------MVVL-------NSS-CN--------F--LIYF-------A----F--------------------------------------G-SR------------------------------FRKIF-------------------------KEYI---------------------------------------------------------------------------------------------------------------------------------------------------------------------------------------------------------------------------------------------------------------------------------------------------------------------------------------------------------------------------------------------------------------------------------------------------------------------------------------------------------------------------
>24-frpr1C02B851_CALSFV010000044.1_631104_651018_-_parapristionchus_giblindavisi_genomic
-----------------------------------TATVQFSHGCNNVTISMGMCNGLAVCGYCYGYIDEGGSIPEVATVYEHFNLIVIGILLPLIGLFGLIG-----------------DSISAFIYS-------------------------------------RKEMQSSLN----------------------VYLC---ALACSDI-------------IIILTA---FFLFF--------------------------LENMRKRSIQANRIFAILA-----------------------LYMFPI---------GLTAQSL---SVF----LTV--TA-----AAD----------CL----ILVAGSEKMKQMFCSVKSSL-----------------------------------------------------------------------------------RVRKFIRCDIWSLIFDPSSLCFDLSLIFDLQMLAVIVLLAMVYNAPHLF--EIYVIDCWSLPYNQPSK-------------------------------------------DVCPTDLRNNQTY----------------------------VSIYYAWLY-----TIVMA--------------AGPFV----LLIFINSAIVFSL-----------------------------------------------------------------------------------------------------------------------------------------------------------------------------------------------------------------------------------------------------------------------------------------------------------------------------------------------------------------------------------------------------------RRQKQNSNDEEDEEK-------------------------------------------------------------------------------------------------------------------------------------------------------------------------------------------------------------------------------------------------------------------------------------------------EDVVT-----------------------------------------L-----------------------------ILV-----V------ALFV-----TCN----------------------ILPLTVNLL---------------------EMLLSIE--------------------------------------------------------NPYLIDL--SN-------------------L-------MVVV-------NSS-CN--------F--LIYY--------------------------------------------------AFGSH------------------------------FRRTL-------------------------RSYL-----------------------------------------------------------------------------------------------------------------------------------------------------RRYHNRRDSASNGQSDECPRISVHQPPSHVII--------------------------------------------------------------------------------------------------------------------------------------------------------------------------------------------------------------------------------------------------------------------------------------------------------------------------------------
>20-frpr1C02B851_CALZFC010000252.1_1161965_1164598_allodiplogaster_sudhausi_genomic
--------------------------------------------SSSLLCTNETMEEGLCFGLSVCGFCYGATPEMDDAEKEVRIKIVIGMVLPLVGCCGLVG-----------------DAISAFIYS------------------------------------R-REMISSLN-----------------------YLC---ALACSDI-------------IIILTA---FFLFF--------------------------LENMRKRIFSANFYFAVLA-----------------------PYMFPL---------GLTAQTF---SVF----LTV--TA-----AFD-----C----FV--LVAGWPAFRMA---FC---TPS-----------------------------------------------------------------------------------------TSLKVLPRT-----PRTAT-ILRWQMLVLISLLAIAYNSPHFF--EIFVIDCWSVRHGAPSK-------------------------------------------DVCPTELRNNETY----------------------------VVVYYAWLY-----TLVMA--------------AGPVL----LLVAINSAILLSL-------------------------------------------------------------------------------------------------------------------------------------------------------------------------------------------------------------------------------------------------------------------------------------------------------------------------------------------------RR------------------------QQ------------------------------SAD---------------------------------------------------------------SQ--------------------------------------------------------------------------------------------------------------------------------------------------------------------------------------------------------------------------------------------SDVIT-----------------------------------------L-----------------------------VLV-----V------CLFV---T--CN----------------------IQPLTVNLL---------------------EMLVSLE--------------------------------------------------------NPYLIDV--SN-------------------L-------LVVV-------NSS-CN--------F--LIYY------AF----G----------------------------------------AN------------------------------FRRTLK-------------------------------------------------------------------------------------------------------------------------------------------------------------------------------------------------------------------------------------------------------------------------------------------------------------------------------------------------------------------------------------------------------------------------------------------------------------------------------------------------------------------------------------------------------
>19-frpr1C02B851_CALZFC010000087.1_275705_278063_allodiplogaster_sudhausi_genomic
-------------------------------------------SSSLLCTNETMEEGLCFGLSVCGFCYGGIEGQTTYTKKGANIEIVIGMVLPLVGCCGLVG-----------------DAISAFIYS--------------------------------------RSEMISSL----------------------NYLC---ALACSDI-------------IIILTA---FFLFF--------------------------LENMRKRIFSANFYFAVLA-----------------------PYMFPL---------GLTAQTF---SVF----LTV--TA-----AFD-----C----FV--LVAGWPAFRMA---FC---TPS------------------------------------------------------------------------------------------TSLKVLPR-----TPRTATILRWQMLVLISLLAIAYNSPHVF--EIFVIDCWSVRHGAPSK-------------------------------------------DVCPTELRNNETY----------------------------VVVYYAWLY-----TLVMA--------------AGPVL----LLVAINSAILLSL-------------------------------------------------------------------------------------------------------------------------------------------------------------------------------------------------------------------------------------------------------------------------------------------------------------------------------------------------RR------------------------QQ------------------------------SADSQ-----------------------------------------------------------------------------------------------------------------------------------------------------------------------------------------------------------------------------------------------------------------------------------------------------------SDVIT-----------------------------------------L-----------------------------VLV-----V------CLFV---T--CN----------------------IQPLTVNLL---------------------EMLVSLE--------------------------------------------------------NPYLIDV--SN-------------------L-------LVVV-------NSS-CN--------F--LIYY--------------------------------------------------AFGAN------------------------------FRRTLK-------------------------------------------------------------------------------------------------------------------------------------------------------------------------------------------------------------------------------------------------------------------------------------------------------------------------------------------------------------------------------------------------------------------------------------------------------------------------------------------------------------------------------------------------------
>16-frpr1C02B851_Cang_2012_03_13_01023_14103_19862_caenorhabditis_angaria_PRJNA51225
--------------------------------------------------------------------------------------VVIGVLLPTIGVLGLIG-----------------NTLSAFTYS------------------------------------R-REMISSLN----------------------VYLF---SLACSDI-------------IIILTA---FFLFF----LENMRKRSE-------------YATYYFAVLS--------------------------------PVMFPL---------GLIGQTL---SVF----ITV--AS-----AFD-----C----FV----L-----------VA---AGE---------------------------------------------------------------------------------------------KFKNK-----------------FCSVSTSICVYNSPHMF--EIYVIDCWSLTYNTRSK-------------------------------------------DVCPTALRANPPL----------------------------TVNFLELLF-----GIINS-------------------------------------------------------------------------------------------------------------------------------------------------------------------------------------------------------------------------------------------------------------------------------------------------------------------------------------------------------------------------------------------------------------------------------------------------------------------------------------------------------------------------------------------------------------------------------------------------------------------------------------------------------------------------------------------------------------------------------------------------------------------------------------------------------------------------------------------------------------------------------------------------------------------------------------------------------------------------------------------YLIDL--SN-------------------L-------MVVV-------NSS-CN--------F--LIYY-------A----F--------------------------------------G-SH------------------------------FRRTL-------------------------RHYI-----------------------------------------------------------------------------------------------------------------------------------------------------KNAWLRHFGSNRNNNRVPTRVKLCLPATEILI--------------------------------------------------------------------------------------------------------------------------------------------------------------------------------------------------------------------------------------------------------------------------------------------------------------------------------------
>21-frpr1C02B851_CALQYR010007444.1_176168_178245_Auanema_sp__JU1783
------------------------------------------MNISVGCSNESISDGVCWGLSICGWCYDYGQTRVVSKEYEHFNLIVIGVLLPLIGCMGLIG-----------------NTLSAFTYS-------------------------------------RREMISSLN-----------------------YLC---ALACSDI-------------IIILTA---FFLFF--------------------------LENMRKRSLIATYYFAVLS-----------------------PVMFPL----------LTAQSL---SVF----LTV--AA-----AFD----------CL----VLVAAGPKFKNKFC---SNI-------------------------------------------------------------------------------SDCELQETEYRNMTIHILM-----------------IAMIILLAFIYNSPHMY--EIFVIDCWSMPYNTVSK-------------------------------------------DVCPTALRSDPDY----------------------------LTIYYAYMY-----TIVMA--------------AGPVI----LLVAINSAIVVFM-----------------------------------------------------------------------------------------------------------------------------------------------------------------------------------------------------------------------------------------------------------------------------------------------------------------------------------------------------------------------------------------------------------RETEENESD-------------------------------------------------------------------------------------------------------------------------------------------------------------------------------------------------------------------------------------------------------------------------------------------------------SDIIT-----------------------------------------L-----------------------------VLV-----V------CLFI-----SCN----------------------VLPLTVNFL---------------------ELVFMI--------------------------------------------------------VNSYLIDL--SN-------------------L-------MVVV-------NSS-CN--------F--SIYY--------------------------------------------------AFGSN------------------------------FRRTL-------------------------RHYL-----------------------------------------------------------------------------------------------------------------------------------------------------TNAMRRRKTNRNTFQRVSVP--------------------------------------------------------------------------------------------------------------------------------------------------------------------------------------------------------------------------------------------------------------------------------------------------------------------------------------------------
>20-frpr1C02B851_JAJQXH010000027.1_5861449_5858509_Oscheius_sp__G
------------------------------------------MNLTAGCSNATLASGQCYGLSVCGYCYDYGETRVVSKEYENFNLLVIGIILPFVGGLGLIG-----------------NSISAFVYS-------------------------------------RQEMRSSLN-----------------------YLC---ALACSDT-------------VIILTA---YFLFF--------------------------LENMRKRSEYATYYFAVLS-----------------------PVMFPL----------LTAQSL---SVF----LTV--AA-----AFD----------CL----VLVAANPKFSNSFCSVKTSF------------------------------------------------------------------------------------IVSFLCFSSKNQNVQV---------------IGGIVLTAVIYNSPHVF--EIYVIECWSVPYKTVSK-------------------------------------------DVCPTALRADPDY----------------------------LTIYYAYMY-----TIVMA--------------GGPVA----LLIVINSAIVVAM-----------------------------------------------------------------------------------------------------------------------------------------------------------------------------------------------------------------------------------------------------------------------------------------------------------------------------------------------------------------------------------------------------------KNEANEPQGDGG----------------------------------------------------------------------------------------------------------------------------------------------------------------------------------------------------------------------------------------------------------------------------------------------------SDIIT-----------------------------------------L-----------------------------VLV-----V------CLFI-----SCN----------------------VLPLTVNFL---------------------ELLFMI--------------------------------------------------------VNSYLIDL--SN-------------------L-------MVVV-------NSS-CN--------F--IIYY--------------------------------------------------AFGSH------------------------------FRRTLK-------------------------------------------------------------------------------------------------------------------------------------------------------------------------------------------------------------------------------------------------------------------------------------------------------------------------------------------------------------------------------------------------------------------------------------------------------------------------------------------------------------------------------------------------------
>14-frpr1C02B851_JAJAVP010000050.1_84836_91167_Heterorhabditis_indica_genomic
------------------------------------------MNISTGCTNETVAEGHCYGLSICGWCYDYGEARVVSKEYERFNSVVISFILPSVGLLGIIG-----------------NSLSAFTYS--------------------------------------RKEMISSL----------------------NYLC---ALACSDI-------------IIILTA---YFLFF--------------------------MESMRKRSEIVTYFFAVLS-----------------------PVMFPL----------VTAQSL---SVF----ITV--AS-----AFD----------CL--VLV-----------SA---SPK------------------------------------------------------------------------------------FRNKFCSVNTSILA-----KFQI--------LFIIILTAFIYNSPHMF--EIYVIDCWSMPYNAVSK-------------------------------------------DVCPTALRSNPDY----------------------------LTIYYAYMY-----TIIMA--------------VGPVV----LLIVINSIIVIAL-------------------------------------------------------------------------------------------------------------------------------------------------------------------------------------------------------------------------------------------------------------------------------------------------------------------------------------------------KR------------------------NK------------------------------QDDQ------------------------------------------------------------------------------------------------------------------------------------------------------------------------------------------------------------------------------------------------------------------------------------------------------------NDSDI-----------------------------------------L-----------------TL----------VLV-----V------CLFI---S--CN----------------------VLPLTVNFL---------------------ELLFMI--------------------------------------------------------VNAYLIDL--SN-------------------L-------MVVV-------NSS-CN--------F--LIYY--------------------------------------------------AFGSN------------------------------FRRTL-------------------------QHYL-----------------------------------------------------------------------------------------------------------------------------------------------------TQIVQKK---------------------------------------------------------------------------------------------------------------------------------------------------------------------------------------------------------------------------------------------------------------------------------------------------------------------------------------------------------------
>21-frpr1C02B851_JAHQIW010006940.1_98336_84095_Parelaphostrongylus_tenuis_genomic
------------------------------------------MNTSLGCNNETIANGQCFGLSICGWCYDYGEARLVSKEYEKFNSIVISLILPSIGFLGIVG-----------------NGLSAFTYS-------------------------------------RKEMLSSLN-----------------------YLC---ALACSDI-------------IINLTA---FFLFF--------------------------MESMRKRSKAITYYFAVLS-----------------------PVMFPL----------LTAQTL---SVF----ITV--AS-----AFD----------CL----ILVAGSPKIRNKFCSVNTSL-----------------------------------------------------------------------------------LVIVYFLFGIFLFQV-----------------LLIIFCTAFVYNFPHIF--EIYVIDCWSMPYRAVSK-------------------------------------------DVCPTALRSNPVY----------------------------LTIYYAYLY-----TIVMA--------------AGPVF----LLILINSAIVVSL-----------------------------------------------------------------------------------------------------------------------------------------------------------------------------------------------------------------------------------------------------------------------------------------------------------------------------------------------------------------------------------------------------------KRKKEDEQNE------------------------------------------------------------------------------------------------------------------------------------------------------------------------------------------------------------------------------------------------------------------------------------------------------GDILT-----------------------------------------L-----------------------------VLV-----V------CLFI-----SCN----------------------VLPLTVNFL---------------------ELLFMI--------------------------------------------------------VNAYLIDL--SN-------------------L-------MVVV-------NSS-CN--------F--IIYY--------------------------------------------------AFGSS------------------------------FRRTL-------------------------HSYL-----------------------------------------------------------------------------------------------------------------------------------------------------VQLIKGRS--------------------------------------------------------------------------------------------------------------------------------------------------------------------------------------------------------------------------------------------------------------------------------------------------------------------------------------------------------------
>31-frpr1C02B851_HPBE_scaffold0000415_76100_87016_heligmosomoides_polygyrus_PRJEB1203
--------------------------------------------------------------------------------------IVISFMLPCVGILGIVG-----------------NGLSAFTYS-------------------------------------RKEMVSSLN----------------------VYLC---ALACSDI-------------IIILTA---FFLFF--------------------------MESMRKRSEDV-------------------------------TYYFAV--------------------------LSP----------------------------------------VM---FPL-----------------------------------------------------------------------------------------------------------------------------YNSPHMF--EIYVIDCWSMPYNTLSK-------------------------------------------DVCPTALRTNPAY----------------------------LTFYYAYLY-----TIVMA--------------AGPVL----LLIVINSAIVVSM-----------------------------------------------------------------------------------------------------------------------------------------------------------------------------------------------------------------------------------------------------------------------------------------------------------------------------------------------------------------------------------------------------------KRNKREDQND------------------------------------------------------------------------------------------------------------------------------------------------------------------------------------------------------------------------------------------------------------------------------------------------------SDILT-----------------------------------------L-----------------------------VLV-----V------CLFI-----SCN----------------------VLPLTVNFL---------------------ELLFKI--------------------------------------------------------VNAYLIDL--SN-------------------L-------MVVV-------NSS-CN--------F--LIYY--------------------------------------------------AFGSN------------------------------FRRTL-------------------------RYYL-----------------------------------------------------------------------------------------------------------------------------------------------------THILARKRREEFRQLSIRLLPPPTEMLI------------------------------------------------------------------------------------------------------------------------------------------------------------------------------------------------------------------------------------------------------------------------------------------------------------------------------------------
>25-frpr1C02B851_ANCDUODFT_Contig139_31075_49132_ancylostoma_duodenale_PRJNA72581
--------------------------------------------------------------------------------------IVISFLLPSIGFLGIVG-----------------NGLSAFTYS-------------------------------------RKEMVSSLN----------------------VYLC---ALACSDI-------------VIILTA---FFLFF--------------------------MESMRKRSEAI-------------------------------TYYFAV--------------------------LSP----------------------------------------VM---FPY------------------------------------------------------------------------------------------------------------------------------NSPHMF--EIYVVDCWSMPYGAVSK-------------------------------------------DVCPTALRSNPDY----------------------------LTIYYAYLY-----TIVMA--------------AGPVS----LLVVINSAIVVSM-----------------------------------------------------------------------------------------------------------------------------------------------------------------------------------------------------------------------------------------------------------------------------------------------------------------------------------------------------------------------------------------------------------------------------------------------------------------------------KR--------------------------------------------------------------------------------------------------------------------------------------------------------------------------------------------------------------------------------------------NKREE-----------------------------------------Q------------------------------------------------------------------------------NESDILTLV------------------------------------------------------------------------------------------------------------------L-------VVCL------------------------FISC---------------------------------------------------------------------------------------NVL--------------------------------------------------------------------------------------------------------------------------------------------------------------------------------------------------------------------------------------------------------------------------------------------------------------------------------------------------------------------------------------------------------------------------------------------------------------------------------------------------------------------------------------------------------
>24-frpr1C02B851_nOt.2.0.scaf00002_1363435_1367596_oscheius_tipulae_PRJEB15512
--------------------------------------------------------------------------------------AVIGITLPVIGCLGLVG-----------------NSISAFIYT-------------------------------------RKEMVSSLN----------------------MYLG---ALACSDI-------------VIILTA---FFLFF--------------------------LENMRRRSLYA-------------------------------TYYFAV--------------------------LSP----------------------------------------VM---FPI-------------------------------------------------------------------------------------------------------------------IIGIVLAAFIYNSPHMF--EIFVIDCWSVPFGSVTK-------------------------------------------DVCPTALRTDPDY----------------------------LTIYYAYMY-----TIVMA--------------GGPVF----LLIGINSAIVLAM-----------------------------------------------------------------------------------------------------------------------------------------------------------------------------------------------------------------------------------------------------------------------------------------------------------------------------------------------------------------------------------------------------------RRWKKPE---------------------------------------------------------------------------------------------------------------------------------------------------------------------------------------------------------------------------------------------------------------------------------------------------------GDEES------------------------------------------------------------------------------------------------------------------------NSSDIITLV------------------------------------------------------------------------------------------------------------------L-------VVCL------------------------FICC---------------------------------------------------------------------------------------NIL--------------------------------------------------------------------------------------------------------------------------------------------------------------------------------------------------------------------------------------------------------------------------------------------------------------------------------------------------------------------------------------------------------------------------------------------------------------------------------------------------------------------------------------------------------

>13-frpr1C02B851_scaffold00252_585556_616802_bursaphelenchus_xylophilus_PRJEA64437
--------------------MSQNSTDLALAGSCSNLTIQLGQCNGLPICGFCYNFGQYQKPAPEYELYN----------------------MILICLI--------LPMLGFF-----GLI-----G---NSLS---AFVYSR--------------------------------------------------------------KSMRSSLNCYLFSLI---------------YFTFYYAYL-------------------------------------------------------------------------------------------------------------------------------------------------------------------------------------------------------------------Y---TIVMAV-------------------------------------------------------------------------------------------------------------------------------------------------------------------------------------------------------------------GPVLL-LIILNTAIVIIMRHT------------------------------------------------------------------------------------------------------------------------------------------------------------------------------------------------------------------------------------------------------------------------------------------------------------------------R------------------ESG---------QTSDSGSDIATFVLIV---------------CLF----IAC----NIM--------------------------------------------------------------------------------------------------------------------------------------------------------------------------------------------------------------------------------------------------------------------------------------------------------------------------------------
>8-frpr1C02B851_scaffold3_1060036_1091157_steinernema_carpocapsae_PRJNA202318
----------------------MNLSELIDANVCSNQTIREGFCYGMAVCGYCYDFGEYRRPSREYEIYN----------------------LMVIGVL--------MPLIGVF-----GLI----G----DILS---AFVYSR--------------------------------------------------------------RSMASSLNRYLCALA-----FSDITI----ILTAFFLFF----------------------------------LESMRKRSAIM--------------------------------------------------------------------------------SKYFALFAPFMFPLGLTAQ----------------------------------------TL--------SVFLTVAAAVDC-----V---VLVVMP----------------------------KKFSEKFCTTSTAQWVRKSENPSEGRRREMVNRGSGEYRSTEDENRRRDELRRGIREWSKSQDTKGCLNKKCMVIIGAIIILASLFNSPHLFEIYVITCWSVPYSQPTYDVCPTDLRQ---------------------------------SPEY-------LTFYYAYLYTIVMAV------GPVAL-LIAINTTIVIMMKRQ----------------------------------------------------------------------------------------------------------------------------------------------------------------------------------------------------------------------------------------------------------------------------------------------------------------------KKK------------------NPD---------GEDSSDSDVTTLVLVV---------------FLF----ISC----NVL--------------------------------------------------------------------------------------------------------------------------------------------------------------------------------------------------------------------------------------------------------------------------------------------------------------------------------------
>17-frpr1C02B851_TCLT_scaffold0000127_27755_59599_thelazia_callipaeda_PRJEB1205
----------------------------------------------------------------------------------------------------------------------------------------------------------------------------------------------------------------------MEFANRS-----ICTNVT-----VNDGHCNG----------------------------------LPVCGYCYNLN-------------------------------------------------------------------------------------APAKPNHNYEVYNL--------------------------------------------------VVINILLPTIGS---------FGLFGN-------------------------------SISAFIYSRKSMFY-------------------------------------------------------------------------------------------------------------------------------------------------LTIYYVWMYTAIMAV------GPVLI-LIVLNSMIIFALRKT-------------------------------------------------------------------------------------------------------------------------------------------------------------------------------------------------------------------------------------------------------------------------------------------------------------------------------------------------------NDVSGDSDIITLVLVV---------------CLF----ITC----NVL--------------------------------------------------------------------------------------------------------------------------------------------------------------------------------------------------------------------------------------------------------------------------------------------------------------------------------------
>11-frpr1C02B851_contig672_0_20782_setaria_digitata_PRJNA479729
-------------------------MDSINHSVCTNVTINDGYCYGLPVCGYCYDFNKTLEPWDAYELYN----------------------LMIIRIF--------LPVIGLF-----GLF----G----NGVS---AFIYSR--------------------------------------------------------------KSMRSSMNIYLCALA-----ISDTII----ILTAFFLFF----------------------------------IENLRYKSLEK-------------------------------------------------------------KKIENEIVKRKVIKRNGTKIKEISFIVAIIFMLAMLYN--------------------------------------------------SPHMLEISVITC-----W---NVIYAE-------------------------------KSIDVCPSDLRQSQ----------------------------------------------------------------------------------------------------------------------------------------LY-------LTVYYAWLYTAIMAV------GPVLI-LIVLNSLIIIGLRNA-------------------------------------------------------------------------------------------------------------------------------------------------------------------------------------------------------------------------------------------------------------------------------------------------------------------------------------------------------LSVSGESDIITLVLVV---------------CLF----ITC----NVL--------------------------------------------------------------------------------------------------------------------------------------------------------------------------------------------------------------------------------------------------------------------------------------------------------------------------------------
>28-frpr1C02B851_BPAG_scaffold0000032_90887_123236_brugia_pahangi_PRJEB497
-------------------------MDSINHSICTNTTINDGYCYGLPVCGYCYHFNITLESSNNYELYN----------------------MMVIRIL--------LPVIGLF-----GLC-G-------NGIS---AFIYSR--------------------------------------------------------------KSMRSSMNIYLCALA-----ISDIII----ILTAFFLFF----------------------------------IENLRYKSLLL--------------------------------------------------------------------------------SKIFAMLTPIAFPLGLTAQ----------------------------------------SL--------SVFLTVTSAIDC-----F---LLIYSN----------------------------PNCKRRFCSATTAIKVR------------LIVTYSEVILTKLLSLLLLSSILTIYFSLVHQKLKLKIRKVLFFQMVGMISMLAMLYNSPHMFEINVITCWNIVYFEKSIDVCPTDL----------------------------------------------RQIYYAWMYTAVMAV------GPVLI-LIALNSAIIIALRNT-------------------------------------------------------------------------------------------------------------------------------------------------------------------------------------------------------------------------------------------------------------------------------------------------------------------------------------------------------LPVSGDSDIITLVVVV---------------CLF----ITC----NIL--------------------------------------------------------------------------------------------------------------------------------------------------------------------------------------------------------------------------------------------------------------------------------------------------------------------------------------
>33-frpr1C02B851_BTMF_scaffold0000041_0_28588_brugia_timori_PRJEB4663
-------------------------MDSINHSICTNTTINDGYCYGLPVCGYCYHFNITLESSNNYELYN----------------------MMVIRIL--------LPVIGLF-----GLC----G----NGIS---AFIYSR--------------------------------------------------------------KSMRSSMNIYLCALA-----ISDIII----ILTAFFLFF----------------------------------IENLRYKSLLL--------------------------------------------------------------------------------SKIFAMLTPIAFPLGLTAQ----------------------------------------SL--------SVFLTVTSAIDC-----F---LLIYSN--------------------------------------------------------------------------------------------------------------------------------------------------------------------------------------------------------------------------------------------------------------------------------------------------------------------------------------------------------------------------------------------------------------------------------------------------------------------------------------------------------------------------------------------------------------------------------------------------------------------------------------------------PNCKRRFC----------------------------------------------------SATTAIK----------------------------------------------------------------------------------------------------------------------------------------------------------------------------------------------------------------------------------------------------------------
>38-frpr1C02B851_WBA_contig0001562_0_8925_wuchereria_bancrofti_PRJEB536
-------------------------MDSINHSICTNITINDGYCYGLPVCGYCYHFNITLESSNNYELYN----------------------MMVIRIL--------LPVIGLF-----GLC----G----NGIS---AFIYSR--------------------------------------------------------------KSMRSSMNIYLCALA-----ISDIII----ILTAFFLFF----------------------------------IENLRYN---------------------------------------------------------------------------------------------------------------------------------------------------------SPHMFEINVITC-----W---NIVYFE------------------------------------------------------------------------------------------------------------------------------------------------------------------------------------------------------------------------------------------------------------------------------------------------------------------------------------------------------------------------------------------------------------------------------------------------------------------------------------------------------------------------------------------------------------------------------------------------------------------------------KSI----DVC----------PTDLRQSQ---------------------------------------------------------------------------------------------------------------------------------------------------------------------------------------------------------------------------------------------------------------------------------------------------------------------------
>3-frpr1C02B851_Bm_v4_ChrX_scaffold_001_12934232_12965247_brugia_malayi_PRJNA10729
-------------------------MDSINHSICTNTTINDGYCYGLPVCGYCYHFNITLESSNNYELYN----------------------MMVIRIL--------LPVIGLF-----GLC----G----NGIS---AFIYSR--------------------------------------------------------------KSMRSSMNIYLCALA-----ISDIII----ILTAFFLFF----------------------------------IENLRYN---------------------------------------------------------------------------------------------------------------------------------------------------------SPHMFEINVITC-----W---NIVYFE------------------------------------------------------------------------------------------------------------------------------------------------------------------------------------------------------------------------------------------------------------------------------------------------------------------------------------------------------------------------------------------------------------------------------------------------------------------------------------------------------------------------------------------------------------------------------------------------------------------------------KSI----DVC----------PTDLRQSQ---------------------------------------------------------------------------------------------------------------------------------------------------------------------------------------------------------------------------------------------------------------------------------------------------------------------------
>28-frpr1C02B851_AgB14_1846143_1882719_ascaris_suum_PRJNA62057
-------------------------MENTSETLCSNETIRNGFCYGLAVCGYCYDFGESIKPTKEYQQYN----------------------LIVIGII--------LPLIGTC-----GLL-G-------NSIS---AFIYSR--------------------------------------------------------------RTMLSSMNVYLCALA-----ISDMTI----IITAFFLFF----------------------------------LENMRARSVLI--------------------------------------------------------------------------------SKFFAMLAPVTFPLGLTAQ----------------------------------------SL--------SVFLTVTAAVDC-----F---ILVASS----------------------------QSCKQRFCSVNVSLQVS------------------------------------------------------YKIIYLLQFTDGCRFFSIIFFFFAFLSIVCLPSGVM-------------------------------------------------------LSTYIAKIYQILLVI------SRSNLNLALVGIVFMAALYNS---------------------------------------------------------------------------------------------------------------------------------------------------------------------------------------------------------------------------------PH--------------------------------------------------------------------------------------------------------------------MFEIFVIDCWSVPYSQ---------------QSL----DVC--PTDLRQNQPLTVNFLE--------------------------------------LLFGIVN-------SYLIDLS-------NLMVV-----VNS----SCNFLIYY--A-FGSRF------------RR--------TLKQYISALLHS-----------------------------------------SPVHITTKVTNGTPHITRMTPHTELLI-----------------------------------------------------------------------------------------------------------------
>2-frpr1C02B851_NBR_scaffold0000010_155563_188735_nippostrongylus_brasiliensis_PRJEB511
---------------------------------------------------------------------------------------------IVISFL--------LPSIGFL-----GVV-G-------NGLS---AFTYSR--------------------------------------------------------------KEMVSSLNVYLCALA-----CSDIII----ILTAFFLFF----------------------------------MESMRKQSEAV--------------------------------------------------------------------------------TYYFAVLSPVMFPYN------------------------------------------------------SPHMYEIYVIDC-----W---SLPYRA-------------------------------VSKDVCPTALRSNP-----------------------------------------------------------------------------------------------------------------------------------------------AYLTIYYAYLYTIVMAA------GPVFL-LIMINSAIVIAMKRS--------------------------------------------------------------------------------------------------------------------------------------------------------------------------------------------------------------------------------------------------------------------------------------------------------------------------------------------------------RDQNDSDILTLVLVV---------------CLF----ISC----NVL---PLTVNFLE--------------------------------------LLFMVVN-------AYLIDLS-------NLMVV-----INS----SCNFLIYY--A-FGSNF------------RR--------TLRYYLVHMVKR--------------------------------------------KRKGEFRRISVHLLPPPTEILI-------------------------------------------------------------------------------------------------------------------
>0-frpr1C02B851_CSP21.scaffold01415_0_30656_caenorhabditis_parvicauda_PRJEB12595
---------------------------------------------------------------------------------------------IVIGLL--------LPSIGCL-----GLV----G----NSLS---AFTYSR--------------------------------------------------------------REMISSLNVYLFALA-----CSDVVI----ILTAFFLFF----------------------------------LENMRKRSEWA--------------------------------------------------------------------------------TYYFAVLSPVMFPLGLTAQ----------------------------------------TL--------SVFITVASAFDC-----L---VLVIAS-----------------------------EKFRYRFCSIQTSIAV------------------------SDNRKYGNSKLNWKMLRFFLLLSAVLVAKESLQILVCILLGAFIYNSPHMFEIYVVDCWSMVYNTKSKDVCPTALRS---------------------------------DPAY-------LTIYYAYMYTIVMAL------GPVVL-LIIINSAIVLAMKKT-------------------------------------------------------------------------------------------------------------------------------------------------------------------------------------------------------------------------------------------------------------------------------------------------------------------------------------------------------TAASSDSDIITLVLVV---------------CVF----ISC----NIL---PLTVNFLE--------------------------------------LLFNIVN-------SYLIDLS-------NLMVV-----VNS----SMNFLIYY--A-FGSKF------------RK--------TLRHYISQYFGR----------------------------------------------RSATDTRETVKLYIPNAEVLI------------------------------------------------------------------------------------------------------------------
>26-frpr1C02B851_CSP31.scaffold02412_0_21915_caenorhabditis_uteleia_PRJEB12600
------------------MGSSELTSFMNLSMDCNAETRENGVCYGLAVCGFCYNFGETREVSKEYDQFN----------------------LVVIGLM--------LPCIGCL-----GLI-----G---NLLS---AFTYSR--------------------------------------------------------------REMVSSLNVYLFALA-----CSDTVI----ILTAFFLFF----------------------------------LENMRKRSEWA--------------------------------------------------------------------------------TYYFAVLSPVMFPLGLTAQ----------------------------------------TL--------SVFITVASAFDC-----F---VLVAAS-----------------------------EKFKSKFCSVKTSIMV-----------------------------------------------SQGGT---------VYQQAILFRSWLLKWPSCTMHPTCSKSMSSTVTASCTRQH---------------------------------QKMF-------VQLIYVQMRTTFEFTMCTCTQFSWRLALSFCLLSIRRLLRCG-------------------------------------------------------------------------------------------------------------------------------------------------------------------------------------------------------------------------------------------------------------------------------------------------------------------MRLDLA------------------VIR---------ILSHLYWLYACLSLVT---------------FCH----LSI----------SSSYSASS----------------------------------TATSSISPTLWSLSIRHATFSTTLL-------AQISA-----EHS----ATMSRMHA----ADTTW------------RR--------------------------------------------------------------ITDHHRESNCVYRPLNI--------------------------------------------------------------------------------------------------------------------------
>6-frpr1C02B851_CM008514.1-1_14728990_14759183_caenorhabditis_nigoni_PRJNA384657
------------------------MEGLNMSMECTRESRSNGTCFGLAVCGFCYDFAETRQVSKEYEQFN----------------------LVVIGLM--------LPAIGCL-----GLI-G-------NTLS---AFTYSR--------------------------------------------------------------REMISSLNVYLFALA-----CSDIVI----ILTAFFLFF----------------------------------LENMRKRSEWA--------------------------------------------------------------------------------TYYFAVLSPVMFPLGLTAQ----------------------------------------TI--------SVFITVASAFDC-----L---VLVAAS----------------------------DKFKSKFCSVNTSIIVC-----------------------------------------------------FPVVIIVKILLLGALYNSPHMYEIYVIDCWSTMYNTASKDVCPTALRA---------------------------------DEDY-------VRIYYVYMYTIVMAV------GPVFL-LVIINSAIVISMRRS-------------------------------------------------------------------------------------------------------------------------------------------------------------------------------------------------------------------------------------------------------------------------------------------------------------------------------------------------------SSPNSESDIITLVLVV---------------CLF----ISC----NVL---PLTVNFLE--------------------------------------LLFGIIN-------SYLIDLS-------NLMVV-----VNS----SCNFLIYY--T-FGSNF------------RR--------TLRHYLRNAFNW-----------------------------------------NAPTQLANNRTPPRVKMCLPPTEVLI------------------------------------------------------------------------------------------------------------------
>32-frpr1C02B851_Cjap.Contig18210_664013_695006_caenorhabditis_japonica_PRJNA12591
--------------------MEGGLEILNMSLECSPESRSNGTCYGLAVCGYCYDFAETRQVSKEYEQFN----------------------LIVIGVL--------LPLIGCL-----GLI----G----NALS---AFTYSR--------------------------------------------------------------REMISSLNVYLFALA-----CSDIVI----ILTAFFLFF----------------------------------LENMRKRSEWA--------------------------------------------------------------------------------TYYFAVLSPVMFPLGLTAQ----------------------------------------TM--------SVFITVASAFDC-----F---VLVAAG-----------------------------EKFKSKFCSVNTSILV----------------------------------------SGYRHLTLTWNLLWSFVLIVKIFLLGTFYNSPHMYEIYVIDCWSTMYNTASKDVCPTALRA---------------------------------NQDY-------VRIYYVYMYTIVMAV------GPVLL-LIVINSAIVVSMRRA-------------------------------------------------------------------------------------------------------------------------------------------------------------------------------------------------------------------------------------------------------------------------------------------------------------------------------------------------------SSPNSESDIITLVLVV---------------CLF----ITC----NIL---PLTVNFLE--------------------------------------LLFGIIN-------SYLIDLS-------NLMVV-----VNS----SCNFLIYY--T-FGSNF------------RR--------TLRHYVRNALNR-----------------------------------------RPIRQNANSRTPPRVKLCLPPTEVLI------------------------------------------------------------------------------------------------------------------
>38-frpr1C02B851_Cbre_Contig30_1303_32434_caenorhabditis_brenneri_PRJNA20035
------------------------MEGLNMSMECTPATRSNGTCYGLAVCGFCYDFAETRQVSKEYEQFN----------------------LVVIGLM--------LPFIGCL-----GLI-G-------NALS---AFTYSR--------------------------------------------------------------REMISSLNVYLFALA-----CSDIVI----ILTAFFLFF----------------------------------LENMRKRSEWA--------------------------------------------------------------------------------TYYFAVLSPVMFPLGLTAQ----------------------------------------TM--------SVFITVASAFDC-----L---VLVAAS-----------------------------EKFKSKFCSVNTSILV-----------------------------------------------RKSLLFFVFQIIVKIFLLGVFYNSPHMYEIYVIDCWSTMYNTASKDVCPTALRA---------------------------------NEDY-------VRIYYVYMYTIVMAV------GPVFL-LIIINTAIVISMRRS-------------------------------------------------------------------------------------------------------------------------------------------------------------------------------------------------------------------------------------------------------------------------------------------------------------------------------------------------------SSPNSESDIITLVLVV---------------CLF----ISC----NVLLFQPLTVNFLE--------------------------------------LLFGIIN-------SYLIDLS-------NLMVV-----VNS----SCNFLIYY--T-FGSNF------------RR--------TLRHYVRNALSR-----------------------------------------RIPTQGANNRTPPRVKLCLPPTEVLI------------------------------------------------------------------------------------------------------------------
>30-frpr1C02B851_CSP40.scaffold01719_65050_98302_caenorhabditis_tribulationis_PRJEB12608
------------------------MDGLNMSLECTRESRSNGTCYGLAVCGFCYDFAETRQVSKEYEQFN----------------------LVVIGLM--------LPFIGCL-----GLI-G-------NTLS---AFTYSR--------------------------------------------------------------REMVSSLNVYLFALA-----CSDIVI----ILTAFFLFF----------------------------------LENMRKRSEWA--------------------------------------------------------------------------------TYYFAVLSPVMFPLGLTAQ----------------------------------------TM--------SVFITVASAFDC-----L---VLVAAS-----------------------------EKFKSKFCSVNTSIIV--------------------------------------------------RDNKNDVIIIKIFILGTVYNSPHMYEIYVIDCWSTMYNTASKDVCPTDLRA---------------------------------DEDY-------VRIYYVYMYTIVMAV------GPVFL-LVIINSAIVISMRRS-------------------------------------------------------------------------------------------------------------------------------------------------------------------------------------------------------------------------------------------------------------------------------------------------------------------------------------------------------SSPNSESDIITLVLVV---------------CLF----ISC----NVL---PLTVNFLE--------------------------------------LLFGIIN-------SYLIDLS-------NLMVV-----VNS----SCNFLIYY--T-FGSNF------------RR--------TLRHYIRTAICR----------------------------------------RHPNQVANNNRTPPRVKMCLPPTEVLI------------------------------------------------------------------------------------------------------------------
>18-frpr1C02B851_CSP26.scaffold01382_32640_65502_caenorhabditis_zanzibari_PRJEB12596
------------------------MEGLNMSLECTRESRSNGTCYGLAVCGFCYDFAETRQVSKEYEQFN----------------------LVVIGLM--------LPFIGCL-----GLIG--------NALS---AFTYSR--------------------------------------------------------------REMISSLNVYLFALA-----CSDIVI----ILTAFFLFF----------------------------------LENMRKRSEWA--------------------------------------------------------------------------------TYYFAVLSPVMFPLGLTAQ----------------------------------------TM--------SVFITVASAFDC-----L---VLVAAS-----------------------------EKFKSKFCSVNTSILV--------------------------------------------------RPHSNCVIIIKIFILGTVYNSPHMYEIYVIDCWSTMYNTASKDVCPTALRADEDY----------------------------------------VRIYYVYMYTIVMAV------GPVFL-LIVINSAIVISMRRS-------------------------------------------------------------------------------------------------------------------------------------------------------------------------------------------------------------------------------------------------------------------------------------------------------------------------------------------------------SSPNSESDIITLVLVV---------------CLF----ISC----NVL---PLTVNFLE--------------------------------------LLFGIIN-------SYLIDLS-------NLMVV-----VNS----SCNFLIYY--T-FGSNF------------RR--------TLRHYIRTAIFG----------------------------------------QHPNQVVNNNRAPPRVKMCLPPTEVLI------------------------------------------------------------------------------------------------------------------
