# Supplementary material for: Evolution of neuropeptide Y/RFamide-like receptors in nematodes
Source: Heliyon. 2024 Jul 15;10(14):e34473. doi: 10.1016/j.heliyon.2024.e34473 (PMC11315170; doi:10.1016/j.heliyon.2024.e34473)
Supplement: MMC 3 — Resulting Multiple Sequence Alignment. [file mmc3.zip › Suppl_3_Multiple_sequence_Alignments/frpr12.fasta]

>23-frpr12K06C491_Cjap.Contig17204_75482_105165_caenorhabditis_japonica_PRJNA12591
------------------------------------------QYMNPNATDMDNSPNHSASHRYTV--------------------------NEMFGML--------ILPLILI-----GIFG--------NTVS---IYVYSR-------------------------------------------------------------KHMKKSTVGFLLLSVS-----IVDLIV----LVTALPTFS----------------------------------VYKLPFLRGYN--------------------------------------------------------------------------KLGSFHTIFSAISIVYIYPIGCAAK----------------------------------------MI--------SQYIIVLIAVER-----W---FAVCRP-----------------------------LQVQVWCTLKNTIKAM-----------------------------------------------------------GFIIAFAVIFNAPRFLEFSADLSTGTVKMGLSHSANNRWY----------------------------------------------FVLYYGIRSIIFDTL------IPFVV-ISVINIQVIKQLKKS-------------------------------------------------------------------------------------------------------------------------------------------------------------------------------------------------------------------------------------------------------------------------------------------------------------------NEERKM------------------LTT---------QQQKDKKTTTMLLVMV---------------ILY----AIC----HMF---NTSLKFVN-------------------------------LVFKTYAQFQFTLI-------RILHHVS-------NVLLV-----TYS----MSTFFIYL--I-FSVKY------------RQ---------------------------------------------------------------------------------------------------------------------------------------------------------------------------------------------------------
>21-frpr12K06C491_CSP31.scaffold01857_0_26752_caenorhabditis_uteleia_PRJEB12600
--------------------------------------------------------------------------------------------------------------------------------------------------------------------------------------------------------------------VGFLLLSLS-----VCDLIV----LVTALPTYS----------------------------------IYKIPFFPGYN--------------------------------------------------------------------------EIGSYHTVISAFSIVYLYPIGSIAK----------------------------------------MC--------SQYIMLLISVER-----W---FAVCRP------------------LQVIQLSVLSLYQVQVWCTLGNSIRAM-----------------------------------------------------------FYIVILSVVFNCSRFLEFTANLSTGVVNQGLSHSKKNSWY----------------------------------------------FVLYYGIRSIFFDAL------IPCVV-ISITNIQVVRQLKRS-------------------------------------------------------------------------------------------------------------------------------------------------------------------------------------------------------------------------------------------------------------------------------------------------------------------SEERKM------------------LTT---------QQKKDKNTTTMLLTLV---------------IMY----AVC----HLF---NTSLKLIN-------------------------------LVFRSYAQFQFKIL-------RFLHHLS-------NLLLV-----SYS----MSTFFIYL--L-FSVKY------------RQ--------IIIGLMTC-----------------------------------------------------------------------------------------------------------------------------------------------------------------------------------------
