# Supplementary material for: Evolution of neuropeptide Y/RFamide-like receptors in nematodes
Source: Heliyon. 2024 Jul 15;10(14):e34473. doi: 10.1016/j.heliyon.2024.e34473 (PMC11315170; doi:10.1016/j.heliyon.2024.e34473)
Supplement: MMC 3 — Resulting Multiple Sequence Alignment. [file mmc3.zip › Suppl_3_Multiple_sequence_Alignments/frpr15.fasta]

>17-frpr15K10C82a1_JADLIF010001522.1_1_91836_+_Steinernema_khuongi_genomic
----------------------------------------------------------PEMNNNTAPFEELECFHSNETTFRPIQGLFRVYLMPMTYLFGICA-----------------NAINILVFS-------------------------------------HPKMRNQLV---------------------NWFFF---VLSISDL-------------SVLVSS---FFVFS--------------------------MPVIAEYSENYEMVTESPRLL---------------------VWFYPI---------AHTSHTT---SVY----LTI--LV-----SVH-----R----YL----G-----------VC---HPF------------------------------------------------------------------------------------LVRRISSAKSVKIV-----------------LSAAVIFAVVFNIPRWF--ELQNAGCLSEYFQRMSE-------------------------------------------VVLPTKFMLDPTY----------------------------TIAYRNVAF-----IVVMF--------------LVPFI----TLTIVNCRIISTL-------------------------------------------------------------------------------------------------------------------------------------------------------------------------------------------------------------------------------------------------------------------------------------------------------------------------------------------------RS------------------------ST------------------------------KLRRSMTYTKTKGLQLSIPRRKRFDKRSGSDATVPGLRYLSGGRRLGGREERTVKK----------RK--------------------------------------------------------------------------------------------------------------------------------------------------------------------------------------------------------------------------------------------EHGVT-----------------------------------------V-----------------ML----------VAI-----V---TEFLIFN------------------------------ALAFANNIL---------------------ELYSEQSVASD---------------------------------------------------YYTALVET--ST-------------------L-------MVNL-------NGA-TT--------I--VIYL--------------------------------------------------AFGSK------------------------------YRSIF-------------------------VKAF----------------------------------------------------------------------------------------------------------------------------------------------HKQSSRNPCGQSPKRRTGRSKSSRGVSQQRNGLCRSSGSSRRRTESSRRTRSQKLRRPDHD----------------------------------------------------------------------------------------------------------------------------------------------------------------------------------------------------------------------------------------------------------------------------------------------------------------
>13-frpr15K10C82a1_Contig22_655041_685172_halicephalobus_mephisto_PRJNA528747
---------------------------------------------------------------------------------------------------------------------------------------------------------------------------------------------------------------MRSQLVNWFLLGIA-----ISDLCV----LIFSFFVFS----------------------------------LPLMAEYFEDE------------------------------------------------------------------------------DLMLISPRLLVDIYPFALISH----------------------------------------TS--------SVYLTILVSVHR-----Y---LGVCHP-------------------------------FLRSSMVVPTKLFN--------------------------------------------------------------------------------------------------------------------------------------EQIY-------TILYRNACYTIVMFF------FPFAT-LTWVNYKIVSTLKTS-----------------------------------------------------------------------------------------------------------------------------------------------------------------------------------------------------------------------------------------------------------------------------------------------------------------------------------------------------------NSSESYTLLIEL---------------STL----LVN----------------------------------------------------------------------------------------------LNG----ATTVIIYL--A-FGTKY------------RN---VFLKVCCKEPKEPIKCR-------------------------------------------------------------------------------------------------------------------------------------------------------------------------------------
>12-frpr15K10C82a1_PDA_v2_Path_143_0_5353_panagrolaimus_davidi_PRJEB32708
---------------------------------------------------------------------------------------------------------------------------------------------------------------------------------------------------------------MRSQLVNWFLLVLS-----ISDLCV----LMSSFFVFS----------------------------------VPVISEYLGDE------------------------------------------------------------------------------YLVSISPKILVSIYPFAHISH----------------------------------------TT--------SVYLTILVSVHR-----Y---LGVCHP--------------------------------------------------------------------------------------------------------------------------------------------------------------------------------------------------------------------------FLLDCLSETFLTKS-------------------------------------------------------------------------------------------------------------------------------------------------------------------------------------------------------------------------------------------------------------------------------------------------------------------------------------------------------------------SMVV---------------PTY----LFM----------NSTYTILY----------------------------------------------------------------------------RNA----CFTIVMFFFPF-ITLTW---------------------VNCKIVSTLKRSN-------------------------------------------------------------------------------------------------------------------------------------------------------------------------------------
>1-frpr15K10C82a1_HPLM_scaffold0000182_0_28227_haemonchus_placei_PRJEB509
------------------------------------------MSVGELLDDSLDVCDSSPADSF--TSIQ----------------------FLFRAYL--------MPITYLF-----GIF----A----NSIN---IVVFLH-------------------------------------------------------------KSMRNQPVNWFFLVLS-----LSDLAV----LIASFFVFS----------------------------------VPVYAEVSDDV------------------------------------------------------------------AFSFWDFLLPFPDIARSSAVLIVWFYPLAQTGL----------------------------------------TM--------SVYLTMLVSVHR-----F---MGVCHP-----------------------------FMIQRVSNSSAVKGVI-----------------------------------------------------------VFAVVFAFLFNTSRWFELQAVPCYSKRHDRESLVVYPTDLMV---------------------------------DSVY-------TVVYRNAAYTVVMFF------LPFAI-LTFVNLQIIGTLR----------------------------------------------------------------------------------------------------------------------------------------------------------------------------------------------------------------------------------------------------------------------------------------------------------------------------------------------------------------------------------------SSY----VSA-------------------------------------------------------------------------------------LLVN-----FNG----ASTIVIYL--I-FGTKY------------RT--------IFIQ---------------------------------------------------------------------------------------------------------------------------------------------------------------------------------------------
>26-frpr15K10C82a1_Cjap.Contig17486_54109_84146_caenorhabditis_japonica_PRJNA12591
-------------------------------------------------MLLDDDIEKCQEVEFTHAQ------------------------FLFRSYL--------FPFVYLF-----GILS--------NAIN---IFVFSQ-------------------------------------------------------------KSMRNQPVNWFFLALS-----CSDLMT----LVSSFFVFS----------------------------------VPVYAESSRDP------------------------------------------------------------------------------FYIHWSVQMIVWFYPLAQTGL----------------------------------------TM--------SVYVTILVSAHR-----Y---LGVCHP-----------------------------FLIRRISNSAVVKAVI-----------------------------------------------------------AAAVVFAFVFNTSRWFELHAQPCFYDSKMQTNSSVVYPTPLMMNSLY---------------------------------------TLIFRNAAYTIVMFF------LPFAV-LTYVNLRIIATLQQS-------------------------------------------------------------------------------------------------------------------------------------------------------------------------------------------------------------------------------------------------------------------------------------------------------------------YIMRKE------------------MTK---------CQTKRSDCSIQTDTIV---------------AKL----DGC----------SSVVPVES------------------------------------GKDGDSGIFMGNGGTNGGTKNEKKENGVTIMLVAI------------TTEFLLFNLIA-FANNI----------------IELSNIRFFQDIETLLVE-------------------------------------------------------------------------------------------------------------------------------------------------------------------------------------
>23-frpr15K10C82a1_CSP31.scaffold00729_107608_138903_caenorhabditis_uteleia_PRJEB12600
---------------------------------------------------MSLDDDVEHCQDVDFTHAQ----------------------FIFRSYL--------FPFVYLF-----GII----S----NTIN---IIVFSQ-------------------------------------------------------------KPMRNQPVNWFFLALS-----LSDLIT----LVSSFFVFS----------------------------------VPVYAESSRDP------------------------------------------------------------------GIEPVQFVLLISGLIRISVHFIVWFYPLAQTGL----------------------------------------TM--------SVYVTILVSVHR-----Y---LGVCHP-----------------------------FLIRRISNSSAVKAVI-----------------------------------------------------------FTAVIFAFLFNTCRWFELHAMPCFSVSHQKNSLVIYPTPFMM---------------------------------NSIY-------TLIYRNAAYTIVMFF------LPFAV-LTYVNLRIIATLQQS-------------------------------------------------------------------------------------------------------------------------------------------------------------------------------------------------------------------------------------------------------------------------------------------------------------------YKMRKE------------------MTT---------PRTKKDSTVPTDTYVT---------------KSE----GYS----AVV---PVENNTKN-------------------------------GLMDSTSQLYNFTFQRKKKTERSCLQLLNSYYSILHLQIT-----LNY----QTSVFSKTLKL-FWWSF------------RS--------QHFLTLTVHQQL-----------------------------------------STYSEANTEQCLSDFGSILETCVSHQNDHCIRKLNLKRHSCWIIRDWSIDP-----------------------------------------------------------------------------------------
>33-frpr15K10C82a1_CSP38.scaffold04167_508_32908_caenorhabditis_quiockensis_PRJEB11354
-------------------------------------------MSIDNDLNECQDIYFTNAQ------------------------------FIFRSYL--------FPFTYLF-----GLIS--------NTIN---IFVFTQ-------------------------------------------------------------KSMRNQPVNWFFLALS-----VSDLIT----LVSSFFVFSVPVYAETMGDTGKRGEFLIFIRTMSKIHVRVFRKVYFSSSFSPNS-----------------------------------------------------------------------SKQPLLPDYIQMSVHLIVWFYPLAQTGL----------------------------------------TM--------SVYVTILVSVHR-----Y---LGVCHP-----------------------------FLIRRISNSTAVKQII-----------------------------------------------------------IAAVVFAFVFNTSRWFELHSMPCFSKIHQSNSSAIQPTSMMLNHIY----------------------------------------TLVYRNAAYQFVMFF------LPFAI-LTYVNLRIIATLQQS----------------------------------------------------------------------------------------------------------------------------------------------------------------------------------------------------------------------------------------------------------------------------------------------------------------------------------------------------------------------------------------Y-----------DVE---------------------------------------------------------------TVLVELS-------TFLVN-----VNG----ASTIVIYL--I-FGSKY------------RAVFIRVCGKTCFFFNGTCVIR------------------------------------------IFRHWPNFRVDLRIKIGEDKKRPMYSQAHFETTQLLDNSARLDRSKQM-------------------------------------------------------------------------------------------
>2-frpr15K10C82a1_Scaffold476_1258_32789_caenorhabditis_tropicalis_PRJNA53597
---------------------------------------------------MSLDDEFEKCQEIEFTHAQ----------------------FLFRSYL--------FPFVYLF-----GIL-S-------NTIN---ICVFSQ-------------------------------------------------------------KSMRNHTVNWFFLALS-----CSDLLT----LVSSFFVFS----------------------------------VPVYAESSRDP------------------------------------------------------------------------------QYIDWSVQLIVWFYPLAQTGL----------------------------------------TM--------SVYVTILVSVHR-----Y---LGVCHP-----------------------------FLIRRISNSSAVKAVI-----------------------------------------------------------VAAVIFAFVFNTSRWFELHAQPCFYDAAGQTNSSVVYPTALMMNSVY---------------------------------------TLIFRNAAYTIVMFF------LPFAV-LTYVNLRIIATLQQS---------------------------------------------------------------------------------------------------------------------------------------------------------------------------------------------------------------------------------YKMRKAMTTSRTKRSDSTVPTDTLITKIDGYSAVVPVENGASGNGIMM----------------------------------GGSHGG------------------SVK---------NEKKENGVTVMLVAIT---------------TEF----LLF----NLI---AFANNIIE----------------------------------LSNIRFFQDIE-------TLLVELS-------TFLVN-----VNG----ASTIIIYL--I-FGSKY------------RN--------VFVRLIRSHFGI--------------------------------------DFCGESPKRPIGYSQAHFETTQLLDNSRFDLNRSK------------------------------------------------------------------------------------------------------------
>25-frpr15K10C82a1_CSP40.scaffold02096_299577_331419_caenorhabditis_tribulationis_PRJEB12608
-------------------------------------------------MSLDDEFEKCQESEFTHAQ------------------------FLFRSYL--------FPVVYLF-----GII-S-------NTIN---ICVFSQ-------------------------------------------------------------KSMRNHTVNWFFLALS-----CSDLLT----LVSSFFVFS----------------------------------VPVYAESSRDP------------------------------------------------------------------------------EYIDWSVQLIVWFYPLAQTGL----------------------------------------TM--------SVYVTILVSVHR-----Y---LGVCHP-----------------------------FLIRRISNSNAVKAVI-----------------------------------------------------------AAAVVFAFAFNTSRWFELHAQPCFYDAAGTTNSSVVYPTALMMNHVY---------------------------------------TLIFRNAAYTIVMFF------LPFAV-LTYVNLRIIATLQQS---------------------------------------------------------------------------------------------------------------------------------------------------------------------------------------------------------------------------------YTMRKAMTTSRTKRSDSTVPTDTLITKIDGYSAVVPVENGNSGSGIIM----------------------------------GGSNGG------------------SVK---------NEKKENGVTVMLVAIT---------------TEF----LLF----NLI---AFANNIIE----------------------------------LSNIRFFQDIE-------TLLVELS-------TFLVN-----VNG----ASTIIIYL--I-FGSKY------------RN--------VFIRLIRNHLGS--------------------------------------NFCGDKPKRPMGYSQAHFETTQLLDNSRFDLNRSK------------------------------------------------------------------------------------------------------------
>12-frpr15K10C82a1_CSP26.scaffold02552_138028_169590_caenorhabditis_zanzibari_PRJEB12596
-------------------------------------------------MSLDDEFEKCQESEFTHAQ------------------------FLFRSYL--------FPVVYLF-----GII-S-------NTIN---ICVFSQ-------------------------------------------------------------KSMRNHTVNWFFLALS-----CSDLLT----LVSSFFVFS----------------------------------VPVYAESSRDP------------------------------------------------------------------------------EYIDWSVQLIVWFYPLAQTGL----------------------------------------TM--------SVYVTILVSVHR-----Y---LGVCHP------------------------FLISEFQIRRISNSSAVKAVI-------------------------------------------------------------AAAVVFAFVFNTSRWFELHAQPCFYDAAGTTNSSVVYPTALMMNHVY-------------------------------------TLIFRNAAYTIVMFF------LPFAV-LTYVNLRIIATLQQS---------------------------------------------------------------------------------------------------------------------------------------------------------------------------------------------------------------------------------YTMRKAMTTSRTKRSDSTVPTDTLITKIDGYSAVVPVENGNSGSGIMM----------------------------------GGSNGG------------------SVK---------NEKKENGVTVMLVAIT---------------TEF----LLF----NLI---AFSNNIIE----------------------------------LSNIRFFQDIE-------TLLVELS-------TFLVN-----VNG----ASTIIIYL--I-FGSKY------------RN--------VFIRLIRNHLGS--------------------------------------NFCGDKPKRPIGYSQAHFETTQLLDNSRIDLNRSK------------------------------------------------------------------------------------------------------------

>18-frpr15K10C82a1_JNEY01000030.1_291877_282359_Aphelenchus_avenae_genomic
-----------------------------------------------------------------------------------------------VQILGRFQ------------------------------------------------------------------MRSQLV---------------------NWFLL---ALSISDL-------------CVLGSS---FFVFS--------------------------APVIVELLQHEELVALSARLL---------------------VFFYPI---------AHTTHTL---SVY----LTI--LV-----SVH-----R----YF----G-----------VC---HPF------------------------------------------------------------------------------------MVSSEALREGEYAA-----------------IFAAESFRYIFRKPETF--CLVFELPRREKLFRQSV-------------------------------------------MVLPTDFMLSASY----------------------------TIFYRNAAF-----TLIML--------------FVPFV----LLAFVNCKIIKVL-------------------------------------------------------------------------------------------------------------------------------------------------------------------------------------------------------------------------------------------------------------------------------------------------------------------------------------------------NT--------------------------------------------------------------------------------------------------------------------------SR-------------------------------------------------------------------------------------------------------------------------------------------------------------------------------------------------------------------------------------------------------------------------------------------------------------------------------------------------------------------------LPHFVPSVP-------------------------------------------------------------------------------------------------------------------------------------ACP-SD--------A--TVPT--------------------------------------------------------------------------------------------------------------------------------------------------------------------------------------------------------------------------------------------------------------------------------------------------------------------------------------------------------------------------------------------------------------------------------------------------------------------------------------------------------------------------------------------------------------------------------------------------------------------------------------------------
>6-frpr15K10C82a1_JAMRYC010000039.1_1565021_1565610_Panagrellus_sp__LJ2284
------------------------------------------------------------------------------------------------------------------------------------------------------------------------QMRHQLV---------------------NWFLL---CLAISDL-------------CVLTFS---FFVFS--------------------------FPAIAEHQLQDVYMNKLSQQLL--------------------QNLYPL---------MHSSHTT---SVY----LTI--LV-----SVH-----R----YL----G-----------VC---HPF------------------------------------------------------------------------------------LIRRISSKSSVRGI-----------------IAAAIIFAFAFNIPRWF--EITTVECLAEFQTKSL--------------------------------------------MIAATNVFGERLY----------------------------TLIYRNACY-----TAVMF--------------LTPFA----ILTYVNCKIVSTL------------------------------------------------------------------------------------------------------------------------------------------------------------------------------------------------------------------------------------------------------------------------------------------------------------------------------------------------------------------------------------------------------------------------------------------------------------------------------------------------------------------------------------------------------------------------------------------------------------------------------------------------------------------------------------------------------------------------------------------------------------------------------------------------------------------------------------------------------------------------------------------------------------------------------------------------------------------------------------------------------KTS--------------------------------------------------------------------------------------------------------------------------------------------------------------------------------------------------------------------------------------------------------------------------------------------------------------------------------------------------------------------------------------------------------------------------------------------------------------------------------------------------------------------------------------------------------------------------------------------------------------------------------------------------------------------
>8-frpr15K10C82a1_MONTI_10284_0_6843_steinernema_monticolum_PRJNA205067
-------------------------------------------------------------------------------------------------------------------------------------------------------------------------MRNQLV---------------------NWFFF---VLSISDL-------------SVLVSS---FFVFS--------------------------MPVIAEYSENYKLVTESPRLL---------------------VWFYPI---------AHTSHTT---SVY----LTI--LV-----SVH-----R----YL----G-----------VC---HPF-------------------------------------------------------------------------------------------------------------------LMSE---------------------------------------------------------------------------VVLPTEFMMDSTY----------------------------TIAYRNVAF-----IVVMF--------------LIPFI----------------------------------------------------------------------------------------------------------------------------------------------------------------------------------------------------------------------------------------------------------------------------------------------------------------------------------------------------------------------------------------------------------------------------------------------------------------------------------------------------------------------------------------------------------------------------------------------------------------------------------------------------------------------------------------------------------------------------------------------------------------------------------------------------------------------------------------------------------------------------------------------------------------------------------------------------------------------------------------------------T-------LTIV-------NCR--------------IIST-------------------------------------------------------------------------------------LRNSN--------------------------------------------------------------------------------------------------------------------------------------------------------------------------------------------------------------------------------------------------------------------------------------------------------------------------------------------------------------------------------------------------------------------------------------------------------------------------------------------------------------------------------------------------------
>33-frpr15K10C82a1_PgR120_139811_149907_parascaris_univalens_PRJNA386823
-------------------------------------------------------------DDGIDISKVNFCQHSNESTFSPMQALFRTYIMPITYMFGICA-----------------NIINICVFS-------------------------------------HKQMRSQMV---------------------NWFFL---ALSVSDL-------------AVLVAT---FFVFS--------------------------APVIAEDSGNFALVNASPRLL---------------------VFFYPF---------AHIAHTT---TVY----LTI--LV-----SVH-----R----YL----G-----------VC---HPF----------------------------------------------------------------------------------------------------------------------------------------------------------------------------------------------------------------------------------------------------------------------------LSTLL-------------------------------------------------------------------------------------------------------------------------------------------------------------------------------------------------------------------------------------------------------------------------------------------------------------------------------------------------------------------------------------------------------------------------------------------------------------------------------------------------------------------------------------------------------------------------------------------------------------------------------------------------------------------------------------------------------------------------------------------------------------------------------------------------------------------------------------------------------------------------------------------------------------------------------------------------------------------------------VN-------------------L------------------NGA-TT--------I--IIYL--------------------------------------------------IFGSK------------------------------YRNVF-------------------------RK-----------------------------------------------------------------------------------------------------------------------------------------------------------------------------------------------------------------------------------------------------------------------------------------------------------------------------------------------------------------------------------------------------------------------------------------------------------------------------------------------------------------------------
>13-frpr15K10C82a1_JAAVTS010001542.1_1_46320_-_Baylisascaris_ailuri_genomic
----------------------------------------------------------------------MFYHTEMNQVSHQFKSFCSEYLLQHIKPVS--------------------QSIKVCFYHAR----------------------------------F-FQMRSQMV---------------------NWFFL---ALSISDL-------------AVLVAT---FFVFS------------------------------APVIAEDSGNFALVNASPRLL-----------------VFFYPF---------AHIAHTT---TVY----LTI--LV-----SVH-----R----YL----G-----------VC---HPF------------------------------------------------------------------------------------LIRRITSARSVKCV-----------------LTSAVIFAILFNIPRWF--ELESVRCFSIQGKTERN-------------------------------------------MVSPAPLMRSRTF----------------------------MIVYRIVLF-----IFVMF--------------LLPFV----TLAVVNYKIIVAL-------------------------------------------------------------------------------------------------------------------------------------------------------------------------------------------------------------------------------------------------------------------------------------------------------------------------------------------------KL------------------------SS------------------------------KEMLRRLCLNKQMRKLDATIFNETVACRMFLYVRQVIENALNSNDFLRGYTIFFFFFSD-------RH--------------------------------------------------------------------------------------------------------------------------------------------------------------------------------------------------------------------------------------------EEGIT-----------------------------------------V-----------------ML----------VAI-----V------TEFL---I--FN----------------------FLAFANNVL---------------------ELIFESFANSK---------------------------------------------------YFQLLVEV--ST-------------------L-------LVNL-------NGA-TT--------I--IIYL-------I----F--------------------------------------G-SK------------------------------YRNVF-------------------------KKVF-----------------------------------------------------------------------------------------------------------------------------------------------------SFFSANGINFCGSKQLLPSDLSFHLPTRQLTNENFDLNPLSEIQVLN--IADLSPQTKLSRKKPQNN---------------------------------------------------------------------------------------------------------------------------------------------------------------------------------------------------------------------------------------------------------------------------------------------------
>14-frpr15K10C82a1_Cang_2012_03_13_00179_67554_72167_caenorhabditis_angaria_PRJNA51225
----------------------------------------------------------------MSIDDGHDFDECQEIFFTNAQFIFRSYLFPFTYLFGLIS-----------------NTINILVFT-------------------------------------QKSMRNQPV---------------------NWFFL---ALSVSDL-------------ITLVSS---FFVFSVPVYAETSGDTGLSHFFHSLFVCWYKKSRIVMEQKKAREHCMFFAEFIKLSVHLI-------------AWFYPL---------AQTGLTM---SVY----VTI--LV-----SVH-----R----YL----G-----------VC---HPF-----------------------------------------------------------------------------------------------------------------------------LNSS-----------------------------------------------------------------AIQPTSLMINNVY----------------------------TLIYRNAAY-----QIVMF--------------FLPFA----VLTYVNLRIIATL------------------------------------------------------------------------------------------------------------------------------------------------------------------------------------------------------------------------------------------------------------------------------------------------------------------------------------------------------------------------------------------------------------------------------------------------------------------------------------------------------------------------------------------------------------------------------------------------------------------------------------------------------------------------------------------------------------------------------------------------------------------------------------------------------------------------------------------------------------------------------------------------------------------------------------------------------------------------------------------------------QQS-----------Y--------------------------------------------------------------------------------------------------------------------------------------------------------------------------------------------------------------------------------------------------------------------------------------------------------------------------------------------------------------------------------------------------------------------------------------------------------------------------------------------------------------------------------------------------------------------------------------------------------------------------------------------------------
>14-frpr15K10C82a1_CSP32.scaffold01751_48530_53471_caenorhabditis_sulstoni_PRJEB12601
------------------------------------------------------------------MSLDDDIEKCQEIEFTHAQFLFRSYLLPFVYLFGILS-----------------NTLNICVFS------------------------------------R-KSMRSQPV---------------------NWFFL---ALSCSDL-------------ITLVSS---FFVFS----------------------------VPVYAESSRDPGWIHWSVQLI-------------------VWFYPL---------AQTGLTM---SVY----VTI--LV-----SVH-----R----YL----G-----------VC---HPF------------------------------------------------------------------------------------LIRRISNSSAVKGV-----------------IVAAVAFAFVFNTSRWF--ELHAQPCFYDSGEHRNS-----------S-------------------------------VVYPTPLMMNNMY----------------------------TLIFRNAAY-----TIVMF--------------LLPFA----VLTYVNLRIIITL-------------------------------------------------------------------------------------------------------------------------------------------------------------------------------------------------------------------------------------------------------------------------------------------------------------------------------------------------QQ-----------S--YKMRKQMTFARS------------------------------RRADSTVPTDTIVTKIDGYSTVVPLENGAGASAAGSGTKNE-------------------------KK--------------------------------------------------------------------------------------------------------------------------------------------------------------------------------------------------------------------------------------------ENGVT-----------------------------------------I-----------------ML----------VAI-----T------TEFL---L--FN----------------------LIAFANNLI---------------------ELSNIRFFQDI----------------------------------------------------ETLLVEI--ST-------------------F-------LVNL-------NGA-ST--------I--GIYL-------M----F--------------------------------------G-SK------------------------------YRAVF-------------------------LRLV-----------------------------------------------------------------------------------------------------------------------------------------------------RKYVVCDSPKTCRPMYSQAHFETTQLLDNSKLDIARNK--------------------------------------------------------------------------------------------------------------------------------------------------------------------------------------------------------------------------------------------------------------------------------------------------------------------------------
>24-frpr15K10C82a1_CSP21.scaffold00533_2885_8914_caenorhabditis_parvicauda_PRJEB12595
-------------------------------------------------------------------------------------------------------------------------------------------------------------------------MRAQPV---------------------NLFFL---ALSISDL-------------ITLVSS---FFVFS--------------------------VPVYAESSRNLGNTVTSVQLI---------------------LWFYPM---------AQTGLTM---SVY----VTI--LV-----SVH-----R----YL----G-----------VC---HPF-----------------------------------------------------------------------------------------------------------------------------LDSVIVF-----------------------------------------------------------------PTELMINEYY----------------------------TLIYRNGAY-----TLVMF--------------LMPFA----ILSFVNFRIIATL--------------------------------------------------------------------------------------------------------------------------------------------------------------------------------------------------------------------------------------------------------------------------------------------------------------------------------------------------------------------------------------------------------------------------------------------------------------------------------------------------------------------------------------------------------------------------------------------------------------------------------------------------------------------------------------------------------------------------------------------------------------------------------------------------------------------------------------------------------KKSYVSTLL---------------------------------------------------------------------------------------------VN-------------------I------------------NGA-ST--------I--IIYV--------------------------------------------------IFGSK------------------------------YRTVL-------------------------SKVQ-----------------------------------------------------------------------------------------------------------------------------------------------------SVSNDFQLIQKHLRPSTVKHRKRSMMMSHAQFETTQLIDGGI----------------------------------------------------------------------------------------------------------------------------------------------------------------------------------------------------------------------------------------------------------------------------------------------------------------------------
>23-frpr15_JAJAVP010000009.1_357929_356886_Heterorhabditis_indica_genomic
------------------------------------------------------------------------------ELFTHIQFLFRAYLMPITYLFGIFA-----------------NAINVLVFS-------------------------------------QKAMRCQPV---------------------NWFFL---VLSLSDL-------------TVLIAS---FFVFS--------------------------VPVYAEALNDIFSRASALLI----------------------KWFYPM---------AQTGLTM---SVY----ITI--LV-----SVH-----R----FL----G-----------VC---HPF-------------------------------------------------------------------------------------------------------------------------------------------------------------------------------------------------------------------------------------------------------------------------------------------------------------------------------------------------------------------------------------------------------------------------------------------------------------------------------------------------------------------------------------------------------------------------------------------------------------------------------------------------------------------------------------------------------------------------------------------------------------------------------------------------------------------------------------------------------------------------------------------------------------------------------------------------------------------------------------------------------------------------------------------------------------------------------------------------------------------------------------------------------------------------------------------------------------------------------------------------------------------------------------------------------------------------------------------------------------------------------------------------------------------------------------------------------------------------------------------------------------------------------------------------------------------------------------------------------------------------------------------------------------------------------------------------------------------------------------------------------------------------------------------------------------------------------------------------------------------------------------------------------------------------------------------------------------------------------
>23-frpr15K10C82a1_Scaffold1323_14675_20157_heterorhabditis_bacteriophora_PRJNA13977
---------------------------------------------------------------MSVGDSPENCDSSSSESFTHIQFLFRAYLMPITYLFGIFA-----------------NAINVIVFS-------------------------------------QKAMRCQPV---------------------NWFFL---VLSLSDL-------------TVLIAS---FFVFS--------------------------VPVYAEALNDIGKEKKQDTENRIKVNLLMSYLDLSRASVLLIKWFYPM---------AQTGLTM---SVY----ITI--LV-----SVH-----R----FL----G-----------VC---HPF-------------------------------------------------------------------------------------------------------------------LESL---------------------------------------------------------------------------VVFPTNLMVNSVY----------------------------TVVYRNAAY-----TLVMF--------------FAPFT----ILTFVNLRIIGTL--------------------------------------------------------------------------------------------------------------------------------------------------------------------------------------------------------------------------------------------------------------------------------------------------------------------------------------------------------------------------------------------------------------------------------------------------------------------------------------------------------------------------------------------------------------------------------------------------------------------------------------------------------------------------------------------------------------------------------------------------------------------------------------------------------------------------------------------------------RNSYVSALL---------------------------------------------------------------------------------------------VN-------------------V------------------NGA-ST--------I--IIYL------------I--------------------------------------FGSK------------------------------YRAVF-------------------------IK-----------------------------------------------------------------------------------------------------------------------------------------------------------------------------------------------------------------------------------------------------------------------------------------------------------------------------------------------------------------------------------------------------------------------------------------------------------------------------------------------------------------------------
>24-frpr15K10C82a1_ANCDUODFT_Contig4173_2291_11640_ancylostoma_duodenale_PRJNA72581
-----------------------------------------------------------MSVEDLLEDSLDVCDTSPSDSFTRTQFLFRAYLMPVTYLFGIVS-----------------NSINVIVFS------------------------------------Q-KTMRSQPV---------------------NWFFL---VLSLSDL-------------TMLIAS---FFVFS--------------------------VPVYAEISVKMI------------------------------VWFYPL---------AQTGLTM---SVY----LTI--LV-----SVH-----R----FL----G-----------VC---HPF------------------------------------------------------------------------------------LIRRVSNSSAVKGV-----------------IVSAVAFAFLFNTSRWF--ELMAVPCYSKRHDKESL-------------------------------------------VVYPTDLMVNSVY----------------------------TVVYRNAAY-----TMVMF--------------FLPFA----TLTFVNLRIIGTL---------------------------------------------------------------------------------------------------------------------------------------------------------------------------------------------------------------------------------------------------------------------------------------------------------------------------------------------------------------------------KS------------------------------SYVSTLLV----------------------------------------------------------NI--------------------------------------------------------------------------------------------------------------------------------------------------------------------------------------------------------------------------------------------NGAST-----------------------------------------I-----------------VI------------------Y------LIFG---S--K-----------------------YRALFIQVR---------------------EDDFVSGYKGH-----------------------------------------LPPRQDAGDPLLGLATNV-MLR-------------------K-------AGIP-------ICRGRK--------K--SMYT-------S----T----------------------------------------PH------------------------------YETTQ---------------------------LL-----------------------------------------------------------------------------------------------------------------------------------------------------DSKNEESKWK------------------------------------------------------------------------------------------------------------------------------------------------------------------------------------------------------------------------------------------------------------------------------------------------------------------------------------------------------------
>20-frpr15K10C82a1_DICVIVDFT_Contig20_542773_550330_dictyocaulus_viviparus_PRJNA72587
-----------------------------------------------------------MSVGELLEDSLDVCYSSPSDSFTRIQFLFRAYLMPITYLFGIFA-----------------NSINIIVFS-------------------------------------QKSMRSQSV---------------------NWFFF---VLSLSDL-------------TVLIAS---FFVFS--------------------------VPVYAEMADNIGKSAFLL------------------------VWFYPL---------AQTGLTM---SVY----LTI--LV-----SVH-----R----FL----G-----------VC---HPF-------------------------------------------------------------------------------------------------------------------LESL---------------------------------------------------------------------------VVYPTDLMVDSVY----------------------------TVVYRNAAY-----TIVMF--------------FLPFA----ILTFVNLRIIGAL------------------------------------------------------------------------------------------------------------------------------------------------------------------------------------------------------------------------------------------------------------------------------------------------------------------------------------------------------------------------------------------------------------------------------------------------------------------------------------------------------------------------------------------------------------------------------------------------------------------------------------------------------------------------------------------------------------------------------------------------------------------------------------------------------------------------------------------------------------------------------------------------------------------------------------------------------------------------------------------------------KSS--N-----------------------------------------------------------------------------------------------------------------------------------------------------------------------------------------------------------------------------------------------------------------------------------------------------------------------------------------------------------------------------------------------------------------------------------------------------------------------------------------------------------------------------------------------------------------------------------------------------------------------------------------------------------------
>36-frpr15K10C82a1_nDv.1.0.scaf00278_23333_31319_dictyocaulus_viviparus_PRJEB5116
-----------------------------------------------------------MSVGELLEDSLDVCYSSPSDSFTRIQFLFRAYLMPITYLFGIFA-----------------NSINIIVFS-------------------------------------QKSMRSQSV---------------------NWFFF---VLSLSDL-------------TVLIAS---FFVFS--------------------------VPVYAEMADNIGKSAFLL------------------------VWFYPL---------AQTGLTM---SVY----LTI--LV-----SVH-----R----FL----G-----------VC---HPF-------------------------------------------------------------------------------------------------------------------LESL---------------------------------------------------------------------------VVYPTDLMVDSVY----------------------------TVVYRNAAY-----TIVMF--------------FLPFA----ILTFVNLRIIGAL------------------------------------------------------------------------------------------------------------------------------------------------------------------------------------------------------------------------------------------------------------------------------------------------------------------------------------------------------------------------------------------------------------------------------------------------------------------------------------------------------------------------------------------------------------------------------------------------------------------------------------------------------------------------------------------------------------------------------------------------------------------------------------------------------------------------------------------------------------------------------------------------------------------------------------------------------------------------------------------------------KSS--N-----------------------------------------------------------------------------------------------------------------------------------------------------------------------------------------------------------------------------------------------------------------------------------------------------------------------------------------------------------------------------------------------------------------------------------------------------------------------------------------------------------------------------------------------------------------------------------------------------------------------------------------------------------------
