# Supplementary material for: Evolution of neuropeptide Y/RFamide-like receptors in nematodes
Source: Heliyon. 2024 Jul 15;10(14):e34473. doi: 10.1016/j.heliyon.2024.e34473 (PMC11315170; doi:10.1016/j.heliyon.2024.e34473)
Supplement: MMC 3 — Resulting Multiple Sequence Alignment. [file mmc3.zip › Suppl_3_Multiple_sequence_Alignments/frpr16.fasta]

>3-frpr16R12C1231_CAMPFS010000002.1_6688860_6690254_Caenorhabditis_sp__36
-------------------------------------------------------------------------------MNRYEFYELKSWMYLPVIFIGLLG-----------------NFGSFLVYR-------------------------------------TAPMRKSTV---------------------GTLLL---ILSLIDI------------LLLILITPIFVLVFL--------------------------PLQNQWQKYSFHMSFFAYST----------------------RYVYPL---------CMMTKSC---SLY----LMV--LI-----TIE-----R----WI----A-----------VC---RPL------------------------------------------------------------------------------------QAKVLCTNRNTLKA-----------------GIFIIIFSIVFNFPRFF--DYKIDGYLS---------------------------------------------------EMWMLDTEKHWWY----------------------------FMFYFIILS-----VIFDY--------------FLPFL----IMTIANYHVIRAL-----------------------------------------------------------------------------------------------------------------------------------------------------------------------------------------------------------------------------------------------------------------------------------------------------------------------------------------------------------------------------------------------------------QQSDEVITGLAVQK----------------------------------------------------RK-------------------------------------------------------------------------------------------------------------------------------------------------------------------------------------------------------------------------------------------DQKTTV-----------------------------------------M-----------------------------LLV------------VTIF---FAFCH----------------------LFSMFLKVA---------------------ESIFGGFLTQT-------------------------------------------------SFYWEVFAEF--TI-------------------F-------LIIF-------HTS-ST--------F--FIYY--------------------------------------------------GFSEK------------------------------FRTTF-------------------------HDII-----------------------------------------------------------------------------------------------------------------------------------------------------CRQRLDDVKCSTYLPVNSSGVISESKSRKSPA--------------------------------------------------------------------------------------------------------------------------------------------------------------------------------------------------------------------------------------------------------------------------------------------------------------------------------------
>3-frpr16R12C1231_CM028615.1_4971760_4970452_Caenorhabditis_tropicalis_genomic
-------------------------------------------------------------------------------MNRYEFYELKAWFYLPVIFIGLLG-----------------NFASFLVYR-------------------------------------TAPMRKSTV---------------------GTLLL---ILSLIDI------------LLLLLITPIFDLVFL--------------------------PLENRWQKHSFHMSFFAYST----------------------RYVYPL---------CMMTKSC---SLY----FMV--LI-----TIE-----R----WI----A-----------VC---RPL------------------------------------------------------------------------------------QAKVLCTNRNTLRA-----------------GIFIIIFSIIFNFPRFF--DYKIDGYLS---------------------------------------------------EMWMLDTEKHWWY----------------------------FMVYFVILS-----VLFDY--------------FLPFL----IMTVANYHVIRAL-------------------------------------------------------------------------------------------------------------------------------------------------------------------------------------------------------------------------------------------------------------------------------------------------------------------------------------------------QE--------------------------------------------------------SDEVITGLAVQ-------------------------------------------------------KRK------------------------------------------------------------------------------------------------------------------------------------------------------------------------------------------------------------------------------------------DQKTTV-----------------------------ML----------L-----------------------------VVT------------IFFA---F--CH----------------------LFSMFLKVA---------------------ESIFGGFLTQS-------------------------------------------------SIYWEVFAEF--TI-------------------F-------LIIF-------HTS-ST--------F--FIYY--------------------------------------------------GFSEK------------------------------FRTIF-------------------------HDII-----------------------------------------------------------------------------------------------------------------------------------------------------CRQRLDDVKCSTYLPVNSSGVPSEAKTRKSPAVV------------------------------------------------------------------------------------------------------------------------------------------------------------------------------------------------------------------------------------------------------------------------------------------------------------------------------------
>16-frpr16R12C1231_CSP32.scaffold01784_6499_10362_caenorhabditis_sulstoni_PRJEB12601
-------------------------------------------------------------------------------MNRYEFYELKSWMYLPVIFIGLLG-----------------NFASFLVYR-------------------------------------TAPMRKSTV---------------------GTLLL---ILSLIDI-------------LLLVLITPIFVLVF------------------------LPLWQDQWQKYSFHMSFFAYST----------------------RYVYPL---------CMMTKSC---SLY----LMV--LI-----TIE-----R----WI----A-----------VC---RPL------------------------------------------------------------------------------------QAKVLCTNRNTLKA-----------------GIFIIIFSIVFNFPRFF--DYKIGDGYLS--------------------------------------------------EMWMLDTEKHWWY----------------------------FMFYFIILS-----VLFDY--------------FLPFL----IMTIANYHVIRAL-----------------------------------------------------------------------------------------------------------------------------------------------------------------------------------------------------------------------------------------------------------------------------------------------------------------------------------------------------------------------------------------------------------QQSDEVITGLAVQKRK------------------------------------------------------------------------------------------------------------------------------------------------------------------------------------------------------------------------------------------------------------------------------------------------DQKTT-----------------------------------------V-----------------------------MLL---------VVTIFFA-----FCH----------------------LFSMFLKVA---------------------ESIFGGFLTQT-------------------------------------------------SFYWEVFAEF--TI-------------------F-------LIIF-------HTS-ST--------F--FIYY--------------------------------------------------GFSEK------------------------------FRRTF-------------------------HDII-----------------------------------------------------------------------------------------------------------------------------------------------------RCRQRLDDVKCSTYLPVNSSGVVSESKNRKSPTNL-----------------------------------------------------------------------------------------------------------------------------------------------------------------------------------------------------------------------------------------------------------------------------------------------------------------------------------
>7-frpr16R12C1231_CBOVI.ctg00013_chrII_545144_575266_caenorhabditis_bovis_PRJEB34497
----------------------------------------------------------MERYEF----------------------------YAMKSWF--------YVPVILI-----GLLG--------NFAS---FLVYRT-------------------------------------------------------------TPMRKSTVGTLLLIVS-----LIDILL----LILIIPIFVLVF-------------------------------LPIWDNQWERY-----------------------------------------------------------------------------SLHMSFFAYSTRYVYPLCMMTK----------------------------------------SC--------SLYFMVLITIER-----W---IAVCRP-----------------------------LQAKLLCTNRNTMKAG-----------------------------------------------------------ICIVIFSILFNFPRFFDYKIGPGYISEMWMLDVKNHFWY-----------------------------------------------FIVYFVILSVIFDYF------LPILI-MAIANYYVIKALRYK-------------------------------------------------------------------------------------------------------------------------------------------------------------------------------------------------------------------------------------------------------------------------------------------------------------------DESIGS---------IAVQVGKIITIFDEI------VRRKEQNTTVMLLVVT---------------IFF----AFC----HLF---SMFLKLAE-------------------------------CIVGDFLTQSSFVW-------EVFAEFT-------TFLII-----FHT----SSTFFIYY--G-FSEKF------------RT--------TFHEII-------------------------------------------------------------------------------------------------------------------------------------------------------------------------------------------
>31-frpr16R12C1231_Cbre_Contig376_20476_51673_caenorhabditis_brenneri_PRJNA20035
----------------------------------------------------------MNRYEF----------------------------YELKSWM--------YLPVIFI-----GLLG--------NFAS---FLVYRT-------------------------------------------------------------APMRKSTVGTLLLILS-----LIDILL--LLLITPIFVLVF---------------------------------LPLWEDQWQKY-----------------------------------------------------------------------------SYHMSFFAYSTRYVYPLCMMTK----------------------------------------SC--------SLYLMVLITIER-----W---IAVCRP-----------------------------LQAKVLCTNRNTMKAG-----------------------------------------------------------IFIIIFSIVFNFPRFFDYKIGMDIYQKCGCWTLRNTGGTSCST-------------------------------------------LSFYQYFSTIFFPFLS-----LPITM-LSVLFKRVMKSSLDW-------------------------------------------------------------------------------------------------------------------------------------------------------------------------------------------------------------------------------------------------------------------------------------------------------------------------------------------------------QFRRERIKKRQLCFWL---------------SLFSSLSVIY----------FQCFKLPR-------------------------------------AFLEDFLL-------KQVSTGR-------CLLNS-----QSS----SSSTLLAL--SSFTTDF------------RR--------SSEQFSMISSDA-----------------------------------------VNDTTSVRPTCRLTHLELLQRQSQESHQQL--------------------------------------------------------------------------------------------------------------
>27-frpr16R12C1231_Cjap.Contig3026_11326_41012_caenorhabditis_japonica_PRJNA12591
----------------------------------------------------------MNRYEF----------------------------YELKSWM--------YLPVIFI-----GLLG--------NFAS---FLVYRT-------------------------------------------------------------APMRKSTVGTLLLILS-----LIDILL--LILITPIFVLVF---------------------------------LPLWENQWKKH-----------------------------------------------------------------------------SLHMSFFAYSTRYVYPLCMMTK----------------------------------------SC--------SLYLMVLITIER-----W---IAVCRP-----------------------------LQAKVLCTNRNTLKAG-----------------------------------------------------------IFIIFFSILFNFPRFFDYKIGTATFPKCGCWTLKNTGGTLCS--------------------------------------------TSLFSQFYSTIFCLFQ-----LPTIT-LELFNKATKSQDWRF-------------------------------------------------------------------------------------------------------------------------------------------------------------------------------------------------------------------------------------------------------------------------------------------------------------------------------------------------------KNEKIRKLQCCSSPFS---------------SPF----ATS----------SQCFKLLK-------------------------------------VFLEDIHK-------RFRVSTG-------KCLLN-----LPS----FSSFFTRLPHFSYITDS------------RK--------SSEQLFTTSLGV----------------------------------------------VNDLMMRSAHRTFLSTRQGSLNQNRESLLPI--------------------------------------------------------------------------------------------------------
>24-frpr16R12C1231_CSP31.scaffold00611_0_12146_caenorhabditis_uteleia_PRJEB12600
----------------------------------------------------------MNRYEF----------------------------YEIKSWM--------YLPVIFI-----GLL-G-------NFAS---FLVYRT-------------------------------------------------------------APMRKSTVGTLLLILS-----LIDILL--LLLITPIFVLVF---------------------------------LPLWNDQWQKY-----------------------------------------------------------------------------SMHMSFFAYSTRYVYPLCMMTK----------------------------------------SC--------SLYLMVLITIER-----W---IAVCRP-----------------------------LQAKILCTNRNTMKAG-----------------------------------------------------------IFIIIFSIVFNFPRFFDYKIGDGYLSEMWMLDTEKHWWY-----------------------------------------------FMIYFIILSVIFDYF------LPFLI-MTIANYHVIRALQQS---------------------------------------------------------------------------------------------------------------------------------------------------------------------------------------------------------------------------------DEVITGLAVPD-----------------------------------------------------------------------MVIYGF------------------------------QKRKDQKTTVMLLVVT---------------IFF----AFC----HLF---SMFLKLAE-------------------------------SIFGGFLTQTSFYW-------EIFAEFT-------IFLII-----FHT----SSTFFIYY--G-FSEKF------------RT--------TFHDICRNRMED--------------------------------------------VKCSSYIPVNSSAISDTKRKSPVNL----------------------------------------------------------------------------------------------------------------
>17-frpr16R12C1231_CSP39.scaffold06086_0_12042_caenorhabditis_waitukubuli_PRJEB12602
----------------------------------------------------------MNRYEF----------------------------YELKSWM--------YLPVIFI-----GLL-G-------NFAS---FLVYRT-------------------------------------------------------------APMRKSTVGTLLLILS-----LIDILL--LLLITPIFVLVF---------------------------------LPLWENQWQKY-----------------------------------------------------------------------------SMHISFFAYSTRYVYPLCMMTK----------------------------------------SC--------SLYLMVLITIER-----W---IAVCRP-----------------------------LQAKVLCTNRNTLKAG-----------------------------------------------------------IFIIIFSIVFNFPRFFDYKIGDGYLSEMWMLDTEKHWWY-----------------------------------------------FMFYFIILSVIFDYF------LPFLI-MTIANYHVIRALQQS---------------------------------------------------------------------------------------------------------------------------------------------------------------------------------------------------------------------------------DEV-------------------------------------------------------------------------------ITGLAV------------------------------QKRKDQKTTVMLLVVT---------------IFF----AFC----HLF---SMFLKVAE-------------------------------SIFGGFLTQTSFYW-------EVFAEFT-------IFLII-----FHT----SSTFFIYY--G-FSEKF------------RT--------TFHDIIRCRQRL------------------------------------------DDVKCSTYLPVNSSGAISEPKSRKSPVNL--------------------------------------------------------------------------------------------------------------
>14-frpr16R12C1231_CSP26.scaffold00978_2365_33397_caenorhabditis_zanzibari_PRJEB12596
----------------------------------------------------------MNRYEF----------------------------YELKSWM--------YLPVIFI-----GLLG--------NFAS---FLVYRT-------------------------------------------------------------APMRKSTVGTLLLILS-----LIDILL--LLLITPIFVLVF---------------------------------LPLWQDQWQKY-----------------------------------------------------------------------------SLHMSFFAYSTRYVYPLCMMTK----------------------------------------SC--------SLYLMVLITIER-----W---IAVCRP-----------------------------LQAKVLCTNRNTMKAG-----------------------------------------------------------IFIIIFSIVFNFPRFFDYKIGDGYLSEMWMLDTEKHWWY-----------------------------------------------FMFYFIILSVLFDYF------LPFLI-MTIANYHVIRALQES-------------------------------------------------------------------------------------------------------------------------------------------------------------------------------------------------------------------------------------------------------------------------------------------------------------------DEVITG------------------LAV---------QKRKDQKTTVMLLVVT---------------IFF----AFC----HLF---SMFLKVAE-------------------------------SIFGGFLTQTSFYW-------EVFAEFT-------IFLII-----FHT----SSTFFIYY--G-FSEKF------------RT--------IFHDIIRCRQRL------------------------------------------DDVKCSTYLPVNSSGAVSEAKSRKSPAVV--------------------------------------------------------------------------------------------------------------
