# Supplementary material for: Evolution of neuropeptide Y/RFamide-like receptors in nematodes
Source: Heliyon. 2024 Jul 15;10(14):e34473. doi: 10.1016/j.heliyon.2024.e34473 (PMC11315170; doi:10.1016/j.heliyon.2024.e34473)
Supplement: MMC 3 — Resulting Multiple Sequence Alignment. [file mmc3.zip › Suppl_3_Multiple_sequence_Alignments/frpr17.fasta]

>19-frpr17T14C111_PSAMB.scaffold2413size23363_19155_23435_plectus_sambesii_PRJNA390260
-------------------------------------------------------------------------------PYITYNLVVIGFLLPVIGVFGLFG-----------------NAMSAFLYS------------------------------------R-PVLRSSTN----------LYLRPVLRSSTNLYLC---ALGCSDC-------------AVIVTA---LFLFF----VDS-------------------VRRYSVTLTTMFGQLS--------------------------PFLYPA---------GMAAQTC---SVY----FTM--AA-----AID-----C----FA----Q-----------RN---AGG-------------------------------------------------------------------------------------------------------------------------------------------------------------------------------------------------------------------------------------------------------------------------------------------------------------------------------------------------------------------------------------------------------------------------------------------------------------------------------------------------------------------------------------------------------------------------------------------------------------------------------------------------------------------------------------------------------------------------------------------------------------------------------GA--------------------------------------------------------------------------------------------------------------------------------------------------------------------------------------------------------------------------------------------DSGDT-----------------------------------------I-----------------TL----------VLV-----V------LLFI---F--CN----------------------VAALLLNIF---------------------ESKLGEILGPD----------------------------------------------------INYVVDG--SN-------------------L-------MVVL-------NSS-AN--------F--------------------------------------------------------------------------------------------------------------------------------------------------------------------------------------------------------------------------------------------------------------------------------------------------------------------------------------------------------------------------------------------------------------------------------------------------------------------------------------------------------------------------------------------------------------------------------------------------------------------------------------------------------
>39-frpr17T14C111_nDv.1.0.scaf05869_92_7764_dictyocaulus_viviparus_PRJEB5116
--------------------------------------------------------------------CGICDHPLSESDYVTYNLIVSGVILPVIGFFGLVG-----------------NGLSAFVFS-------------------------------------RPEMRSSTN----------------------LYLC---ALGCSDS-------------AVILTGIFLFFLDS--------------------------VRKFSLNLTRIFGVSKFFVVWFRIIMIQLFS-----------PIVFPM---------GMTAQTC---SVY----FTI--FA-----GAD-----C----FA----Q-----------VC---LPV-----------------------------------------------------------------------------------NVKNSMAKSKFIRRS-----------------IVFVLIFSVLYNIPHCF--EAIVIDCFHKALGGSSW-------------------------------------------EVCPETMRYNELY----------------------------QEVYYKYMY-----AIFLA--------------VGPLI----------------------------------------------------------------------------------------------------------------------------------------------------------------------------------------------------------------------------------------------------------------------------------------------------------------------------------------------------------------------------------------------------------------------------------------------------------------------------------------------------------------------------------------------------------------------------------------------------------------------------------------------------------------------------------------------------------------------------------------------------------------------------------------------------------------------------------------------------------------------------------------------------------------------------------------------------------------------------------------------------I-------LVIL------------------------NVFI------------I-------------------------------------------------------------------------------------------------------------------------------------------------------------------------------------------------------------------------------------------------------------------------------------------------------------------------------------------------------------------------------------------------------------------------------------------------------------------------------------------------------------------------------------------------------------------------------------------------------------------------------------
>18-frpr17_JADANN010000294.1_271804_267611_Angiostrongylus_vasorum_genomic
------------------------------------------------------------------------------SDYVTYNLIVSGVILPLIGLFGLVG-----------------NGLSAFIFS--------------------------------------RSMRSSTN----------------------RYLC---ALGCSDS-------------AVILTG---IFLFF-----------------------------------------------------------------------------------SQRQKIL---SEF----------------NTE----------YL----------------LF---SPI----------------------------------------------------------------------------------------------------------------------------------------------------------------------------------------------------------------------------------------------------------------------------VFPMG-------------------------------------------------------------------------------------------------------------------------------------------------------------------------------------------------------------------------------------------------------------------------------------------------------------------------------------------------------------------------------------------------------------------------------------------------------------------------------------------------------------------------------------------------------------------------------------------------------------------------------------------------------------------------------------------------------------------------------------------------------------------------------------------------------------------------------------------------------------------------MTAQTCSVY---------------------------------------------------------------------------------------------------------------------------------------------------F--TVFA--------------------------------------------------------------------------------------AADC--------------------------------------------------------------------------------------------------------------------------------------------------------------------------------------------------------------------------------------------------------------------------------------------------------------------------------------------------------------------------------------------------------------------------------------------------------------------------------------------------------------------------------------------------------
>35-frpr17T14C111_scf7180000986730_347267_352345_diploscapter_coronatus_PRJDB3143
-----------------------------------------------------------------CQFCGVCNPSSLWEVYKIYNLIVIGIILPLVGTLGLMG-----------------NAISAYVYS------------------------------------R-KEMRCSTN----------------------SYLF---GLACSDS-------------AVISTG---IFVFS--------------------------LETYRHFSLLLDRIAGYLS-----------------------GTVFAL---------GTIAQTC---SVY----FTI--AA-----GAD-----C----FA----Q-----------VC---LNE-----------------------------------------------------------------------------------KIRRFVSRPQFVRFT-----------------SCFVVAFSLFYNVPHFF--EGFTIDCYHQYFGGPSI-------------------------------------------EVCPTTLRYNNLY----------------------------VEIYYNYMY-----TIFLA--------------VGPLI----------------------------------------------------------------------------------------------------------------------------------------------------------------------------------------------------------------------------------------------------------------------------------------------------------------------------------------------------------------------------------------------------------------------------------------------------------------------------------------------------------------------------------------------------------------------------------------------------------------------------------------------------------------------------------------------------------------------------------------------------------------------------------------------------------------------------------------------------------------------------------------------------------------------------------------------------------------------------------------------------M-------LIIL-----------NS--------F--II----------------------------------------------------------------------------------------------------------------------------------------------------------------------------------------------------------------------------------------------------------------------------------------------------------------------------------------------------------------------------------------------------------------------------------------------------------------------------------------------------------------------------------------------------------------------------------------------------------------------------------------------------
>29-frpr17T14C111_CSP21.scaffold01677_21065_25400_caenorhabditis_parvicauda_PRJEB12595
--------------------------------------------------------------------CGLCYHGSRDWSYICFNIVVVGIILPIVGCLGLIG-----------------NGISAFIYS------------------------------------R-PEMRCSTN----------------------FYLC---ALACSDM-------------GVALTG---IFLFS--------------------------SETYRPFSLTVARMSGVINHVTIKNDFQSLS-----------AIVYPM---------GMIAQTC---SVY----FTI--CA-----GVD-----C----FVQKTFQ-----------VC---LPK-----------------------------------------------------------------------------------RMSTAFSKPLISRTL-----------------AVCVFCFAILYNVPHFF--EGFVIDCYHVDLKGLSK-------------------------------------------EVCPETLRFNEAY----------------------------QTIYYKYMY-----AIFLA--------------VGPLV----LLIFLNSFIIGFS---------------------------------------------------------------------------------------------------------------------------------------------------------------------------------------------------------------------------------------------------------------------------------------------------------------------------------------------------------------------------IF------------------------------GSNSTGTDDTMSL---------------------------------------------------------------------------------------------------------------------------------------------------------------------------------------------------------------------------------------------------------------------------------------------------VYSQI-----------------------------------------Q-----------------------------ILV-----V------LLFI---S--CN----------------------IIALLINIF---------------------EAYLDDILGGK----------------------------------------------------INYLVDL--SN-------------------F-------LVVF-------NSS-FN--------I--IIYV--------------------------------------------------KCSEP------------------------------FANTL-------------------------KSYF-----------------------------------------------------------------------------------------------------------------------------------------------------CRRKPKSTGMGPRPPIVITEKPSRSKMCRETLSCLLVASQPEVLI-------------------------------------------------------------------------------------------------------------------------------------------------------------------------------------------------------------------------------------------------------------------------------------------------------------------------
>7-frpr17T14C111_Contig58_226008_230746_caenorhabditis_remanei_PRJNA248911
---------------MDEPVDIYEQAALNMSIPDGCDVNRAVYASIKQLISHDIIDPSLVGFQNCEPLCGICYHGSKEWDYIRFNIIVIGIILPIVGVFGIIG-----------------NAISAFVYS-------------------------------------RPEMKCSTN----------------------FYLF---SLACSDT-------------GVALTG---IFLFS--------------------------LETFRPFSLTVARMSGQLS-----------------------AIVYPM---------GMIAQTC---SVY----FTM--CA-----GVD-----C----FV--Q-------------VC---LPE-----------------------------------------------------------------------------------KIRRLFSRKETVHFL-----------------AVCVVIFSVLYNVPHFF--EGFVIDCYHKELGGMSR-------------------------------------------EVCPATLRYNELY----------------------------QSIYYKYMY-----AIFLA--------------VGPLI----TLIVLNTFIIGFS---------------------------------------------------------------------------------------------------------------------------------------------------------------------------------------------------------------------------------------------------------------------------------------------------------------------------------------------------------------------------VF------------------------------GSSASNT---------------------------------------------------------------------------------------------------------------------------------------------------------------------------------------------------------------------------------------------------------------------------------------------------------DDTMS-----------------------------------------L-----------------------------ILV-----V------LLFI---S--CN----------------------TIALIINIF---------------------ESYLSETLGSK----------------------------------------------------INYIVDL--SN-------------------F-------LVVF-------NSS-FN--------I--VIYI--------------------------------------------------KYSRP------------------------------FADTL-------------------------FSYF-----------------------------------------------------------------------------------------------------------------------------------------------------CRRKPKTESPGPGPPIMITEKPSRSKKCKETLSRLLVASQPEVLI-------------------------------------------------------------------------------------------------------------------------------------------------------------------------------------------------------------------------------------------------------------------------------------------------------------------------
>20-frpr17_CALSFV010000208.1_199060_218980_-_parapristionchus_giblindavisi_genomic
----------------------------------------------------VSPPTLESLRRTPPPLNCGMCPPASQPDYILFNLIVSGIILPLLGVFGLMG-----------------NAMSAFIYS-------------------------------------RPGSCFHST---------------------NLYLC---ALGCSDS-------------AVILTA---IFLFG--------------------------VESYRKFSVFVYTIHGAVS-----------------------PIVYPM---------GHAAQVC---SVY----FTL--VA-----GAD-----C----FV----G-----------TC---LSN-----------------------------------------------------------------------------------RMRNAMCRTKTVKKL-----------------IMFVVIFSICYNVPHCF--ESIVIECFHEKFQPTF--------------------------------------------ELCPDPFRFNEIY----------------------------AYTYYKLMY-----SAFVA--------------VGPLI----CLIIMNIAIIGVS-----------------------------------------------------------------------------------------------------------------------------------------------------------------------------------------------------------------------------------------------------------------------------------------------------------------------------------------------------------------------------------------------------------IFGSKGGNM-------------------------------------------------------------------------------------------------------------------------------------------------------------------------------------------------------------------------------------------------------------------------------------------------------GDTIA-----------------------------------------L-----------------------------VLV-----V------LLFI-----LCN----------------------TVALILNVF---------------------EDQIAENLGPY----------------------------------------------------FNYLVDL--SN-------------------L-------LVVF-------NSS-FN--------F--VIYV--------------------------------------------------IFSSA------------------------------FRRTL------------------------MLYVL-----------------------------------------------------------------------------------------------------------------------------------------------------GHKAVRACIRLLNTERKEGKSEETHGLL------------------------------------------------------------------------------------------------------------------------------------------------------------------------------------------------------------------------------------------------------------------------------------------------------------------------------------------
>4-frpr17T14C111_PPA_ChrX_4741579_4747166_pristionchus_pacificus_PRJNA12644
-------------------------------------------------------------------------------------------------------------------------------------------------------------------------CRSSTN----------------------LYLC---ALGFSDS-------------AVILTA---IFLFG--------------------------VESYR-------------------------------------KWEIIL----SPHTGIELVNEL---SIY----FYR---------QYQ-----D----QR----S-----------IS---HGS-------------------------------------------------------------------------------------------------------------------NFELERNKLINFSILFF--NS----------------------------------------------------------ATSKSTVYIDQIH----------------------------SGKFSVFIY-----TVHGS--------------VSPIV----YPMGHAAQVCSVY-----------------------------------------------------------------------------------------------------------------------------------------------------------------------------------------------------------------------------------------------------------------------------------------------------------------------------------------------------------------------------------------------------------FT-----------------------------------------------------------------------------------------------------------------------------------------------------------------------------------------------------------------------------------------------------------------------------------------------------------------LV-----------------------------------------A-----------------------------GMD------------CFVV-----TC-----------------------LSNRIRNIV----------------------------------------------------------------------------------CRTRTVKRL-----------------------V-------MCV------------VI--------F--SICY---------------------------------------------------NVPH------------------------------CFESI---------------------------VI-----------------------------------------------------------------------------------------------------------------------------------------------------ECYHEKFN--------------------------------------------------------------------------------------------------------------------------------------------------------------------------------------------------------------------------------------------------------------------------------------------------------------------------------------------------------------
>14-frpr17T14C111_CALZFC010000331.1_268758_278031_allodiplogaster_sudhausi_genomic
-------------------------------------------------------------FNGCVPLCEICSTPASQADYIFFNLVLSGCLLPLLGILGLFG-----------------NAMSAFVYS--------------------------------------RKCRSSTN----------------------LYLC---ALGCSDS-------------AVIVTA---IFLFG--------------------------VEAYKYSLHIYTVFAAVS------------------------PIVYPM---------GLAAQTC---SVY----FTL--VA-----GAD-----C----FV----Q-----------TC---MST-----------------------------------------------------------------------------------RVRSFISRPRTVRWA-----------------VVVVVVFSIAYNIPHCF--ESVVIRCFHDRFSALTF-------------------------------------------ELCPDPLRFNEY-----------------------------SIIYYKYMY-----SIFVA--------------VGPLV----CLILMNISIITAS-----------------------------------------------------------------------------------------------------------------------------------------------------------------------------------------------------------------------------------------------------------------------------------------------------------------------------------------------------------------------------------------------------------VLGHSSSNT-------------------------------------------------------------------------------------------------------------------------------------------------------------------------------------------------------------------------------------------------------------------------------------------------------GDTIA-----------------------------------------L-----------------------------VLV-----V------LLFI-----MCN----------------------TAALLLNIF---------------------EQKIAEDLGEY----------------------------------------------------FNYIVDL--SN-------------------I-------MVVF-------NSR--------------HLVC--------------------------------------------------------------------------------------------------------------------------------------------------------------------------------------------------------------------------------------------------------------------------------------------------------------------------------------------------------------------------------------------------------------------------------------------------------------------------------------------------------------------------------------------------------------------------------------------------------------------------------------------------
>13-frpr17T14C111_CALZFC010000046.1_2333078_2151527_allodiplogaster_sudhausi_genomic
-------------------------------------------------------------FNGCVPLCEICSTPASQADYIFFNLVLSGCLLPLLGILGLFG-----------------NAMSAFVYS--------------------------------------RKCRSSTN----------------------LYLC---ALGCSDS-------------AVIVTA---IFLFG--------------------------VEAYKYSLHIYTVFAAVS------------------------PIVYPM---------GLAAQTC---SVY----FTL--VA-----GAD-----C----FV----Q-----------TC---MST-----------------------------------------------------------------------------------RVRAFISRPRTVRWA-----------------VVFVVVFSIAYNIPHCF--ESVVIRCFHERFSALTF-------------------------------------------ELCPDPLRFNEY-----------------------------SIIYYKYMY-----SIFVA--------------VGPLV----CLILMNISIITAS-------------------------------------------------------------------------------------------------------------------------------------------------------------------------------------------------------------------------------------------------------------------------------------------------------------------------------------------------VL------------------------GH------------------------------SSSNT-----------------------------------------------------------------------------------------------------------------------------------------------------------------------------------------------------------------------------------------------------------------------------------------------------------GDTIA-----------------------------------------L-----------------------------VLV-----V------LLFI---M--CN----------------------TAALLLNIF---------------------EQKIAEDLGEY----------------------------------------------------FNYIVDL--SN-------------------I-------MVVF------NSTN-----------I--LLYI------------L------------------------------------------------------------------------YAYFS--------------------------------------------------------------------------------------------------------------------------------------------------------------------------------------------------------------------------------------------------------------------------------------------------------------------------------------------------------------------------------------------------------------------------------------------------------------------------------------------------------------------------------------------------------
>9-frpr17T14C111_MONTI_9479_12037_15903_steinernema_monticolum_PRJNA205067
-------------------------------------------------------------------------------------------------------------------------------------------------------------------------MRSSTN----------------------SYLC---ALGCSDS-------------AVICTA---IFLFC--------------------------VDSVRRYSLTLSIIYGALS-----------------------SFIYPL---------GMAAQTC---SVY----FTL--AA-----GID-----C----FV----------------------QY-------------------------------------------------------------------------------------------------------------------------------------------------------------------------------------------------------------------------------------------MLIYYKYMY-----SLFLA--------------IGPLV----------------------------------------------------------------------------------------------------------------------------------------------------------------------------------------------------------------------------------------------------------------------------------------------------------------------------------------------------------------------------------------------------------------------------------------------------------------------------------------------------------------------------------------------------------------------------------------------------------------------------------------------------------------------------------------------------------------------------------------------------------------------------------------------------------------------------------------------------------------------------------------------------------------------------------------------------------------------------------------------------V-------LVIL-------NSC--------------IIFA-----------------------------------------------------TM------------------------------FVRRG--------------------------------------------------------------------------------------------------------------------------------------------------------------------------------------------------------------------------------------------------------------------------------------------------------------------------------------------------------------------------------------------------------------------------------------------------------------------------------------------------------------------------------------------------------
>14-frpr17T14C111_JAAVTS010000013.1_1_291490_-_Baylisascaris_ailuri_genomic
-----------------------MDEYEVAEPVLPAMCPHSNETFAKVQMLFSYHIISWPNFSNCLPHCGMCQMFASDSTYNIFNLFLIGFMLPLIGFCGLIG-----------------NGISAFIYS-------------------------------------RHEMRSSTN----------------------LYLC---ALGCSDS-------------AVICTA---IFLFC--------------------------VDSIRRYSLHLSVLFGALS-----------------------PLVYPA---------GMTAQTC---SVY----FTL--VA-----GAD-----C----FV----Q-----------VC---LPE------------------------------------------------------------------------------------KCRSFVSRRLFVKC----------------AVLFVVMFGVVYNVPHCF--EAVVLECWHVTFKSRSL-------------------------------------------EVCPDPFRFLPTY----------------------------MLIYYKYMY-----SLFLA--------------IGPLV----VLVVLNLCIIGAS-----------------------------------------------------------------------------------------------------------------------------------------------------------------------------------------------------------------------------------------------------------------------------------------------------------------------------------------------------------------------------------------------------------VFSNTESESSS-----------------------------------------------------------------------------------------------------------------------------------------------------------------------------------------------------------------------------------------------------------------------------------------------------GDTIA-----------------------------------------L-----------------------------VLV-----V------LLFI-----ACN----------------------VAALLLNIF---------------------EAKLAEYLGPQ----------------------------------------------------INYVVDA--SN-------------------L-------LVVF-------NSS-FN--------F--VIYV--------------------------------------------------TFSAA------------------------------FRTTL-------------------------LQYV-----------------------------------------------------------------------------------------------------------------------------------------------------RKAKSLHYEKHGDECKQTPMLLADRKPQMLIARKHTNERLLISTQPEVLI--------------------------------------------------------------------------------------------------------------------------------------------------------------------------------------------------------------------------------------------------------------------------------------------------------------------
>11-frpr17T14C111_JAKNDB010000109.1_2832703_2835015_Dirofilaria_immitis_genomic
-------------------DEAGAYLESEPDAIFPTDCSRSNETFSQLQLLYSQRIIIWPNFSECLPHCGMCQIFASDSTYIVYNLVLIGFILPLIGFCGLLG-----------------NGISAFIYC--------------------------------------RPIRSSTN----------------------LYLC---ALGCSDC-------------AVICTA---IFLFC--------------------------FDIIRRYSLHISLMFGAFS-----------------------PIVYPA---------GMTAQTC---SVY----FTL--MA-----AAD-----C----FV----Q-----------VC---LTD------------------------------------------------------------------------------------SCRKIVSREFFIKI----------------IMTFIVTFSVLYNVPHCL--ETVVLECWHTRFESRSL-------------------------------------------EVCPDPFRFLPY-----------------------------KLIYYKYMY-----SIFLA--------------IGPLI----ILVILTLCIIGAS-----------------------------------------------------------------------------------------------------------------------------------------------------------------------------------------------------------------------------------------------------------------------------------------------------------------------------------------------------------------------------------------------------------VILKKDGGDS------------------------------------------------------------------------------------------------------------------------------------------------------------------------------------------------------------------------------------------------------------------------------------------------------GDTIA-----------------------------------------L-----------------------------ILV-----V------LLFI-----ACN----------------------VAALLLNVF---------------------EVRLGELLGPY----------------------------------------------------INYIVDA--SN-------------------V-------LVVF-------NSS-CN--------F--VIYV--------------------------------------------------TFSLP------------------------------FRRTL-------------------------RRY----------------------------------------------------------------------------------------------------------------------------------------------------------------------------------------------------------------------------------------------------------------------------------------------------------------------------------------------------------------------------------------------------------------------------------------------------------------------------------------------------------------------------
>18-frpr17T14C111_CAKAEH010000311.1_78525_80810_Cercopithifilaria_johnstoni_genomic
------------------------------------------------------------NFSECLPHCEMCQVLVSDSTYIVYNLVLIGFILPLIGFFGLLG-----------------NGISAFIYC--------------------------------------RPMRSSTN----------------------IYLC---ALGCSDC-------------GVICTA---IFLFC--------------------------FDIIRRYSLHISLIFGTFS-----------------------PIVYPA---------GMIAQTC---SVY----FTL--MA-----AAD-----C----FV----Q-----------VC---LTD------------------------------------------------------------------------------------NCRKVVSREFFVKC----------------MVLFIVIFSVLYNVPHCL--ETVVLECWHTRFESRSL-------------------------------------------EVCPDLFRFLPY-----------------------------KLIYYKYMY-----SIFLA--------------VGPLI----VLVILTLYIIGVS-----------------------------------------------------------------------------------------------------------------------------------------------------------------------------------------------------------------------------------------------------------------------------------------------------------------------------------------------------------------------------------------------------------VILQKGGSGS------------------------------------------------------------------------------------------------------------------------------------------------------------------------------------------------------------------------------------------------------------------------------------------------------GDTIA-----------------------------------------L-----------------------------ILV-----V------LLFI-----ACN----------------------VAALLLNVF---------------------EVRLGEMLGPY----------------------------------------------------INYVVDA--SN-------------------V-------LVVF-------NSS-CN--------F--IIYV--------------------------------------------------TFSLA------------------------------FRRTL--------------------------------------------------------------------------------------------------------------------------------------------------------------------------------------------------------------------------------------------------------------------------------------------------------------------------------------------------------------------------------------------------------------------------------------------------------------------------------------------------------------------------------------------------------
>15-frpr17T14C111_nLs.2.1.scaf00599_1999_7798_litomosoides_sigmodontis_PRJEB3075
--------------------------------------------------------------------------------------------------------------------------------------------------------------------KNVSEMRSSTN----------------------LYLC---ALGCSDC-------------AVICTA---IFLFC--------------------------FDIIRRYSLHISLIFGAFS-----------------------PIVYPA---------GMTAQTC---SVY----FTL--MA-----AAD-----C----FV----------------QY-------------------------------------------------------------------------------------------------------------------------------------------------------------------------------------------------------------------------------------------------KLIYYKYMY-----SIFLA--------------VGPLV----VLVFLTLCIIG---------------------------------------------------------------------------------------------------------------------------------------------------------------------------------------------------------------------------------------------------------------------------------------------------------------------------------------------------------------------------------------------------------------------------------------------------------------------------------------------------------------------------------------------------------------------------------------------------------------------------------------------------------------------------------------------------------------------------------------------------------------------------------------------------------------------------------------------------------------------------------------------------------------------------------------------------------------------------------------------VSVV---------------------L-----------------------------------------------------------KK-------------------------------------------------------------------------------------------------------------------------------------------------------------------------------------------------------------------------------------------------------------------------------------------------------------------------------------------------------------------------------------------------------------------------------------------------------------------------------------------------------------------------------------------------------------------------------------------
>34-frpr17T14C111_BPAG_scaffold0000283_2892_8729_brugia_pahangi_PRJEB497
-------------------------------------------------------------------------------------------------------------------------------------------------------------------------MRSSTN----------------------LYLC---ALGCSDC-------------AVICTA---IFLFC--------------------------FDIIRRYSLHISLMFGAFS-----------------------PIVYPA---------GMTAQTC---SVY----FTL--VA-----AAD-----C----FI----------------------QY-------------------------------------------------------------------------------------------------------------------------------------------------------------------------------------------------------------------------------------------KLIYYKYMY-----SIFLA--------------VGPLV----------------------------------------------------------------------------------------------------------------------------------------------------------------------------------------------------------------------------------------------------------------------------------------------------------------------------------------------------------------------------------------------------------------------------------------------------------------------------------------------------------------------------------------------------------------------------------------------------------------------------------------------------------------------------------------------------------------------------------------------------------------------------------------------------------------------------------------------------------------------------------------------------------------------------------------------------------------------------------------------------V-------LVVL------TVCI-IG-----------------------------------------------------------------------------------------------------------------------------------------------------------------------------------------------------------------------------------------------------------------------------------------------------------------------------------------------------------------------------------------------------------------------------------------------------------------------------------------------------------------------------------------------------------------------------------------------------------------------------------------------------------------
>17-frpr17T14C111_ACRNAN_scaffold3947_6018_11624_acrobeloides_nanus_PRJEB26554
----------------------------------------------------------------CLPNCGLCTSFTSEPTYMVFNLLVIGILLPFISLCGLFG-----------------NAISAFVYS-------------------------------------RRAMRSSTN----------------------SYLC---ALGCSDN-------------AVICTA---IFVFF--------------------------IDSIRRYSLRLSIIYGIFA-----------------------PVVYPA---------GMIAQTS---SVY----FTL--SA-----ALD-----C----FV----------------QLPSAFRY-------------------------------------------------------------------------------------------------------------------------------------------------------------------------------------------------------------------------------------------QQIYYKYMY-----SIFLA--------------IGPLV----FLVILNVFIIGAS-----------------------------------------------------------------------------------------------------------------------------------------------------------------------------------------------------------------------------------------------------------------------------------------------------------------------------------------------------------------------------------------------------------------------------------------------------------------------------------------------------------------------------------------------------------------------------------------------------------------------------------------------------------------------------------------------------------------------------------------------------------------------------------------------------------------------------------------------------------------------------------------------------------------------------------------------------------------------------------L----------------------------------------------------------------------------------------------------------------------------LKSKN--------------------------------------------------------------------------------------------------------------------------------------------------------------------------------------------------------------------------------------------------------------------------------------------------------------------------------------------------------------------------------------------------------------------------------------------------------------------------------------------------------------------------------------------------------
>4-frpr17T14C111_JAMRXY010000285.1_2607706_2606338_Panagrolaimus_sp__LJ2414
------------------------------------------TFATIEYLYRNGIISTWPNFTNCLPQCGICTSFATDHTYMIYNLVMIGLLLPFISLCGLIG-----------------NSLSAFIYS--------------------------------------RPMRSSTN----------------------LYLC---CLACSDI-------------AVICTA---LILFF--------------------------VDSIRRYSLQLSIIYGVFA-----------------------SVAYPA---------GLIAQTC---SVY----FTL--AA-----AID-----C----FI----Q-----------VC---LPE-----------------------------------------------------------------------------------KCKRFFSRVGCFQFV-----------------SAFVIIFSISYNVPRFF--ENIAFECWHSKFDSNSM-------------------------------------------EVCPTPLRYNDY-----------------------------LYIYFYVMY-----TLFLA--------------VGPLV----VLIFLNTCIIFAS-----------------------------------------------------------------------------------------------------------------------------------------------------------------------------------------------------------------------------------------------------------------------------------------------------------------------------------------------------------------------------------------------------------VFLKRGKT--------------------------------------------------------------------------------------------------------------------------------------------------------------------------------------------------------------------------------------------------------------------------------------------------------EDNIS-----------------------------------------L-----------------------------ILV-----V------LLFI-----ACN----------------------TIALLLNIF---------------------EESLERNLEWR----------------------------------------------------FNYLVDV--SN-------------------L-------LVVF-------NSS-----------FNIVIYY--------------------------------------------------VFSKP------------------------------YRHAF-------------------------RHYF---------------------------------------------------------------------------------------------------------------------------------------------------------------------------------------------------------------------------------------------------------------------------------------------------------------------------------------------------------------------------------------------------------------------------------------------------------------------------------------------------------------------------
>8-frpr17T14C111_JAGUQR010000003.1_222387_222893_Meloidogyne_exigua_genomic
-----------------------------------------------------------------------------------YNLVVIGFLLPFISLCGLCG-----------------NILSAFIYS-------------------------------------RPALRHSYT--------------------GSIYLS---ALGCSDT-------------AVILTA---LFLFF--------------------------IDSIKRYSLNLSILYGSLS-----------------------PVVYPA---------GMIAQTC---SVY----FTI----------------------------------------VA----------------------------------------------------------------------------------------------------------------------------------------------------------------------------------------------------------------------------------------------------------------------------------AVDCF--------VQVNLLKRI-----------------------------------------------------------------------------------------------------------------------------------------------------------------------------------------------------------------------------------------------------------------------------------------------------------------------------------------------------------------------------------------------------------------------------------------------------------------------------------------------------------------------------------------------------------------------------------------------------------------------------------------------------------------------------------------------------------------------------------------------------------------------------------------------------------------------------------------------------------------------------------------------------------------------------------------------------------------------------------------------------------------------------------------------------------------------------------------------------------------------------------------------------------------------------------------------------------------------------------------------------------------------------------------------------------------------------------------------------------------------------------------------------------------------------------------------------------------------------------------------------------------------------------------------------------------------------------------------------------------------------------------------------------------------------
>13-frpr17T14C111_JANLNO010000011.1_3083313_3086381_Bradynema_listronoti_genomic
-----------------------------------------------------VVAGETASVDYCLPNCGLCTTHTGDSNYFVFNLLVIGTLLPLVGLCGIVG-----------------NSLSAYIYS------------------------------------R-PLRTQSAN----------------------LYLC---ALGCSDN-------------AVILTAQFLFFIDN--------------------------IKRHSATLSVVYGRLS--------------------------PVIYPA---------GMIAQTC---SVY----FTL--IA-----GID-----C----FV----K-----------VC---LNS-----------------------------------------------------------------------------------ELQRFFASQRFAGYA-----------------IGATLVFSILYNVPHGF--EAILVDCWHVQFHSRSV-------------------------------------------EVCPTPLRFNQIY----------------------------TTIYYKYMY-----SIFLA--------------VGPLL----LLILLNSCIIIVT-------------------------------------------------------------------------------------------------------------------------------------------------------------------------------------------------------------------------------------------------------------------------------------------------------------------------------------------------VY--------------------------------------------------------------------------------------------------------------------------SV--------------------------------------------------------------------------------------------------------------------------------------------------------------------------------------------------------------------------------------------HLISF-----------------------------------------L---------------LIFQ----------ILV-----V------LLFI---A--CN----------------------TVALLINVF---------------------ETRLSTLLEWR----------------------------------------------------INYIIDV--SN-------------------L-------LVVF-------NSS-FN--------I--VIYY------NF----S----------------------------------------CT------------------------------YRNTF-------------------------RAEF---------------------------------------------------------------------------------------------------------------------------------------------------------------------------------------------------------------------------------------------------------------------------------------------------------------------------------------------------------------------------------------------------------------------------------------------------------------------------------------------------------------------------
>17-frpr17T14C111_JAEVLN010000002.1_902418_901458_Globodera_rostochiensis_genomic
---------------------------------------------------------------------------------------------------------------------------------------------------------------------------------------------------------------------------------------------------------------------------------------------------------------------------------------------------------------------------YT--------------------------------------------------------------------------------------------------------------------------------------------------------------------------------------------------------------------------------------------------------------------LIYYKYMY-----AFFLA--------------VGPLV----ILIALNTAVIVGT-----------------------------------------------------------------------------------------------------------------------------------------------------------------------------------------------------------------------------------------------------------------------------------------------------------------------------------------------------------------------------------------------------------MICKRGNS--------------------------------------------------------------------------------------------------------------------------------------------------------------------------------------------------------------------------------------------------------------------------------------------------------EDNMA-----------------------------------------L-----------------------------ILV-----V------LLFI-----LCN----------------------IIALLINIF---------------------ESHLSSALSWR----------------------------------------------------INYIIDI--SN-------------------L-------LVVF-------NSS-LN--------F--AIYY--------------------------------------------------NFSRP------------------------------FRATF----------------------------------------------------------------------------------------------------------------------------------------------------------------------------------LCHFGHKK--------------------------------------------------------------------------------------------------------------------------------------------------------------------------------------------------------------------------------------------------------------------------------------------------------------------------------------------------------------
>14-frpr17T14C111_JAIXHY010000007.1_2899868_2900702_Globodera_pallida_genomic
---------------------------------------------------------------------------------------------------------------------------------------------------------------------------------------------------------------------------------------------------------------------------------------------------------------------------------------------------------------------------YT--------------------------------------------------------------------------------------------------------------------------------------------------------------------------------------------------------------------------------------------------------------------LIYYKYMY-----AFFLA--------------VGPLV-ILIALNTASIGLLISF-------------------------------------------------------------------------------------------------------------------------------------------------------------------------------------------------------------------------------------------------------------------------------------------------------------------------------------------------YN--------------------------------------------------------------------------------------------------------------------------KK--------------------------------------------------------------------------------------------------------------------------------------------------------------------------------------------------------------------------------------------NQSRT-----------------------------------------F-----------------------------ILV-----V------LLFI---L--CN----------------------IIALLINIF---------------------ESHLSSALSWR----------------------------------------------------INYIIDI--SN-------------------L-------LVVF-------NSS-LN--------F--VIYY------------------------------------------------------N------------------------------FSRLF--------------------------------------------------------------------------------------------------------------------------------------------------------------------------------------------------------------------------------------------------------------------------------------------------------------------------------------------------------------------------------------------------------------------------------------------------------------------------------------------------------------------------------------------------------
>4-frpr17T14C111_CP049706.1_4614773_4613765_heterodera_glycines_genomic
---------------------------------------------------------------------------------------------------------------------------------------------------------------------------------------------------------------------------------------------------------------------------------------------------------------------------------------------------------------------------YT--------------------------------------------------------------------------------------------------------------------------------------------------------------------------------------------------------------------------------------------------------------------LVYYKYLY-----AFFLA--------------VGPLV----ILIALNTAVIVGT-------------------------------------------------------------------------------------------------------------------------------------------------------------------------------------------------------------------------------------------------------------------------------------------------------------------------------------------------VI------------------------CK------------------------------RGNS------------------------------------------------------------------------------------------------------------------------------------------------------------------------------------------------------------------------------------------------------------------------------------------------------------EDNMA-----------------------------------------L-----------------------------ILV-----V------LLFI---L--CN----------------------SIALLINIF---------------------ETHLSTALSWR----------------------------------------------------INYIIDI--SN-------------------L-------LVVF-------NSS-LN--------F--VIYY--------------------------------------------------NFSRP------------------------------FRATF-------------------------LRHF-----------------------------------------------------------------------------------------------------------------------------------------------------GKKKVLLES-------------------------------------------------------------------------------------------------------------------------------------------------------------------------------------------------------------------------------------------------------------------------------------------------------------------------------------------------------------
>25-frpr17T14C111_SIJG01000179.1_175593_174552_Heterodera_schachtii_genomic
---------------------------------------------------------------------------------------------------------------------------------------------------------------------------------------------------------------------------------------------------------------------------------------------------------------------------------------------------------------------------YT--------------------------------------------------------------------------------------------------------------------------------------------------------------------------------------------------------------------------------------------------------------------LVYYKYLY-----AFFLA--------------VGPLV----ILIALNTAVIVGT-----------------------------------------------------------------------------------------------------------------------------------------------------------------------------------------------------------------------------------------------------------------------------------------------------------------------------------------------------------------------------------------------------------VICKRGNS--------------------------------------------------------------------------------------------------------------------------------------------------------------------------------------------------------------------------------------------------------------------------------------------------------EDNMA-----------------------------------------L-----------------------------ILV-----V------LLFI-----LCN----------------------SIALLINIF---------------------ETHLSTALSWR----------------------------------------------------INYIIDI--SN-------------------L-------LVVF-------NSS-LN--------F--VIYY--------------------------------------------------NFSRP------------------------------FRATF-------------------------LRHF-----------------------------------------------------------------------------------------------------------------------------------------------------GKKKVLLESAVVPAPRQKTE--------------------------------------------------------------------------------------------------------------------------------------------------------------------------------------------------------------------------------------------------------------------------------------------------------------------------------------------------
>5-frpr17T14C111_CP049712.1_3191563_3192571_heterodera_glycines_genomic
---------------------------------------------------------------------------------------------------------------------------------------------------------------------------------------------------------------------------------------------------------------------------------------------------------------------------------------------------------------------------YT--------------------------------------------------------------------------------------------------------------------------------------------------------------------------------------------------------------------------------------------------------------------LVYYKYLY-----AFFLA--------------VGPLV----ILIALNTAVIVGT-----------------------------------------------------------------------------------------------------------------------------------------------------------------------------------------------------------------------------------------------------------------------------------------------------------------------------------------------------------------------------------------------------------VICKRGNS--------------------------------------------------------------------------------------------------------------------------------------------------------------------------------------------------------------------------------------------------------------------------------------------------------EDNMA-----------------------------------------L-----------------------------ILV-----V------LLFI-----LCN----------------------SIALLINIF---------------------ETHLSTALSWR----------------------------------------------------INYIIDI--SN-------------------L-------LVVF-------NSS-LN--------F--VIYY--------------------------------------------------NFSRP------------------------------FRATF-------------------------LRHF-----------------------------------------------------------------------------------------------------------------------------------------------------GKKKVLLES-------------------------------------------------------------------------------------------------------------------------------------------------------------------------------------------------------------------------------------------------------------------------------------------------------------------------------------------------------------

>3-frpr17T14C111_Scaffold628_602427_633914_caenorhabditis_tropicalis_PRJNA53597
MDEPVDIYEQAALNMSIPDGCDVNRAVYASIKQLISHDIIDPSLVGFQNCEPLCGICYHGSKEWDYIRFN----------------------IIVIGVI--------LPIVGVF-----GIF----G----NAIS---AFVYSR-------------------------------------------------------------PDAMLYKLLSFLFSL------FYRCSF----NRNFLILFGN---------------------------------IPTVFPDCGKN-----------------------------------------------------------------------------------VWSVVGYCVSNGHDC---------------------------------------------------SNMLCLFHSVC------W---SRLFCA----------------------------GLSTRKSASNVFKKRNC-------------------------------------------------------------SFSCYLRCYFLRFIQCASLFRICNLLSRVGWNESRGLSSN--------------------------------------------FEIQTVPIHLLVHVRN-----FPCCRSTHHFDCIEHFHYWIF-------------------------------------------------------------------------------------------------------------------------------------------------------------------------------------------------------------------------------------------------------------------------------------------------------------------CIRIKC------------------LYG---------RHNVAHSGCSIVHFLQ---------------HNC----LSY----QYF---ELLINFGQ------------------------------NQLYCGLVFFGGFQF-------KFQHH---------NLYQV-----LPT----ICRYFVFL--F-LSAEA----------------------KNRRSWTSSCDY-----------------------------------------KAISVEKVRDTVSVVSRFSTRGTH--------------------------------------------------------------------------------------------------------------------
>27-frpr17T14C111_scaffold_55_220742_252782_caenorhabditis_latens_PRJNA248912
MDEPVDIYEQAALNMSIPDGCDVNRAVYASIKQLISHDIIDPSLVGFQNCEPLCGICYHGSKEWDYIRFN----------------------IIVIGII--------LPIVGVF-----GIVG--------NAIS---AFVYSR--------------------------------------------------------------PEMKCSTNFYLFSLA-----CSDTGV----VLTGIFLFS----------------------------------LETFRPFSLTV--------------------------------------------------------------------------------ARMSGQLSAIVYPMGMIAQ----------------------------------------TC--------SVYFTMCAGVDC-----F---VQVCLP-----------------------------EKIRRLFSRKETVNFL----------------------------------------------------------AICVVIFSVLYNVPHFFEGFVIDCYHKELGGMSREVCPATLRYNELY----------------------------------------QSIYYKYMYAIFLAV------GPLIT-LIVLNTFIIGFSVFG-------------------------------------------------------------------------------------------------------------------------------------------------------------------------------------------------------------------------------------------------------------------------------------------------------------------------------------------------------SSASNTDDTMSLILVV---------------LLF----ISC----NTI---ALIINIFE----------------------------------SYLSETLGSKI-------NYIVDLS-------NFLVV-----FNS----SFNIIIYI--K-YSRPF------------AD--------TLFSYFCRRKPK-----------------------------------------TESPGPGPPIMITEKPSRSKKCKETLSRLLVASQPEVLI-----------------------------------------------------------------------------------------------------
>33-frpr17T14C111_Cbre_Contig51_699654_729433_caenorhabditis_brenneri_PRJNA20035
MDEPVDIYEQAALNMSIPDGCDVNRAVYASIKQLISHDIIDPSLVGFQNCEPLCGICYHGSKEWDYIRFN----------------------IIVIGII--------LPIVGVF-----GIIG--------NAIS---AFVYSR--------------------------------------------------------------PEMQCSTNFYLFSLA-----CSDTGV----ALTGIFLFS----------------------------------LETFRPFSLTV--------------------------------------------------------------------------------ARMSGQLSAIVYPMGMIAQ----------------------------------------TC--------SVYFTVCAGVDC-----F---VQVCLP-----------------------------EKVRRMFSRKETVHFL----------------------------------------------------------AICVVIFSVLYNVPHFFEGFVIDCYHKELGGMSREVCPATLRYNELY----------------------------------------QSIYYKYMYAIFLAV------GPLVT-LIVLNTFIIGFSVFG-------------------------------------------------------------------------------------------------------------------------------------------------------------------------------------------------------------------------------------------------------------------------------------------------------------------------------------------------------SSASNTDDTMSLILVV---------------LLF----ISC----NTI---ALIINIFE----------------------------------SYLSETLGSKI-------NYIVDLS-------NFLVV-----FNS----SFNIIIYI--K-YSRPF------------AD--------TLFSYFCRRKPK-----------------------------------------TESPGPGPPIMITEKPSRSKKCKETLSRLLVASQPEVLI-----------------------------------------------------------------------------------------------------
>15-frpr17T14C111_CSP26.scaffold01425_0_6902_caenorhabditis_zanzibari_PRJEB12596
MDESVDIYEQAALNMSIPDGCDVNRAVYASIKQLISHDIIDPSLVGFQNCEPLCGICYHGSKEWDYIRFN----------------------IIVIGII--------LPIVGVF-----GISG--------NAIS---AFVYSR--------------------------------------------------------------PEMRCSTNFYLFSLA-----CSDTGV----ALTGIFLFS----------------------------------LETFRPFSLTV--------------------------------------------------------------------------------ARMSGQLSAIVYPMGMIAQ----------------------------------------TC--------SVYFTMCAGVDC-----F---VQVCLP-----------------------------EKVRRTFSRKETVHFL----------------------------------------------------------AICVLIFSVLYNVPHFFEGFVIDCYHKDLGGMSREVCPATLRYNELY----------------------------------------QSIYYKYMYAIFLAV------GPLIT-LIVLNTFIIGVSVFG-------------------------------------------------------------------------------------------------------------------------------------------------------------------------------------------------------------------------------------------------------------------------------------------------------------------------------------------------------SSASNTDDTMSLILVV---------------LLF----ISC----NTI---ALIINIFE----------------------------------SYLSETLGSKI-------NYIVDLS-------NFLVV-----FNS----SFNIIIYI--K-YSRPF------------AD--------TLFSYFCRRKPK-----------------------------------------TESPLPGPPILITEKPSRSKKCKETLSRLLVASQPEVLI-----------------------------------------------------------------------------------------------------
>23-frpr17T14C111_CSP28.scaffold258_cov78_794514_825630_caenorhabditis_panamensis_PRJEB28259
MEETVDIYEQAAMNMSIPDGCDVTRTVYASIKQLISHDIIDPSLVGFQNCEPLCGICYHGSKEWDYIRFN----------------------IIVIGII--------LPIVGVF-----GIV-G-------NAIS---AFVYSR--------------------------------------------------------------PEMRCSTNFYLFSLA-----CSDTGV----ALTGIFLFS----------------------------------LETFRPFSLTV--------------------------------------------------------------------------------ARMSGQLSAIVYPMGMIAQ----------------------------------------TC--------SVYFTMCAGVDC-----F---VQVCLP-----------------------------EKIRRAFSRKETCHFL----------------------------------------------------------AVCVLIFSVLYNVPHFFEGFVIDCYHKELGGMSKEVCPATLRY---------------------------------NEMY-------QSIYYKYMYALFLAV------GPLVL-LIILNSFIIGFSVFG-------------------------------------------------------------------------------------------------------------------------------------------------------------------------------------------------------------------------------------------------------------------------------------------------------------------------------------------------------SSASNTDDTMSLILVV---------------LLF----ISC----NTI---ALVINIFE----------------------------------SYLSETLGSKI-------NYIVDLS-------NFLVV-----FNS----SFNIIIYI--K-YSRPF------------AD--------TLFSYFCRRKPK-----------------------------------------TDSPGPGPPIMITEKPSRSKKCKETLSRLLVASQPEVLI-----------------------------------------------------------------------------------------------------
>28-frpr17T14C111_Cjap.Contig18154_203532_233577_caenorhabditis_japonica_PRJNA12591
MNQTVNIYEQAALNMTIPEGCDVTRTVYASIKQLISHDIIDPSLVGFQDCEPLCGICYHGSKEWDYVQFN----------------------IIVVGII--------LPIVGIF-----GII-G-------NAIS---AFVYSR--------------------------------------------------------------PEMCCSTNFYLFSLA-----CSDTGV----ALTGIFLFS----------------------------------LEAFRPFSLTV--------------------------------------------------------------------------------ARMSGQLSAIVYPMGMIAQ----------------------------------------TC--------SVYFTMCAGVDC-----F---VQVCLS-----------------------------EKVRRAFSRKETVNFL----------------------------------------------------------AAFVLIFSVFYNIPHFFEGFVINCYHKDLGGMSKEVCPATLRY---------------------------------NEMY-------QSIYYKYMYAIFLAV------GPLII-LIVLNSFIIGVSVFG-------------------------------------------------------------------------------------------------------------------------------------------------------------------------------------------------------------------------------------------------------------------------------------------------------------------------------------------------------SSASNTDDTMSLILVV---------------LLF----ISC----NTI---ALIINVFE----------------------------------SYLSETLGGKI-------NYIVDLS-------NFLVV-----FNS----SFNIIIYI--K-YSRPF------------AD--------TLFSYFCRRKPK---------------------------------------PKTESIDSGPPIMITEKPSRSKKCKETLTRLLVASQPEVLI-----------------------------------------------------------------------------------------------------
>3-frpr17T14C111_X-2_6477974_6507753_caenorhabditis_briggsae_PRJNA10731
MDEPVDIYEQAALNMSIPEGCDITRTVYASIKQLISHDIIDPSSVGFQSCEPLCGLCYHGSKEWDYIRFN----------------------IIVVGII--------LPIVGVF-----GIV-G-------NAIS---AFVYSR--------------------------------------------------------------PEMRCSTNFYLFSLA-----CSDTGV----ALTGIFLFS----------------------------------LETFRPFSLTV--------------------------------------------------------------------------------ARMSGQLSAIVYPMGMIAQ----------------------------------------TC--------SVYFTMCAGVDC-----F---VQVCLP-----------------------------EKVRRAFSRKETVHFL----------------------------------------------------------AICVLIFSVLYNVPHFFEGFVIDCYHKDLGGMSKEVCPATLRYNELY----------------------------------------QSIYYKYMYAIFLAV------GPLIT-LIVLNTFIIGVSVFG-------------------------------------------------------------------------------------------------------------------------------------------------------------------------------------------------------------------------------------------------------------------------------------------------------------------------------------------------------SSASNTDDTMSLILVV---------------LLF----ISC----NTI---ALIINIFE----------------------------------SYLSETLGSKI-------NYIVDLS-------NFLVV-----FNS----SFNIIIYI--K-YSRPF------------AD--------TLFSYFCRRKPK-----------------------------------------TESPGPGPPIMITEKPSRSKKCKETLSRLLVASQPEVLI-----------------------------------------------------------------------------------------------------
>4-frpr17T14C111_CM008514.1-2_5825097_5855899_caenorhabditis_nigoni_PRJNA384657
MDEPVDIYEQAALNMSIPEGCDVTRTVYASIKQLISHDIIDPSSVGFQSCEPLCGLCYHGSKEWDYIRFN----------------------IIVVGII--------LPIVGVF-----GIV----G----NAIS---AFVYSR--------------------------------------------------------------PEMRCSTNFYLFSLA-----CSDTGV----ALTGIFLFS----------------------------------LETFRPFSLTV--------------------------------------------------------------------------------ARMSGQLSAIVYPMGMIAQ----------------------------------------TC--------SVYFTMCAGVDC-----F---VQVCLP-----------------------------EKVRRAFSRKETVHFL----------------------------------------------------------AICVLIFSVLYNVPHFFEGFVIDCYHKDLGGMSKEVCPATLRY---------------------------------NELY-------QSIYYKYMYAIFLAV------GPLIT-LIVLNTFIIGV----------------------------------------------------------------------------------------------------------------------------------------------------------------------------------------------------------------------------------------------------------------------------------------------------------------------------S------------------VFG---------SSASNTDDTMSLILVV---------------LLF----ISC----NTI---ALIINIFE----------------------------------SYLSETLGSKI-------NYIVDLS-------NFLVV-----FNSSF--SFNIIIYI--K-YSRPF------------AD--------TLFSYFCRRKPK-----------------------------------------TESPGPGPPIMITEKPSRSKKCKETLSRLLVASQPEVLI-----------------------------------------------------------------------------------------------------
