# Supplementary material for: Evolution of neuropeptide Y/RFamide-like receptors in nematodes
Source: Heliyon. 2024 Jul 15;10(14):e34473. doi: 10.1016/j.heliyon.2024.e34473 (PMC11315170; doi:10.1016/j.heliyon.2024.e34473)
Supplement: MMC 3 — Resulting Multiple Sequence Alignment. [file mmc3.zip › Suppl_3_Multiple_sequence_Alignments/frpr19.fasta]

>21-frpr19_JAJAVP010000143.1_1_297237_+_Heterorhabditis_indica_genomic
-----------------------------------------------------------MDSAIVFIFDWQSMKEKEEAEFYDLQICLRLVFALPIIILGLCA-----------------NLTSVRIFT------------------------------------H-RLMSSSSI---------------------NWYLA---VLSASDT-------------LILISA---FFVLS----LP--------------------RLGEYLTCFLLPSIIVFI------------------------LFVYPV---------RLITNFS----VF----MTV--GV-----SAH-----R----YI----G-----------VC---HPY------------------------------------------------------------------------------------KSVEWLPKKRVTTF-----------------IICLVLFSIVFNTTRFF--EVHVSNVCYRININYFM-----------P-------------------------------SLQPTELRLSDMY----------------------------RNIFFGWAY-----TIVMY--------------AIPFS----LLIGLNSMVFSAV-------------------------------------------------------------------------------------------------------------------------------------------------------------------------------------------------------------------------------------------------------------------------------------------------------------------------------------------------RR---------SRR--MHMALQEFKNDA------------------------------QKDVYWSRLIIESIKILQKFRASIKFPIFFNQLSFNNRVFCFEMKFTKSLTLNKIL----------LK--------------------------------------------------------------------------------------------------------------------------------------------------------------------------------------------------------------------------------------------ERQTS-----------------------------------------I-----------------ML----------VAI-----V------LLFI---S--CN----------------------TLAFVCNIM----ENLDQVGPVYQTMVTFNNLLVSIFKKSR-------------------------------------------------ESCFEYCSQL-EVKVWEVEVPRSAP--------L-------QVIV-------NAS-CN--------I--CVYM-------L----F--------------------------------------S-EK------------------------------YRMLL-------------------------RHYV-----------------------------------------------------------------------------------------------------------------------------------------------------CCAKTKGTRGIARTLLIRVQMVMFLCVLVDDISRRNRKKKFHFVENK--YQLNKVTYLCMATNELTL------------------------------------------------------SKIRTIRKEYKDPLVEEEQQDESSVSEKISVISENRDETRDDERKELYFATIS----------------------------------------------------------------------------------------------------------------------------------------------------------------------------------------

>22-frpr19_CALSFV010000078.1_351218_371304_+_parapristionchus_giblindavisi_genomic
--------------------RSKSVRVWDSLLLNFLAPSTCSISRVVWRSIQYLRSNFTLDLPQCGHLNSSCVCQTEYQFYEWRERLVLGLLTLPIISCGLIA-----------------NLTSVRIFT-------------------------------------HRLMSSSSI---------------------NWYLA---VLSASDS-------------LILISS---FFVLS--------------------------LPRVGEFLTISETYNFSYLVT---------------------PYMYGI---------MMAAQTT---SVW----MTV--GV-----SIH-----R----YI----G-----------VC---HPY------------------------------------------------------------------------------------KAHVLLPNNRVASF-----------------ITCIVLFSCIFNTTRLF--EVHVSNVCFRHNIEYELP------------------------------------------SLSPTTLRLNDAY----------------------------RFIFFGWAY-----TLVMF--------------AIPFT----LLIVLNSMVLHAV-----------------------------------------------------------------------------------------------------------------------------------------------------------------------------------------------------------------------------------------------------------------------------------------------------------------------------------------------------------------------------------------------------------RKSRRQHSLK------------------------------------------------------------------------------------------------------------------------------------------------------------------------------------------------------------------------------------------------------------------------------------------------------ERQTS-----------------------------------------I-----------------------------MLI---------AVVVLFL-----LCN----------------------SLAFLVNIL---------------------ENLGSETD------------------------------------------------------IFQTLVML--SN-------------------F-------LVII-------NAS-CN--------F--CIYL--------------------------------------------------LFSEK------------------------------YRLLL-------------------------HHYV-----------------------------------------------------------------------------------------------------------------------------------------------------LCECSRQSTNQFSTFFPLLLISVPSRNKYSRYEKRLIVSRVRILL-------------------------------------------------------------------------------------------------------------------------------------------------------------------------------------------------------------------------------------------------------------------------------------------------------------------------

>18-frpr19Y41D4A8a1_JAEHOM010000057.1_1_20011_-_Hoplolaimus_columbus_genomic
-----------------------------------------------------------------SVYRGAHLSAEKFSFAQAYMISIFLGCARKVGIFAFIS-----------------STRGIDYHF------------------------------------H-PVLSGVSL----------------------PVYR---AVFFCLC-------EGSSDLVILLGA---FFVLT--------------------------MPRFSEILHWWTGTAISYYST---------------------PLMYSL---------MTMAQTT---SVW----MTV--AM-----SLH-----R----FI----G-----------VC---FPY------------------------------------------------------------------------------------QSSRILTHRNVKAL-----------------IICVILAAVVFNMCRFF--EVLCWMVDHNGPLDVEL-----------P-------------------------------VLRMTALRENELY----------------------------RKVFYEWAY-----TLIMF--------------AIPFT-------ILIV-VNSMV-------------------------------------------------------------------------------------------------------------------------------------------------------------------------------------------------------------------------------------------------------------------------------------------------------------------------------------------------IL------------------------AI------------------------------HKSRKIHAKLNVHDDGARKQEL--------------------------------------------AK--------------------------------------------------------------------------------------------------------------------------------------------------------------------------------------------------------------------------------------------EISTS-----------------------------------------I-----------------ML----------VAI-----V------MAFL---L--CN----------------------TLTFVVNLM----------------------------------------------------------------------------EKLDLYDLYVLLVPW--SN-------------------M-------LVMC-------NAS-IN--------I--CIYC-------I----F--------------------------------------S-DR------------------------------YRNLL-------------------------CHYI-----------------------------------------------------------------------------------------------------------------------------------------------------HCCRRQAGESVLSQMFN-----------------------------------------------------------------------------------------------------------------------------------------------------------------------------------------------------------------------------------------------------------------------------------------------------------------------------------------------------
>28-frpr19Y41D4A8a1_contig00163_19121_22523_steinernema_feltiae_PRJNA353610
-----------------------------------------------------------------------------------------------------------------------------------------------------------------------------------------------------YYSA---------------------------------------------------------------------------------------------------------PLMYAL---------MVLSQTV---SVW----MTT--TM-----SIH-----R----FI----G-----------VC---LPF------------------------------------------------------------------------------------KAGTVLQKQKVKRA-----------------IIIVVALSILFNTTRFF--EVTISEVCYNPEIGAAL-----------P-------------------------------VLTATDLRMNEIY----------------------------RKIFYEWAY-----TLIMF--------------AIPFT----------------------------------------------------------------------------------------------------------------------------------------------------------------------------------------------------------------------------------------------------------------------------------------------------------------------------------------------------------------------------------------------------------------------------------------------------------------------------------------------------------------------------------------------------------------------------------------------------------------------------------------------------------------------------------------------------------------------------------------------------------------------------------------------------------------------------------------------------------------------------------------------------------------------------------------------------------------------------------------------------I-------LIVV------NSCV-----------I--CAVH--------------------------------------------------------------------------------------------------------------------------------------------------------------------------------------------------------------------------------------------------------------------------------------------------------------------------------------------------------------------------------------------------------------------------------------------------------------------------------------------------------------------------------------------------------------------------------------------------------------------------------------------------
>21-frpr19Y41D4A8a1_PSAMB.scaffold5298size12095_1843_3854_plectus_sambesii_PRJNA390260
-----------------------------------------------------------------------------------------------------------------------------------------------------------------------------------------------------YWTT---------------------------------------------------------------------------------------------------------PYMYAL---------MVLAQTV---SVY----MTV--LM-----SVH-----R----FI----G-----------VC---FPF------------------------------------------------------------------------------------KAQNVLSRGRVKMA-----------------IGAVLIGALLFNTTRFF--EVRVVVRVVGTCFRYNI-----------NTTMP---------------------------VLVPTALRLNATY----------------------------RQLFFGWAY-----TIVMF--------------VLPFV----SLIIVNSMVIFAV---------------------------------------------------------------------------------------------------------------------------------------------------------------------------------------------------------------------------------------------------------------------------------------------------------------------------------------------------------------------------------------------------------------------------------------------------------------------------------------------------------------------------------------------------------------------------------------------------------------------------------------------------------------------------------------------------------------------------HRSRR-----------------------------------------L------------------------------------------------------------------------------HAGLSTNLL--------------------------------------------------------------------------------------VIINA-SIN-------------------I-------LIYC------NETGAPK--------L--HLLT-----------------------------------------------------PT------------------------------ILQVC-----------------------SAISTV-----------------------------------------------------------------------------------------------------------------------------------------------------CCLNTTFAAIGRGKARCCSRRTNTT---------------------------------------------------------------------------------------------------------------------------------------------------------------------------------------------------------------------------------------------------------------------------------------------------------------------------------------------
>14-frpr19Y41D4A8a1_JANLNO010000010.1_1826613_1825422_Bradynema_listronoti_genomic
---------------------------------------------------------------------------------------FIGIVALPFIVMGLLA-----------------NAMSVRIFS-------------------------------------HRYMRQQPV---------------------NWYLL---ILAISDS-------------VILLGA---FFVLT--------------------------LPRLGEILACWDATAIYYST----------------------PYMYSL---------MTLAQTV---SVW----MTA--AM-----SLH-----R----FI----G-----------VC---LPY------------------------------------------------------------------------------------QAGNILHTHNVRML-----------------IVVVLLTSVIFNTTRFF--EVQIVGVCHMEPINAELP------------------------------------------VLRPTELRTNVLY----------------------------RKIFYEWAY-----TLIMF--------------AIPFT----LLILVNGAVIIAI---------------------------------------------------------------------------------------------------------------------------------------------------------------------------------------------------------------------------------------------------------------------------------------------------------------------------------------------------------------------------EF------------------------------RSRQIHAQLNMYDDG-------------------------------------------------------------------------------------------------------------------------------------------------------------------------------------------------------------------------------------------------------------------------------------------------ARKQE-----------------------------------------L------------------------------------------------------------------------------AKEISTSIM---------------------------------------------------------------------------------------LVAI-----------------------V-------VAFL-------ICN-----------I--LVLI--------------------------------------------------------------------------------------------------------------------------------------------------------------------------------------------------------------------------------------------------------------------------------------------------------------------------------------------------------------------------------------------------------------------------------------------------------------------------------------------------------------------------------------------------------------------------------------------------------------------------------------------------
>10-frpr19Y41D4A8a1_JAGUQR010000011.1_1800272_1800958_Meloidogyne_exigua_genomic
-------------------------------------------------------------------------------------------------------------------------------------------------------------------------------------------------------------------------------------------------------------------------------------------------------------------------------------------SVW----MTV--AM-----SLH-----R----FI----G-----------VC---FPY------------------------------------------------------------------------------------QSGRVLTARNVKGI-----------------IGGVILTAVLFNICRFF--EVNNFVCWMEPIGVELP-------------------------------------------VLRMTELRKNEFY----------------------------RKLFYEWAY-----TLIMF--------------VVPFT----ILIAVNSMVIGAI-----------------------------------------------------------------------------------------------------------------------------------------------------------------------------------------------------------------------------------------------------------------------------------------------------------------------------------------------------------------------------------------------------------HSRKIHAKLNVREGNG------------------------------------------------------------------------------------------------------------------------------------------------------------------------------------------------------------------------------------------------------------------------------------------------ARKQE-----------------------------------------L------------------------------------------------------------------------------AKEISTSIM------------------------------------------------------------------------------------------------------------------L-------VSIV------------------------IAFL-------------------------------------------------------------------------------------LCNTL--------------------------------------------------------------------------------------------------------------------------------------------------------------------------------------------------------------------------------------------------------------------------------------------------------------------------------------------------------------------------------------------------------------------------------------------------------------------------------------------------------------------------------------------------------
>22-frpr19Y41D4A8a1_JAEVLN010000012.1_2745735_2909423_Globodera_rostochiensis_genomic
--------------------------------------------------------------------------------FQFVRKWLLGVVALPFILCGLCA-----------------NGMSVAIFS-------------------------------------HRQMRQQSV---------------------NWYL----LVLSSDL-------------VVLLGA---FFVLT--------------------------LPRLSEILHC--------------------------------WSGTAI--------------------VW----MTV--AM-----SLR----------FI----G-----------VC---FPY------------------------------------------------------------------------------------QSGTILATRNVKSL-----------------IIGIIFAAVMFNGCRFF--EVSFQVCWMKPIGVQLP-------------------------------------------VLRMTALRQNELY----------------------------RKVFYEWAY-----TLIMF--------------VIPFT----ILIVVNSMVILAI-----------------------------------------------------------------------------------------------------------------------------------------------------------------------------------------------------------------------------------------------------------------------------------------------------------------------------------------------------------------------------------------------------------------------------------------------------------------------------------------------------------------------------------------------------------------------------------------------------------------------------------------------------------------------------------------------------------------------------------------------------------------------------------------------------------------------------------------------------------------------------------------------------------------------------------------------------------------------------------H-------MSIE-------RPS--------------SVFE-------------------------------------------------------------------------------------ANREK----------------------------------------------------------------------------------------------------------------------------------------------------------------------------------KRKKERKERR------------------------------------------------------------------------------------------------------------------------------------------------------------------------------------------------------------------------------------------------------------------------------------------------------------------------------------------------------------
>8-frpr19Y41D4A8a1_ES5_v2_contig9014_531_4274_panagrolaimus_es5_PRJEB32708
-------------------------------------------------------------------------------------KLVLGLISLPIISFGLCA-----------------NILSICIFT-------------------------------------HRVMRGSPI---------------------NWYLA---VLSCSDT-------------IILFSA---FFVLA--------------------------LP----------------------------------------RLGEYL-------------------MIW-----------------------------WA---------------------TSF-------------------------------------------------------------------------------------------------------------------------------------------------------------------------------------------------------------------------------------------SYTTAPYFY-----GLMTM---------------------------------------------------------------------------------------------------------------------------------------------------------------------------------------------------------------------------------------------------------------------------------------------------------------------------------------------------------------------------------------------------------------------------------------------------------------------------------------------------------------------------------------------------------------------------------------------------------------------------------------------------------------------------------------------------------------------------------------------------------------AQTTV-----------------------------------------V------------------------------------------------------------------------------IVNASCNIF-----------------------------------------------------------------------------------IYMLFSDK-----------------------Y-------RVLL------------------------HYYF----------------------------------------------------------------------------------------------------------------------------------------------------------------------------------------------------------------------------------------------------------------------------CCRCCGQHRALFNSGYDDVQTTAL----------------------------------------------------------------------------------------------------------------------------------------------------------------------------------------------------------------------------------------------------------------------------------------------------------------------------------------------
>24-frpr19Y41D4A8a1_SMUV_scaffold0000991_22087_26201_syphacia_muris_PRJEB524
------------------------------------------------------------------------------------------------------------------------TDENTKRME--------------------------------------RKERQTSI----------------------------------------------------------MLIFI----------------------------------------------------------------------------------------------------VII----------------------FL----------------IC---NTL-------------------------------------------------------------------------------------------------------------------------------------------------------------------------------------------------------------------------------------------AFVCNILEN-----VGFDR--------------SAPEL--------FTILVMYNN-----------------------------------------------------------------------------------------------------------------------------------------------------------------------------------------------------------------------------------------------------------------------------------------------------------------------------------------------------------------------------------------------------------------------------------------------------------------------------------------------------------------------------------------------------------------------------------------------------------------------------------------------------------------------------------------------------------------------------------------------------------------------------------------------------------------------------------------------------------------------------------------------------------------------------------------------------------------------------------F-------VVLI-------NAS-CN--------I--AIYM--------------------------------------------------LFSKK------------------------------YRMVL-------------------------RHYT-----------------------------------------------------------------------------------------------------------------------------------------------------QCARSHKGELLLATTAWTNQV-------------------------------------------------------------------------------------------------------------------------------------------------------------------------------------------------------------------------------------------------------------------------------------------------------------------------------------------------
>24-frpr19Y41D4A8a1_ALUE_scaffold0004835_3588_12018_ascaris_lumbricoides_PRJEB4950
------------------------------------------------------------------------------------------------------------------------------------------------------------------------------------------------------------VRVVNNC-------------------------------------------------------------------------------------------------------------------------------FRS---------NIN-----E----FI----------------------PV---------------------------------------------------------------------------------------------------------------------------------------------------------------------------------------------------LNPSDLRLNATY----------------------------RLIFFGWAY-----TILMF--------------VVPFS----ILIVLNTQDEAAK-----------------------------------------------------------------------------------------------------------------------------------------------------------------------------------------------------------------------------------------------------------------------------------------------------------------------------------------------------------------------------------------------------------RAERK-----------------------------------------------------------------------------------------------------------------------------------------------------------------------------------------------------------------------------------------------------------------------------------------------------------ERQTS-----------------------------------------I-----------------------------MLV---------AIVLVFL-----SCN----------------------TLAFVVNIL---------------------ENVGYDNE------------------------------------------------------LYVSLVTY--NN-------------------F-------LVIV-------NAS-CN--------I--AIYM--------------------------------------------------LFSDK------------------------------YRLLL-------------------------RHYL-----------------------------------------------------------------------------------------------------------------------------------------------------LCDWSREGEMLLSTTYA-----------------------------------------------------------------------------------------------------------------------------------------------------------------------------------------------------------------------------------------------------------------------------------------------------------------------------------------------------
>34-frpr19Y41D4A8a1_PairedContig_1198_65506_78146_wuchereria_bancrofti_PRJNA275548
------------------------------------------------------------------------------------------------------------------------------------------------------------------------------------------------------------VRVVNNC-------------------------------------------------------------------------------------------------------------------------------FRS---------NIN-----A----FI----P---------------------------------------------------------------------------------------------------------------------------------------------------------------------------------------------------------------------VLVPSNLRLNQTY----------------------------RLIFFGWAY-----TILMF--------------VLPFT----LLIILNS-----------------------------------------------------------------------------------------------------------------------------------------------------------------------------------------------------------------------------------------------------------------------------------------------------------------------------------------------------------------------------------------------------------------------------------------------------------------------------------QR-------------------------------------------------------------------------------------------------------------------------------------------------------------------------------------------------------------------------------------------NEKNAK-----------------------------------------Y-----------------------------QCL-----L------QLYS---F--------------------------SSPAIRHLL-----------------------IFLKMLAMT--------------------------------------------------MLSTFRLSL--TT-------------------I-------SWWM-------HHA-TQ--------Y--ICYF-R----IN---------------------------------------------IV------------------------------YYYDI-------------------------IHVI-----------------------------------------------------------------------------------------------------------------------------------------------------GQGMVNYFRQIL----------------------------------------------------------------------------------------------------------------------------------------------------------------------------------------------------------------------------------------------------------------------------------------------------------------------------------------------------------
>17-frpr19Y41D4A8a1_O_flexuosa-1.0_Cont21_751423_763943_onchocerca_flexuosa_PRJNA230512
------------------------------------------------------------------------------------ERLLLGLITLPIIVFGLCA-----------------NITSIRIFT-------------------------------------HRFMFSSSI---------------------NWYLA---ILSSSDT-------------LILFSA---FFVLS--------------------------LPRLGEYTKTCYWVA---------------------------PYMYGL--------------------------MTL---------AQV-----R----VV----N-----------NC---FRS------------------------------------------------------------------------------------------------------------------------------NINAFIP-------------------------------------------------------------VLAPSDLRLNQTY----------------------------RLIFFGWAY-----TILMF--------------VLPFT----------------------------------------------------------------------------------------------------------------------------------------------------------------------------------------------------------------------------------------------------------------------------------------------------------------------------------------------------------------------------------------------------------------------------------------------------------------------------------------------------------------------------------------------------------------------------------------------------------------------------------------------------------------------------------------------------------------------------------------------------------------------------------------------------------------------------------------------------------------------------------------------------------------------------------------------------------------------------------------------------L-------LIIL-------NSQ--------------------------------------------------------------------------------------------------------------------------------------------------------------------------------------------------------------------------------------------------------------------------------------------------------------------------------------------------------------------------------------------------------------------------------------------------------------------------------------------------------------------------------------------------------------------------------------------------------------------------------------------------------------------
>19-frpr19Y41D4A8a1_CAKAEH010001518.1_19309_14865_Cercopithifilaria_johnstoni_genomic
--------------------------------------------------------------------------------------------------------------------------------------------------------------------------------------------------------------------------------------------------------------------------------------------------------------------------------------NC---SVW----MTT--GM-----SVH-----R----YV----G-----------VC---LPF------------------------------------------------------------------------------------KTSTLLKTARVRIF-----------------ILSLLGFSLLFNITRFF--EVRVVNNCFRSNINAFI-----------P-------------------------------VLVPSNLRLSQTY----------------------------RLIFFGWAY-----TILMF--------------VLPFT----LLIILNSQVLLAI-------------------------------------------------------------------------------------------------------------------------------------------------------------------------------------------------------------------------------------------------------------------------------------------------------------------------------------------------RR------------------------SN------------------------------RLHRRQSMVPDESLKQAE------------------------------------------------RK--------------------------------------------------------------------------------------------------------------------------------------------------------------------------------------------------------------------------------------------ERQIS-----------------------------------------I-----------------ML----------ITI-----V------LVFL---S--CN----------------------TLAFVVNIL---------------------------------------------------------------------------ENVGYDNALYVSLVTY--SN-------------------F-------LVMV-------NAS-CN--------I--AIYM------LF----S----------------------------------------DK------------------------------YRLLL-------------------------KHYM-----------------------------------------------------------------------------------------------------------------------------------------------------TCHWSRDSELLLTT--------------------------------------------------------------------------------------------------------------------------------------------------------------------------------------------------------------------------------------------------------------------------------------------------------------------------------------------------------
>35-frpr19Y41D4A8a1_WBA_scaffold0000152_3416_10422_wuchereria_bancrofti_PRJEB536
------------------------------------------------------------------------------------------------------------------------------------------------------------------------------------------------------------------------------------------------------------------------------------------------------------------WNNY---------------------SVW----MTT--GM-----SVH-----R----YI----G-----------VC---LPF---------------------------------------------------------------------------------------------------------------------------------------------------------------------------------------------------------------------------------------------------------KTSTL-------------------------------LKTAR--------------------------------------------------------------------------------------------------------------------------------------------------------------------------------------------------------------------------------------------------------------------------------------------------------------------------------------------------------------------------------------------------------------------------------------------------------------------------------------------------------------------------------------------------------------------------------------------------------------------------------------------------------------------------------------------------------------------------------------------------------------------------------------------------------------------------------------------------------VRIFILSLL-----------------------------------------------------------------------------------GFSLLFNI--TR-----F-------------F-------EVMV-------NAS-CN--------I--TIYM-------L----F--------------------------------------S-DK------------------------------YRLLL-------------------------RHYM-----------------------------------------------------------------------------------------------------------------------------------------------------TCHWSRDGELLLTTNTA-----------------------------------------------------------------------------------------------------------------------------------------------------------------------------------------------------------------------------------------------------------------------------------------------------------------------------------------------------
>30-frpr19Y41D4A8a1_CSP21.scaffold00983_11838_15775_caenorhabditis_parvicauda_PRJEB12595
-----------------------------------------------------------------------------------------------------------------------------------------------------------------------------------------------------YSVT---------------------------------------------------------------------------------------------------------PYMYGL---------MMTAQTC---SVF----MTV--GV-----SVH-----R----YI----G-----------VC---HPY------------------------------------------------------------------------------------KSVEWLPKKRVVTF-----------------ILSLLAFSIIFNTTRFF--EVHISNVCYRENIDYYMP------------------------------------------SLQPTELRM--------------------------------STIFCGWLY-----TIVMY--------------VVPFS----LLIGLNTMVLLAV-----------------------------------------------------------------------------------------------------------------------------------------------------------------------------------------------------------------------------------------------------------------------------------------------------------------------------------------------------------------------------------------------------------RKSRRMHMVSQCGAENEEFSKKAE------------------------------------------RK--------------------------------------------------------------------------------------------------------------------------------------------------------------------------------------------------------------------------------------------ERQTS-----------------------------------------I-----------------------------MLI-----S------IVLL---FISCN----------------------TLAFVCNIM---------------------------------------------------------------------------ENMGENGPSYQTLVTF--NN-------------------L-------LVII-------NAS-CN--------I--CVYM------------L--------------------------------------FSDK------------------------------YRMLL-------------------------HHYL-----------------------------------------------------------------------------------------------------------------------------------------------------FCNWSRQGEMLVSSVIG-----------------------------------------------------------------------------------------------------------------------------------------------------------------------------------------------------------------------------------------------------------------------------------------------------------------------------------------------------
>20-frpr19Y41D4A8a1_CAJGYM010000140.1_54740_51408_Caenorhabditis_auriculariae_genomic
-----------------------------------------------------------SEAPGCLPLNNSCVCHTEYMFYEYMERMLLGLVAVPIIAFGVLA-----------------NLTSVRIFT-------------------------------------HRIMSSSSI---------------------NWYLA---VLSASDT-------------LILISA---FFVLA--------------------------LPRFGELLSWWRASYIYSVT----------------------PYMYGL---------MMTAQTC----VF----MTV--GV-----SVH-----R----YI----G-----------VC---HPY------------------------------------------------------------------------------------KSVEWLPKKRVTTF-----------------ILCLIGFSVIFNTTRFF--EVYISNVCFRENIKFDMP------------------------------------------SLQPTSLRMSSLY-----------------------------QIFFGWAY-----TIVMY--------------VVPFT----LLIALNSMVLSAV-----------------------------------------------------------------------------------------------------------------------------------------------------------------------------------------------------------------------------------------------------------------------------------------------------------------------------------------------------------------------------------------------------------RKSRRMHMVSQCGAENEEYSKKAE------------------------------------------RK--------------------------------------------------------------------------------------------------------------------------------------------------------------------------------------------------------------------------------------------ERQTS-----------------------------------------I-----------------------------MLV---------SIVVLFI-----SCN----------------------TLAFVCNIM---------------------ENVEEE------------------------------------------------------GPMYQSLVTF--NN-------------------L-------LVII-------NAS-----------FNICVYM--------------------------------------------------LFSDK------------------------------YRTLL-------------------------RHYV-----------------------------------------------------------------------------------------------------------------------------------------------------CCDWSRPGELLVSSV-------------------------------------------------------------------------------------------------------------------------------------------------------------------------------------------------------------------------------------------------------------------------------------------------------------------------------------------------------
>19-frpr19Y41D4A8a1_JAJQXH010000019.1_2345104_2342887_Oscheius_sp__G
-----------------------------------------------------------EGDESCTVLNSSCECHYEYQFYEFTERLVLGLVALPIIVFGLCA-----------------NITSTRIFT-------------------------------------HRLMWSSSI----------------------NYLG---ILSISDT-------------FILISA---FFVLC--------------------------LPRLGEYLTWWRFNYMYSLA----------------------PYMYGL---------MMTAQTI----VF----MTV--GV-----SVH-----R----YI----G-----------VC---HPY------------------------------------------------------------------------------------KSVEWLPKKRVIAF-----------------IMTLISFSLLFNISRFF--EVHVSNVCFRININYYMP------------------------------------------SLQPTALRLSDLY-----------------------------TIFFGWAY-----TIVMY--------------AIPFS----LLIGLNSMVLSAV-----------------------------------------------------------------------------------------------------------------------------------------------------------------------------------------------------------------------------------------------------------------------------------------------------------------------------------------------------------------------------------------------------------RRSRRMHMVSQCGSENDEFSKKAE------------------------------------------RK--------------------------------------------------------------------------------------------------------------------------------------------------------------------------------------------------------------------------------------------ERQTS-----------------------------------------I-----------------------------MLV---------AIVLLFI-----SCN----------------------TLAFVCNIM---------------------------------------------------------------------------ENLDEVGPLYQTMVTF--NN-------------------L-------LVVV-------NAS-CN--------I--CVYM--------------------------------------------------LFSEK------------------------------YRMLL-------------------------RHYM-----------------------------------------------------------------------------------------------------------------------------------------------------CCDWSRQGEMLISSVI------------------------------------------------------------------------------------------------------------------------------------------------------------------------------------------------------------------------------------------------------------------------------------------------------------------------------------------------------
>31-frpr19Y41D4A8a1_ANCCANDFT_Contig241_258570_264301_ancylostoma_caninum_PRJNA72585
------------------------------------------------------------------------------------------------VHVSNVC-----------------YRININYYM--------------------------------------PSLQPT-------------------------------ELRLSDL----------------------Y------------------------------------------------------------------------RYYFSY--------------------------VCF---------QVE-----H----YY--DRS-----------IC---RNI----------------------------------------------------------------------------------------------------------------------------------------------------------------------------------------------------------------------------------------------FFGWAY-----TIVMY--------------VVPFS----LLIILNSLVLSAV-------------------------------------------------------------------------------------------------------------------------------------------------------------------------------------------------------------------------------------------------------------------------------------------------------------------------------------------------RR------------------------SR------------------------------RMHMVSQCGVENDEFSKKA-----------------------------------------------ER-------------------------------------------------------------------------------------------------------------------------------------------------------------------------------------------------------------------------------------------KERQTS-----------------------------------------I-----------------ML----------IAI-----V------LLFI---S--CN----------------------TLAFVCNIM---------------------ENLDEVSISQF--------------------------------------QHEFPTFFWVMGPFYQNMVTF--NN-------------------L-------LVMV-------NAS-CN--------I--CVYM------------L--------------------------------------FSEK------------------------------YRMLL-------------------------RHYV-----------------------------------------------------------------------------------------------------------------------------------------------------FCDWSRQGEMLISSAVG-----------------------------------------------------------------------------------------------------------------------------------------------------------------------------------------------------------------------------------------------------------------------------------------------------------------------------------------------------
>26-frpr19Y41D4A8a1_Scaffold1343_810260_815156_heterorhabditis_bacteriophora_PRJNA13977
-----------------------------------------------------------------------------------------------------------------------------------------------------------------------------------------------------YSVA---------------------------------------------------------------------------------------------------------PYMYGL---------MMMAQTI-----F----MTV--GV-----SVH-----R----YI----G-----------VC---HPY------------------------------------------------------------------------------------KSVEWLPKKRVTTF-----------------IISLVLFSIVFNTTRFF--EVHVSNVCYRININYFM-----------P-------------------------------SLQPTELRLSDMYRFSVIHLSCANLQKPLIFVFYS------RNIFFGWAY-----TIVMY--------------AIPFS----LLIGLNSMVFSAV-------------------------------------------------------------------------------------------------------------------------------------------------------------------------------------------------------------------------------------------------------------------------------------------------------------------------------------------------RR------------------------SR------------------------------RMHMVSQCGAENDEFAKKA-----------------------------------------------ER-------------------------------------------------------------------------------------------------------------------------------------------------------------------------------------------------------------------------------------------KERQTS-----------------------------------------I-----------------ML----------VAI-----V------LLFI---S--CN----------------------TLAFVCNIM---------------------------------------------------------------------------ENLDQVGPVYQTMVTF--NN-------------------L-------LVIV-------NAS-CN--------I--CVYM------------L--------------------------------------FSEK------------------------------YRMLL-------------------------RHYI-----------------------------------------------------------------------------------------------------------------------------------------------------CCDWSRQGEMLITSVVG-----------------------------------------------------------------------------------------------------------------------------------------------------------------------------------------------------------------------------------------------------------------------------------------------------------------------------------------------------
>18-frpr19Y41D4A8a1_CSP32.scaffold01635_6097_10426_caenorhabditis_sulstoni_PRJEB12601
--------------------------------------------------------------------------------------VILGLIAVPVIMFGILA-----------------NVTSVRIFT------------------------------------H-RIMSGSSI---------------------NWYLA---VLSASDT-------------LILVSA---FFVLS----LPRFG-----------------EYLTWWRANYISDLFSYSVT----------------------PYMYGL---------MMTAQTC---SVF----MTV--GV-----SVH-----R----YI----G-----------VC---HPY------------------------------------------------------------------------------------KSVEWLPKKRVTTF-----------------IIGLLTFSVLFNTTRFF--EVHISNVCYRVNIDYYM-----------P-------------------------------SLQPTALRMSDLY----------------------------RSLSSTFRC-----IILLL--------------QTNLL----RLGLYHRHVRRTV-------------------------------------------------------------------------------------------------------------------------------------------------------------------------------------------------------------------------------------------------------------------------------------------------------------------------------------------------HL------------------------PH------------------------------CPQHDGPFGGSQITSHAHGLA---------------------------------------------VR--------------------------------------------------------------------------------------------------------------------------------------------------------------------------------------------------------------------------------------------SRERR-----------------------------------------V------------------------------------------------------------------------------LEEGGAQGT---------------------PDLHHAHLDCA---------------------------------------------------PLHRVQHS-GVR-------------------L-------QHHG------EHGH-RN--------H--LQHS------GH----F--------------------------------QQPTGYNKRV------------------------------VQHLC-------------------------LHAL-----------------------------------------------------------------------------------------------------------------------------------------------------LGQVPHAPPLLSLLRLVSSGRTPRFCSQ------------------------------------------------------------------------------------------------------------------------------------------------------------------------------------------------------------------------------------------------------------------------------------------------------------------------------------------
>23-frpr19Y41D4A8a1_nOt.2.0.scaf00011_171890_337993_oscheius_tipulae_PRJEB15512
-------------------------------------------------------------------------------------RLILGLVALPIIVFGLCA-----------------NLTSVRIFT------------------------------------H-RLMSSSSINWVEDNGLKLGYWIGILIERPDMYLA---ILSTSDT-------------FILISA---FFVLC----LPRLG-----------------EYLTWWQLNYLSYSMA--------------------------PYMYGL---------MLTAQTI---SVF----MTV--GV-----SVH-----R----YI----G-----------VC---HPY-------------------------------------------------------------------------------------------------------------------------------------------------------------------------------------------------------------------------------------------KSVEWLSQK-----RVVMF--------------IGILL-------VFSILFNTTR-------------------------------------------------------------------------------------------------------------------------------------------------------------------------------------------------------------------------------------------------------------------------------------------------------------------------------------------------FF------------------------EC------------------------------GTENDEFCKKAE------------------------------------------------------RK--------------------------------------------------------------------------------------------------------------------------------------------------------------------------------------------------------------------------------------------ERQTS-----------------------------------------I-----------------ML----------IAI-----V------FLFI---S--CN----------------------TLAFVCNIM---------------------ENLDYVRE------------------------------------------------------IYQTFVLF--NN-------------------L-------LVVV-------NAS-CN--------I--CVYM-------L----F--------------------------------------S-EK------------------------------YRMLL-------------------------RHYI-----------------------------------------------------------------------------------------------------------------------------------------------------CCDWSRQGELLISSVVT-----------------------------------------------------------------------------------------------------------------------------------------------------------------------------------------------------------------------------------------------------------------------------------------------------------------------------------------------------
>27-frpr19Y41D4A8a1_contig00039_86657_90150_steinernema_feltiae_PRJNA353610
-----------------------------------------------------------------------------------------------------------------------------------------------------------------------------------------------------YLTA---------------------------------------------------------------------------------------------------------PYMYGL---------MMLAQTV---RVW----MTT--GA-----SVH-----R----YI----G-----------VC---LPF-------------------------------------------------------------------------------------------------------------------------------------------------------------------------------------------------------------------------------------------KASTILRRR-----NVVSF--------------IISLL-------IFSVVFNSTR-------------------------------------------------------------------------------------------------------------------------------------------------------------------------------------------------------------------------------------------------------------------------------------------------------------------------------------------------FF---------------------------------------------------------------------------------------------------------------------------E--------------------------------------------------------------------------------------------------------------------------------------------------------------------------------------------------------------------------------------------ERQTS-----------------------------------------V-----------------ML----------VAI-----V------LLFL---S--CN----------------------TLAFVVNLL---------------------------------------------------------------------------ENLGLDNDLYVSLVTY--NN-------------------L-------LVMV-------NAS-CN--------I--FIYI-------L----F--------------------------------------S-DK------------------------------YRLLL-------------------------QHYI-----------------------------------------------------------------------------------------------------------------------------------------------------SCDWSRNGELLIEPHY------------------------------------------------------------------------------------------------------------------------------------------------------------------------------------------------------------------------------------------------------------------------------------------------------------------------------------------------------
>5-frpr19Y41D4A8a1_SCAPT_2443_308114_340485_steinernema_scapterisci_PRJNA204942
--------------------------------------------------------------------------------------------KLVLGLI--------GLPVICF-----GLGA--------NLLS---ALVFSH-------------------------------------------------------------RLMASSPLNWYLAVLS-----LSDSLV----LLSAFFVLA----------------------------------LPRLGEFLIMW-------------------------------------------------------------------------------------NSTSMSTRLHTCTE--------------------------------------------------CWHRRSGEHFTS---------LISLFP----------------------------EERTLPLKCLRRTTRAP-------------------------------------------------------------------LNRPSLPFSAFGQPAPPCTAISAYVFP---------------------------------------------------SRPPFCFGAATPPSS------SPWSS--FRLSSTAPDSSKSA-------------------------------------------------------------------------------------------------------------------------------------------------------------------------------------------------------------------------------------------------------------------------------------------------------------------------------------------------------CGRNRRKGKHLSCWSP---------------SCF----CFCRATRSLS---SICWRTWG-----------------------------------------------------WTTTCT-------SLWSP------------TTTSWSWTHPATSSSTS---------------------------------------------------------------------------SSPTNTVSSSSTTSAATGRGTENCSSSPSR--------------------------------------------------------------------------------------------------------------
>21-frpr19Y41D4A8a1_SSTP_contig0000004_761368_793167_strongyloides_stercoralis_PRJEB528
------------------------------------------------------------------------------------------------------------------------------------------VNVVND----------------------------------------------------------------------------------CYRTNI--------------------------------------------------------------------------------------------------------------------------------------------------DYSIP--------------------------------------------------------VIMPTLLRVNEA-----Y-------------------------------------------------------------------------------------------------------------------------------------------------------------------------------------------------------RTIFFGWAYTIVMFI------IPFIV-LIFVNTTVVSVIRKS--------------------------------------------------------------------------------------------------------------------------------------------------------------------------------------------------------------------------------------------------------------------------------------------------------------------------------------------------------NRLHHTQDFIIRKVL---------------IQL-----------------SKNLNLRK-----------------------------------DKQQCLQSLY-------FWLVMFW-------HLSIW------------KIIWVLYIIHLSGLTIY-----------------------------------------------------------------------------------------------------------------------------------------------------------------------------------------------------------------------
>23-frpr19Y41D4A8a1_SVE_scaffold0000022_496201_527632_strongyloides_venezuelensis_PRJEB530
--------------------------------------------------CTCHIVYSFYEYPE----------------------------IILLGVV--------AFPLIIF-----GII-N-------NILS---ILIFTH-------------------------------------------------------------ELMKTSSINWYLTIIS-----LSDTII----LISAFFVLT----------------------------------LPRLGE----------------------------------------------------------------------------------------------FIEFWGAVSL--------------------------------------------------SRFFEVNVVNDC-----YRTNIEYSIP--------------------------------VIMPTLLRINEAY-------------------------------------------------------------------------------------------------------------------------------------------------RTIFFGWAYTIVMFI------IPFIV-LIFVNTAVVSVIHKS---------------------------------------------------------------------------------------------------------------------------------------------------------------------------------------------------------------------------------NRLHLTQ---------------------------------------------------------------------------GSDSMT------------------FKK---------SETKERQTTVMLVAIV---------------IVF----LAC----NVL---AFVVNIME------------------------------------NLNLMGSLY---------------------NTLVW------------------------FNNLL-----------------------------------------------------------------------------------------------------------------------------------------------------------------------------------------------------------------------
>24-frpr19Y41D4A8a1_RSKR_scaffold0000001_2073617_2104967_rhabditophanes_kr3021_PRJEB1297
--------------------------------------------------------------------------------------------NFLLGVF--------ALPLIIF-----GII-----T---NIFS---VLIFTH-------------------------------------------------------------ESMKNSSINWYLTVIS-----LSDSLI----LIAAFFVLT----------------------------------LPRIAELLHCW-----------------------------------------------------------------------------------------------------------------------------------------------------SALTLNPMSHKK--------------------------------------------------------------------------------------------------------------------------------------------------------------------------------------------------------------------------------------------------------------------------------------------------------------------------------------------------------------------------------------------------------------------------------------------------------------------------------------------------------------------------------------------------------------------------------------------------------------SESKERQTTIMLVAIV---------------LMF----LAC----NFL---AFVVNILE------------------------------------NIAPDSDLF-------KTLVPCN-------NLLVI-----VNA----SCNVLIYV--I-FSDKY------------RS--------LLYYYISGSCIS---------------------------------------------QDRILLSTTAENL---------------------------------------------------------------------------------------------------------------------------
>13-frpr19Y41D4A8a1_PTRK_scaffold0000002_2427279_2457878_parastrongyloides_trichosuri_PRJEB515
--------------------------------------------------------------------------------------------IILLGVV--------AFPLIIF-----GII----N----NIFS---ILIFTH-------------------------------------------------------------ELMRTSSINWYLTIIS-----LSDTII----LISAFFVLT----------------------------------LPRLGEFMEL-----------------------------------------------------------------------------------------------------------------------------------------------------------------------W---NAVSLT-------------------------------------------------------------------------------------------------------------------------------------------------------------------------------------------------------------------NPMSF------------------------------------------------------------------------------------------------------------------------------------------------------------------------------------------------------------------------------------------------------------------------------------------------------------------------------------------------------------KK---------SESKERQTTIMLVAIV---------------IVF----LAC----NVL---AFVVNIME-------------------------------------------NL-------NFIGPLY-------NTLVW------------------------FNNLL-----------------------------------------------------------------------------------------------------------------------------------------------------------------------------------------------------------------------
>21-frpr19Y41D4A8a1_JU765_contig12694_404896_435633_propanagrolaimus_ju765_PRJEB32708
--------------------------------------------------------------------------------------------KLMLGLI--------SLPIISF-----GLC-----A---NILS---VCIFTH-------------------------------------------------------------RVMRSSSINWYLAILS-----FSDTII----LLSAFFVLA----------------------------------LPRFGEYLIYW------------------------------------------------------------------------------KATSISYWMAPYFYGLMTMAQ----------------------------------------TV--------SVWMTVGMSLHR-----Y---VGVCLP-------------------------------FQAINILRKKRIVG----------------------------------------------FLVGII---------TFSILFNATRFLEVHVVNDCYRNNIGAIIPVLAPTTLRL----------------------------------NSTY-------RVIFFGWAYTIMMFA------VPFAI-LILVNTTVFYAIRRS---------------------------------------------------------------------------------------------------------------------------------------------------------------------------------------------------------------------------------NR--------------------------------------------------------------------------------MHILQS------------------AKK---------AESKERQTTIMLIAIV---------------VLF----LFC----NTL---AFVVNILE------------------------------------NLNYEDHLF-------ETLVTFN-------NLLVI-----VNA----SSNIFIYM--L-FSDKY------------RL--------LLQYYFCCRCCR-----------------------------------------EHRALFNNNYDDVHTTAL--------------------------------------------------------------------------------------------------------------------------
>15-frpr19Y41D4A8a1_TCLT_contig0000229_5375_36585_thelazia_callipaeda_PRJEB1205
----------------------------------------------------------------IWLSFL----------------------NALSRIL--------ALPFIII-----GLI----A----NAVS---VRIFSH-------------------------------------------------------------RQMRYEPLNWNLLLLA-----ISDCVL----LIGAFFVLT----------------------------------LPRLGVLHQWQ-------------------------------------------------------------------------------ATAFSYYSTPYMYASMTLAQ----------------------------------------TL--------SVWMTTVMSVHR-----F---VGVCLP-------------------------------FKAQSILTRRNT------------------------------------------------------------------------------------------------------------------------------------------------------------------------IFCITAIIVVPILFNST-----------------------------------------------------------------------------------------------------------------------------------------------------------------------------------------------------------------------------------------------------------------------------------------------------------------------RFFEVH------------------IES---------ACYVSQIDTELPVLAA---------------TQL----RIN----------AIYRKIFY-----------------------------------------EWAY---------------------TVIIF------------AIPFTIFI--T-VNTAV----------------------IFVVH--------------------------------------------------------------------------------------------------------------------------------------------------------------------------------------------
>5-frpr19Y41D4A8a1_GLAS_2652_9405_40972_steinernema_glaseri_PRJNA204943
--------------------------------------------------------------------------------------------------------------------------------------------------------------------------------------------------------------------------------------------------------------------------------------------------------------------------------------------------------------------------------------YYSAPIMYALMTLAQ----------------------------------------TV--------SVWMTTAMSVHR-----F---IGVCIP-----------------------------FQAGSILRQKNVLRLI-----------------------------------------------------------VSVIAASVFFNITRFFEVAVTEVCYMPEIDAELPVLRPTDLRLNETY---------------------------------------RKVFYEWAYTLIMFA------IPFTV-LIVVNTCVIIAVHSK---------------------------------------------------------------------------------------------------------------------------------------------------------------------------------------------------------------------------LNVYDDEVRKQ-----------------------------------------------------------------------------------------------------------------ELAKEISTSIMLVAIV---------------LAF----LCC----NTL--------------------------------------------------------------------------------------------------------------------------------------------------------------------------------------------------------------------------------------------------------------------------------------------------------------------------------------
>20-frpr19Y41D4A8a1_MONTI_9779_16728_38462_steinernema_monticolum_PRJNA205067
--------------------------------------------------------------------------------------------------------------------------------------------------------------------------------------------------------------------------------------------------------------------------------------------------------------------------------------------------------------------------------------YLTAPYMYGLMMLAQT-------------------------------------------------SVWMTTGASVHR-----Y---IGVCLP-------------------------------FKASTILRRRHV------------------------------------------------------------------------------------------------------------------------------------------------------------------------VTFIISLIIFSVVFNST------------------------------------------------------------------------------------------------------------------------------------------------------------------------------------------------------------------------------------------------------------------------------------------------------------------------------------------------------------------------------------------RFF-----------EVM---------------------------------------------------------------------------------------VNA----SCNIFIYI--L-FSDKY------------RL--------LLQHYLS----------------------------------------------CDWSRNGELLIEPHY-----------------------------------------------------------------------------------------------------------------------------
>17-frpr19Y41D4A8a1_ASIM_scaffold0000017_32381_79167_anisakis_simplex_PRJEB496
--------------------------------------------------------------------------------------------VLMLGLI--------TLPIIIF-----GLC----A----NLTS---VRIFTH-------------------------------------------------------------RLMINSSINWYLGVLS-----CSDTFI----LFSAFFVLS----------------------------------LPRIGEYT--------------------------------------------------------------------------------------------------------------------------------------------------------GFWAATSCEGTK----------------------------------------------------------------------------------------------------------------------------------------------------------------------------------------------------------------------------------------------------------------------------------------------------------------------------------------------------------------------------------------------------------------------------------------------------------------------------------------------------------------------------------------------------------------------------------------------------R---------ADRKERQTSIMLVAIV---------------LVF----LSC----NTL---AFVVNILE------------------------------------NVGYENEIY-------VSLVTYN-------NFLVI-----VNA----SCNIAIYM--L-FSDKY------------RL--------LLRHYLL----------------------------------------------CDWSREGEMLLSVTYA----------------------------------------------------------------------------------------------------------------------------
>16-frpr19Y41D4A8a1_TCLT_scaffold0000015_3617_41162_thelazia_callipaeda_PRJEB1205
--------------------------------------------------------------------------------------------LITLPII--------IFGLCA------------------NITS---VRIFTH-------------------------------------------------------------RLMVSSSINWYLAFLS-----SSDTLI----LFSAFFVLS----------------------------------LPRLSEYTKTC------------------------------------------------------------------------------------YWVAPYMYGLMTLAQ--------------------------------------------------TIRQVPFYFITK----PK---IFECAP---------------------------PSSLFILSCIYNHTGFVL----------------------------------------------------------ATLDFLCLLLYSVNNNYSVWMTTGMSVHRYIGVCLPFK----------------------------------------------------------------------APSILKKTRVRIFILSLLIFS---------------------------------------------------------------------------------------------------------------------------------------------------------------------------------------------------------------------------------LLFNI-----------------------------------------------------------------------------------------------------TRF---------FEVRVVNNCFRSNINA---------------FIP----VLA----------PSNLRLDQ----------------------------------TYRLIFFGWAYTIL----MFVMPFS-------LLIILNSQVMVNA----SCNIAIYM--L-FSDKY------------RL--------LLKQYLT----------------------------------------------CIWSRDSQLLLTTNNA----------------------------------------------------------------------------------------------------------------------------
>27-frpr19Y41D4A8a1_BPAG_contig0000046_54006_81042_brugia_pahangi_PRJEB497
-------------------------------------------------------------------------------------------ERLLLGLI--------TLPIIMF-----GLC-A-------NITS---IRIFTH-------------------------------------------------------------RFMFSSSINWYLAILS-----SSDTLI----LFSAFFVLS----------------------------------LPRLGEYAK-------------------------------------------------------------------------------------------------------------------------------------------------------TVMVNASCNITI-----Y---MLFSDK-------------------------------------------------------------------------------------------------------------------------------------------------------------------------------------------------------------------YRLLL------------------------------------------------------------------------------------------------------------------------------------------------------------------------------------------------------------------------------------------------------------------------------------------------------------------------------------------------------------------------------------------------------RHY----MTC----------------------------------------------------------------------HWSRDG--------ELLLT-----TNT--------------A-----------------------------------------------------------------------------------------------------------------------------------------------------------------------------------------------------------------------------
>8-frpr19Y41D4A8a1_contig329_0_34339_setaria_digitata_PRJNA479729
------------------------------------------------------------------FYAYEE--------------------RLLLGFI--------TLPIIVF-----GLC----A----NITS---IRIFTH-------------------------------------------------------------RFMFSSSINWYLAILS-----SSDTLI----LFSAFFVLS----------------------------------LPRLGEYTKTQ-------------------------------------------------------------------------------------------------------------------------------------------------------------------------------------------------------------------------------------------------------------------------------------------------------------------------------------------------------------------------------------------------------V------------------------------------------------------------------------------------------------------------------------------------------------------------------------------------------------------------------------------------------------------------------------------------------------------------------------------------------------------------------------ERKERQISIMLIAIV---------------LVF----LSC----NTL---AFVVNILE------------------------------------NVGYDNALY-------VSLVTYN-------NFLVM-----VNA----SCNIAIYM--L-FSDKY------------RL--------LLRHYMT----------------------------------------------CHWSRDGELLLTTNTA----------------------------------------------------------------------------------------------------------------------------
>24-frpr19Y41D4A8a1_scf7180000986878_235553_268010_diploscapter_coronatus_PRJDB3143
--------------------------------------------------------------------------------------------YSVSPLM--------FGMMNLS-----------------QTIREIQIMKDRK--------------------------------------------------------------RLIKMKLSKDISPFS----VCMTVGV----SVHRYIGVC----------------------------------HPYKSVELLSR--------------------------------------------------------------------------------KRVIWFITSLVTFSFLFNL--------------------------------------------------SRFFEVKASNVC-----YRENIGVYLP-------------------------------SITLAEFRLSELFS---------------------------------------------------------------------------------YEIQEGFYDEKIEMLKKF----------------------------------------------RTLYLGWTYTIIMFM------IPFAL-LIGLNSVVLAAVRRS---------------------------------------------------------------------------------------------------------------------------------------------------------------------------------------------------------------------------------RRMHMISQELQCS---------------------------------------------------------------------GENDEF------------------SKK---------GERKERQTSIMLVAIV---------------LLF----ISC----NVW---AFLCNIME------------------------------------KIEVSQHLY-------QHFIIIC-------NFLVI-----VNA----SFNICIYM--L-FSEKY------------RL--------LLRHYMR----------------------------------------------CDWSRHGGELLISSVAG---------------------------------------------------------------------------------------------------------------------------
>24-frpr19Y41D4A8a1_scaffold1462_0_27969_diploscapter_pachys_PRJNA280107
---------------VVVIGLVALPLFVFGLIANITSVRIFTHRTLSLFLISSFDIRMPNENIT--HGFIQLPSYKLCFDFPKTKYRDMQNELKITNIV-------TWAPLCAS-----SIN-----A---NYPE---IMLTIS-------------------------------------------------------------RLMASSPINWYLAVLS-----VSDTFI----LISSFFVLT----------------------------------LPRLGEFMTWW-------------------------------------------------------------------------------RANFIVKASSVCYRENI-----------------------------------------------------GVYLPSITLAEF-----R---LSELFS-------------------------------YEIQERFYDDKIEM--------------------------------------------------------------------------------------------------------------------------------------PKKF-------RTLYLGWTYTIIMFM------IPFAL-LIGLNSVVLAAVRRS---------------------------------------------------------------------------------------------------------------------------------------------------------------------------------------------------------------------------------RRMHM---------------------------ISQELQCS------------------------------------------GENDEF------------------SKK---------GERKERQTSIMLVAIV---------------LLF----ISC----NVW---AFLCNIME------------------------------------KIEVSQHLY-------QHFIIIC-------NFLVI-----VNA----SFNICIYM--L-FSEKY------------RL--------LLRHYMR----------------------------------------------CDWSRHGGELLISSVAG---------------------------------------------------------------------------------------------------------------------------
>25-frpr19Y41D4A8a1_scf7180000986895_2381182_2413875_diploscapter_coronatus_PRJDB3143
--------------------------------------------YSVSPLMFGMMNLSQTIREIQIMKER----------------------KRLIPPF----------SVCMT----VGVS----VHRYIGVCHPYKSVELLS-----------------------------------------------------------------RKRVIWFITSLV-----TFSFLF----NLSRFFEVK----------------------------------ASNVCYRENIG---------------------------------------------------------------------------------VYLPSITLAEFRLSELFS--------------------------------------------------TPILQIISLHNN-----Y---LRLGA--------------------------------FLKHEILKIFFTAF---------------------------------------------------------------------------SKRSFSYEIQEGFYDDKIEVPKKF----------------------------------------------RTLYLGWTYTIIMFM------IPFAL-LIGLNSVVLAAVRRS---------------------------------------------------------------------------------------------------------------------------------------------------------------------------------------------------------------------------------RRMHMISQELQCS---------------------------------------------------------------------GENDEF------------------SKK---------GERKERQTSIMLVAIV---------------LLF----ISC----NVW---AFLCNIME------------------------------------KIEVSQHLY-------QHFIIIC-------NFLVI-----VNA----SFNICIYM--L-FSEKY------------RL--------LLRHYMR----------------------------------------------CDWSRHGGELLISSVAG---------------------------------------------------------------------------------------------------------------------------
>8-frpr19Y41D4A8a1_CBOVI.ctg00008_chrIV_1485854_1515666_caenorhabditis_bovis_PRJEB34497
---------------------------------------------------------------------------------------------FMLGLV--------AIPIIVF-----GVL----A----NVTS---VRIFTH-------------------------------------------------------------RIMSGSSINWYLAVLS-----LSDTLI----LVSAFFVLS----------------------------------LPRFGEFLTWW------------------------------------------------------------------------------RANYISYSVTPYMYGLMNTAQ----------------------------------------TCRIATRPS-SVFMTVGVSVHR-----Y---IGVCHP-----------------------------YKSVELLPKKRVTTFI---------------------------------------------------------IGLLTFAVLFNTTRFFEVHISNVCYRTNIDYYMPSLQPTSLRMSDLYRLIRHSNFIRTK------------------KRKQPKNVQNCRQIFFGWAYTIVMYV------VPFSL-LIALNSMVLSAVRRS---------------------------------------------------------------------------------------------------------------------------------------------------------------------------------------------------------------------------------RRMHM-----------------------------------------------------------------------------VSQCGV---------ESEEF----SKK---------AERKERQTSIMLISIV---------------FLF----ISC----NTL---AFVCNIME------------------------------------NMGVEGEAY-------MSMVTFN-------NVLVI-----INA----SCNICIYM--L-FSDKY------------RM--------LLRYYMF----------------------------------------------CDWSRKGELLVSSIVN----------------------------------------------------------------------------------------------------------------------------
>4-frpr19Y41D4A8a1_IV_12409060_12439920_caenorhabditis_briggsae_PRJNA10731
---------------------------------------------------------------------------------------------LMLGLI--------AVPIIMF-----GIM-A-------NVTS---MRIFTH-------------------------------------------------------------RIMSSSSINWYLAVLS-----ASDTLI----LVSAFFVLS----------------------------------LPRFGEYLKWW------------------------------------------------------------------------------RANYISYSVTPYMYGLMMTAQ----------------------------------------TC--------SVFMTVGVSVHR-----Y---IGVCHP-----------------------------YKSVEWLPKKRVTSFI-----------------------------------------------------------IGLLTFSVLFNTTRFFEVNLVHISNVCYRENIDYYMPSLQPTALRLDDFY------------------------------------IQIFFGWAYTIVMYV------IPFTL-LIALNSMVLAAVRRS---------------------------------------------------------------------------------------------------------------------------------------------------------------------------------------------------------------------------------RRMHMVSQCG------------------------------------------------------------------------AESEEF------------------SKK---------AERKERQTSIMLIAIV---------------LLF----IFC----NTL---AFVCNIIE------------------------------------NMGGDGPLY-------RTLVTTN-------NLLVI-----INA----SCNICVYM--L-FSDKY------------RM--------LLRYYLY----------------------------------------------CDWSRQGELLVSSVLT----------------------------------------------------------------------------------------------------------------------------
>5-frpr19Y41D4A8a1_CM008512.1_19954919_19985770_caenorhabditis_nigoni_PRJNA384657
---------------------------------------------------------------------------------------------LMLGLI--------AVPIIMF-----GIM----A----NVTS---MRIFTH-------------------------------------------------------------RIMSSSSINWYLAVLS-----ASDTLI----LVSAFFVLS----------------------------------LPRFGEYLKWW------------------------------------------------------------------------------RANYISYSVTPYMYGLMMTAQ----------------------------------------TC--------SVFMTVGVSVHR-----Y---IGVCHP-----------------------------YKSVEWLPKKRVTSFI---------------------------------------------------------IGLLTFSVLFNTTRFFEVHISNVCYRENIDYYMPSLQPTALRL----------------------------------DDFY-------IQIFFGWAYTIVMYV------IPFTL-LIALNSMVLAAVRRS---------------------------------------------------------------------------------------------------------------------------------------------------------------------------------------------------------------------------------RRMHMVSQCG------------------------------------------------------------------------AESEEF------------------SKK---------AERKERQTSIMLIAIV---------------LLF----IFC----NTL---AFVCNIIE------------------------------------NMGGNGPLY-------RTLVTTN-------NLLVI-----INA----SCNICVYM--L-FSDKY------------RM--------LLRYYLY----------------------------------------------CDWSRQGELLVSSVLT----------------------------------------------------------------------------------------------------------------------------
>17-frpr19Y41D4A8a1_CSP26.scaffold02314_0_6690_caenorhabditis_zanzibari_PRJEB12596
---------------------------------------------------------------------------------------------WTLGLV--------AVPVIMF-----GIM-----A---NVTS---MRIFTH-------------------------------------------------------------RIMSGSSINWYLAVLS-----ASDTLI----LVSAFFVLS----------------------------------LPRFGEYLTWW------------------------------------------------------------------------------RANYISYSVTPYMYGLMMTAQ----------------------------------------TC--------SVFMTVGVSVHR-----Y---IGVCHP-----------------------------YKSVEWLPKKRVTTFI------------------------------------------------MGLL---------TFSVVFNTTRFFEVHISNVCYRSNIDYYMPSLQPTALRMN----------------------------------DLY-------RQIFFGWVYTIVMYV------IPFTL-LIALNSMVLAAVRRS---------------------------------------------------------------------------------------------------------------------------------------------------------------------------------------------------------------------------------RRMHMVSQCG------------------------------------------------------------------------AESEEF------------------SKK---------AERKERQTSIMLIAIV---------------LLF----IGC----NTL---AFVCNIME------------------------------------NMGAYGEVY-------ITLVTSN-------NLLVI-----INA----SCNICVYM--L-FSDKY------------RM--------LLRYYIF----------------------------------------------CDWSRQGELLVSSVLT----------------------------------------------------------------------------------------------------------------------------
>19-frpr19Y41D4A8a1_CSP39.scaffold00010_3488_21073_caenorhabditis_waitukubuli_PRJEB12602
---------MTASFNFTDDVVVVKSSPLPSLGLIITPDIITSTASVLFPDEEEDLCTPLNISCFCHTEYASYEGLE----------------RVILGLI--------AVPVIMF-----GILA--------NLTS---VRIFTH-------------------------------------------------------------RIMSGSSINWYLAVLS-----ASDTLI----LVSAFFVLS----------------------------------LPRFGEYLTWW------------------------------------------------------------------------------RANYISYSVTPYMYGLMMTAQ----------------------------------------TC--------SVFMTVGVSIHR-----Y---IGVCHP-----------------------------YKSVEWLPKKRVTTFI-----------------------------------------------------------MGLLTFSVIFNTTRFFEVHISNVCY-------------------------------------------------------------RANIDYYMPSLQPTA------LRMSD-LYRYQKCLITSLLFD-------------------------------------------------------------------------------------------------------------------------------------------------------------------------------------------------------------------------------------------------------------------------------------------------------------------------------------------------------SRQIFFGWAYTIVMYV---------------VPF-----------------TFLIALNS---------------------------------MVLSAVRRSRRM-------HMVSQVI-----------------INA----SCNICVYM--L-FSDKY------------RM--------LLRYYLF----------------------------------------------CDWSRQGELLVSSVLN----------------------------------------------------------------------------------------------------------------------------
>37-frpr19Y41D4A8a1_Cbre_Contig58_290841_321452_caenorhabditis_brenneri_PRJNA20035
---------------------------------------------------------------------------------------------IVLGLI--------AVPVIMF-----GIL-----A---NITS---MRIFTH-------------------------------------------------------------RIMAGSSINWYLAVLS-----ASDTLI----LVSAFFVLS----------------------------------LPRFGEYLTWW------------------------------------------------------------------------------RANYISYSVTPYMYGLMMTAQ----------------------------------------TC--------SVFMTVGVSVHR-----Y---IGVCHP-----------------------------YKSVEWLPKKRVTSFI------------------------------------------------FGLL---------AFSVIFNTTRFFEVHISNVCYRANIDYYMPSLQPTALRLN----------------------------------DFY-------KKIFFGWVYTIVMYV------VPFTM-LIALNSMVLSAVRRS---------------------------------------------------------------------------------------------------------------------------------------------------------------------------------------------------------------------------------RRMHMVSQCG------------------------------------------------------------------------AESEEF------------------SKK---------AERKERQTSIMLVSIV---------------LLF----ISC----NTL---ALVCNIMD------------------------------------NMGIDGALY-------EAMVTLN-------NLLVI-----INA----SCNICVYM--L-FSDKY------------RM--------LLRYYLF----------------------------------------------CDWSRQGELLVSSVLN----------------------------------------------------------------------------------------------------------------------------
>30-frpr19Y41D4A8a1_Cjap.Contig16531_0_2471_caenorhabditis_japonica_PRJNA12591
---------------------------------------------------------------------------------------------------------------------------------------------------------------------------------------------------------------------------------------------------------------------------------------CGAESEEFSKK-------------------------------------------------------------------------------------------------------------------------------------------------------------------------------------------------------------------------------------------------------------------------------------------------------------------------------------------------------------------------------------------------------------------------------------------------------------------------------------------------------------------------------------------------------------------------------------------------------------------------------------------------------------------------------------------------------------------------------------------------------------------------------AERKERQTSIMLIAIV---------------LLF----IAC----NTL---AFVCNIME------------------------------------NMGAEGVIY-------NTLVTFN-------NLLVI-----INA----SCNICIYM--L-FSDKY------------RM--------LLRYYLF----------------------------------------------CDWSRQGDLLVSSVLN----------------------------------------------------------------------------------------------------------------------------
>31-frpr19Y41D4A8a1_Cjap.Contig5609_6493_36651_caenorhabditis_japonica_PRJNA12591
---------------------------------------------------------------------------------------------VILGLV--------AVPVIMF-----GIL----A----NVTS---MRIFTN-------------------------------------------------------------RIMSGSSINWYLAVLS-----ASDTLI----LVSAFFVLS----------------------------------LPRFGEYLTWW------------------------------------------------------------------------------RANYISYSVTPYMYGLMMTAQ----------------------------------------TC--------SVFMTVGVSVHR-----Y---IGVCHP-----------------------------YKSVEWLPKKRVTSFI----------------------------------------------------------------------------------------------------------------------------------------------------------------------IGLV--SFSILFNTTRFFECG-------------------------------------------------------------------------------------------------------------------------------------------------------------------------------------------------------------------------------------------------------------------------------------------------------------------AESEEF------------------SKK---------AERKERQTSIMLIAIV---------------LLF----IAC----NTL---AFVCNIME------------------------------------NMGAEGVIY-------NTLVTFN-------NLLVI-----INA----SCNICIYM--L-FSDKY------------RM--------LLRYYLF----------------------------------------------CDWSRQGDLLVSSVLN----------------------------------------------------------------------------------------------------------------------------
