# Supplementary material for: Evolution of neuropeptide Y/RFamide-like receptors in nematodes
Source: Heliyon. 2024 Jul 15;10(14):e34473. doi: 10.1016/j.heliyon.2024.e34473 (PMC11315170; doi:10.1016/j.heliyon.2024.e34473)
Supplement: MMC 3 — Resulting Multiple Sequence Alignment. [file mmc3.zip › Suppl_3_Multiple_sequence_Alignments/frpr2.fasta]

>17-frpr2C05E741_JAAVTS010000372.1_94000_101524_Baylisascaris_ailuri_genomic
------------------------------------------------------------------MKQCECHSISSPGDEVVFNFYAIVLFLPIMSTIGITT-----------------NLCSMYIYS--------------------------------------RLPKQSTN----------------------RYLT---ALSISDF--------------VCVTG---LLVIC--------------------------ADSFRSYNHTVDQIWVFLL-----------------------PKFIPF---------GMFFQML---SVY----ITV--IA-----ALD-----C----FI----SIFC--------IC---KTM----------------------------------------------------------------------------------------VLYNTCATKL-----------------IWITVVVTAAYNLIVFG--ELETVHCLQTELNVTLY-------------------------------------------ELCPTEMRLNEDY-----------------------------ISIYGYMY-----AAVMA--------------FVPFV----LLVLLTAGILVAI---------------------------------------------------------------------------------------------------------------------------------------------------------------------------------------------------------------------------------------------------------------------------------------------------------------------------------------------------------------------------SR------------------------------KRYILLGSVKIAESV---------------------------------------------------MD--------------------------------------------------------------------------------------------------------------------------------------------------------------------------------------------------------------------------------------------QSSSP-----------------------------------------T-----------------TL----------ILV-----V------ALFL---L--CN----------------------SVSLVVNIF---------------------DMISLISEAMS-----------------------------------------------------MIMIDI--GN-------------------L-------LVVF-------NAT-AN--------F--FIYI------SF----S----------------------------------------EA------------------------------YR-----------------------------------------------------------------------------------------------------------------------------------------------------------------------------------------------------------------------------------------------------------------------------------------------------------------------------------------------------------------------------------------------------------------------------------------------------------------------------------------------------------------------------------------------------------
>19-frpr2_CALSFV010000124.1_115486_135367_-_parapristionchus_giblindavisi_genomic
---------------------------------------------LPPTPLTLLLSPPPLLLPFPSYSCECLHEANPSPLAGAFNFNVIVLFLPILSSIGIIF-----------------NILNIRIFS---------------------------------------RRQQSAS----------------------VYLT---ALSSSDL-------------GVCLAG---IVVIS--------------------------ADSLRAYNHFIDQIFVFLL-----------------------PKTIPL---------CLFFQML---SVY----ITV--LA-----AID-----C----FL----S-----------VT---REP----------------------------------------------------------------------------------GRNTFHSYRRGLDTIS-----------------IPILIIFVVLYNFIQFW--DLEAVECKNPMTNASMF-------------------------------------------ELCPTEFRLSEGY----------------------------VTYYKGYLY-----GLLMA--------------FLPFL----LLSTLTVAILIAI---------------------------------------------------------------------------------------------------------------------------------------------------------------------------------------------------------------------------------------------------------------------------------------------------------------------------------------------------------------------------RR------------------------------MRPNDLLHQDLCQ-----------------------------------------------------PC--------------------------------------------------------------------------------------------------------------------------------------------------------------------------------------------------------------------------------------------DGSSP-----------------------------------------I-----------------VL----------LLV-----I------LLFL---I--CN----------------------ITSLMVNIF----------------------------------------------------------------------------EIPLNSDLEALLIDI--GN-------------------L-------LVVF-------NAT-AN--------F--FIYY------AS----D----------------------------------------RE------------------------------FAKSL-------------------------KKIV-----------------------------------------------------------------------------------------------------------------------------------------------------LSTVHARLDIGYRDEDEDDQLHNTPI--------------------------------------------------------------------------------------------------------------------------------------------------------------------------------------------------------------------------------------------------------------------------------------------------------------------------------------------
>21-frpr2C05E741_CALZFC010000113.1_675172_674113_allodiplogaster_sudhausi_genomic
-------------------------------------------------------------------------------------------------------------------------------------------------------------------------SARPLV----------------------WLVL---AIAAYNV----------------------IQFWE--------------------------------------------------------------------LEAVEC---------QLPSRNI---SVY---------------------------------------------------------------------------------------------------------------------------------------------------------------------------------------------------------------------------------------------------------ELCPSDLRLSEPY-----------------------------VIYYGYAY-----AVSMA--------------FLPFF----LLSAFTVAILYQI-----------------------------------------------------------------------------------------------------------------------------------------------------------------------------------------------------------------------------------------------------------------------------------------------------------------------------------------------------------------------------------------------------------RRRCFGSSSDDAEQS-------------------------------------------------------------------------------------------------------------------------------------------------------------------------------------------------------------------------------------------------------------------------------------------------NPTVL-----------------------------------------L-----------------------------LVI------------LLFL-----FCN----------------------ITSLLVNVF---------------------EMLEMLDVDVQ-----------------------------------------------------AILIDI--GN-------------------L-------LVVF-------NAT-AN--------F--LIYF-------------------------------------------------------------------------------------YTDDS----------------------------F---------------------------------------------------------------------------------------------------------------------------------------------------------------------------------------------------------------------------------------------------------------------------------------------------------------------------------------------------------------------------------------------------------------------------------------------------------------------------------------------------------------------------
>24-frpr2C05E741_DICVIVDFT_Contig776_13599_22209_dictyocaulus_viviparus_PRJNA72587
--------------------------------------------------------------------------------------VLIISVLPIIGGIGVFL-----------------NLLNITVFS---------------------------------------LQRSTGA----------------------KYLS---ALSCSDV-------------GVCMAG---MVVIF--------------------------TDSLRARSFVVDQMFVFLL-----------------------PKLIPL---------GLFFQML---SVY----ITV--LA-----ALD-----C----FV--SAV-----------EC---LHP------------------------------------------------------------------------------------------------------------------------------DNYTLY--------------------------------------------------------------ELCPTELRISELY----------------------------VIVYKGYLY-----ALSMA--------------FIPFI----LLTALTLGIVLML---------------------------------------------------------------------------------------------------------------------------------------------------------------------------------------------------------------------------------------------------------------------------------------------------------------------------------------------------------------------------------------------------------------------------------------------------------------------------------------------------------------------------------------------------------------------------------------------------------------------------------------------------------------------------------------------------------------------------RNKQE-----------------------------------------D------------------------------------------------------------------------------SEKIMLLLL------------------------------------------------------------------------------------------------------------------V-------IVLF------LACNVTS--------L--LVNI-------------------------------------------------------------------------------------FEMLK--------------------------------------------------------------------------------------------------------------------------------------------------------------------------------------------------------------------------------------------------------------------------------------------------------------------------------------------------------------------------------------------------------------------------------------------------------------------------------------------------------------------------------------------------------
>22-frpr2C05E741_JAHQIW010007134.1_32950_19166_Parelaphostrongylus_tenuis_genomic
------------------------------------------------------------------MRECECLNEPTDGVAGISNLVLVISILPILAIIGVFL-----------------NFLNIVVFS---------------------------------------LQRNTAA----------------------RYLT---ALSCSDV--------------VCVAG---VVVIF--------------------------ADSLRARAYVVDQLFVFLL-----------------------PKLIPL---------GLFFQML---SVY----ITV--LA-----AFD-----C----FI----S-----------VM---GPE--------------------------------------------------------------------------------------AHHSRSTWAPRV-----------------LAMVVITVAGYNVVQFA--DLEAIECMHPDNYTLY--------------------------------------------ELCPTELRISETY-----------------------------VVVYGYMY-----ALSMA--------------FIPFV----LLSILTIGILYML-------------------------------------------------------------------------------------------------------------------------------------------------------------------------------------------------------------------------------------------------------------------------------------------------------------------------------------------------RK------------------------RQ------------------------------QNTGKVMCEYES------------------------------------------------------EK-------------------------------------------------------------------------------------------------------------------------------------------------------------------------------------------------------------------------------------------EDQGSP-----------------------------------------V-----------------VL----------LLV-----I------ALFL---A--CN----------------------VTSLLVNIF---------------------EMLKDLGDAAS-----------------------------------------------------AILIDV--GN-------------------F-------LVVV-------NAT-AN--------F--FVYW--------------------------------------------------GSSRE------------------------------YKTAV-------------------------RRLV-----------------------------------------------------------------------------------------------------------------------------------------------------R---------------------------------------------------------------------------------------------------------------------------------------------------------------------------------------------------------------------------------------------------------------------------------------------------------------------------------------------------------------------
>22-frpr2C05E741_CALQYR010007438.1_146636_144912_Auanema_sp__JU1783
-----------------------------------------------------------------VMRGCECLHEPTDGVAGTANLIMIVCILPVISLLGIIL-----------------NFINITVFS---------------------------------------DQRGTAA----------------------KYLT---ALSCSDV--------------VCMAG---IFVIC--------------------------SDSLRAHSFFVDQLFVFLL-----------------------PKIIPL---------GLFFQML---SVY----ITV--LA-----AFD-----C----FV----S-----------VY---GTS--------------------------------------------------------------------------------------VTTARGIWAPRV-----------------LAVIVIIVAFYNLVQFG--DLQAIECLHPDNFTLY--------------------------------------------ELCPTELRVSEAY-----------------------------VVVYGYMY-----ALSMA--------------FIPFV----LLSILTVGILSIL-------------------------------------------------------------------------------------------------------------------------------------------------------------------------------------------------------------------------------------------------------------------------------------------------------------------------------------------------RR------------------------NQ------------------------------DSEKSIFGLDCSE-----------------------------------------------------AQ--------------------------------------------------------------------------------------------------------------------------------------------------------------------------------------------------------------------------------------------EQSST-----------------------------------------T-----------------VL----------LLV-----I------FLFL---A--CN----------------------VTSLLVNIF---------------------EMFHTLPVSHE-----------------------------------------------------AILIDV--GN-------------------F-------LVVI-------NAT-AN--------F--FIYY-------L----S--------------------------------------S-PE------------------------------YKSDV-------------------------QRRF-----------------------------------------------------------------------------------------------------------------------------------------------------RRTIGRLSKRKPI---------------------------------------------------------------------------------------------------------------------------------------------------------------------------------------------------------------------------------------------------------------------------------------------------------------------------------------------------------
>30-frpr2C05E741_Scaffold1355_1090816_1097615_heterorhabditis_bacteriophora_PRJNA13977
--------------------------------------------------------------------------------------IMIIGFLPLISILGVVL-----------------NLVNIIIFS---------------------------------------TQRNTAA----------------------KYLT---ALSCSDV-------------GVCMAG---VFVIC--------------------------TDSLRAHSFFVDQLFVFLL-----------------------PRIIPL---------GLFFQML---SVY----ITV--LA-----AFD-----C----FV----S-----------VQ---RGP-------------------------------------------------------------------------------------NACGTRSTWAPRL-----------------LACVVISVAIYNIVQFA--DLQAVECMHPDNYTIF--------------------------------------------ELCPTELRISETY----------------------------IVVYKGYMY-----AISMA--------------FIPFV----LLTVLTIGILSML---------------------------------------------------------------------------------------------------------------------------------------------------------------------------------------------------------------------------------------------------------------------------------------------------------------------------------------------------------------------------RR------------------------------RQQIAKT-----------------------------------------------------------EK--------------------------------------------------------------------------------------------------------------------------------------------------------------------------------------------------------------------------------------------DQSSP-----------------------------------------I-----------------VL----------LLV-----I------VLFL---A--CN----------------------ATSLLVNVF---------------------EMLKIRLGPSA----------------------------------------------------DAILIDV--GN-------------------V-------LVVI-------NAT-AN--------F--FVYY-------C----S--------------------------------------S-KE------------------------------YKSAV-------------------------RLRF-----------------------------------------------------------------------------------------------------------------------------------------------------LTPRKAVDLLAARTNVDFV---------------------------------------------------------------------------------------------------------------------------------------------------------------------------------------------------------------------------------------------------------------------------------------------------------------------------------------------------
>32-frpr2C05E741_CSP21.scaffold00956_37047_43259_caenorhabditis_parvicauda_PRJEB12595
--------------------------------------------------------------------------------------MLIIFLLPIISTLGVIL-----------------NLFNIVIFC---------------------------------------EQKNTAA----------------------KYLT---ALACSDV-------------GVCMAG---IFVIC--------------------------SDSLRAHSFLIDQIFVFLL-----------------------PKIIPL---------GLFFQML---SVY----ITV--LA-----AFD-----C----FY----S-----------VY---RGN-------------------------------------------------------------------------------------SGESKRSSWAPRV-----------------LAFVVISVAAYNIVQFG--DLQFQAIECMHPENYTL-----------F-------------------------------ELCPTEMRVSEAY----------------------------VIIYKGYLY-----ALSMA--------------FLPFV----LLSALTISIIYMM-------------------------------------------------------------------------------------------------------------------------------------------------------------------------------------------------------------------------------------------------------------------------------------------------------------------------------------------------RK------------------------QT------------------------------QVVKSEKLGK--------------------------------------------------------FH--------------------------------------------------------------------------------------------------------------------------------------------------------------------------------------------------------------------------------------------SQGSP-----------------------------------------T-----------------VL----------LLV-----V------LLFL---C--CN----------------------MTSLLVNVF------------------------------------------------------------------------------------------------------------------E-------MMK-------------------------------------------------------------------------------------------------------------------------------------------------------------------------------------------------------------------------------------------------------------------------------------------------------------------------------------------------------------------------------------------------------------------------------------------------------------------------------------------------------------------------------------------------------------------------------------------------------------------------------------------------------------------------------
>17-frpr2C05E741_Cang_2012_03_13_00020_204627_247690_caenorhabditis_angaria_PRJNA51225
-----------------------------------------------------------MLNHTRVFNECQCLHEPIEGIAGYANLFLIVFSLPIISFVGVVL-----------------NFFNIFIFC---------------------------------------EQKNTAA----------------------KYLT---ALSCSDV-------------GVCMAG---IFVIC--------------------------SDSLRAHSFVIDQIFVFLL-----------------------PKIIPL---------GLFFQML---SVY----ITV--LA-----AFD-----C----FY----S-----------VH---RGS-------------------------------------------------------------------------------------KCDNNRSTWAPRV-----------------LALVVISVAAYNIVQFG--DLQAVECMHPENYTLF--------------------------------------------ELCPTEMRLSELY----------------------------VQVYKGYLY-----ALSMA--------------FLPFV----LLSILTVSIIIML---------------------------------------------------------------------------------------------------------------------------------------------------------------------------------------------------------------------------------------------------------------------------------------------------------------------------------------------------------------------------RK------------------------------KDGMKKMEKSEMNN----------------------------------------------------ED--------------------------------------------------------------------------------------------------------------------------------------------------------------------------------------------------------------------------------------------SGNNP-----------------------------------------V-----------------VL----------LLV-----V------LLFL---C--CN----------------------LTSLLVNVF---------------------EMLKFQLKYEV----------------------------------------------------EAVLIDI--GN-------------------F-------LVVI-------NAT-AN--------F--FVYM-------A----S--------------------------------------S-EE------------------------------FRHSF-------------------------YRRI-----------------------------------------------------------------------------------------------------------------------------------------------------RRLLRSKQRSGGMPIMHEQRLRFFNRQPIASSL-------------------------------------------------------------------------------------------------------------------------------------------------------------------------------------------------------------------------------------------------------------------------------------------------------------------------------------
>30-frpr2C05E741_Cbre_Contig32_86690_159392_caenorhabditis_brenneri_PRJNA20035
-----------------------------------------------------------MLNHTVVMRECECLHEPIEGYAGIANLLLIVVLLPLISFVGVVL-----------------NFFNIFIFC---------------------------------------EQKNTAA----------------------KYLT---ALSCSDF-------LKCHISGVCMAG---IFVIC--------------------------SDSLRAHSFVIDQVFVFLL-----------------------PKIIPL---------GLFFQML---SVY----ITV--LA-----AFD-----C----FY----SVYCGT------KC---EPK------------------------------------------------------------------------------------------RSTWAPRV-----------------LALVVISVAAYNIVQFG--DLQAIECLHPDNYTLF--------------------------------------------ELCPTEMRVSETY----------------------------VIVYKGYLY-----ALSMA--------------FLPFV----LLTFLTVSIIVML-------------------------------------------------------------------------------------------------------------------------------------------------------------------------------------------------------------------------------------------------------------------------------------------------------------------------------------------------RR------------------------KN------------------------------DSMDKAEKQDCEDDGG------------------------------------------------------------------------------------------------------------------------------------------------------------------------------------------------------------------------------------------------------------------------------------------------NNPVV-----------------------------------------L-----------------------------LLV-----V------LLFL---C--CN----------------------LTSLLVNVF---------------------EMLKFKMAFEA----------------------------------------------------EAVLIDI--GN-------------------F-------LVVI-------NAT-AN--------F--FVYM--------------------------------------------------GSSEE------------------------------FRAAF-------------------------YERI-----------------------------------------------------------------------------------------------------------------------------------------------------RRIWRPKSTRLPLLHDHRIRLFNRNPVASSI---------------------------------------------------------------------------------------------------------------------------------------------------------------------------------------------------------------------------------------------------------------------------------------------------------------------------------------
>31-frpr2C05E741_Cbre_Contig71_502088_505327_caenorhabditis_brenneri_PRJNA20035
---------------------------------------------------------------------------------------------------------------------------------------------------------------------------------------------------------------CEDY-----------------------------------------------------------------------------------------------GGNNPV-------------------VLL----LIV--FL------------------FL----------------CC---NLT---------------------------------------------------------------------------------------------------------------------------------------------------------------------------------------------------------------------------------------------------------SLLVN--------------VFEML-------------------------------------------------------------------------------------------------------------------------------------------------------------------------------------------------------------------------------------------------------------------------------------------------------------------------------------------------------------------------------------------------------------------------------------------------------------------------------------------------------------------------------------------------------------------------------------------------------------------------------------------------------------------------------------------------------------------------------------------------------------------------------------------------------------------------------------------------------------------------KFEMAFKAE-------------------------------------------------------------------------------------EVLIDI--AN-------------------F-------LVVI-------NAT-AN--------F--FVYM------------S--------------------------------------SSEE------------------------------FQAVF-------------------------YERI-----------------------------------------------------------------------------------------------------------------------------------------------------RKIRPKFTRLPLLHDHRTRLFNRNPVASSI----------------------------------------------------------------------------------------------------------------------------------------------------------------------------------------------------------------------------------------------------------------------------------------------------------------------------------------
>19-frpr2C05E741_CSP32.scaffold00154_545012_549901_caenorhabditis_sulstoni_PRJEB12601
-------------------------------------------------------------------------------MLNHTVAVMRECECLHEPIEGWAG-------------------VANLMLS--------------------------------------------------------------------VYIT---VLAAFDC-------F--------------YSVYR-----------------------------------------------------------------------------------GTKCEPG--RSTWAPRVLAL----------------------VV----------------IS---VAA-----------------------------------------------------------------------------------------------------------------------------YNIVQFG--DLQAIECLHPDNYTLF--------------------------------------------ELCPTEMRVSETY----------------------------VIVYKGYLY-----ALSMA--------------FLPFV----LLTFLTVSIIIML-------------------------------------------------------------------------------------------------------------------------------------------------------------------------------------------------------------------------------------------------------------------------------------------------------------------------------------------------RR------------------------KN------------------------------ETMGKTDKEDCD------------------------------------------------------DG-------------------------------------------------------------------------------------------------------------------------------------------------------------------------------------------------------------------------------------------GNNPVV-----------------------------------------L-----------------------------LLV-----V------LLFL---C--CN----------------------LTSLLVNVF---------------------EMLKFKMSFEA----------------------------------------------------EAVLIDI--GN-------------------F-------LVVI-------NAT-AN--------F--FVYM--------------------------------------------------GSSEE------------------------------FRASF-------------------------YERM-----------------------------------------------------------------------------------------------------------------------------------------------------KRMWRPKPTRLPLLQDHRIRLFNKNPIASSL---------------------------------------------------------------------------------------------------------------------------------------------------------------------------------------------------------------------------------------------------------------------------------------------------------------------------------------
>22-frpr2C05E741_CSP26.scaffold01382_118440_123653_caenorhabditis_zanzibari_PRJEB12596
--------------------------------------------------------------------------------MLNHTVVMRECECLHEPIEGYAG-------------------IANLMLS--------------------------------------------------------------------VYIT---VLAAFDC-------F--------------YSVYC-----------------------------------------------------------------------------------GTKCEPK--RSTWAPRVLAL----------------------VV----------------IS---VAA-----------------------------------------------------------------------------------------------------------------------------YNIVQFG--DLQAIECLHPDNYTLF--------------------------------------------ELCPTEMRVSETY----------------------------VIVYKGYLY-----ALSMA--------------FLPFV----LLTFLTVSIIVML-------------------------------------------------------------------------------------------------------------------------------------------------------------------------------------------------------------------------------------------------------------------------------------------------------------------------------------------------RR------------------------KN------------------------------DSMDKAEKQECEDD----------------------------------------------------GG--------------------------------------------------------------------------------------------------------------------------------------------------------------------------------------------------------------------------------------------NNPVV-----------------------------------------L-----------------------------LLV-----V------LLFL---C--CN----------------------LTSLLVNVF---------------------EMLKFKMAFEA----------------------------------------------------EALLIDI--GN-------------------F-------LVVI-------NAT-AN--------F--FVYM------GS----S----------------------------------------EE------------------------------FRASF-------------------------YERI-----------------------------------------------------------------------------------------------------------------------------------------------------RKIWRPKSTRLPLLHDHRIRLFNRNPVASSI---------------------------------------------------------------------------------------------------------------------------------------------------------------------------------------------------------------------------------------------------------------------------------------------------------------------------------------
>25-frpr2C05E741_Crem_Contig76_123051_128285_caenorhabditis_remanei_PRJNA53967
--------------------------------------------------------------------------------MLNHTVVMRECECLHEPIEGYAG-------------------IANLMLS--------------------------------------------------------------------VYIT---VLAAFDC---------------------FYSVYC--------------------------------------------------------------------LFSVVQ---NVNLNEAHGLLEC---HLLLFQPHII--LC-----SLE----------------------------IC---RLL-------------------------------------------------------------------------------------------------------------------NASTQIITHCSNYAQLKCESVRLMLCTKDIFMLFQWHSF----------------------------------------HLCYRFPSPLLCF----------------------------VEKTIQWTKQKNKIAMMMV--------------AIIQL----SFFWSSYCFSAAI-----------------------------------------------------------------------------------------------------------------------------------------------------------------------------------------------------------------------------------------------------------------------------------------------------------------------------------------------------------------------------------------------------------HHFTSSKCSSLKWHL---------------------------------------------------KQ--------------------------------------------------------------------------------------------------------------------------------------------------------------------------------------------------------------------------------------------KQCSS-----------------------------------------I-------------------------------------S------ETFWSLSM--------------------------QLPTFLSTW-------------------ARQKSFGEHFMIE----------------------------------------------------FGSYGDQNLHD-------------------F-------PCFM-------TTE--------------FVYS---------------------------------------------------IETR------------------------------------------------------------WRVV---------------------------------------------------------------------------------------------------------------------------------------------------------------------------------------------------------------------------------------------------------------------------------------------------------------------------------------------------------------------------------------------------------------------------------------------------------------------------------------------------------------------------
