# Supplementary material for: Evolution of neuropeptide Y/RFamide-like receptors in nematodes
Source: Heliyon. 2024 Jul 15;10(14):e34473. doi: 10.1016/j.heliyon.2024.e34473 (PMC11315170; doi:10.1016/j.heliyon.2024.e34473)
Supplement: MMC 3 — Resulting Multiple Sequence Alignment. [file mmc3.zip › Suppl_3_Multiple_sequence_Alignments/frpr3.fasta]

>10-frpr3C26F161_SCAPT_1926_16281_19801_steinernema_scapterisci_PRJNA204942
-------------------------------------------------------------------------MEEESSQLLFSLSLLCTLVMVIMCMAGVIG-----------------NSLSLFIFT-------------------------------------RPSFRKRSI---------------------NVLLA---ALSASDL------------------------CLC--------------------------------------------------------------------LLAIPV--------------------------FSI---------------------------------------------------------------------------------------------------------------------------------------------------------------------------------------------------------------------------------------------------------------------------------------------------------SQLQA--------------LVPAI----LRAGETRRELVAS---------------------------------------------------------------------------------------------------------------------------------------------------------------------------------------------------------------------------------------------------------------------------------------------------------------------------------------------------------------------------------------------------------------------------------------------------------------------------------------------------------------------------------------------------------------------------------------------------------------------------------------------------------------------------------------------------------------------------EKREH-----------------------------------------S---------------------------------------------------------------------------------------------------------------------------------------------------------------------------------------------------------T-------AKMM---------------------L--FVVI--------------------------------------------------------------------------------------------------------------------------------------------------------------------------------------------------------------------------------------------------------------------------------------------------------------------------------------------------------------------------------------------------------------------------------------------------------------------------------------------------------------------------------------------------------------------------------------------------------------------------------------------------
>20-frpr3C26F161_CSP32.scaffold00224_38822_43080_caenorhabditis_sulstoni_PRJEB12601
--------------------------------------------------------------------------------MLLLLSRVLVAVMTIMCFVGIVT-----------------NFLSLVIYT------------------------------------R-RTFRKKSI---------------------NVLLS---ALSATDL-------------CVCLLA---IPVFA----STQ-------------------LQTWIPASVTAMTM----------------------------VYLYPV---------TIMFQSM---SVW----LLV--SI-----TID-----R----YL----A-----------VC---HPF------------------------------------------------------------------------------------MVNTYCSRNRALSI-----------------VGVVVFFSIAYNSVRFW--EWR---------------------------------------------------------IDFKPVLRGNPHF----------------------------MLWYQNVAT-----MLSQF--------------LLPLV----VLCVLNLQVARTI--------------------------------------------------------------------------------------------------------------------------------------------------------------------------------------------------------------------------------------------------------------------------------------------------------------------------------------------------I------------------------EA------------------------------SEQRRELVASV-------------------------------------------------------KR--------------------------------------------------------------------------------------------------------------------------------------------------------------------------------------------------------------------------------------------EHSTA-----------------------------------------K-----------------MM----------IMV-----V------IVFL---V--CY----------------------TFSFVLNVT---------------------EIYDETLFQSE----------------------------------------------------FGFLLND-INN-------------------V-------LVVV-------NSS-SA--------F--VFYY-------T----Y--------------------------------------S-TR------------------------------FRNNA-------------------------RTLP-----------------------------------------------------------------------------------------------------------------------------------------------------GIRWFASLSKFNVYDTESTMAPNRTM--------------------------------------------------------------------------------------------------------------------------------------------------------------------------------------------------------------------------------------------------------------------------------------------------------------------------------------------
>26-frpr3C26F161_Crem_Contig3_81404_1506086_caenorhabditis_remanei_PRJNA53967
--------------------------------------------------------------------------------MLDLLSRVMVTVMTMMCFVGIVT-----------------NFLSLYIYT------------------------------------R-KTFRKKSI---------------------NVLLS---ALSATDL-------------SVCLLAIPVFASTQ--------------------------LQQWIPPEVTAMIM----------------------------VYLYPV---------TIMFQSM---SVW----LLV--SI-----TID-----R----YL----A-----------VC---HPF------------------------------------------------------------------------------------MVNTYCTKNRALVT-----------------VGVVVLFSSAYNAVRFW--EYTINFDVAPENRTVE--------------------------------------------QMVKPMLRSNPYF----------------------------LLWYQNVAT-----MVSQF--------------AFPLV----MLCVLNIQVARTI---------------------------------------------------------------------------------------------------------------------------------------------------------------------------------------------------------------------------------------------------------------------------------------------------------------------------------------------------------------------------IE------------------------------ASEQRRELVASV------------------------------------------------------KR--------------------------------------------------------------------------------------------------------------------------------------------------------------------------------------------------------------------------------------------EHSTA-----------------------------------------K-----------------MM----------IMV-----V------IVFL---V--CY----------------------IFSFILNIT---------------------EIYYEEIFSSP---------------------------------------------------FGYFLNDI--NN-------------------V-------LVVV-------NSS-CA--------F--IFYY------KY----S----------------------------------------TR------------------------------FRNQA-------------------------RTLP-----------------------------------------------------------------------------------------------------------------------------------------------------GIRWFASMSKFNVYDTEVTPNRSMTTRYKGTSSSRLSSSHNLLYKPS--YSKACDI--------------------------------------------------------------------------------------------------------------------------------------------------------------------------------------------------------------------------------------------------------------------------------------------------------------
>32-frpr3C26F161_Cbre_Contig25_707153_711169_caenorhabditis_brenneri_PRJNA20035
--------------------------------------------------------------------------------MLDLLSRVMVTVMTMMCFVGIVT-----------------NFLSLYIYT-------------------------------------RRTFRKKSI---------------------NVLLS---ALSASDL-------------SVCLLAIPVFASTQ--------------------------LQQVIPPEITAMIM----------------------------VYLYPV---------TIMFQSM---SVW----LLV--SI-----TID-----R----YL----A-----------VC---HPF------------------------------------------------------------------------------------MVNTYCTRGRALVT-----------------VGAVVLFSFAYNAVRFW--EYTINFDVVNRTVE----------------------------------------------DMVELKLRADPYF----------------------------LLWYQNVAT-----LITQF--------------AFPLV----VLCVLNIQNEFQV-----------------------------------------------------------------------------------------------------------------------------------------------------------------------------------------------------------------------------------------------------------------------------------------------------------------------------------------------------------------------------------------------------------ARTIIEASEQRRELVASV------------------------------------------------KR--------------------------------------------------------------------------------------------------------------------------------------------------------------------------------------------------------------------------------------------EHSTA-----------------------------------------K-----------------MM----------IMV-----V------IVFL-----VCY----------------------IFSFVLNII---------------------EIFNDGLFNSA---------------------------------------------------IGYFLNDI--NN-------------------V-------LVVV-------NSS-SA--------F--VFYY--------------------------------------------------KYSTR------------------------------FRNQA-------------------------RTLP-----------------------------------------------------------------------------------------------------------------------------------------------------GIRWFASMSKFNVYDTETTPNRSMTTRYK-----------------------------------------------------------------------------------------------------------------------------------------------------------------------------------------------------------------------------------------------------------------------------------------------------------------------------------------
>26-frpr3C26F161_CALSFV010000218.1_615254_635358_+_parapristionchus_giblindavisi_genomic
--------------------------------------------------------------------------------MISTLSLICALVMNVMCIVGIVA-----------------NSLSLFIYT------------------------------------R-PNFNKRSI---------------------NIFLA---ALSASDL-------------VVSLLAVPVFSISQ--------------------------LQSLMPGTPMITATVM--------------------------LYFYPV---------TLMAQTM---SVW----LLV--AI-----TID-----R----YL----A-----------VC---HPF------------------------------------------------------------------------------------VVASYCTKKRALIT-----------------VAIITIFSIAYNFVRFW--EFTLNGEWIPVNTSGVV-----------E-------------------------------DLLVPLLRGDKMF----------------------------MLLYQNLLT-----LLTQF--------------LLPLI----VLCYFNFEVIRTI---------------------------------------------------------------------------------------------------------------------------------------------------------------------------------------------------------------------------------------------------------------------------------------------------------------------------------------------------------------------------LK------------------------------ATEQRRELVSSE------------------------------------------------------RR--------------------------------------------------------------------------------------------------------------------------------------------------------------------------------------------------------------------------------------------EHSTA-----------------------------------------K-----------------MM----------IYV-----V------LVFI---F--CY----------------------TFSFMLNVA---------------------EIIDESLFRSS----------------------------------------------------VGYLLND-VNN-------------------I-------LIVL-------NSS-SS--------I--IFYC------TY----S----------------------------------------TR------------------------------YNRVQ-------------------TLCPIWWDSY-----------------------------------------------------------------------------------------------------------------------------------------------------QCHLIVSTNARKETLIVFRVFTNYMAYRLSSVCLVHNRNYLYLSYSI--SCWI-----------------------------------------------------------------------------------------------------------------------------------------------------------------------------------------------------------------------------------------------------------------------------------------------------------------
