# Supplementary material for: Evolution of neuropeptide Y/RFamide-like receptors in nematodes
Source: Heliyon. 2024 Jul 15;10(14):e34473. doi: 10.1016/j.heliyon.2024.e34473 (PMC11315170; doi:10.1016/j.heliyon.2024.e34473)
Supplement: MMC 3 — Resulting Multiple Sequence Alignment. [file mmc3.zip › Suppl_3_Multiple_sequence_Alignments/frpr4.fasta]

>21-frpr4_Cang_2012_03_13_00535_17285_21768_caenorhabditis_angaria_PRJNA51225
-----------------------------------------------------------------------------MSSPEWNFRQYMSFIYLPVILIGIIG-----------------NMLSFYAYR--------------------------------------GKNRKSMV---------------------AFLLY---SLSLSEI-------------ILLVLA---LPLFS--------------------------------------------------------------------LMWLPI---------QNTTFML----------LVV--TG------------------FF----G-----------FC--------------------------------------------------------------------------------------------------------------------------------------------------------------------------------------------------------HFFSMGLKIAESF-------------------------------------------------------------AGEFL----TVGNYQVEILGEM--------------------------------------------------------------------------------------------------------------------------------------------------------------------------------------------------------------------------------------------------------------------------------------------------------------------------------------------------------------------------------------------------------------------------------------------------------------------------------------------------------------------------------------------------------------------------------------------------------------------------------------------------------------------------------------------------------------------------------------------------------------------------------------------------------------------------------------------------------------------------------------------------------------------------------------------------------------FN-------------------F-------LIIL-------HTA-ST--------F--FIYY--------------------------------------------------IFSER------------------------------FRATI-------------------------KGLL---------------------------------------------------------------------------------------------------------------------------------------------------------------------------------------------------------------------------------------------------------------------------------------------------------------------------------------------------------------------------------------------------------------------------------------------------------------------------------------------------------------------------
>28-frpr4C54A122a1_CSP31.scaffold03167_0_20924_caenorhabditis_uteleia_PRJEB12600
---------------------------------------------------------MMESMDF----------------------------HEIMSFV--------YLPVILI-----GLL----G----NCLS---FYAYSR--------------------------------------------------------------PNRKSMVGFLLYSLS-----ISDIFL----LLFALPLFSVMY-------------------------------LPIWSYQEKSF----------------------------------------------------------------------------------IVAYTAKYVYPLCMMAK----------------------------------------TC--------SLYIMMIITIER-----W---IAVCRP-----------------------------LEVQIWCRYTTSTKSI-----------------------------------------------------------LCVLLFAVILNFPRFYEFEIENKNGIMIFRRELLDSERHWWY--------------------------------------------FMFYFIIISIIFDYL------LPFAV-MFIANMNIISELRRT-------------------------------------------------------------------------------------------------------------------------------------------------------------------------------------------------------------------------------------------------------------------------------------------------------------------KKERSL------------------MTT---------QQQKEQNTTVMLLVIT---------------IFF----GFC----HFF---SMALKIAE-------------------------------SFAGGFLTIENIYL-------EMLGEIF-------NFLII-----LHT----SSTFFIYY--M-FSEKF------------RQ--------IINNLW-------------------------------------------------------------------------------------------------------------------------------------------------------------------------------------------
>33-frpr4C54A122a1_Cjap.Contig17605_45942_76546_caenorhabditis_japonica_PRJNA12591
---------------------------------------------------------MMESMDF----------------------------HKIMAFI--------YLPTILI-----GLF-G-------NILS---LYAYSR--------------------------------------------------------------PNRKSMVGFLLYSLS-----ISDIFM----LVFALPLFSIMY-------------------------------LPIWSDEQKSF----------------------------------------------------------------------------------VVAYTAKYVYPLCMMAK----------------------------------------TC--------SLYIMVLITIER-----W---IAVCRP-----------------------------LEVQIWCRYTTSSYSI-----------------------------------------------------------STIIVFAVILNFARFFEFKIEYVDGLMFFKRELLDSEKHWWY--------------------------------------------FMFYFIILSIIFDYT------VPFAI-MFVANMLIISELRRT-------------------------------------------------------------------------------------------------------------------------------------------------------------------------------------------------------------------------------------------------------------------------------------------------------------------KKERSL------------------MTI---------QQQKEQNTTVMLLVIT---------------IFF----GFC----HFF---SMALKIAE-------------------------------SFAGGFLTIQNIYL-------EMLGEIF-------NYLII-----LHT----ASTFFIYY--I-FSEKF------------RQ--------IIRTIW-------------------------------------------------------------------------------------------------------------------------------------------------------------------------------------------
>41-frpr4C54A122a1_Cbre_Contig495_79721_96774_caenorhabditis_brenneri_PRJNA20035
---------------------------------------------------------MMESMDF----------------------------HKIMAFV--------YLPTILI-----GLL-G-------NVLS---LYAYSR--------------------------------------------------------------PNRKSMVGFLLYSLS-----ISDIFL----LVFALPLFSIMY-------------------------------LPIWTDEQRSF----------------------------------------------------------------------------------VVAYTAKYVYPLCMMAK----------------------------------------TC--------SLYIMVLITIER-----W---IAVCRP-----------------------------LEVQIWCRYTTSSYSI-----------------------------------------------------------AAIIIFAVVLNFARFFEFEIEYVDGLVLFKRELLDSDKHWWY--------------------------------------------FMFYFIIVSIIFDYT------VPFVI-MFVANMLIISELRRT-------------------------------------------------------------------------------------------------------------------------------------------------------------------------------------------------------------------------------------------------------------------------------------------------------------------KKERSL------------------MTI---------QQQKEQNTTVMLLVVT---------------IFF----GFC----HFF---SMALKIAE-------------------------------SFAGGFLTIHNIYL-------EMLGEIF-------NYLII-----IHT----ASTFFIYF--I-FSEKF------------RQ--------VIKGLWKPGQYR-------------------------------------------HNSLPEVVVNFTER----------------------------------------------------------------------------------------------------------------------------
>31-frpr4C54A122a1_CSP40.scaffold00231_475012_506821_caenorhabditis_tribulationis_PRJEB12608
---------------------------------------------------------MMESMDF----------------------------HKIMAFV--------YLPTILI-----GLL----G----NILS---LYAYSR--------------------------------------------------------------PNRKSMVGFLLYSLS-----ISDIFL----LVFALPLFSIMY-------------------------------LPIWTDEQKSF----------------------------------------------------------------------------------VVAYTAKYVYPLCMMAK----------------------------------------TC--------SLYIMVLITIER-----W---IAVCRP-----------------------------LEVQIWCRYTTSSYSI-----------------------------------------------------------AAIIIFAVVLNFARFFEFEIEYMEGQVFFKRELLDSDKHWWY--------------------------------------------FMFYFILISIIFDYT------VPFVI-MFVSNMLIISELRRT-------------------------------------------------------------------------------------------------------------------------------------------------------------------------------------------------------------------------------------------------------------------------------------------------------------------KKERSL------------------MTI---------QQQKEQNTTVMLLVIT---------------IFF----GFC----HFF---SMALKLAE-------------------------------SFAGGFLTIHNIYL-------EMLGEIF-------NYLII-----IHT----ASTFFIYY--I-FSERF------------RQ--------VIKGIW-------------------------------------------------------------------------------------------------------------------------------------------------------------------------------------------
>19-frpr4C54A122a1_CSP26.scaffold01137_11815_43635_caenorhabditis_zanzibari_PRJEB12596
---------------------------------------------------------MMESMDF----------------------------HKIMAFV--------YLPTILI-----GLF----G----NILS---LYAYSR--------------------------------------------------------------SNRKSMVGFLLYSLS-----ISDIFL----LVFALPLFSIMY-------------------------------LPIWTDEQKSF----------------------------------------------------------------------------------VVAYTAKYVYPLCMMAK----------------------------------------TC--------SLYVMVLITIER-----W---IAVCRP-----------------------------LEVQIWCRYTTSSYSI-----------------------------------------------------------GAIIIFAVVLNFARFFEFEIEYVEGQVYFKRELLDSDKHWWY--------------------------------------------FMFYFILISIIFDYT------VPFVI-MFVSNMLIISELRRT-------------------------------------------------------------------------------------------------------------------------------------------------------------------------------------------------------------------------------------------------------------------------------------------------------------------KKERSL------------------MTI---------QQQKEQNTTVMLLVIT---------------IFF----GFC----HFF---SMALKLAE-------------------------------SFAGGFLTIHNIYL-------EMLGEIF-------NYLII-----IHT----ASTFFIYY--I-FSERF------------RQ--------IIKGIWKPEQYR-----------------------------------------HNSLPDGVLNISERYNSKWILL----------------------------------------------------------------------------------------------------------------------
