# Supplementary material for: Evolution of neuropeptide Y/RFamide-like receptors in nematodes
Source: Heliyon. 2024 Jul 15;10(14):e34473. doi: 10.1016/j.heliyon.2024.e34473 (PMC11315170; doi:10.1016/j.heliyon.2024.e34473)
Supplement: MMC 3 — Resulting Multiple Sequence Alignment. [file mmc3.zip › Suppl_3_Multiple_sequence_Alignments/frpr5.fasta]

>29-frpr5C56A33a1_RSKR_contig0000035_17492_47612_rhabditophanes_kr3021_PRJEB1297
--------------------------------------------------------------------------------------------FNFIVII------ISLPCVSVC-----GLA-----S---NVVN---FYIYSR-------------------------------------------------------------PSMAKSSSNTYLLALS-----CSDWLV----VITGVFIFW----------------------------------IDSARSYIPAL---------------------------------------------------------------------------------AQAPYSTVYALPFGYMAQ----------------------------------------TN--------SIYFTVAAAIDC-----Y---FNVLMT------------------------------------------------------------------------------------------------------------------------------------------------------------------------------------------------------------L------LPFMF-LLVLNAFIVAKQSTK---------------------------------------------------------------------------------------------------------------------------------------------------------------------------------------------------------------------------------KNDDQ---------------------------LPHNGLE-------------------------------------------KKISIP------------------LET---------SKDESTGDTITLIMVV---------------VLF----LLC----NFL---SLFVNLIE-----------------------------------TFFEPDPLLL-------NLLSDAS-------NFLVI-----FNS----SVNSIIYV--T-FNEKY------------RQ--------LFKEL------------------------------------------------PSEPSSPIWKPQTVQNQ---------------------------------------------------------------------------------------------------------------------------
>7-frpr5C56A33a1_GLAS_5830_38619_70209_steinernema_glaseri_PRJNA204943
------------------------------------------------------------HEDY----------------------------SPLYAWV--------------------------------NYVL-----------------------------------------------------------------------------IILALPSLS-----VFGVLT----NIVNVFVYS----------------------------------------------------------------------------------------------------------------------------------RKRVYTLPFGYMAQ----------------------------------------TC--------SIYFTVAAAFDC-----Y-------------------------------------------------------------------------------------------------------------------------------------------------------------------------------------------------------VXXXICYMYMVLMTL------LPFLF-LLVLNAFIVVRQSTT--------------------------------------------------------------------------------------------------------------------------------------------------------------------------------------------------------------------------------------------------------------------------------------------------------------------KTDAS------------------------------FAESSGDDTITMIMVV---------------VLF----LCC----NTL---ALIVNMIE-----------------------------------TFFSPDPLLL-------NLLSDAS-------NFLVI-----FNS----SVNCVIYM--I-FNKEY------------RE--------TFRQVQKSWIAE-----------------------------------------VKIVESGDGRFDKRPHIVVKPISGFKPDGISITAL---------------------------------------------------------------------------------------------------------
>23-frpr5C56A33a1_FELT_4672_35161_66323_steinernema_feltiae_PRJNA204661
----------------------------------------------------HEDYSPLYAWFN----------------------------YVLIILA--------LPSLSVF-----GVLT--------NIVN---VFVYSR---------------------------------------------------------------KRQSSANTYLLFLG-----CSDFLV----ILTGLFIFW----------------------------------IDSARSYIQEL---------------------------------------------------------------------------------ARAPYTTVYTLPFGYMAQ----------------------------------------TC--------SIYFTVAAAFDC-----Y----------------------------------------------------------------------------------------------------------------------------------------------------------------------------------------------------------------------------INCTL----------------------------------------------------------------------------------------------------------------------------------------------------------------------------------------------------------------------------------------------------------------------------------------------------------------------------------------------------------------------------------LALIV-----------------------------------NMIETFFD---------------------------------------PDPLLL-------NLLSDAS-------NFLVI-----LNS----SVNCVIYM--I-FNKEY------------RE--------TFKSWIAEVKIM----------------------------------------ESGDGRYDKPHIYVKPIAGFKPDNISITAL---------------------------------------------------------------------------------------------------------------
>16-frpr5C56A33a1_PDA_v2_scaffold2818_0_8443_panagrolaimus_davidi_PRJEB32708
---------------------------------------------------------HDDYSPI----------------------------YAWYNWV--------LIIICLPSIFVFGVL-----S---NCVN---VFIYSR--------------------------------------------------------------KRMKSSANTYLLFLS-----CSDFLV----ILTGLFIFW----------------------------------VDSARSYIQEL---------------------------------------------------------------------------------SRAPYTTVYTLPFGYMAQ----------------------------------------TC--------SIYFTVAAAVDC-----Y---INMYMM---------------------------------------------------------------------------------------------------------------------------------------------------------------------------------------------------------LMTL------LPFFF-LLVLNAIIIIKQTNQ---------------------------------------------------------------------------------------------------------------------------------------------------------------------------------------------------------------------------------ANAKATSSAIQALETSSVTSATTFD---------------------------------------------------------ATDCDS------------------LIS---------EAAVSPDDTITMIAVV---------------ILF----LLC----NTL---ALVVNLIE-----------------------------------TFFEPDALLL-------NMLTDTS-------NFLVV-----LNS----SVNCIIYL--I-FNKEY------------RA--------VF-----------------------------------------------------------------------------------------------------------------------------------------------------------------------------------------------
>17-frpr5C56A33a1_PDA_v2_scaffold5816_0_20465_panagrolaimus_davidi_PRJEB32708
---------------------------------------------------------HDDYSPI----------------------------YAWYNWV--------LIIICLPSISVFGVL-S-------NCVN---VFIYSR--------------------------------------------------------------KRMKSSANTYLLFLS-----CSDFLV----ILTGLFIFW----------------------------------VDSARSYIQEL---------------------------------------------------------------------------------SRAPYTTVYTLPFGYMAQ----------------------------------------TC--------SIYFTVAAAVDC-----Y-----------------------------------------------------------------------------------------------------------------------------------------------------------------------------------------------------------------------------------------------------------------------------------------------------------------------------------------------------------------------------------------------------------------------------------------------------------------------------------------------------------------------------------------------------------------------------------------------------------------------------------------------------------------------------------------------------------------------------------------------IN---------------------------------------------------------------------------------------------------------------------------------------------------------------------------------------------------------------------------------------------
>3-frpr5C56A33a1_ACAC_contig0000018_110341_145277_angiostrongylus_cantonensis_PRJEB493
--------------------------------------------------------------------------------------------------------------VCLK-----------------SFSK---TYCTIR--------------------------------------------------------------RAKQICFSVMVASI------LYNSLR--------FPQFN----------------------------------LRKCFHDTSGV-----------------------------------------------------------------------------------------------------------------------------------------------------SSVAHKNTTSNY-----Y---QKQSHC-------------------------------QGYSDHFQDQVIEI----------------------------------------------------------------------------------------------------------------------------------------------------------------------CPTSL-FFTINMAYNVY------------------------------------------------------------------------------------------------------------------------------------------------------------------------------------------------------------------------------------------------------------------------------------------------------------------------------------------------------------------------------------------LYM----IMC----LIQ---ALIVNLIE-----------------------------------TFFDPDPLLL-------NLLSDAS-------NFLVV-----LNS----SVNCVIYF--V-FNNIY------------REIFSITHESPVWQPLTQCSLQ----------------------------------------NMKWPFATRWLAEVNILEGGEDDRRPHIVVKPFNDVADKGSMSITAL----------------------------------------------------------------------------------------------
>30-frpr5C56A33a1_scf7180000986750_463153_494372_diploscapter_coronatus_PRJDB3143
--------------------------------------------------------------------------------------------VCWHSLS---------KDYCTV---------------------------------------------------------------------------------------------ARAKQICYTIVVVS-----IMYNSL-------RLPQFN----------------------------------LRKCFHETSGV--------------------------------------------------------------------------------------SFEILYLYVPHPS--------------------------------------------------LFPLCILIGYSN-----S---GIILQE-------------------------------QMIEICPTTLFSMI-------------------------------------------------------------------------------------------------------------------------------------------------NTVYNVYMYMVLMTL------LPFFF-LLCLNAIIVMRQNAA---------------------------------------------------------------------------------------------------------------------------------------------------------------------------------------------------------------------------------QGNGNLESENLYKKFFN-----------------------------------------------------------------PKMNNF------------------TNELLKSPMTVKPTVGNGDDTITMIMVV---------------VLF----LCC----NTL---ALIVNVVE-----------------------------------RFFEPNAIFL-------NLITDAS-------NFLVI-----LNS----SVNCIIYY--V-FNRIY------------RDLFTGRESPIWQPLTQRSLPN-----------------------------------------FEWPGRKISSCRPMARWLAEVNIVDNEVSEQRPHILVKPIRESSDRPSRASRTEDSISITAL------------------------------------------------------------------------------
>29-frpr5C56A33a1_scf7180000986756_57318_87942_diploscapter_coronatus_PRJDB3143
-----------------------------------------------------------------------------------------------EQMI--------------------------------EICP---TILFSM--------------------------------------------------------------INTVYNVYMYMVLMT---------------LLPFFFLLC----------------------------------LNAIIVMRQNA--------------------------------------------------------------------------------AQGNGNLESENLYKKFFFK--------------------------------------------------CNLVGTIPRMNC-----Y----------------------------------------------------------------------------------------------------------------------------------------------------------------------------------------------------------------------------KPTV---------------------------------------------------------------------------------------------------------------------------------------------------------------------------------------------------------------------------------------------------------------------------------------------------------------------------------------------------------------------------GNGDDTVTMIMVV---------------VLF----LCC----NTL---ALIVNVVE-----------------------------------KFFEPNAIFL-------NLITDAS-------NFLVI-----FNS----SVNCIIYY--V-FNRIY------------RD--------LFTGRESPIWQP-----------------------------------------LTQRSLPNFEWPGRK-----------------------------------------------------------------------------------------------------------------------------
>25-frpr5C56A33a1_contig798_0_18042_setaria_digitata_PRJNA479729
-------------------------------------------------------------------------------------------------------------EICPT------------------------PLFFAI-----------------------------------------------------------------NTIYNVYMYMVL----------------------------------------------------------MTLLPFLFLSI-----------------------------------------------------------------------------------------------------------------------------------------------------LNAIIVVQQSSK-----S---QAIVLD-------------------------------------------------------------------------------------------------------------------------------------------------------------------------------------------------------------------FNSFF-FFFFEIFEILKVSDR------------------------------------------------------------------------------------------------------------------------------------------------------------------------------------------------------------------------------------------------------------------------------------------------------------------------------------------------------------SDDTITMIMVV---------------VLF----LCC----NIL---ALIVNVIE-----------------------------------TFFQPSTLLL-------NFFTDAS-------NFLVI-----LNS----SINCLIYY--N-FNKEY------------KN--------IV-----------------------------------------------------------------------------------------------------------------------------------------------------------------------------------------------
>29-frpr5C56A33a1_BPAG_scaffold0000375_2114_28907_brugia_pahangi_PRJEB497
-----------------------------------------------------------------------------------------------------------------------------------EICP---TSLFFA--------------------------------------------------------------INTIYNVYMYMVLMT---------------LLPFLFLSI----------------------------------LNAIIVVQQSS-----------------------------------------------------------------------------------------------------------------------------------------------------VFFLFLDIFVKK-----K---LIINLL-------------------------------------------------------------------------------------------------------------------------------------------------------------------------------------------------------------------------LVKFKLLISLSLIGS-------------------------------------------------------------------------------------------------------------------------------------------------------------------------------------------------------------------------------------------------------------------------------------------------------------------------------------------------------------DDSITMVMVV---------------ILF----LCC----NIL---ALIVNVIE-----------------------------------TFFEPSTLLL-------NFLTDTS-------NFLVV-----LNS----SINCLIYY--T-FNKEY------------KE--------VFDDTVTKRWVA----------------------------------------EIQIEHRNESDTLHPRIYVLPLRKYIVRNVSITTL----------------------------------------------------------------------------------------------------------
>39-frpr5C56A33a1_WBA_contig0000025_17621_50526_wuchereria_bancrofti_PRJEB536
-----------------------------------------------------------------------------------------------------------SASYCTI---------------------------------------------------------------------------------------------RRACEINTCIT--------VCSIIY----NSLRFPQFN----------------------------------LRKCLHGSSEI-------------------------------------------------------------------------------------CPTSLFFAINTIYN--------------------------------------------------VYMYMVLMTLLP-----F---LFLSIL------------------------------NAIIVVQQSSVFFLQ-------------------------------------------------------------------------------------------------------------------------------------------------FIFMTCIMKKLKISV------FVHILSSASLGHITNTMLQPT--------------------------------------------------------------------------------------------------------------------------------------------------------------------------------------------------------------------------------------------------------------------------------------------------------------------------------------------DR---------NGTIGSDDSITMVMVV---------------ILF----LCC----NIL---ALIVNVIE-----------------------------------TFFEPSTLLL-------NFLTDTS-------NFLVV-----LNS----SINCLIYY--T-FNKEY------------KK--------VFADTVTKRWVA----------------------------------------EIQIEHRNESDTLHPRIYVLPLRKYVVRNVSITTL----------------------------------------------------------------------------------------------------------
>13-frpr5C56A33a1_EEL_scaffold0000355_7740_40143_elaeophora_elaphi_PRJEB502
------------------------------------------------------------------------------------------------------------ASYCTI---------------------------------------------------------------------------------------------RRACEINTFIT--------VCSIIY----NSLRFPQFN----------------------------------LRKCLHSGSKV------------------------------------------------------------------------------------IFKSFYLSKISHLVE----------------------------------------------------IIIEICPTSL-----F---FAI-------------------------------------------------------------------------------------------------------------------------------------------------------------------------------------------------NTIYNVYMYMVLMTL------LPFLF-LSILNAIIVVQQSSV------------------------------------------------------------------------------------------------------------------------------------------------------------------------------------------------------------------------------------------------------------------------------------------------------------------LSTFLDT------------------------------FVTAGSDDSITMIMVV---------------ILF----LCC----NIL---ALVVNVIE-----------------------------------TFFEPSTLLL-------NFLTDTS-------NFLVI-----LNS----SINCLIYY--T-FNKEY------------RK--------VFPMRKRWIAEI------------------------------------------QIEHRNESDISHPHIYVLPLRKYLTRNVSITTL----------------------------------------------------------------------------------------------------------
>34-frpr5C56A33a1_BTMF_scaffold0000142_0_20113_brugia_timori_PRJEB4663
-----------------------------------------------------------------------------------------------------------SASYCTI---------------------------------------------------------------------------------------------RRACEINTCIT--------VCSIIY----NSLRFPQFN----------------------------------LRKCLHGSSKL---------------------------------------------------------------------------------LKKCHCFRRITQLNLLTF--------------------------------------------------QEIIVEICPTSL-----F---FAI-------------------------------------------------------------------------------------------------------------------------------------------------------------------------------------------------NTIYNVYMYMVLMTL------LPFLF-LSILNAIIVVQQSSV---------------------------------------------------------------------------------------------------------------------------------------------------------------------------------------------------------------------------------FFLFLDIFV-------------------------------------------------------------------------KKKLII------------------NLLLVKFKLLISLSLIGSDDSVTMVMVV---------------ILF----LCC----NIL---ALIVNVIE-----------------------------------TFFEPSTLLL-------NFLTDTS-------NFLVV-----LNS----SINCLIYY--T-FNKEY------------KE--------VFDDTVTKRWVA----------------------------------------EIQIERRNESDTLHPRIYVLPLRKYIVRNVSITTL----------------------------------------------------------------------------------------------------------
>37-frpr5C56A33a1_CSP38.scaffold00109_60628_93974_caenorhabditis_quiockensis_PRJEB11354
-----------------------------------------------------------------------------------------------------------LPILSVF-----GVFT--------NIIN---IFLYTR--------------------------------------------------KQVVRLLYFCEHFRLENSANTYLLFLA-----CSDFMV----ILTGLFIFW----------------------------------IDSARSYIPEL---------------------------------------------------------------------------------ERAPYTTVYTLPFGYMAQ----------------------------------------TC--------SIYFTVAAAVDC-----F--------------------------------------VNKDYYCSVRRAKQIC-----------------------------------------------------------IVIVVLSIMYNSLRFPQFNLRKCFNEDTRDMVIEICPTTLFYTI------------------------------------------NSVYNIYMYMVLMTL------LPFFF-LLCINAIIVKRQSRQ-------------------------------------------------------------------------------------------------------------------------------------------------------------------------------------------------------------------------------------------------------------------------------------------------------------------SSDAEP------------------------------KNEGTSDDTITMIMVV---------------ILF----LAC----NTL---ALVVNIIE-----------------------------------NFAEPSAVLL-------NCLTDTS-------NFLVI-----FNS----SVNCIVYY--I-FNVDY------------RE--------MFIMYSKTLISL----------------------------------ISDEYCCCFKRRSRHYSSYQPVSTRLVFDRVSSPIWQPITSRALPNVDWPNTYNPSNVEDEIDSGWDDGSQLSSRTPKRWIAEVNIVDCEHRGGGRQPHIYVRPLANFPTNDTISITAL----------------------------
>29-frpr5C56A33a1_CSP31.scaffold00961_34368_65633_caenorhabditis_uteleia_PRJEB12600
-------------------------------------MVLEWEENQNSTKCLCPDIQREDYSPFFEWA------------------------NLLTIIL-------ALPVLSVF-----GVLT--------NIIN---VFLYTR--------------------------------------------------------------KRLQNSANTYLLFLA-----CSDFMV----IVTGLFIFW----------------------------------IDSARSYIEEL---------------------------------------------------------------------------------KQAPYTTVYTLPFGYMAQ----------------------------------------TC--------SIYFTVAAAVDC-----F---VNVCWS-----------------------------SQAKHYCTVRRAKQIC-----------------------------------------------------------ISIVVASVMYNSLRFPQFNLRKCINDQTQQQIIEICPTTLFITI------------------------------------------NSVYNIYMYMVLMTL------LPFFF-LLCINAIIVKRQASA-------------------------------------------------------------------------------------------------------------------------------------------------------------------------------------------------------------------------------------------------------------------------------------------------------------------KTDGTA---------P--------------------KNEGSSDDTITMIMVV---------------ILF----LAC----------NTLNNQNG---------------------------------NSSTKLILPSLD-------LNRCDQA-------SFAES-----ECA----VSPIWQPL----TTRNL----------------------PNVDWPNTYDPP----------------------------------------NVDDEIDSGWDDSSQISSRTPKRWVTEVVEDGQDRRPHIFVRPLPHTDNISITAL--------------------------------------------------------------------------------------
>5-frpr5C56A33a1_Scaffold524_29633_62780_caenorhabditis_tropicalis_PRJNA53597
-------------------------------------MILEWEGSENSTECLCSDIQRDDYSPFFEWANY----------------------LTIILAL---------PILSVF-----GVL-T-------NIIN---VFLYTR--------------------------------------------------------------KRLQNSANTYLLFLA-----CSDFMV----IVTGLFIFW----------------------------------IDSARSYIPEL---------------------------------------------------------------------------------TQAPYTTVYTLPFGYMAQ----------------------------------------TC--------SIYFTVAAAVDC-----F---VNVCWA-----------------------------SHSKHYCTVRRAKQIC-----------------------------------------------------------VSIVVVSIMYNSLRFPQFNLRKCFNDITKEQVIEICPTSLFVTI------------------------------------------NSVYNIYMYMVLMTL------LPFFF-LLCINAIIVKRQSRA---------------------------------------------------------------------------------------------------------------------------------------------------------------------------------------------------------------------------------KTDES-----------------------------------------------------------------------------------------------------TAP---------KNEGTSDDTITMIMVV---------------ILF----LAC----NTL---ALVVNFIE-----------------------------------NFTEPSPVLL-------NFLSDTS-------NFLVV-----FNS----SVNCIIYF--I-FNQDY------------RD--------VFKLYWKKLKRK-----------------------------LKRVLYEEYCCCCVPAASRNYSAYQPVSTRLVIDKAQNGNSTTKLILPSLDLNRSDQASFAESESAASPIWQPLTTRNLPNVDWPNIDDDIDSGWDDGSQMKMQISSRTPKRWLAEVNIVDVESSQGRHPRIYVRPLNQLPNNETISITAL-
>27-frpr5C56A33a1_CSP28.scaffold3344_cov80_16843_48849_caenorhabditis_panamensis_PRJEB28259
-------------------------------------MILEWEGSENSTECLCSDIQRDDYSPFYEWANY----------------------LTIILAL---------PILSVF-----GVL-T-------NIIN---VFLYTR--------------------------------------------------------------KRLQNSANTYLLFLA-----CSDFMV----IVTGLFIFW----------------------------------IDSARSYIPEL---------------------------------------------------------------------------------TQAPYTTVYTLPFGYMAQ----------------------------------------TC--------SIYFTVAAAVDC-----F---VNVCWA-----------------------------SHSKHYCTVRRAKQIC-----------------------------------------------------------VSIVVVSIMYNSLRFPQFNLRKCFNDITNEQVIEICPTSLFVTI------------------------------------------NSVYNIYMYMVLMTL------LPFFF-LLCINAIIVKRQSKA---------------------------------------------------------------------------------------------------------------------------------------------------------------------------------------------------------------------------------KSDE------------------------------------------------------------------------------------------------------TTP---------KNEGTSDDTITMIMVV---------------ILF----LAC----NTL---ALVVNFIE-----------------------------------NFTEPSPVLL-------NFLSDTS-------NFLVV-----FNS----SVNCVIYF--I-FNQDY------------RE--------MFQLYWKKLKRV----------------------------------LYDEYCCCCHSGSRNYAAYQPVSTRLVIDKSQNGNSSTKLILPSLDLNRSDQASFAESESAASPIWQPLTTRNLPNVDWPNIDDDIDSGWDDGSQMKMQISSRTPKRWLAEVNIVDVESSDGRHPRIYVRPLNQLPQNETISITAL-
>34-frpr5C56A33a1_Cjap.Contig18113_254653_284820_caenorhabditis_japonica_PRJNA12591
-------------------------------------MILEWEGSENSTECLCSDIQRDDYSPFFEWANY----------------------LTIILAL---------PILSIF-----GVLT--------NIIN---VFLYTR--------------------------------------------------------------KRLQNSANTYLLFLA-----CSDFMV----IVTGLFIFW----------------------------------IDSARSYIPEL---------------------------------------------------------------------------------TQAPYTTVYTLPFGYMAQ----------------------------------------TC--------SIYFTVAAAVDC-----F---VNVCWA-----------------------------SHSKHYCTVRRAKQIC-----------------------------------------------------------ISIVVVSIMYNSLRFPQFNLRKCFNDITNEQVIEICPTSLFVTI------------------------------------------NSVYNIYMYMVLMTL------LPFFF-LLCINAIIVKRQSKA-------------------------------------------------------------------------------------------------------------------------------------------------------------------------------------------------------------------------------------------------------------------------------------------------------------------KTDEAA---------P--------------------KNEGTSDDTITMIMVV---------------ILF----LAC----NTL---ALVVNFIE-----------------------------------NFTEPSPVLL-------NFLSDTS-------NFLVV-----FNS----SVNCIIYF--I-FNQDY------------RN--------VFKIYWKKLKRV----------------------------------LYDEYCCCVSSGRRNYAAYQPVSTRLTIDKNLNGTSTTKLILPSFDLNRSDQASFAESESTSSPIWQPLTTRNLPNVDWPNIDDDVDSGWDDGSQVKMQISSRTPKRWLAEVNIVDMESSEGRHPRIYVRPLNQLPNNNETISITAL
>20-frpr5C56A33a1_CSP39.scaffold02324_20621_52213_caenorhabditis_waitukubuli_PRJEB12602
-------------------------------------MILEWEGSENSTECLCSDIQRDDYSPFYEWANY----------------------LTIILAL---------PILSVF-----GVL-T-------NIIN---VFLYTR--------------------------------------------------------------KRLQNSANTYLLFLA-----CSDFMV----IVTGLFIFW----------------------------------IDSARSYIPEL---------------------------------------------------------------------------------TQAPYTTVYTLPFGYMAQ----------------------------------------TC--------SIYFTVAAAVDC-----F-VNFQVCWA-----------------------------SHAKHYCTVRRAKQIC-----------------------------------------------------------VSIVVVSIMYNSLRFPQFNLRKCFNDITNEQVIEICPTSLFVTI------------------------------------------NSVYNIYMYMVLMTL------LPFFF-LLCINAIIVKRQSKA---------------------------------------------------------------------------------------------------------------------------------------------------------------------------------------------------------------------------------KSDE------------------------------------------------------------------------------------------------------TTP---------KNEGTSDDTITMIMVV---------------ILF----LAC----NTL---ALVVNFIE-----------------------------------NFTEPSPVLL-------NFLSDTS-------NFLVV-----LNS----SVNCVIYF--I-FNQDY------------RE--------MFKLYWKKLKRV----------------------------------LYDEYCCCCHSGSRNYSAYQPVSTRLVIDKSQNGNSSTKLILPSLDLNRSDQASFAESESAASPIWQPLTTRNLPNVDWPNIDDDIDSGWDDGSQLKMQISSRTPKRWLAEVNIVDVESSEGGRHPRIYVRPLNQLPQNETISITAL
>28-frpr5C56A33a1_scaffold_6_718722_751125_caenorhabditis_latens_PRJNA248912
-------------------------------------MILEWEGSENSTECLCSDIQRDDYSPFFEWANY----------------------LTIILAL---------PILSVF-----GVLT--------NIIN---VFLYTR--------------------------------------------------------------KRLQNSANTYLLFLA-----CSDFMV----IVTGLFIFW----------------------------------IDSARSYIPEL---------------------------------------------------------------------------------TQAPYTTVYTLPFGYMAQ----------------------------------------TC--------SIYFTVAAAVDC-----F---VNVCWP-----------------------------SHAKHYCTVRRAKQIC-----------------------------------------------------------ISIVVVSIMYNSLRFPQFNLRKCFNDITKEQVIEICPTSLFVTI------------------------------------------NSVYNIYMYMVLMTL------LPFFF-LLCINAFIVKRQSKA-------------------------------------------------------------------------------------------------------------------------------------------------------------------------------------------------------------------------------------------------------------------------------------------------------------------KTDETA---------P--------------------KNEGTSDDTITMIMVV---------------ILF----LAC----NTL---ALVVNFIE-----------------------------------NFTEPSPVLL-------NFLSDTS-------NFLVV-----FNS----SVNCIIYF--I-FNQDYRDVFKMYWKKLKRV--------LYEEYCCCCVPA------------------------------------------GSRNYSAYQPVSTRLVIDKKFQTQNGSSSTKLILPSLDLNRSDQASFAESESAASPIWQPLTTRNLPNVDWPNIDDDIDSGWDDGSQMKMQISSRTPKRWLAEVNIVDMESSEGRHPRIYVRPLNHLPNNETISITAL-
>25-frpr5C56A33a1_JU765_contig6808_0_4573_propanagrolaimus_ju765_PRJEB32708
--------------------------------------------------------------PI--YAWF----------------------NWVLIII-------CLPSLSCF-----GIC-----T---NIIN---VYVYTR--------------------------------------------------------------KRMHGSANTYLLFLS-----CSDFFV----ILTGLFIFW----------------------------------IDSARSYIQEL---------------------------------------------------------------------------------SRAPYTTVYTLPFGYMAQ----------------------------------------TC--------SIYCTVAAAVDC-----Y---INVCCH---------------------------------RFGTNTAPKEQP----------------------------------------------------------------------------------------------------------------------------------------------------------------------KESSA-TLFCPSSTIRSDSHN-------------------------------------------------------------------------------------------------------------------------------------------------------------------------------------------------------------------------------------------------------------------------------------------------------------------STSESV------------------FTK---------DQPRCFSR-----------------------TRS----TTC----------TPCLPTTQ----------------------------------------------------SSSPSSC-----------------FSC----AATRWLSS--STSSKHF---------------------------LNPMRCF-----------------------------------------TCSPTPATSSSSSTVPSTASSTSFSTKNIAPF------------------------------------------------------------------------------------------------------------
>43-frpr5C56A33a1_Cbre_Contig2926_0_9925_caenorhabditis_brenneri_PRJNA20035
-------------------------------------MILEWEGDENSTECLCSDIQRDDYSPFFEWANY----------------------LTIIMAL---------PVLSVF-----GVL-T-------NIIN---VFLYTR--------------------------------------------------------------KRLQNSANTYLLFLA-----CSDFMV----IVTGLFIFW----------------------------------IDSARSYIPEL---------------------------------------------------------------------------------THAPYTTVYTLPFGYMAQ----------------------------------------TC--------SIYFTVAAAVDC-----F---VNVCWA-----------------------------SQAKHYCTVHRAKQIC----------------------------------------------------------------------------------------------------------------------------------------------------------------------ISIVIVSIMYNSLRFPQF----------------------------------------------------------------------------------------------------------------------------------------------------------------------------------------------------------------------------------------------------------------------------------------------------------------------------------------------------------NLRRCFNDITKEQVIE-----------------------IC----------PT------------------------------------------------------------------------SLFVT-----INS---------VYN--------------------------------------------------------------------------------------------------------------------------------------------------------------------------------------------------------------------------------
>32-frpr5C56A33a1_CSP40.scaffold00267_608673_641021_caenorhabditis_tribulationis_PRJEB12608
-------------------------------------MILDWEGSENSTECLCSDIQRDDYSPFFEWANY----------------------LTIILAL---------PILSVF-----GVL-T-------NIIN---VFLYTR--------------------------------------------------------------KRLQNSANTYLLFLA-----CSDFMV----IVTGLFIFW----------------------------------IDSARSYIPEL---------------------------------------------------------------------------------TQAPYTTVYTLPFGYMAQ----------------------------------------TC--------SIYFTVAAAVDC-----F---MNVCWA-----------------------------SQAKFYCTVRRAKEIC-----------------------------------------------------------ISIVVLSILYNSLRFPQFNLRKCFNDITKEEVIEICPTSLFVTI------------------------------------------NSVYNIYMYMVLMTL------LPFFF-LLCINAIIVKRQSKA---------------------------------------------------------------------------------------------------------------------------------------------------------------------------------------------------------------------------------KSDG------------------------------------------------------------------------------------------------------SAP---------KNEGTSDDTITMIMVV---------------ILF----LAC----NTL---ALVVNFIE-----------------------------------NFTEPSPVLL-------NFLSDTS-------NFLVV-----FNS----SVNCIIYF--I-FNQDY------------RDVFKMYWKKVKRVLVEEYCCC----------------------------------------CASSGGSRNYAAYQPVSTRLVIDKVQNGSSSTKLILPSLDLNKSDQASFAESESAASPIWQPLTTRNLPNVDWPNIDDDIDSGWDDGSQMKMQISSRTPKRWLAEVNIVSVESSEGRHPSIFVRPLNHLPNNETISITAL-
>20-frpr5C56A33a1_CSP26.scaffold00106_5391_38218_caenorhabditis_zanzibari_PRJEB12596
-------------------------------------MILDWEGSENSTECLCSDIQRDDYSPFFEKFSR----------------------ANYLTII------LALPILSVF-----GVL-T-------NIIN---VFLYTR--------------------------------------------------------------KRLQNSANTYLLFLA-----CSDFMV----IVTGLFIFW----------------------------------IDSARSYIPEL---------------------------------------------------------------------------------TQAPYTTVYTLPFGYMAQ----------------------------------------TC--------SIYFTVAAAVDC-----FM--NFVCWA-----------------------------SQAKFYCTVRRAKEIC-----------------------------------------------------------ISIVVLSILYNSLRFPQFNLRKCFNDITKEEVIEICPTSLFVTI------------------------------------------NSVYNIYMYMVLMTL------LPFFF-LLCINAIIVKRQSKA---------------------------------------------------------------------------------------------------------------------------------------------------------------------------------------------------------------------------------KSDG------------------------------------------------------------------------------------------------------SAP---------KNEGTSDDTITMIMVV---------------ILF----LAC----NTL---ALVVNFIE-----------------------------------NFTEPSPVLL-------NFLSDTS-------NFLVV-----FNS----SVNCIIYF--I-FNQDY------------RDVFKMYWKKVKRVLVEEYCCC----------------------------------------CVSSGGSRNYAAYQPVSTRLVIDKVQNGSSSTKLILPSLDLNKSEQASFAESESAASPIWQPLTTRNLPNVDWPNIDDDIDSGWDDGSQMKMQISSRTPKRWLAEVNIVDVESSEGRHPRIYVRPLNQLPNNETISITAL-
>3-frpr5C56A33a1_scf7180000006944_1_278662_310500_loa_loa_PRJNA246086
----------------------------------------------------------------------------------------------------------------------------------------------------------------------------------------------------------------EICPTPLFFAINT-----IYNVYM--------------------------------------------------------------------------------------------------------------------------------------------------------------------------------------------------------------------------------Y---MVLMTL-------------------------------------------------------------------------------------------------------------------------------------------------------------------------------------------------------------------LPFLF-LSILNAIIVVQQSSV-------------------------------------------------------------------------------------------------------------------------------------------------------------------------------------------------------------------------------------------------------------------------------------------------------------------FSVVL-------------------------------GLCDGSDDSITMIMVV---------------ILF----LCC----NIL---ALIVNVIE-----------------------------------TFFEPSTLLL-------NFLTDTS-------NFLVI-----LNS----SVNCLIYY--T-FNKEY------------KE--------VFVNTATKRWIA----------------------------------------EIQIEHRKESDTSHSRIYVLPLQKYIAKNVSITTL----------------------------------------------------------------------------------------------------------
>7-frpr5C56A33a1_scaffold1758_13830_45120_diploscapter_pachys_PRJNA280107
-----------------------------------------------------------------------------------------------EQMI--------------------------------EICP---TTLFSM--------------------------------------------------------------INTVYNVYMYMVLMT---------------LLPFFFLLC----------------------------------LNAIIVMRQNA-----------------------------------------------------------------------------------------------------------------------------------------------------AQGNGNLESENL-----Y---KKFCFK-----------------------------------------------------------------------------------------------------------------------------------------------------------------------------------------------------------------------------------------------------------------------------------------------------------------------------------------------------------------------------------------------------------------------------------------------------------------------------------------------------------------------------------------------------------------------------------------------PTVGNGDDTITMIMVV---------------VLF----LCC----NTL---ALIVNVVE-----------------------------------RFFEPNAIFL-------NLITDAS-------NFLVI-----FNS----SVNCIIYY--V-FNRIY------------RD--------LFSQAGRESPIW-----------------------------------------QPLTQRSLPNFEWPGRK---------------------------------------------------------------------------------------------------------------------------

>32-frpr5C56A33a1_HPBE_scaffold0002965_11575_28002_heligmosomoides_polygyrus_PRJEB1203
---------------------------------------------------------------------------------------------RSVVCWKIIS----------------------KDYC--------------------------------------TIRRAKQI-----------------------------CFSVIVV----------------------SIMYN--------------------------------------------------------------------SLRFPQ----------FNLRKC----------FHE---------TSG----------------------------VC---EPL--------------------------------------------------------------------------------------------------------------------------------------KPKLTRRFKEQII-----------------------------------------------EICPTSLFFTI------------------------------NMVYNVYMY-----MVLMT--------------LLPFL----FLLCLNAIIVLRQ-----------------------------------------------------------------------------------------------------------------------------------------------------------------------------------------------------------------------------------------------------------------------------------------------------------------------------------------------------------------------SLDTNK------------------------------QKEVFFFVLASQIDCFSSKVESADSLLKQANSSSSGGG--------------------------------------------------------------------------------------------------------------------------------------------------------------------------------------------------------------------------------------------------------------------------DDTIT-----------------------------------------M-----------------------------IMV-----V------ILFL-----ACN----------------------TLALIVNVI---------------------ETFFDPDPL-----------------------------------------------------LLNLLSDA--SN-------------------F-------LVIL-------NSS-VN--------C--VIYF--------------------------------------------------VFNKE------------------------------YREIF--------------------------------------------------------------------------------------------------------------------------------------------------------------------------------------------------------------------------------------------------------------------------------------------------------------------------------------------------------------------------------------------------------------------------------------------------------------------------------------------------------------------------------------------------------
>43-frpr5C56A33a1_NXFT01000205.1_13385_17792_meloidogyne_graminicola_PRJNA411966
--------------------------------------------------------------------------------------VCWRKILQFHCTIKKAK-----------------KIIIFIIIC----------------------------------SIIYNSLRFPQF-----------------------------NLRKCIH-------NGSGEMIIEICP---TYLFY--------------------------------------------------------------------YINTIY-------------------NVY----LYM----------------------FV----M-----------TL---FPF------------------------------------------------------------------------------------------------------------------------FILLLLNLLIIF--RKSINSKYNNKQLKKKK-------------------------------------------RFLNKFFKLNLKY----------------------------NYLIKLFLF-----NFNNT---------------INFF-LINLIFYFIKKLNFFF-----------------------------------------------------------------------------------------------------------------------------------------------------------------------------------------------------------------------------------------------------------------------------------------------------------------------------------------------------------------------------------------------------------------------------------------------------------------------------YK--------------------------------------------------------------------------------------------------------------------------------------------------------------------------------------------------------------------------------------------IKNLI-----------------------------------------L-----------------------------YFV-----V------ILFL---C--CN----------------------TLSLIVNLI---------------------ETFFEPDPL-----------------------------------------------------LLNLLSDA--SN-------------------F-------LVVF-------NSS-VN--------C--VIYL------------I--------------------------------------FNKE------------------------------YREVF--------------------------------------------------------------------------------------------------------------------------------------------------------------------------------------------------------------------------------------------------------------------------------------------------------------------------------------------------------------------------------------------------------------------------------------------------------------------------------------------------------------------------------------------------------
>30-frpr5C56A33a1_scaffold1224_cov75_4890_9413_meloidogyne_arenaria_PRJNA340324
--------------------------------------------------------------------------------------VCWRKQSPFHCTIKKAK-----------------NIIYLIIIC--------------------------------------------------------------------------------------------------------SIIYN--------------------------------------------------------------------SLRFPQ--------------------------FNL-----------------R----------------------KCIHDGSG---------------------------------------------------------------------------------------------------------------------------------------------------------------------------------------------------------------------------------------------------------DMIIE--------------ICPTY----LFYHINTIYN-----------------------------------------------------------------------------------------------------------------------------------------------------------------------------------------------------------------------------------------------------------------------------------------------------------------------------------------------------------------------------------------------------------------------------------------------------------------------------------------------------------------------------------------------------------------------------------------------------------------------------------------------------------------------------------------------------------------------------------------------------------------------------------------------------------------------------------------------------------PDPLLLNLL----------------------------------------------------------------------------------------SDA--SN-------------------F-------LVVF-------NSS-VN--------C--VIYL--------------------------------------------------IFNKE------------------------------YREVF--------------------------------------------------------------------------------------------------------------------------------------------------------------------------------------------------------------------------------------------------------------------------------------------------------------------------------------------------------------------------------------------------------------------------------------------------------------------------------------------------------------------------------------------------------
>38-frpr5C56A33a1_PgR024_1138739_1149050_parascaris_univalens_PRJNA386823
-----------------------------------------------------------------------------------FNYVLIIVALPTLSVFGVAT-----------------NIVNVFIYS------------------------------------R-KRLRSYIP-----------------------------ELARAPY-----------------TT----------------------------------------------------------------------------VYTLPF---------GYMAQTC---SIY----FTV--AA-----AVD-----C----YI----N-----------VV---RRA----------------------------------------------------------------------------------------------------------------KQINTCITVCSIVYNSLRFP--QFNLRKCLHESSQVIII-------------------------------------------EICPTSLFFTI------------------------------NTIYNVYMY-----MVLMT--------------LLPFL----FLLILNAIIVVQQ-------------------------------------------------------------------------------------------------------------------------------------------------------------------------------------------------------------------------------------------------------------------------------------------------------------------------------------------------SS------------------------NA------------------------------QGKKRTSTYAIVGSAKKQAMSKQLSPGND-------------------------------------SA--------------------------------------------------------------------------------------------------------------------------------------------------------------------------------------------------------------------------------------------DDTIT-----------------------------------------M-----------------------------IMV-----V------VLFL---C--CN----------------------TLALVVNVI---------------------ETFFDPDTL-----------------------------------------------------LLNFLTDG--SN-------------------F-------LVIF-------NSS-VN--------C--LIYL------IF----N----------------------------------------AE------------------------------YREVF--------------------------------------------------------------------------------------------------------------------------------------------------------------------------------------------------------------------------------------------------------------------------------------------------------------------------------------------------------------------------------------------------------------------------------------------------------------------------------------------------------------------------------------------------------
>40-frpr5C56A33a1_nDv.1.0.scaf02815_4306_10772_dictyocaulus_viviparus_PRJEB5116
-----------------------------------------------------------------------------------------------------------------------------------------------------------------------VCWKSLSK----------------------DYCTIRKAKQIC---------------LLVLVG---SILYN--------------------------------------------------------------------SLRFPQ--------------------------FNL-----------------R----------------------KC-------------------------------------------------------------------------------------------------------------------------------FHDTSGVKQII--------------------------------------------------------------EICPTSLFFAI------------------------------NMVYNVYLY-----MVLMT--------------LLPFL----FLLCLNTIIVLRQ---------------------------------------------------------------------------------------------------------------------------------------------------------------------------------------------------------------------------------------------------------------------------------------------------------------------------------------------------------------------------NI------------------------------DTPPENEMRCSTKV--------------------------------------------------------------------------------------------------------------------------------------------------------------------------------------------------------------------------------------------------------------------------------------------------DPADS-----------------------------------------L------------------------------------------------------------------------------LKPSSPAPN-----------------------------------------------------------------------------------SGDETITM-----------------------I-------MVVI---------------------L--FLAC---------------------------------------------------------------------------------------NTL--------------------------------------------------------------------------------------------------------------------------------------------------------------------------------------------------------------------------------------------------------------------------------------------------------------------------------------------------------------------------------------------------------------------------------------------------------------------------------------------------------------------------------------------------------
>21-frpr5C56A33a1_ACRNAN_scaffold11386_2925_7913_acrobeloides_nanus_PRJEB26554
---------------------------------------------------------------------------------------------LIVCWKSISS-----------------------HYC--------------------------------------TVKRARQI-----------------------------VASIVFL----------------------SIVYN--------------------------------------------------------------------SLRFPQ--------------------------FNL-----------------R----------------------KC---LHE-------------------------------------------------------------------------------------------------------------------------GSQVIITIIFF--QMKYNFYNNTKIEFVI--------------------------------------------EICPTTLFFTV------------------------------NTIYNVYMY-----MVLMT--------------LLPFL----FLLILNAFIVVKQ----------------------------------------------------------------------------------------------------------------------------------------------------------------------------------------------------------------------------------------------------------------------------------------------------------------------------------------------------------------------SFTPPRS------------------------------TENRKSCTLSGIQFTNRCKSACESQDG---------------------------------------SK--------------------------------------------------------------------------------------------------------------------------------------------------------------------------------------------------------------------------------------------DDTIT-----------------------------------------M-----------------------------IMV-----V------VLFL---C--CN----------------------TLALLVNII---------------------ETFFDPDPL-----------------------------------------------------LLNLLSDA--SN-------------------F-------LVIF-------NSS-VN--------C--IIYL------------I--------------------------------------FNKE------------------------------YRELF----------------------------------------------------------------------------------------------------------------------------------------------------------------------------------RTHSPIWKPLTS----------------------------------------------------------------------------------------------------------------------------------------------------------------------------------------------------------------------------------------------------------------------------------------------------------------------------------------------------------
>21-frpr5C56A33a1_ASIM_scaffold0000430_5084_12240_anisakis_simplex_PRJEB496
-----------------------------------------------------------------------------------------------VCWHSIAS-----------------SYCTV------------------------------------------RRAKQINT-----------------------------CIAICSI------------------------IYN--------------------------------------------------------------------SLRFPQ----FNLRKCFXDHSV----------WIS--GS-----TFQ-----RKHF-YT----Q-----------TK---DPT-------------------------------------------------------------------------------------------------------------------MISILGISFQLHAKRSV--III---------------------------------------------------------EICPTSLFFTV------------------------------NTIYNVYMY-----MVLMT--------------LLPFL----FLLILNAIIVYRQ-------------------------------------------------------------------------------------------------------------------------------------------------------------------------------------------------------------------------------------------------------------------------------------------------------------------------------------------------SR------------------------SA------------------------------QHAEKRFSSEKQPLKMDANNA---------------------------------------------QG--------------------------------------------------------------------------------------------------------------------------------------------------------------------------------------------------------------------------------------------ASDGT-----------------------------------------I-----------------TM----------IMV-----V------VLFL---C--CN----------------------TLALIVNII---------------------ETFFEPDTL-----------------------------------------------------LLNFLTDG--SN-------------------F-------LVIF-------NSS-VN--------C--LIYL-------I----F--------------------------------------S-TE------------------------------YREVF--------------------------------------------------------------------------------------------------------------------------------------------------------------------------------------------------------------------------------------------------------------------------------------------------------------------------------------------------------------------------------------------------------------------------------------------------------------------------------------------------------------------------------------------------------
>39-frpr5C56A33a1_nAv.1.0.scaf02271_4581_10311_acanthocheilonema_viteae_PRJEB1697
-----------------------------------------------------------------------------------------------------------------------------ASYC--------------------------------------TIRRACEI-----------------------------NTCITVC----------------------SIIYN--------------------------------------------------------------------SLRFPQ--------------------------FNL-----------------R----------------------KC-------------------------------------------------------------------------------------------------------------------------------LHAGSKVKIIV--------------------------------------------------------------EICPTSLFFAI------------------------------NTIYNVYMY-----MVLMT--------------LLPFL----FLSILNAIIVVQQ------------------------------------------------------------------------------------------------------------------------------------------------------------------------------------------------------------------------------------------------------------------------------------------------------------------------------------------------------------------SSVLSIFPDIF------------------------------RRSDSLGHVNNTMLQSTGGKMLDRSGEAAES---------------------------------------------------------------------------------------------------------------------------------------------------------------------------------------------------------------------------------------------------------------------------------DNSIT-----------------------------------------M-----------------------------IMV-----V------ILFL---C--CN----------------------ILALIVNVI---------------------ETFFEPSTLLV-----------------------------------------------------NFLTDT--SN-------------------F-------LVIL-------NSS-IN--------C--LIYY--------------------------------------------------TFNKE------------------------------YKKVF--------------------------------------------------------------------------------------------------------------------------------------------------------------------------------------------------------------------------------------------------------------------------------------------------------------------------------------------------------------------------------------------------------------------------------------------------------------------------------------------------------------------------------------------------------
