# Supplementary material for: Evolution of neuropeptide Y/RFamide-like receptors in nematodes
Source: Heliyon. 2024 Jul 15;10(14):e34473. doi: 10.1016/j.heliyon.2024.e34473 (PMC11315170; doi:10.1016/j.heliyon.2024.e34473)
Supplement: MMC 3 — Resulting Multiple Sequence Alignment. [file mmc3.zip › Suppl_3_Multiple_sequence_Alignments/frpr6.fasta]

>23-frpr6F21C10121_CSP32.scaffold00743_50145_54042_caenorhabditis_sulstoni_PRJEB12601
-------------------------------------------------------------------------------MQLTGWIEYVSLIYLPIIVIGLIG-----------------NGLSLYVYT------------------------------------S-PKMRKSTV---------------------AFLLY---SLSISDI-------------FVLLFA---LPVYS--------------------------LCHLPVWDNPYQPWSRRRLFIAICT-----------------KFFYPL---------CMMAKTV---SLY----IMV--LI-----TIE-----R----WI----A-----------VC---RPL------------------------------------------------------------------------------------QVHIVCTFRNSVKS-----------------VAAIIVFSIVLNFSKFF--EYEIEFSQATGYYL----------------------------------------------TTGILDSKKHWWY----------------------------FISYFIVIS-----VLFDY--------------LLPFI----IMFIANMKVINEL-------------------------------------------------------------------------------------------------------------------------------------------------------------------------------------------------------------------------------------------------------------------------------------------------------------------------------------------------RK--------------------------------------------------------TRKERALLTTSL------------------------------------------------------QK-------------------------------------------------------------------------------------------------------------------------------------------------------------------------------------------------------------------------------------------EQNTTV-----------------------------ML----------L-----------------------------VVT------------ILFG---F--CH----------------------FFNMALKIA---------------------ESIFGDFLTHQ-------------------------------------------------SEYFEIMGDV--FN-------------------I-------LIVI-------HIG-ST--------F--FIYW-------F----F--------------------------------------S-AR------------------------------FRNIL-------------------------LYLF-----------------------------------------------------------------------------------------------------------------------------------------------------KKRRDLPENSLTDLNKRRLLQKSDSICTTLAKTSPKASMT------------------------------------------------------------------------------------------------------------------------------------------------------------------------------------------------------------------------------------------------------------------------------------------------------------------------------
>38-frpr6F21C10121_Cbre_Contig160_334596_338394_caenorhabditis_brenneri_PRJNA20035
-----------------------------------------------------------------------------------------------------------------------------------------------------------------------------------------------------------------------------------------VHIWC--------------------------------------------------------------------TFKNSV--------------------------RIV----------------------------------------IA----------------------------------------------------------------------------------------------------------------------------IITFSIILNLPKFF--EYQIGYSDALGYWP----------------------------------------------KRGILDAEEHWWY----------------------------YISYFIIIS-----VIFDY--------------LLPFV----IMFVANMKVINEL-----------------------------------------------------------------------------------------------------------------------------------------------------------------------------------------------------------------------------------------------------------------------------------------------------------------------------------------------------------------------------------------------------------RKSRKERALLTTSL----------------------------------------------------QK-------------------------------------------------------------------------------------------------------------------------------------------------------------------------------------------------------------------------------------------EQNTTV-----------------------------------------M-----------------------------LLV------------VTIL---FGFCH----------------------FFSMALKIF---------------------ESIFKDFLNRH-------------------------------------------------NEYFEVMIEI--SN-------------------I-------LIII-------HIG-TT--------F--FIYY------------F--------------------------------------FSAR------------------------------FRNIL-------------------------LYLF-----------------------------------------------------------------------------------------------------------------------------------------------------KKRRDLPENSLTDLNKRKLLTKSESLCTSLAKTSPKASMT------------------------------------------------------------------------------------------------------------------------------------------------------------------------------------------------------------------------------------------------------------------------------------------------------------------------------
>17-frpr6F21C10121_Contig33_125243_130436_caenorhabditis_remanei_PRJNA248911
-------------------------------------------------------------------------------MQLTGWPEYVSMIYLPIILVGLVG-----------------NGLSLYVYT-------------------------------------TPNMRKSTV---------------------AFLLY---SLSICDI-------------FVLLFA---LPLYS--------------------------ISYLPIWDNVYGAWSKRRMFLAFST-----------------KFFYPL---------CMTAKTA---SLY----IMV--VI-----TVE-----R----WI----A-----------VC---RPL------------------------------------------------------------------------------------QVHIWCTFKNSVRI-----------------VIAIIAFSIILNLPKFF--EYQIGYSDSLGYWP----------------------------------------------KRGILDAEEHWWY----------------------------YITYFIFIS-----VIFDY--------------LLPFV----IMFVANMKVINEL-------------------------------------------------------------------------------------------------------------------------------------------------------------------------------------------------------------------------------------------------------------------------------------------------------------------------------------------------RK--------------------------------------------------------SRKERALLTTSL------------------------------------------------------QK-------------------------------------------------------------------------------------------------------------------------------------------------------------------------------------------------------------------------------------------EQNTTV-----------------------------------------M-----------------------------LLV------------VTIL---FGFCH----------------------FFSMALKLM---------------------ESLFKDFLTRH-------------------------------------------------NEYFEVMIEI--SN-------------------I-------LIII-------HIG-TT--------F--FIYY------------F--------------------------------------FSAR------------------------------FRNIL-------------------------SYLF-----------------------------------------------------------------------------------------------------------------------------------------------------QKRRDLPENSLTDVNKRKLLHKSDSTCTTFAKTSPKTSMA------------------------------------------------------------------------------------------------------------------------------------------------------------------------------------------------------------------------------------------------------------------------------------------------------------------------------
