# Supplementary material for: Evolution of neuropeptide Y/RFamide-like receptors in nematodes
Source: Heliyon. 2024 Jul 15;10(14):e34473. doi: 10.1016/j.heliyon.2024.e34473 (PMC11315170; doi:10.1016/j.heliyon.2024.e34473)
Supplement: MMC 3 — Resulting Multiple Sequence Alignment. [file mmc3.zip › Suppl_3_Multiple_sequence_Alignments/frpr8.fasta]

>18-frpr8F53A951_PDA_v2_Path_72_0_19157_panagrolaimus_davidi_PRJEB32708
------------------------------------------------------------------------------------------------------------------------------------------------------------------------------------------------------------------SSLNIYLAGLS-----LFDLVL----LAMSLLIYPP---------------------------------LSVCLKMGSGM-------------------------------------------------------------------------------VCEFFWKTALVTYPVSLAAQ----------------------------------------TA--------SVWTCVAITVDR-----F---LAVQYP-----------------------------LKMRLWCSPAKAFVVL-----------------------------------------------------------SIIATISFLYKMPSIFELQLDECGKLVPTDLRQNELY-------------------------------------------------IVIYNTYGYLLLLIV------IPWTL-MIILNVVVIRAVHTA---------------------------------------------------------------------------------------------------------------------------------------------------------------------------------------------------------------------------------YRIRRSM---------------------------------------------------------------------------TKNKGR------------------------------VDDRERRCTVMALVML---------------STF----IMF----NLL---AGVNNIIE-----------------------------------AFSPEHPANY-------RFRIPIG-------NLLVC-----VNS----ASNILIYS--I-FGRKF------------RR--------VCFQILCPCLTD---------------------------------------------RGYQWLQPTMAIPSEA------------------------------------------------------------------------------------------------------------------------
>3-frpr8F53A951_PS1159_contig9777_0_16126_panagrolaimus_ps1159_PRJEB32708
------------------------------------------------------------------------------------------------------------------------------------------------------------------------------------------------------------------SSLNIYLAGLS-----LFDLVL----LAMSLLIYPP---------------------------------LSVCLKMGSGM-------------------------------------------------------------------------------VCEFFWKTALVTYPVSLAAQ----------------------------------------TA--------SVWTCVAITVDR-----F---LAVQYP-----------------------------LKMRLWCSPAKAFVVL-----------------------------------------------------------SIIATISFLYKMPSIFELQLDECGKLVPTDLRQ------------------------------------------NELY-------IVIYNTYGYLLLLIV------IPWTL-MIILNVVVIRAVHTA---------------------------------------------------------------------------------------------------------------------------------------------------------------------------------------------------------------------------------YRIR------------------------------------------------------------------------------RSMTKN------------------KGR---------VDDRERRCTVMALVML---------------STF----IMF----NLL---AGVNNIIE-----------------------------------AFSPEHPANY-------RFRIPIG-------NLLVC-----VNS----ASNILIYS--I-FGRKF------------RR--------VCFQILCPCLTD---------------------------------------------RGYQWLQPTMAIPSEA------------------------------------------------------------------------------------------------------------------------
>2-frpr8F53A951_PS1159_contig16676_0_27439_panagrolaimus_ps1159_PRJEB32708
-----------------------------------------------------------------------------------------------------------------------G----------------------------------------------------------------------------------------------------------NRGFVC-------------------------------------------------------------------------------------------------------------------------------------------HIFWRSSLFTFPMSLIAQ----------------------------------------TG--------SVWTCVAITVDR-----F---LAVKYP-----------------------------LHMRLWCTPHRAFCVL-----------------------------------------------------------SCITAISIIYKLPSVFELSLDECGQLSPTQLRNNPLY-------------------------------------------------IVIYNTYGYVLLLLV------IPFLI-IIILNVITVNAVRAA---------------------------------------------------------------------------------------------------------------------------------------------------------------------------------------------------------------------------------YKIRRE----------------------------------------------------------------------------MRTNTR------------------------------GEENDRRCTKMATVTI---------------VAF----ILL----NSL---AGLNNVIE------------------------------------AFNFRSSGN-------QDRIAFG-------NLLVC-----LNS----ASNILIYS--I-FGRKF------------RK--------MAVQLICP-----------------------------------------------------------------------------------------------------------------------------------------------------------------------------------------
>28-frpr8F53A951_JU765_contig12612_381971_412657_propanagrolaimus_ju765_PRJEB32708
----------------------------------------------------------------------------------------------------------------------------------------------------------------------------------------------------------------MRSSLNIYLAGLS-----VFDFLL-----------------------------------------------LAMSGDRGDVC---------------------------------------------------------------------------------HIFWYTSVFTYPVSLIAQ----------------------------------------TG--------SVWTCVAITLDR-----F---LAVKYP-----------------------------LHMRLWCTSKRAIWVL-----------------------------------------------------SFITAFSIIYKIPIIYKIPSFFELSHDECGRVTATSLRNHPLY-------------------------------------------------IVLYITYGNVFILLL------IPWLI-IIILNVVTVNAVRAA---------------------------------------------------------------------------------------------------------------------------------------------------------------------------------------------------------------------------------YKMRC-----------------------------------------------------------------------------QLRMNQ------------------------------RTEDNDRMTKMATVTI---------------VAF----ILF----NSI---AGFTQIIE----------------------------------GFSLKIPGQ---------QYFLTVG-------NFLVC-----LNS----ASNILIYS--I-FGRRF------------RK--------MAFNLVCPCISAHYQ----------------------------------------------------------------------------------------------------------------------------------------------------------------------------------
>30-frpr8F53A951_scaffold_1_2488521_2521037_caenorhabditis_latens_PRJNA248912
---------------------MNSTIISLLSNTTLVDATDQPGYSGTVKDAMCTFPTNFAEVDY----------------------------ISTYIYL------LAIPTICVL-----GAG-A-------AVMC---IVVFTR--------------------------------------------------------------KQMRSSLNVYLAGLS-----VFDLIL----LSFSALIFSP---------------------------------LQGCVLQGHGD-----------------------------------------------------------------------------TTVCHFFWRSTPWTLPISNIAQ----------------------------------------CG--------SVWTCVAVTVDR-----F---LAVNYP-----------------------------LHSKIWCTPRRAATIL------------------------------------------------------VAITVFSIVFKSSHFQAPMFFELTNDDCGRLRTSFLRDNKYY-------------------------------------------------KEYYVTFGYLIALLL------IPWTI-MIILNVFVVKAVHKA---------------------------------------------------------------------------------------------------------------------------------------------------------------------------------------------------------------------------------YKIRRSMQ--------------------------------------------------------------------------GGKNNQ------------------EEK---------DRRNSLRCTLMAIAMV---------------LTF----LVF----NVV---AAVNNLAE--------------------------------------TVFEVSL-------GFWSPIG-------NLLIC-----LNS----ASNIVIYS--L-FGARF------------RQ--------MCVLMLCGRQSR----------------------------------------WMEWLKVGRYPPQSMVSDWDGRDGTTRKTSLDASTALLSARRMTISNFITYPMSSRRWSKRSQSGAPHQPAARKDTVIYTSAQNRLSLQSTPS------------------------------------------------
>46-frpr8F53A951_Cbre_Contig89_225867_255691_caenorhabditis_brenneri_PRJNA20035
---------------------MNSTIVSLLEGVSLINDTDQPGFSGSGKQTMCSYPTSFHEVDY----------------------------ISTYIYL------LAIPTICVL-----GSGA--------AIMC---IVVFTR----------------------------------------------------------KQMRETFRSSLNVYLAGLS-----VFDLIL----LSFSALIFSP---------------------------------LQGCVLQGHGD-----------------------------------------------------------------------------TAVCHFFWRSTPWTLPISNIAQ----------------------------------------CG--------SVWTCVAVTVDR-----F---LAVNYP-----------------------------LHSKIWCTPRRATFIL-----------------------------------------------------------GIITVFSIVFKAPMFFELTNDECGRLRTSFLRDNKYY-------------------------------------------------KEYYVTFGYLIALLL------VPWAI-MIALNIFVVKAVHKA---------------------------------------------------------------------------------------------------------------------------------------------------------------------------------------------------------------------------------YKIRRSMQ--------------------------------------------------------------------------GGKNNQ------------------EEK---------DRRNSLRCTLMAIAMV---------------LTF----LVF----NIV---AAVNNLAE--------------------------------------TVWEVSL-------GFWSPIG-------NLLIC-----LNS----ASNIVIYS--L-FGARF------------RQ--------MCVLMLCGRQSR----------------------------------------WMEWLKVGRYPAQSMVSDWDGRDGTTRKTSLDASTALLSARRMTISNFITYPVSSRRWSKRSQSGAPNQPAVRKDTVIYTSAQNRLSLQSTPS------------------------------------------------
>10-frpr8F53A951_CBOVI.ctg00002_chrX_6323470_6354099_caenorhabditis_bovis_PRJEB34497
------------------------------------------------------------------------------------------------------------------------------------------------------------------------------------------------------------------SSLNVYLAGLS-----VFDLIL----LSCSVLVFCP---------------------------------LQGCVLQGHRD-----------------------------------------------------------------------------TTVCHFFWSTTPWAHPINNIAQ----------------------------------------AG--------SVWTCVAVTVDR-----F---LAVNYP-----------------------------LHSKIWCTPRRAFIIL-----------------------------------------------------------ITIAVLSVLFRFPMFFELTTDNCGKLRPTSFRNVYY--------------------------------------------------TKYYLTYGYFILILL------IPWTT-MIVLNVFVVKAVHRA---------------------------------------------------------------------------------------------------------------------------------------------------------------------------------------------------------------------------------YKLRRSMQGGKSS---------------------------------------------------------------------QEEKDR------------------RVS---------QFRNSLRCTLMAIAMV---------------LTF----LVF----NVV---AAGNNIAE--------------------------------------SLLGANL-------GYWGAIG-------NLLIC-----LNS----ASNIVIYS--L-FGARF------------RQ--------MCVLMICGRQSR------------------------------------WMEWLNVGRYDICFLLISMVSDWDGRDGTTRKTSLDASTALLSTRRMTISHFVSNASSRRWSKRSQSGHVPVTRKNTVVYTAQPNRLSLQSVPT---------------------------------------------------
>5-frpr8F53A951_X-1_16025475_16055798_caenorhabditis_briggsae_PRJNA10731
-------------------------MALNSTIVSLLSNTTLMDRTDLPGLSTCTYPTSFAEVDY----------------------------ISTYIYL------LAIPFICVL-----GACA--------AVMC---IVVFTR--------------------------------------------------------------KQMRSSLNVYLAGLS-----VFDLIL----LFFSALTFSP---------------------------------LQGCVLQGHGD-----------------------------------------------------------------------------TAVCHFFWRTTPWTLPISNIAQ----------------------------------------CG--------SVWTCVAVTVDR-----F---LAVNYP-----------------------------LHSKIWCTPRRAASIL-----------------------------------------------------------LAITVFSVSFKAPMFFELTNDECGRLRTSSLRDNKYY-------------------------------------------------KEYYVTFGYLIALLL------IPWAV-MIVLNVFVVKAVHKA---------------------------------------------------------------------------------------------------------------------------------------------------------------------------------------------------------------------------------YKIRRSMQ--------------------------------------------------------------------------GGKNNQ------------------EEK---------DRRNSLRCTLMAIAMV---------------LTF----LVF----NVV---AAVNNLAE--------------------------------------TVFNVSL-------GFWSPIG-------NLLIC-----LNS----ASNIVIYS--L-FGARF------------RQ--------MCVLMLCGRNSR----------------------------------------WMEWLKVGRYPPQSIVSDWDGRDGTTRKTSLDASTALLSARRMTISNFITYPMSSRRWSKRSQSGAPHQAAAARKDTVIYTSAQNRLSLQSTPS-----------------------------------------------
>37-frpr8F53A951_Cjap.Contig17900_77770_108763_caenorhabditis_japonica_PRJNA12591
------------------------------------------------------------------------------------------------------------------------------------------------------------------------------------------------------------------SSLNVYLAGLS-----VFDLIL----LSFSALIFSP---------------------------------LQGCVLQGHGD-----------------------------------------------------------------------------TTVCHFFWRSTPWTLPISNIAQ----------------------------------------CG--------SVWTCVAVTVDR-----F---LAVNYP-----------------------------LHSKIWCTPRRALSIL-----------------------------------------------------------LVITVFSVLFKAPMFFELTNDECGRLRTSFLRDNKYY-------------------------------------------------KEYYVTFGYLIVLLL------IPWTV-MIILNVFVVKAVHKA---------------------------------------------------------------------------------------------------------------------------------------------------------------------------------------------------------------------------------YKIRRSMQ--------------------------------------------------------------------------GGKNNQ------------------EEK---------DRRNSLRCTLMAIAMV---------------LTF----LVF----NVV---AAVNNLAE--------------------------------------TVFEVSL-------GFWSPIG-------NLLIC-----LNS----ASNIVIYS--L-FGARF------------RQ--------MCVLMLCGRQSR----------------------------------------WMEWLKVGRYPLQSMVSDWDGRDGTTRKTSLDASTALLSARLCFCLKKIKPLQRMTISNFITYPMSSRRWSKRSQSGAPHQTVTRKDTVIYTSAQNRLSLQSTPS------------------------------------
>1-frpr8F53A951_CSP21.scaffold00961_98763_131029_caenorhabditis_parvicauda_PRJEB12595
---------------------------------------------------------------------------------------------------------------------------------------------------------------------------------------------------------------AYRSSLNVYLAGLS-----FFDLLL----LSFSALIFTP---------------------------------LQGCVLQGHDN-----------------------------------------------------------------------------TAVCKFFWKSTPYTLPISNVAQ----------------------------------------TC--------SVWTCVAVTVDR-----F---LAVNYP-----------------------------LHSKIWCTPRKAVCIL-----------------------------------------------------------TIITIMSFVFKAPMFFELTTDDCGVLSTTWLRDSYVY-------------------------------------------------KQYYVMYGYLIFIVL------VPWAM-MIFLNLFVVIAVHKA---------------------------------------------------------------------------------------------------------------------------------------------------------------------------------------------------------------------------------YKIRR-----------------------------------------------------------------------------SMQQGG------------------KKN---------QEERDRRCTLMAIAMV---------------LTF----LVF----NVV---AAVNNIAE---------------------------------------SFQMNI-------GYWGPIG-------NLLVC-----LNS----ASNIVIYS--L-FGARF------------RQ--------MCVIMLCGKRSK----------------------------------------CMSWMKVG-------------------------------------------------------------------------------------------------------------------------------------
>33-frpr8F53A951_CSP40.scaffold00090_0_19881_caenorhabditis_tribulationis_PRJEB12608
-------------------MTLNSTIISLLSNTTLVDATEIPGMSGTSNGVMCSYPTSFAEVDY----------------------------ISTYIYL------LAIPTICVL-----GAG-A-------AVMC---IVVFSR--------------------------------------------------------------KQMRSSLNVYLAGLS-----VFDLIL----LSFSALIFPP---------------------------------LQGCVLQGHGD-----------------------------------------------------------------------------TVVCHFFWRSTPWTLPISNIAQ----------------------------------------CG--------SVWTCVAVTVDR-----F---LAVNYP-----------------------------LHSKIWCTPRRAFTIL-----------------------------------------------------------MVITGFSILFKAPMFFELTNDDCGRLRTSFLREHKYY-------------------------------------------------KEYYVTFGYLIALLV------IPWAI-MIILNVFVVKAVHKA---------------------------------------------------------------------------------------------------------------------------------------------------------------------------------------------------------------------------------YKIRRSMQ--------------------------------------------------------------------------GGKNNQ------------------EEK---------DRRNSLRCTLMAIAMV---------------LTF----LVF----NIV---AAVNNLAE--------------------------------------TVFEVSL-------GFWSPIG-------NLLIC-----LNS----ASNIVIYS--L-FGARF------------RQ--------MCVLMLCGRQSR----------------------------------------WMEWLKVGRFPAQSMVSDWDGKDGTTRKTSLDASTALLSARRMTISNFITYPMSSRRWSKRSQSGAPHQASAARKDTVIYTSAQNRLSLQSTPS-----------------------------------------------
>22-frpr8F53A951_CSP39.scaffold00601_0_22736_caenorhabditis_waitukubuli_PRJEB12602
----------------------MNSTISSLFFNATLLNASDIQGADFGTKTMCTYPTSFLEIDY----------------------------ISTYIYL------LAIPTICLL-----GAGA--------AVMC---IVVFTR--------------------------------------------------------------KQMRSSLNVYLAGLS-----VFDLIL----LSFSALIFTP---------------------------------LQGCVLQGHGN-----------------------------------------------------------------------------TTVCRFFWMSTPWFLPVSNIAQ----------------------------------------CG--------SVWTCVAVTVDR-----F---LAVNYP-----------------------------LHSKIWCTPRRAVSIL-----------------------------------------------------------LAITVFSVLFRAPMFFELTNDECGRLRTTDLRDNQYY-------------------------------------------------KQYYVTFGYLIALLL------IPWTV-MIILNVFVVKAVHKA---------------------------------------------------------------------------------------------------------------------------------------------------------------------------------------------------------------------------------YKIRRSMQ--------------------------------------------------------------------------GGKNNQ------------------EEK---------DRRNSLRCTLMAIAMV---------------LTF----LIF----NVV---AAVNNLAE--------------------------------------TVFDYNL-------TFWSSIG-------NLLIC-----LNS----ASNIVIYS--L-FGARF------------RQ--------MCVLMLCGRQSR----------------------------------------WMEWLKVGRYPIRMTISNFISYPMSSRRWSKRSQSGAPNQAARKDTVIYTTAQNRLSLQSTPS------------------------------------------------------------------------------
>27-frpr8F53A951_scaffold119_38181_69090_diploscapter_pachys_PRJNA280107
-----------------------MADSDPVNDTSNNGDLILEVGETSALSQNYICDFPPIKSKFDPIDFY------------------------VNLTI--------LPIVCVF-----GTL----A----AVIC---VIVFTR--------------------------------------------------------------RQMRSSLNIYLAGLS-----LFDLIL----LLFSLVMFVP---------------------------------LQGCIEKIQGQ---------------------------------------------------------------------------TNNAVCLFFWYTTPYFLPIINIAQ----------------------------------------VFIISELITSSVWACVAVTVDR-----F---LAVKFP-----------------------------LHSKIWCTPKRALAIL----------------------------------------------------------------------------------------------------------------------------------------------------------------------------ICITLTSILY------------------------------------------------------------------------------------------------------------------------------------------------------------------------------------------------------------------------------------------------------------------------------------------------------------------------------------------------------------------RCTIMALCMV---------------TTF----LLF----NIV---AAINNINE--------------------------------------PFQLGFP-------RQLQPLG-------NLLVC-----INS----ASNIVIYA--L-FGARF------------RQ--------MCVLMLCGRNSR------------------------------------------WMTWLKAGGCRMIVSDWDGKDLTTRKTSLDASTALLSTRVSPCNIERF-------------------------------------------------------------------------------------------

>33-frpr8F53A951_CALSFV010000102.1_1148_20906_-_parapristionchus_giblindavisi_genomic
--------------------------------------------LIDKIVEHMNVFDLFDDCQAGFRSKRSTATQLVETCSYYLSLHSKKKSFDTVCIPGVVT-----------------AALSCTVFF-----------------------------------RM-RRFVSSLD----------------------VLLC---GLSLFDV-------------LVLFCS---LIIYP--------------------------PMTGCMTLEMERDFFVCQFFWKTT------------------LVSYPI---------SMIAQVG---SVW----MCV--AV-----TVD-----R----FM----A-----------VS---WPM------------------------------------------------------------------------------------KRITICTPANAACV-----------------VAGITVFSFLYRLPTAF--EISLDDNG----------------------------------------------------KIQQTELAYNSVY----------------------------KALSKIYGY-----MLILV--------------LLPLT----TIILLNFIIIRKI-------------------------------------------------------------------------------------------------------------------------------------------------------------------------------------------------------------------------------------------------------------------------------------------------------------------------------------------------R-------------------------KA------------------------------YRTRNVLINQSNRSERKE------------------------------------------------EA--------------------------------------------------------------------------------------------------------------------------------------------------------------------------------------------------------------------------------------------ERRMT-----------------------------------------V-----------------MS----------VVV-----A------IMFI---I--TS----------------------VPSFSINLI---------------------EVSPTLFAFID---------------------------------------------------LSPTFIAF--AN-------------------L-------LVCI-------NSA-NN--------M--IIYI------IF----N----------------------------------------RK------------------------------FRQFV-------------------------IELL-----------------------------------------------------------------------------------------------------------------------------------------------------TPWMNKRRRRFAWIELNEMKKQFVKIDLDSRGRTAFECPVDASKSSF--LILNIFNIIRFIDHHQKWTNRKQKGCQMHEGDSEYDNYLMNNAINKEYLKDSSH---------------------------------------------------------------------------------------------------------------------------------------------------------------------------------------------------------------------------------------------------------------
>17-frpr8F53A951_JANLNO010000013.1_743313_740458_Bradynema_listronoti_genomic
------------------------------------------------------------------QARGVHAHDVALAPPDDLTRVVYTILMPVVCVLGAVG-----------------AAICILIFT-------------------------------------RRQMRSSLS----------------------VYLA---GLSAFDL-------------LVLVMS---LLIYP--------------------------SMNICLQEGNRGPVCHFFWRTS--------------------LATYPL---------SLIAQTG---SVW----TCV--AI-----TVD-----R----FL----A-----------VQ---YPL------------------------------------------------------------------------------------HMRAWCTPRRARIV-----------------LNYIAIVAILYKMPSIF--ELSLDECG----------------------------------------------------RLQPTQLRNHPLY----------------------------IIIYITYGY-----LLLLF--------------VIPFF----VIIVLNVVIVNSV-----------------------------------------------------------------------------------------------------------------------------------------------------------------------------------------------------------------------------------------------------------------------------------------------------------------------------------------------------------------------------------------------------------RAATIRRRQMQNIQQHRQHS--------------------------------------------------------------------------------------------------------------------------------------------------------------------------------------------------------------------------------------------------------------------------------------------KRCTN-----------------------------------------M-----------------------------VIV-------TIVTFVLFN------------------------------WLTGVNNVI---------------------EAFYLSSSRNS------------------------------------------------------YRIPI--GN-------------------L-------LICL-------NAT--N--------I--LIYS--------------------------------------------------IFGQR------------------------------FRKIC-------------------------AALL-----------------------------------------------------------------------------------------------------------------------------------------------------C---------------------------------------------------------------------------------------------------------------------------------------------------------------------------------------------------------------------------------------------------------------------------------------------------------------------------------------------------------------------
>8-frpr8F53A951_JAMRXY010000280.1_3222796_3221777_Panagrolaimus_sp__LJ2414
---------------------------------------------------------------------------------DAFQTFVYSVLMPAVCIPGVLG-----------------ACICIIVFT------------------------------------K-KQMRSSLN----------------------IYLA---GLSVFDL-------------VLLTMS---LLIYP--------------------------LMSACLQQGNKGPVCHIFWRSS--------------------LFTFPM---------SLIAQTG---SVW----TCV--AI-----TVD-----R----FL----A-----------VK---YPL------------------------------------------------------------------------------------HMRLWCTPHRAFCV-----------------LSCITAISIIYKLPSVF--ELSLDECG----------------------------------------------------RLSATQLRNHPLY----------------------------IVIYNTYGY-----VLLLI--------------LIPWL----IIIILNV-ITVKT-------------------------------------------------------------------------------------------------------------------------------------------------------------------------------------------------------------------------------------------------------------------------------------------------------------------------------------------------VR------------------------DA------------------------------YKIRREMRTNTRGE----------------------------------------------------EN--------------------------------------------------------------------------------------------------------------------------------------------------------------------------------------------------------------------------------------------DRRCT-----------------------------------------K-----------------MA----------TVT-----I------VAFI---L--FN----------------------SLAGLNNVI---------------------EGFNLRSSGNQ------------------------------------------------------DRITF--GN-------------------L-------LVCL-------NAS--N--------I--LIYS-------I----F--------------------------------------G-RK------------------------------FRKMA-------------------------VQLI-----------------------------------------------------------------------------------------------------------------------------------------------------C---------------------------------------------------------------------------------------------------------------------------------------------------------------------------------------------------------------------------------------------------------------------------------------------------------------------------------------------------------------------
>21-frpr8F53A951_JNEY01000018.1_395603_393973_Aphelenchus_avenae_genomic
------------------------------------------------------------------------------------------------------------------------------VFT------------------------------------R-PQMRSSLN----------------------IYLA---GLSFFDL-------------ILLAMS---LLIYP--------------------------PMSVCLRTVRSEVVVCQFFWKTA-------------------LVTFPI---------SLAAQTA---SVW----TCV--AV-----TVD-----R----YL----A-----------VR---YPL------------------------------------------------------------------------------------KMRVWCTPTKAMLV-----------------LAVIATVSFLYKLPSVF--ELQLDECG----------------------------------------------------RLVTTDLRQNSLY----------------------------IVIYNTYY------LLLLI--------------AVPWT----IMIILNVIVVKAV-------------------------------------------------------------------------------------------------------------------------------------------------------------------------------------------------------------------------------------------------------------------------------------------------------------------------------------------------HR------------------------AY------------------------------RIRRTMTKAQGRVD----------------------------------------------------DK--------------------------------------------------------------------------------------------------------------------------------------------------------------------------------------------------------------------------------------------ERCTV-----------------------------------------M----------------------------ALVM-----L---STFILFN------------------------------FLAGVNNII---------------------EAFFYEVHD-----------------------------------------------------QYRFRIPI--GN-------------------L-------LVCI-------NSA-SN--------I--LIYS------------I--------------------------------------FGRK------------------------------FRRVC-------------------------INLF-----------------------------------------------------------------------------------------------------------------------------------------------------C---------------------------------------------------------------------------------------------------------------------------------------------------------------------------------------------------------------------------------------------------------------------------------------------------------------------------------------------------------------------
>21-frpr8F53A951_CAKAEH010000258.1_5212_3903_Cercopithifilaria_johnstoni_genomic
--------------------------------------------------------------------------------------------------------------------------------------------------------------------------------------------------------------VVCEF----------------------FWKTT--------------------------------------------------------------------LVSYPI---------SLAAQTS---SIW----TCV--AI-----TVD----------YL----A-----------VK---YPL------------------------------------------------------------------------------------QTRVWCSTSRAKLV-----------------LSIIATVSFVYKSPSLF--ELTLDECG----------------------------------------------------RLTPTSLRTNGLY----------------------------IVLYNTYGY-----LLIMI--------------IIPWT----TMIVLNV-IVIRS-------------------------------------------------------------------------------------------------------------------------------------------------------------------------------------------------------------------------------------------------------------------------------------------------------------------------------------------------IQ------------------------QA------------------------------YRIRRSLTTRTRNLD---------------------------------------------------DS--------------------------------------------------------------------------------------------------------------------------------------------------------------------------------------------------------------------------------------------ERHCT-----------------------------------------L-----------------MA----------FVM-----I------LTFI---V--CN----------------------LLAGINQII---------------------EAFFAEYSH-----------------------------------------------------FFRLRLPI--AN-------------------V-------LVCV-------NAS--N--------I--FIYS-------I----F--------------------------------------G-RK------------------------------FRRIC-------------------------ATLL-----------------------------------------------------------------------------------------------------------------------------------------------------C---------------------------------------------------------------------------------------------------------------------------------------------------------------------------------------------------------------------------------------------------------------------------------------------------------------------------------------------------------------------
>23-frpr8F53A951_JAMRYA010000062.1_439314_443422_Panagrolaimus_sp__LJ2400
---------------------------------------------------------------------------------------IYSIVMPIVCGLGVFA-----------------AFICVVVFT-------------------------------------RPQMRSSLN----------------------IYLA---GLSLFDL-------------VLLAMS---LLIYP--------------------------PMSVCLRQKSGMICQFFWKTA---------------------LVTYPL---------SLAAQTA---SVW----TCV--AI-----TVD-----R----FL----A-----------VQ---YPL------------------------------------------------------------------------------------KMRLWCSPAKAFVV-----------------LSIIATISFLYKMPSIF--ELQLNECG----------------------------------------------------ELVQTELRQNELY----------------------------IVIYNTYGY-----LLLLI--------------VIPWT----LMIILNVVVIRAV-----------------------------------------------------------------------------------------------------------------------------------------------------------------------------------------------------------------------------------------------------------------------------------------------------------------------------------------------------------------------------------------------------------HTAYRIRRSMTKNKGRVD----------------------------------------------------------------------------------------------------------------------------------------------------------------------------------------------------------------------------------------------------------------------------------------------DRERC-----------------------------------------T-----------------------------VMA-----LVMLSTFIMFN------------------------------LLAGVNNVI---------------------EAFTDYSAH------------------------------------------------------YRFRIPI--GN-------------------L-------LVCV-------NAS--N--------I--LIYS--------------------------------------------------VFGRK------------------------------FRRVC-------------------------FQIL-----------------------------------------------------------------------------------------------------------------------------------------------------C---------------------------------------------------------------------------------------------------------------------------------------------------------------------------------------------------------------------------------------------------------------------------------------------------------------------------------------------------------------------
>7-frpr8F53A951_JAMRXY010000007.1_278470_274649_Panagrolaimus_sp__LJ2414
---------------------------------------------------------------------------------------IYSLLMPIVCGLGVFA-----------------AFICVVVFT------------------------------------R-PQMRSSLN----------------------IYLA---GLSLFDF-------------ILLAMS---LLIYP----PMSACLKMKSGM----------VCQFFWKTA---------------------------------LVTYPV---------SLAAQTA---SVW----TCV--AI-----TVD-----R----FL----A-----------VQ---YPL------------------------------------------------------------------------------------KMRLWCSPAKAFVV-----------------LSIIATISLLYKMPSIF--ELQLDECG----------------------------------------------------MLTTTDLRQNELY----------------------------IVIYNTYGY-----LLLLI--------------VIPWT----LMIILNVIVIRAV-------------------------------------------------------------------------------------------------------------------------------------------------------------------------------------------------------------------------------------------------------------------------------------------------------------------------------------------------HA------------------------AY------------------------------RIRRSMTKTKGRVD----------------------------------------------------DR--------------------------------------------------------------------------------------------------------------------------------------------------------------------------------------------------------------------------------------------ERCTV-----------------------------------------M-----------------AL----------VML-----S------TFIM---F--N-----------------------LLAGINNVI---------------------------------------------------------------------------EAFTEYNSIYRFRIPI--GN-------------------L-------LICV-------NAS--N--------I--LIYS------IF--------------------------------------------GRK------------------------------FRRVC-------------------------FQIL-----------------------------------------------------------------------------------------------------------------------------------------------------CPCLSDRGYQWLQLTQAMP---------------------------------------------------------------------------------------------------------------------------------------------------------------------------------------------------------------------------------------------------------------------------------------------------------------------------------------------------
>23-frpr8F53A951_ACRNAN_Path_1062_4526_10591_acrobeloides_nanus_PRJEB26554
-----------------------------------------------------------------------------------------------------------------------------------------------------------------------KQMRSSLN----------------------VYLA---GLSLFDL-------------ILLAMS---LLIYP-------------------PMSRTGMVCQFFWKTA---------------------------------LVTYPI---------SLAAQTA---SVW----TCV--AI-----TVD-----R----FL----A-----------VQ---YPL---------------------------------------------------------------------------------------------------------------------------------------------------------------------------------------------------------------------------------------------KMRVWC-------------------------------------------------------------------------------------------------------------------------------------------------------------------------------------------------------------------------------------------------------------------------------------------------------------------------------------------------------------------------------------------------------------------------------------------------------------------------------------------------------------------------------------------------------------------------------------------------------------------------------------------------------------------------------------------------------------------------------------------------------------------------------------------------------------------------------------------------------------------------------------------------------TPAKASNIL------------------------------------------------------------------------------------------------------------------I--------------------------------Y--SIFG-----------------------------------------------------RK------------------------------FRRVC-------------------------VQLF-----------------------------------------------------------------------------------------------------------------------------------------------------C---------------------------------------------------------------------------------------------------------------------------------------------------------------------------------------------------------------------------------------------------------------------------------------------------------------------------------------------------------------------
>23-frpr8F53A951_JAMPIO010000288.1_56088_54975_Aphelenchoides_fujianensis_genomic
----------------------------------------------------------------------------------WLHHLINTVFIPIVCVPGVFA-----------------ATVCVLVFS-------------------------------------RPKMVSSLN----------------------IYLA---GLSFFDL-------------LLLSMS---LFIYP-----------------------PMSICCEPQGNEFICHFFWRTA-----------------------LVTFPI---------SLLSQFA---SVW----TCV--AV-----TVD-----R----YL----A-----------VQ---YPL------------------------------------------------------------------------------------KTRLWCTPWKAFCV-----------------LMIIATISILYKLPSVF--ELRLDECG----------------------------------------------------RLSPTDLRKNELY----------------------------IMIYNTYGY-----LLFL---------------ILPWA----LMIVLNVTVVRAV-----------------------------------------------------------------------------------------------------------------------------------------------------------------------------------------------------------------------------------------------------------------------------------------------------------------------------------------------------------------------------------------------------------HNAYRKRQSLVEGNMKVDDK--------------------------------------------------------------------------------------------------------------------------------------------------------------------------------------------------------------------------------------------------------------------------------------------ERCTI-----------------------------------------M--------------------------------------------ALVMLSTFILCN----------------------LLAGVNNVI---------------------EAFTSYHS------------------------------------------------------VYRLRIPI--GN-------------------L-------LVCV-------NAS--N--------I--LIYS--------------------------------------------------IFNRR------------------------------FRRVC-------------------------VKLL-----------------------------------------------------------------------------------------------------------------------------------------------------C---------------------------------------------------------------------------------------------------------------------------------------------------------------------------------------------------------------------------------------------------------------------------------------------------------------------------------------------------------------------
>22-frpr8F53A951_JAMPIO010000215.1_105847_104735_Aphelenchoides_fujianensis_genomic
----------------------------------------------------------------------------------WLHHLINTVFIPIVCVPGVFA-----------------ATVCVLVFS-------------------------------------RPKMVSSLN----------------------IYLA---GLSFFDL-------------LLLSMS---LFIYP-----------------------PMSICMRLQGNEFICHFFWRTA-----------------------LVTFPI---------SLLSQFA---SVW----TCV--AV-----TVD-----R----YL----A-----------VQ---YPL------------------------------------------------------------------------------------KTRLWCTPWKAFCV-----------------LMIIATISVLYKLPSVF--ELRLDECG----------------------------------------------------RLSPTDLRKNELY----------------------------IMIYNTYGY-----LLFLI--------------LIPWA----LMIVLNVTVVRAV---------------------------------------------------------------------------------------------------------------------------------------------------------------------------------------------------------------------------------------------------------------------------------------------------------------------------------------------------------------------------HN------------------------------AYRKRQSLVEGNMKVD--------------------------------------------------DK--------------------------------------------------------------------------------------------------------------------------------------------------------------------------------------------------------------------------------------------ERCTI-----------------------------------------M-----------------------------ALV---------MLSTFIL------CN----------------------LLAGVNNVI---------------------------------------------------------------------------EAFTSYHSVYRLRIPI--GN-------------------L-------LVCV-------NAS--N--------I--LIYS------------I--------------------------------------FNRR------------------------------FRRVC-------------------------VKLL-----------------------------------------------------------------------------------------------------------------------------------------------------C---------------------------------------------------------------------------------------------------------------------------------------------------------------------------------------------------------------------------------------------------------------------------------------------------------------------------------------------------------------------
>26-frpr8F53A951_CAJGYM010000006.1_98181_94873_Caenorhabditis_auriculariae_genomic
----------------------------------------------------------------------NCTYVERYEEIDLVSTYIYLLVLPAVCLVGTLA-----------------ACLCVIVFT--------------------------------------RKQMSSLN----------------------IYLA---GLSVFDL-------------ILLSFS---ALIYT----PLQGCVLQGHGDTA--------ICHFFWRFT---------------------------------PYSLPI---------SNIAQAG---SVW----TCV--AV-----TVD-----R----FL----A-----------VN---YPL------------------------------------------------------------------------------------HSKIWCTPKRAICI-----------------LAVITVVSCLFRAPMFF--ELTTNECG----------------------------------------------------IIAMTGLRRDDDY----------------------------RKYYVMYGY-----VAVIL--------------AVPWT----AMIVLNTFVVLAV-------------------------------------------------------------------------------------------------------------------------------------------------------------------------------------------------------------------------------------------------------------------------------------------------------------------------------------------------H-------------------------RA------------------------------YKIRRTMQGGKANQE---------------------------------------------------ER--------------------------------------------------------------------------------------------------------------------------------------------------------------------------------------------------------------------------------------------DRCTL-----------------------------------------M-----------------AL----------AMI-----L------TFIV---F--N-----------------------IIAAVNNIA-----------------------------------------------------------------------------DSLDISFSVNWGPI--GN-------------------L-------LICL-------NAS--N--------I--VIYS-------L----F--------------------------------------G-AR------------------------------FRQMC-------------------------VVML-----------------------------------------------------------------------------------------------------------------------------------------------------CGRNSNWMEWLRTGYSSRGMVSDWDVRDGTTRKTSLDASTALLSAR------------------------------------------------------------------------------------------------------------------------------------------------------------------------------------------------------------------------------------------------------------------------------------------------------------------------
>31-frpr8F53A951_Crem_Contig72_371346_375560_caenorhabditis_remanei_PRJNA53967
---------------------------------------------------------------------------------------------------------------------------------------------------------------------------SSLN----------------------VYLA---GLSVFDL-------------ILLSFS---ALIFSPLQGCVLQGHGDTT------------VCHFFWRST---------------------------------PWTLPI---------SNIAQCG---SVW----TCV--AV-----TVD-----R----FL----A-----------VN---YPL------------------------------------------------------------------------------------HSKIWCTPRRAATI-----LVAIT-------IFSIVFKSSHFQAPMFF--ELTNDDCG----------------------------------------------------RLRTSFLRDNKYY----------------------------KEYYVTFGY-----LIALL--------------LIPWT----IMIILNVFVVKAV-------------------------------------------------------------------------------------------------------------------------------------------------------------------------------------------------------------------------------------------------------------------------------------------------------------------------------------------------H-------------------------KA------------------------------YKIRRSMQGGKNNQE---------------------------------------------------EK--------------------------------------------------------------------------------------------------------------------------------------------------------------------------------------------------------------------------------------------DRRNS-----------------------------------------L--------------------------RCTLMA-----I---AMVLTFL------------------------------VFNVVAAV----------------------NNLAETVFEVS----------------------------------------------------LGFWSPI--GN-------------------L-------LICL-------NSA-SN--------I--VIYS------------L--------------------------------------FGAR------------------------------FRQMC-------------------------VLML-----------------------------------------------------------------------------------------------------------------------------------------------------CGRQSRWMEWLKVGRYPPQSMVSDWDGRDGTTRKTSLDVSTALLSARRMTISNFITYPMSSRRWSKRSQSGAPHQPAARKDTVIYTSAQNRLSLQSTPS-------------------------------------------------------------------------------------------------------------------------------------------------------------------------------------------------------------------------------------------------------------------
>4-frpr8F53A951_CAMPFS010000006.1_1983811_1981110_Caenorhabditis_sp__36
--------------------------------------------------------------------KIICSYPTSFAEVDYISTYIYLLAIPTICVLGAGA-----------------AVMCIIVFT--------------------------------------RKQMSSLN----------------------VYLA---GLSVFDL-------------ILLSFS---ALIFSPLQGCVLQGHGDTT------------VCHFFWRST---------------------------------PWTLPI---------SNIAQCG---SVW----TCV--AV-----TVD-----R----FL----A-----------VN---YPL------------------------------------------------------------------------------------HSKIWCTPRRAVSI-----------------LLAITVFSVLFKAPMFF--ELTNDDCG----------------------------------------------------RLRTSFLRDNKYY----------------------------KEYYVTFGY-----LIALL--------------LIPWT----VMIILNVFVVKAV-----------------------------------------------------------------------------------------------------------------------------------------------------------------------------------------------------------------------------------------------------------------------------------------------------------------------------------------------------------------------------------------------------------HKAYKIRRTMQGGKNNQE------------------------------------------------EK--------------------------------------------------------------------------------------------------------------------------------------------------------------------------------------------------------------------------------------------DRCTL-----------------------------------------M-----------------AI----------AMV------------LTFL------------------------------IFNVVAAV----------------------NNLAETVFEVS----------------------------------------------------LGFWSPI--GN-------------------L-------LICL-------NAS--N--------I--VIYS------------L--------------------------------------FGAR------------------------------FRQMC-------------------------VLML-----------------------------------------------------------------------------------------------------------------------------------------------------CGRQSRWMEWLKVGRYPLSMVSDWDGRDGTTRKTSLDASTALLSARRMTISNFISYPMSSRRWSKRSQSGAPNQTATRKDTVIYTSAQNRLSLQSTPS--------------------------------------------------------------------------------------------------------------------------------------------------------------------------------------------------------------------------------------------------------------------
>4-frpr8F53A951_CM028619.1_11628177_11630385_Caenorhabditis_tropicalis_genomic
-------------------------------------------NSTMISLLDNSTLIITTDQPGFSGKETMCSYPTNFTEVDYISTYIYLLAIPTICVLGACA-----------------AVMCIVVFT--------------------------------------RKQMSSLN----------------------VYLA---GLSVFDL-------------ILLSFS---ALIFSPLQGCVLQGHGDTA------------VCHFFWRST---------------------------------PWTLPI---------SNIAQCG---SVW----TCV--AV-----TVD-----R----FL----A-----------VN---YPL------------------------------------------------------------------------------------HSKIWCTPRRAATI-----------------LFVITIFSIVFKAPMFF--ELTNDDCG----------------------------------------------------RLRTSFLRDNKYY----------------------------KEYYVTFGY-----LIALL--------------LIPWT----VMIILNVFVVKAV-----------------------------------------------------------------------------------------------------------------------------------------------------------------------------------------------------------------------------------------------------------------------------------------------------------------------------------------------------------------------------------------------------------HKAYKIRRSMQGGKNNQE------------------------------------------------EK--------------------------------------------------------------------------------------------------------------------------------------------------------------------------------------------------------------------------------------------DRCTL-----------------------------------------M-----------------AI----------AMV------------LTFL------------------------------VFNIVAAV----------------------NNLAETVFEVS----------------------------------------------------LGFWSPI--GN-------------------L-------LICL-------NAS--N--------I--VIYS------------L--------------------------------------FGAR------------------------------FRQMC-------------------------VLML-----------------------------------------------------------------------------------------------------------------------------------------------------CGRQSRWMEWLKVGRYPASMVSDWDGRDGTTRKTSLDASTALLSARRMTISNFITYPASSRRWSKRSQSGAPNQTATRKDTVIYTSAQNRLSLQSTPS--------------------------------------------------------------------------------------------------------------------------------------------------------------------------------------------------------------------------------------------------------------------
>32-frpr8F53A951_CSP26.scaffold00036_185010_191155_caenorhabditis_zanzibari_PRJEB12596
----------------------------------------MNSTIISLLSNTTLVDATEMPGMSGTSNGNICTYPTSFAEVDYISTYIYLLAIPTICVLGAGA-----------------AVMCIVVFS-------------------------------------RKQMRSSLN----------------------VYLA---GLSVFDL-------------ILLSFS---ALIFPPLQGCVLQGHGDTA------------VCHFFWRST---------------------------------PWTLPI---------SNIAQCG---SVW----TCV--AV-----TVD-----R----FL----A-----------VN---YPL------------------------------------------------------------------------------------HSKIWCTPRRAFTI-----------------LMAITGFSIIFKAPMFF--ELTNDDCG----------------------------------------------------RLRTSFLREHQYY----------------------------KEYYVTFGY-----LIALL--------------LIPWA----IMIILNVFVVKAV-----------------------------------------------------------------------------------------------------------------------------------------------------------------------------------------------------------------------------------------------------------------------------------------------------------------------------------------------------------------------------------------------------------HKAYKIRRSMQGGKNNQE------------------------------------------------EK--------------------------------------------------------------------------------------------------------------------------------------------------------------------------------------------------------------------------------------------DRRNS-----------------------------------------L--------------------------RCTLMA-----IAMVLTFLVFN------------------------------IVAAVNNLA---------------------ETVFEVS--------------------------------------------------------LGFWSPI--GN-------------------L-------LICL-------NSA-SN--------I--VIYS------------L--------------------------------------FGAR------------------------------FRQMC-------------------------VLML-----------------------------------------------------------------------------------------------------------------------------------------------------CGRQSRWMEWLKVGRFPAQSMVSDWDGRDGTTRKTSLDASTALLSARRMTISNFITYPMSSRRWSKRSQSGAPHQPAAPRKDTVIYTSAQNRLSLQSTPS------------------------------------------------------------------------------------------------------------------------------------------------------------------------------------------------------------------------------------------------------------------
>38-frpr8F53A951_scf7180000986867_31048_35334_diploscapter_coronatus_PRJDB3143
------------------------------------------------------------------------------------------------------------------------------------------------------------------------NFRSSLN----------------------IYLA---GLSLFDL-------------ILLLFS---LVMFV--------------------------------------------------------------------PLQGCI---------EKISFRC----------TIM----------------------------A-----------LC---------------------------------------------------------------------------------------------------------------------------------------------------------------------------------------------------------------------------------------------------------------MVTTF--------------LLFNI----VAAINNINEPFQL--------------------------------------------------------------------------------------------------------------------------------------------------------------------------------------------------------------------------------------------------------------------------------------------------------------------------------------------------------------------------------------------------------------------------------------------------------------------------------------------------------------------------------------------------------------------------------------------------------------------------------------------------------------------------------------------------------------------------------------------------------------------------------------------------------------------------------------------------------GFPRQLQPL---------------------------------------------------------------------------------------------GN-------------------L-------LVCI-------NSA-SN--------I--VIYA--------------------------------------------------LFGAR------------------------------FRQMC-------------------------VLML-----------------------------------------------------------------------------------------------------------------------------------------------------CGRNSRWMIWLKAGGCRMIVSDWDGKDLTTRKTSLDASTALLSTR-------------------------------------------------------------------------------------------------------------------------------------------------------------------------------------------------------------------------------------------------------------------------------------------------------------------------
>17-frpr8F53A951_JAJAVP010000080.1_1_180225_-_Heterorhabditis_indica_genomic
-------------------------------------LSNDMVTIENIDTLVTDDRRGFSRLEENDCSYHFVVAFLNFCHIHLISHSINLFIIPTLCVFGILA-----------------ATLCIVVFS-------------------------------------KRQMRSSLN----------------------VYLA---GLSSFDL-------------VLLSMS---LMIYPALQSCIEQGRMGTP------------VCHFFWRSA---------------------------------LLTYPI---------SLIAQTG---SVW----TCV--AV-----TVD-----R----FL----A-----------VN---YPL------------------------------------------------------------------------------------HSKIWCTPRRALAI-----------------LCTITLLSIAYRIPSIF--ELTLSKCG----------------------------------------------------ELATTTMRQHPLY----------------------------ISLYITYGY-----VLVML--------------MIPWS----IMIFFNTFVVLAV-------------------------------------------------------------------------------------------------------------------------------------------------------------------------------------------------------------------------------------------------------------------------------------------------------------------------------------------------HK------------------------AY------------------------------KIRRSMQNIKNQE-----------------------------------------------------EK--------------------------------------------------------------------------------------------------------------------------------------------------------------------------------------------------------------------------------------------DRRCT-----------------------------------------I-----------------MA----------LVM-----V---LTFIIFN------------------------------SVAAANNVL---------------------EAFQLSLGTKS----------------------------------------------------LRIRIPL--GN-------------------L-------LVCL-------NSA-SN--------I--VIYS------------L--------------------------------------FGTR------------------------------FRQMC-------------------------VVLL-----------------------------------------------------------------------------------------------------------------------------------------------------CGKNSRCIGWLRTGRSSYIFRVIVSDWDARDAVTRRTSLDASTALISAKVILVLFLLTKLFFGMSSRRWSKRSSEGRSRRDTVVYLHVPTKMDLQKPVL-------------------------------------------------------------------------------------------------------------------------------------------------------------------------------------------------------------------------------------------------------------------
>39-frpr8F53A951_Scaffold1282_48041_53949_heterorhabditis_bacteriophora_PRJNA13977
---------------------------------------------------------------------------------------------------------------------------------------------------------------------------SSLN----------------------VYLA---GLSSFDL-------------VLLSMS---LMIYPALQSCIEQGRMGTP------------VCHFFWRSA---------------------------------LLTYPI---------SLIAQTG---SVW----TCV--AV-----TVD-----R----FL----A-----------VN---YPL------------------------------------------------------------------------------------HSKIWCTPRRALAI-----------------LCTITVLSIAYRIPSIF--ELTLSKCG----------------------------------------------------ELATTTMRQHPLY----------------------------ISLYITYGY-----VLIML--------------MIPWS----IMIVFNTFVVLAV-------------------------------------------------------------------------------------------------------------------------------------------------------------------------------------------------------------------------------------------------------------------------------------------------------------------------------------------------HK------------------------AY------------------------------KIRRSMQNIKHQE-----------------------------------------------------EK--------------------------------------------------------------------------------------------------------------------------------------------------------------------------------------------------------------------------------------------DRRCT-----------------------------------------I-----------------MA----------LVM-----V---LTFIIFN------------------------------SVAAANNVL---------------------EAFQLSLGTKS----------------------------------------------------LRIRIPL--GN-------------------L-------LVCL-------NSA-SN--------I--VIYS------------L--------------------------------------FGTR------------------------------FRQMC-------------------------VVLL-----------------------------------------------------------------------------------------------------------------------------------------------------CGKNSRCIGWLRTGRVIVSDWDARDAVTRRTSLDASTALISAK---------------------------------------------------------------------------------------------------------------------------------------------------------------------------------------------------------------------------------------------------------------------------------------------------------------------------
>25-frpr8F53A951_JAJQXH010000029.1_940587_943194_Oscheius_sp__G
-----------------------------------------------------------------------CNRTVHRPPLDLITHTINLFIIPTICGFGSLA-----------------ALLCIVVFS--------------------------------------KRQMSSLN----------------------VYLA---GLSFFDF-------------VLLTMS---LIIYTPMQACVEQGRAGTP------------ICYFFWKSA---------------------------------LVTYPV---------SLIAQTG---SVW----TCV--SV-----TVD-----R----FL----A-----------VS---YPL------------------------------------------------------------------------------------HSKIWCTPKRAFSI-----------------LCTITIISIVYRIPSAF--ELTLNECG----------------------------------------------------ELTRAKLRRSQLY----------------------------VMLYINYGY-----LFFML--------------LTPWS----IMIILNTFVVLAV-----------------------------------------------------------------------------------------------------------------------------------------------------------------------------------------------------------------------------------------------------------------------------------------------------------------------------------------------------------------------------------------------------------HRAYKFRQALQGGKGQE-----------------------------------------------------------------------------------------------------------------------------------------------------------------------------------------------------------------------------------------------------------------------------------------------ERDRC-----------------------------------------T-----------------------------MMA-----LCMILTFVLFN------------------------------ALAALNNVV---------------------ESFQIEIDPSL----------------------------------------------------LHYMVPL--AN-------------------L-------FVCL-------NAS--N--------I--VIYS--------------------------------------------------LFGAR------------------------------FRRMC-------------------------VLML-----------------------------------------------------------------------------------------------------------------------------------------------------CGRNSRWNVWLKTGK-------------------------------------------------------------------------------------------------------------------------------------------------------------------------------------------------------------------------------------------------------------------------------------------------------------------------------------------------------
>30-frpr8F53A951_nOt.2.0.scaf00014_1194307_1210702_oscheius_tipulae_PRJEB15512
-------------------------------------------------------------------------------------------------------------------------------------------------------------------------LRSSLN----------------------VYLA---GLSFFDF-------------ILLIMS---LLIYTPMQACIEQGRAGTP------------VCYFFWHST---------------------------------LITYPV---------SLIAQTG---SVW----TCV--SV-----TVD-----R----FL----A-----------VS---YPL------------------------------------------------------------------------------------HSKIWCTPKRAFSI-----------------LITITILSVLYRVPSFF--ELTLNECG----------------------------------------------------ELNPAELRQNHLY----------------------------VMLYINYGY-----LFVML--------------LVPWS----IMIVLNTFVVMAV--------------------------------------------------------------------------------------------------------------------------------------------------------------------------------------------------------------------------------------------------------------------------------------------------------------------------------------------------------------------------------------------------------------------------------------------------------------------------------------------------------------------------------------------------------------------------------------------------------------------------------------------------------------------------------------------------------------------------------------------------------------------------------------------------------------------------------------------------------------------------------------------------------------------------------------------------------------------------------------------------------------------H--RAYK-------------------------------------------------------------------------------------FRQTL----------------------------------------------------------------------------------------------------------------------------------------------------------------------------------QGGKGQEERDR-----------------------------------------------------------------------------------------------------------------------------------------------------------------------------------------------------------------------------------------------------------------------------------------------------------------------------------------------------------
>13-frpr8_Cang_2012_03_13_00500_52543_56480_caenorhabditis_angaria_PRJNA51225
-------------------------------------------------------------------------------------------------------------------------------------------------------------------------LQQSSM-----------------------------------------------------------------------------------------VCHFFWRST---------------------------------VSLFPI---------SLISQAG---SIF----TYV--AV-----TVD-----R----FI----A-----------VT---FPL------------------------------------------------------------------------------------KKRVWATRNKSTTV-----------------LICITVKLRNKIFSTLF--KLPSFFEVALNENG----------------------------------------------QSVTTTLRENKFY----------------------------TEIYLLYLY-----FFLMQ--------------LIPWT----IIIFLNAYIIHKV-------------------------------------------------------------------------------------------------------------------------------------------------------------------------------------------------------------------------------------------------------------------------------------------------------------------------------------------------RL------------------------AY------------------------------RVQEAMIHGKPKTKRE--------------------------------------------------DA--------------------------------------------------------------------------------------------------------------------------------------------------------------------------------------------------------------------------------------------ERKVT-----------------------------------------V-----------------MA----------IVM-----T------CIFI---I--CN----------------------IPPGINNLV----------------------------------------------------------------------------EEYGDRAYFRQRIPL--SN-------------------L-------LVCF-------NSA-SN--------V--MIYC-------V----F--------------------------------------N-TR------------------------------FRRAA-------------------------LQIL-----------------------------------------------------------------------------------------------------------------------------------------------------GFSTKNPTRAGSVITKITKEDGVGMLRSRISTYETLNGVEPTAC--------------------------------------------------------------------------------------------------------------------------------------------------------------------------------------------------------------------------------------------------------------------------------------------------------------------------
>30-frpr8_Cjap.Contig17811_32593_37171_caenorhabditis_japonica_PRJNA12591
---------------------------------------------------------------------------------------------------------------------------------------------------------------------------HNSI-----------------------------------------------------------------------------------------TCHFFWRGT---------------------------------VSIFPL---------SLIAQAG---SVW----TYV--AV-----TVD-----R----FI----A-----------VS---FPL------------------------------------------------------------------------------------KKRVWSTKSNALKV-----------------LIGITFVSTIFKLPSFF--EVKLDQNG----------------------------------------------------EVVPTELRINKFY----------------------------IEFYLFYLY-----AAFIQ--------------IIPWT-------IIIF-LNSII-------------------------------------------------------------------------------------------------------------------------------------------------------------------------------------------------------------------------------------------------------------------------------------------------------------------------------------------------IH------------------------RV------------------------------RKAYRVQEAMIHNRAKPKTKRE--------------------------------------------DA--------------------------------------------------------------------------------------------------------------------------------------------------------------------------------------------------------------------------------------------ERKIT-----------------------------------------V-----------------MA----------TVM-----T------MIFI---F--CN----------------------IPPGINYLV----------------------------------------------------------------------------DRYAPTSAYRQRIPL--SN-------------------L-------LVCV-------NSA-SN--------M--MIYC-------V----F--------------------------------------N-KR------------------------------FRREA-------------------------WKLL-----------------------------------------------------------------------------------------------------------------------------------------------------GCIASKNRNGSVVTRLTKMDETTGM---------------------------------------------------------------------------------------------------------------------------------------------------------------------------------------------------------------------------------------------------------------------------------------------------------------------------------------------
