# Supplementary material for: Evolution of neuropeptide Y/RFamide-like receptors in nematodes
Source: Heliyon. 2024 Jul 15;10(14):e34473. doi: 10.1016/j.heliyon.2024.e34473 (PMC11315170; doi:10.1016/j.heliyon.2024.e34473)
Supplement: MMC 3 — Resulting Multiple Sequence Alignment. [file mmc3.zip › Suppl_3_Multiple_sequence_Alignments/frpr9.fasta]

>23-frpr9F53B72a1_JAEHOM010004454.1_1_5562_+_Hoplolaimus_columbus_genomic
-----------------------------------------------------------LTSSVIFPTISADLPICPEGIYSDDQRAYRVYANAPISLFGTLS-----------------NVLNVFVFM-------------------------------------DYEMRHQLV---------------------NHFLL---ALSISDL-------------LLLICN---FFFLV--------------------------LPVVVEEVDSFFLNDFFPYII---------------------RYSYPL---------ALTVQTS---GVY----LTV--LL-----SVH-----R----FL----G-----------VC---HPF------------------------------------------------------------------------------------KAKRWVCQKAVECA-----------------IIGSVLFSFVVNIPTWM--ELGVTTCFSARFNRTS--------------------------------------------SQIQLSSFHNMNY----------------------------ILLKKCLAY-----TILMF--------------IVPFA----TLITVNCKMVGAL-----------------------------------------------------------------------------------------------------------------------------------------------------------------------------------------------------------------------------------------------------------------------------------------------------------------------------------------------------------------------------------------------------------RSSSRMRT--------------------------------------------------------------------------------------------------------------------------------------------------------------------------------------------------------------------------------------------------------------------------------------------------------KHTYS-----------------------------------------V------------------------------------------------------SN----------------------PPTSSSDNI---------------------------------------------------------------------------------------------VR-------------------Q-------LHLL-------KST-----------R--YSEV-------------------------------------------------------------------------------------FKTIS----------------------------------------------------------------------------------------------------------------------------------------------------------------------------------KISYTRYNTLENPRVQKI----------------------------------------------------------------------------------------------------------------------------------------------------------------------------------------------------------------------------------------------------------------------------------------------------------------------------------------------------

>37-frpr9F53B72a1_CALSFV010000654.1_485728_505841_+_parapristionchus_giblindavisi_genomic
--------------------------------------------------------------LLITVIVSIDRYLQTESIFTRQQEDFRLFMNMPLSLAGIIT-----------------NTINIVVFL------------------------------------D-GEMRTQLV---------------------NHFLL---ALSISDL-------------LLLSFN---FFFNI------------------------------FPVIATMSSSVTLQDSYPLIL-----------------WYAYPM---------ALITQTC---GVY----LTV--LV-----SVH-----R----YL----G-----------VC---HPF------------------------------------------------------------------------------------RAKRWVSSQPVRMA-----------------IAFSILFSVALNIPTWM--ELEIGRCYSHHWDKLLR-------------------------------------------TITLTALKTSRLY----------------------------LLVAKAIIY-----TIVMF--------------LVPFT----VLIVVNIRIIIAL-------------------------------------------------------------------------------------------------------------------------------------------------------------------------------------------------------------------------------------------------------------------------------------------------------------------------------------------------KQ-----------S--THLRSMHSSDLS------------------------------KPIIDISIIFSRMLQNFQLLKASKYSDVFSKFSKLSNVSPGMKQSPTLKGG---------------MR--------------------------------------------------------------------------------------------------------------------------------------------------------------------------------------------------------------------------------------------DRSVT-----------------------------------------F-----------------ML----------LAI-----V------MIFL---I--CN----------------------VIPFLNNCV----ETQLLYCHKYRHHVQYSRFCSGVKENFQ----------------------------------------NYSNRYEEPQPWFDVSVEI--GN-------------------V-------LISL-------NSS-SS--------L--FVYL-------F----F--------------------------------------S-SK------------------------------YRSII-------------------------KQWL-----------------------------------------------------------------------------------------------------------------------------------------------------GLQRRTRVNGVALTTAVAAQRALELGMLPEEAERRERRRNSRAGRRG--GGGNMGGRGQRTNGMKK-------------------------------------------------------NHVLLPSRTSSQPESIDEAVEDEFMEMESRECKLFFSVSDDSKRTSSKRKLLRFATID-----------------------------------------------------------------------------------------------------------------------------------------------------------------------------------

>33-frpr9F53B72a1_scf7180000986423_40323_73104_diploscapter_coronatus_PRJDB3143
-----------------------------------------MTSTLPPGMGNMKLCESSIYNDI----------------------------QTTARLF-------GGMPIAIL-----GVIT--------NFIN---IVVFCD-------------------------------------------------------------SEMRCSLVNHFLLVLS-----ISDLLL----LLCNFFMLI----------------------------------FPVIASMSDSA-----------------------------------------------------------------------------MLHDTYPLILCRYAYPVGLITQ----------------------------------------TC--------GVYLTVLVKMPVNVNLKF---LGILVY---------------------------------ATLSERNDGLVV-----------------------------------------------------------LLKVLLLARYCSVYLTTIGNALKIVIPKILSRLGNQQVFGNLGN------------------------------------------GLRHPRWT-------------LCTIRGLYCTRSCSSYRSRLS---------------------------------------------------------------------------------------------------------------------------------------------------------------------------------------------------------------------------------------------------------------------------------------------------------------------LIGE------------------LSR---------RRARGEIKCIPRKNRIQES------------ISF----ACL----KTP---SIRTSSAS---------------------------------SGGSISISSVLL-------LFRQTRI-------PFETGV----LHC----CSRLSLYSSTVSLPQQW----------------------LRKRSSLFSLTK--------------------------------------------LKTRAALAHTENYYGSPRY----------------------------------------------------------------------------------------------------------------------
>34-frpr9F53B72a1_scf7180000986738_362257_393673_diploscapter_coronatus_PRJDB3143
-----------------------------------------MTSTLPPGMGNMKLCESSIYNDI----------------------------QTTARLF-------GGMPIAIL-----GVIT--------NFIN---IVVFCD-------------------------------------------------------------SEMRCSLVNHFLLVLS-----ISDLLL----LLCNFFMLI----------------------------------FPVIASMSDSA-----------------------------------------------------------------------------MLHDTYPLILCRYAYPVGLITQ----------------------------------------TC--------GVYLTVLVKMPINVDLKF---LGILVY--------------------------------ATLSERNDGLVVL----------------------------------------------------------------------------------------------------------------------------------------------------------------------LKVLL-LESINFACLKTPSIR-------------------------------------------------------------------------------------------------------------------------------------------------------------------------------------------------------------------------------------------------------------------------------------------------------------------------------------------------------TYSASSGGSISISSAL---------------LPF----RQT----RIPFE-TGVLHCCS-----------------------------------RLSLYSSAIAWTVSLPQRWLRKRS-------SLFSLTKLKTRAA----LAHAENYY----GSPRY-----------------------------------------------------------------------------------------------------------------------------------------------------------------------------------------------------------------------
>27-frpr9F53B72a1_merged_diploscapter_pachys_PRJNA280107
--------------------------------------MTSTLSPGMGNMKLCESSIYNDIQTTARLFGG----------------------MPIAILG----------NYCNLRYFNLGVI--T------NFIN---IVVFCD-------------------------------------------------------------SEMRCSLVNHFLLSI------LFSVLI----NLNYWLELS----------------------------------IENCYSENFKQ-----------------------------------------------------------------------------------------------------------------------------------------------------AIRSTSVLSNDF-----R---SIALTP-------------------------------LKMDVMYHIITRVI--------------------------------------------------------------------------------------------------------------------------------------------------------LYTLVMFV------IPFIT-LIIVNWRIIVALKES-------------------------------------------------------------------------------------------------------------------------------------------------------------------------------------------------------------------------------------------------------------------------------------------------------------------TRMRNQ---------MHS------------------SKKSNPKIIHQFRLLKNAKYSDIFGKFGRINFNI----LRT----------PSLLKTNT------------------------------------NSVRDRSVT-------LMLLAIV-------AIFLI-----CNC----LVNGVALTTAM-MAQKA----------------------LELSILPDEAED-----------------------------------------ARRTSSRRKLLRFATIQ---------------------------------------------------------------------------------------------------------------------------
>31-frpr9F53B72a1_CSP31.scaffold02605_0_13832_caenorhabditis_uteleia_PRJEB12600
------------------------------------------------------------------------------------------------------------MPIAIF-----GFI--T------NVIN---VIVFCD-------------------------------------------------------------PEMRCSLVNHFLLVLS-----ISDLLL----LVCNFFMLI----------------------------------FPVIASMSNNY------------------------------------------------------------------------------LLHDYYPLFLWYSYPVGLSTQ----------------------------------------TC--------GVYLTVLVSVHR-----Y---LGVCHP-----------------------------FRAKRWVSGKPVKWAI-------------------------------------------------------------IGSIVFSILINLHTWLELDIISCYSTEFARPLRSITLTELKN--IPNY------------------------------------NIITKCILYTLIMFVGKFQ--IPFIT-LIIVNCRIVVALKES---------------------------------------------------------------------------------------------------------------------------------------------------------------------------------------------------------------------------------TRMRNAHSIKKSTQRIINNFRLLKSAKYSEIFGKFGRLNFNPLK--------------------------------------TPSLLK---------TNG------------------NSLRDRSVTLMLLAIV---------------AIF----LCC----NCL---AFCNNIYE--------------------------------------IVRDAKA-------HALGDSL-------NETIV-----ING----VALTTAMA----AQKALELSILPDEVEARRNRKENQKIVKQKKVLNKSAQL-----------------------------------------FLTTSETDLRRARAVRAECEDEIQEIGSEEPSTGSNISRDDNRSSSKRKLLRFATLA-----------------------------------------------------------------------------------
>6-frpr9F53B72a1_Scaffold71_17950_50166_caenorhabditis_tropicalis_PRJNA53597
---------------------------------------MTSTVIYVPNISELPNCEPSVFNEIQ---------------------------QNLRLYG--------GMPIAIF-----GFM-T-------NVIN---VIVFCD-------------------------------------------------------------PEMRCSLVNHFLLVLS-----ISDLVL----LVCNFFMLI----------------------------------FPVIASMSNNY------------------------------------------------------------------------------LLHDYYPVFLWFAYPVGLSTQ----------------------------------------TC--------GVYLTVLVSVHR-----Y---LGVCHP-----------------------------FRAKRWVSGKPVKWAI---------------------------------------------------------IGSIIFSIVINLHTWLELDIRTCYSNDLFHGPLRSIFLTQLRQNAKY-----------------------------------------NLITKCIMYTLIMFI------IPFIT-LIIVNCRIVVALKES---------------------------------------------------------------------------------------------------------------------------------------------------------------------------------------------------------------------------------TRMRNGQSMKKSTQSFTWKSLDKRIINNFRMLKGAKYSELFGRF--------------------------------------GRLNFN---------PLKTPSLLKTNG---------NSLRDRSVTLMLLAIV---------------AIF----LCC----NCL---AFCNNIYD--NVQLAKRHAQELNSINQTSYPPEIEEQPQDYNGEWSIFDEWTF-------DLSVEIS-------NLLIS-----LNS----SSSMFVYL--I-FSSKY------------RS--------IIKHWLGLEKRR---------------------------------------------RTNGVALTTVMAAQKALELSILPDEVEDQNRSSSKRKLLRFATLA-------------------------------------------------------------------------------------------
>34-frpr9F53B72a1_CSP40.scaffold00040_58427_81839_caenorhabditis_tribulationis_PRJEB12608
---------------------------------------MTSTVIYVPDVTELPECEPSVFNEIQ---------------------------ATIRLFG--------GMPIAIF-----GFIT--------NVIN---VIVFCD-------------------------------------------------------------PEMRCSLVNHFLLVLS-----ISDLLL----LVCNFFMLI----------------------------------FPVIASMSNNF------------------------------------------------------------------------------LLHDYYPVFLWFAYPVGLSTQ----------------------------------------TC--------GVYLTVLVSVHR-----Y---LGVCHP-----------------------------FRAKRWVSGKPVKWAI-----------------------------------------------------------IGSIVFSIVINLHTWLELDIRTCYSNGFNSPLRSIFLTPLRMSSKY----------------------------------------TLITKCIMYTLIMFI------IPFIT-LIIVNCRIVVALKES---------------------------------------------------------------------------------------------------------------------------------------------------------------------------------------------------------------------------------TRMRNGQSMKKSTQSNSSTFTWKSLDNFRKIM--------------------------------------------------HNFRMLKGAKYSELFGRFGRLNFNPLKTPSLLKTNGNSLRDRSVTLMLLAIV---------------AIF----LCC----NCL---AFCNNIYD---NVQVAKKHAQESDSFNQTSFSSEIHSSFQIEEQSQDYDGEWSIFDEWTFDFSVEIS-------NLLIS-----LNS----SSSMFVYL--I-FSSKY------------RS--------IIKHWLGLEKRRRTNGVALTTVMAAQKALELSILPDEVEARRNRKEKKNKKQFTKSTQSTLFLTTSETDLRKAKAVRKEPEEDEIQEIHSDEPSASSNISRDDQNRSSSKRKLLRFATLA-------------------------------------------------------------------------
>31-frpr9F53B72a1_scaffold_359_8451_41753_caenorhabditis_latens_PRJNA248912
---------------------------------------MTSTVFYAPDVTQLPECEPSVFNEVQ---------------------------TNIRLFG--------GMPIAIF-----GFIT--------NVIN---VIVFCD-------------------------------------------------------------PEMRCSLVNHFLLVLS-----ISDLLL----LVCNFFMLI----------------------------------FPVIASMSNNY------------------------------------------------------------------------------LLHNYYPLFLWFAYPVGLSTQ----------------------------------------TC--------GVYLTVLVSVHR-----Y---LGVCHP-----------------------------FRAKRWVSGKPVKWAI-----------------------------------------------------------IGSIIFSIVLNLHTWLELDIRTCYDINFNSPLRAIFLTPLRMNSMY----------------------------------------TLITKCIMYTLTMFI------IPFIT-LIIVNCRIVVALKES---------------------------------------------------------------------------------------------------------------------------------------------------------------------------------------------------------------------------TRMRNGQSMKKSTQSKFSWRSLDKRIMNNFRMLKGAKYSELFGRF-------------------------------------------GRLNFNPLKTPSLLKTNG------------------NSLRDRSVTLMLLAIV---------------AIF----LCC----NCL---AFCNNIYD--NVQVAKKHAQESGNSNSTLLPPEIEELSQDYDEEWSIFDEWTF-------DFSVEIS-------NLLIS-----LNS----SSSMFVYL--I-FSSKY------------RS--------IIKHWLGLEKRRRTNGVALTTVMAAQKALELSILPDEVEARRNRKEKNRFVKNSKQLNKSAQLFLTTSETDLRKATMVRKEANEDEIQEIQSDEPSAASNISRVLSDDQNRSSSKRKLLRFATLA--------------------------------------------------------------------
>24-frpr9F53B72a1_CSP26.scaffold00024_45718_77235_caenorhabditis_zanzibari_PRJEB12596
---------------------------------------MTSTVINGPDITELLECEPSVFNDI----------------------------QLTIRLF-------GGMPIAIF-----GFI-T-------NVIN---VIVFCD-------------------------------------------------------------PEMRCSLVNHFLLVLS-----ISDLLL----LVCNFFMLI----------------------------------FPVIASMSNNY------------------------------------------------------------------------------LLHDYYPVFLWFAYPVGLSTQ----------------------------------------TC--------GVYLTVLVSVHR-----Y---LGVCHP-----------------------------FRAKRWVSGKPVKWAI-----------------------------------------------------------IGSIVFSIIINLHTWLELDIQTCYSNGFNRPLRYILLTPLRM----NSMY------------------------------------TLITKCIMYTLIMFI------IPFIT-LIIVNCRIVVALKES---------------------------------------------------------------------------------------------------------------------------------------------------------------------------------------------------------------------------------TRMRNGQSMKKSTQSNSSTFTWKSLDKRIMHNFRMLKGAKYSELFGRF----------------------------------GRLNFN---------PLKTPSLLKTNG---------NSLRDRSVTLMLLAIV---------------AIF----LCC----NCL---AFCNNIYD--NVQVAKKHAQESESFNQTSFSPEIEQQSQDYDGEWSIFDEWNF-------DFSVEIS-------NLLIS-----LNS----SSSMFVYL--I-FSSKY------------RS--------IIKHWLGLEKRKRTNGVALTTVMAAQKALELSILPDEVEARRNRKEKNHFMKNKKQLNKSAQLFLTTSETDLRKATSVRKETEEDEIQEIHSDEPSASSNISRDDQNRSSSKRKLLRFATLA-----------------------------------------------------------------------
>38-frpr9F53B72a1_Cjap.Contig17073_65577_95750_caenorhabditis_japonica_PRJNA12591
----------------------------------MTSTGQIQIPECELQIFNEIQATIRLFGGLCLLSFN----------------------FIIMHIP--------GMPIAIF-----GFI-T-------NVIN---VIVFCD-------------------------------------------------------------PEMRCSLVNHFLLVLS-----ISDLLL----LVCNFFMLI----------------------------------FPVIASMSNNY------------------------------------------------------------------------------LLHDYYPVLLWFAYPVGLSTQ----------------------------------------TC--------GVYLTVLVSVHR-----Y---LGVCHP-----------------------------FRAKRWVSGKPVKWAI-----------------------------------------------------------IGSIVFSIVINLHTWLELDYRTCYSTSFHGPLRFIILTPLRNNDMY----------------------------------------NLITKVFMYTLLMFV------IPFMT-LIIVNCRIVVALKES---------------------------------------------------------------------------------------------------------------------------------------------------------------------------------------------------------------------------------TRMRNGQSMKKNTQSKFTWKELDKRIMNNFRMLKGAKYSELLSRF-------------------------------------GRLNLN---------PLKTPSLLKTNG---------NSLRDRSVTLMLLAIV---------------AIF----LFC----NCL---AFCNNIYDNVQVAKKHAQETESFNRTSPIIGENDEQNGIGGNDGWSIFNEWNF-------DFSVEIS-------NLLIS-----LNS----SSSMFVYL--I-FSSKY------------RS--------IIKHWLGLEKRR--------------------------------------RTNGVALTTVMAAQKALELSILPDEVEARRNRNEKRKEERFTKKKKQLNKSAQLFLTTSETDLRKERMVRKDEDDDTNRSSSKRKLLRFATLA--------------------------------------------------
>40-frpr9F53B72a1_Cjap.Contig328_0_1218_caenorhabditis_japonica_PRJNA12591
--------------------------------------------------------------------------------------------------------------------------------------------------------------------------------------------------------------------------VLS-----ISDLLL----LVCNFFMLI----------------------------------FPVIASMSNNY------------------------------------------------------------------------------LLHDYYPVLLWFAYPVGLSTQ----------------------------------------TC--------GVYLTVLVSVHR-----Y---LGVCHP-----------------------------FRAKRWVSGKPVKWAI----------------------------------------------------------------------------------------------------------------------------------------------------------------------IGSIVFSIVINLHTWLELDYR---------------------------------------------------------------------------------------------------------------------------------------------------------------------------------------------------------------------------------TCYS------------------------------------------------------------------------------TSFHGP---------LRF------------------IILTPLRNNDMYNLIT---------------KVF----MYT-----LL---------------------------------------------------------------MFVIPFM-------TLIIV------------NCRIVVAL---------------------KE-------------------------------------------------------------STRMRNGQSMKKNTQSKFTWKELD--------------------------------------------------------------------------------------------------------------------
>29-frpr9F53B72a1_CSP28.scaffold16_cov82_260355_292112_caenorhabditis_panamensis_PRJEB28259
---------------------------------------------MTSTGIFMPECEPHVFNEI----------------------------QATIRLF-------GGMPIAIF-----GFI-T-------NVIN---VIVFCD-------------------------------------------------------------PEMRCSLVNHFLLVLS-----ISDLLL----LVCHFFMLI----------------------------------FPVIASMSNNF------------------------------------------------------------------------------LLHNYYPVFLWFAYPVGLSTQ----------------------------------------TC--------GVYLTVLVSVHR-----Y---LGVCHP-----------------------------FRAKRWVSGKPVKWAI-----------------------------------------------------------IGSIFFSIVINLHTWLELDYRTCYSPSFKGPLRAINLTALRM----NDTY------------------------------------NLITKCIMYTLIMFI------IPFIT-LIIVNCRIVVALKES---------------------------------------------------------------------------------------------------------------------------------------------------------------------------------------------------------------------------------TRMRNGQSMKKSTQSFILSRFTWKSLDKRIMNNFRMLKGAKYSELFGKF---------------------------------GRLNFN---------PLKTPSLLKTNG---------NSLRDRSVTLMLLAIV---------------AIF----LCC----NCL---AFCNNIYE------NVQTVKKHAAALNDTIVPEIEEQSEFENDEWSIFDEWNF-------DLSVEIS-------NLLIS-----LNS----SSSMFVYL--I-FSSKY------------RS--------IIKHWLGLEKRRRTNGVALTTVMAAQKALELSILPDEVEARRNRKEKTHFAKNKKQLNKSAQLFLTTSETDLRKARTLRKEQEEENEIQEIQSEEPSTNSNLSRDDTNRSSSKRKLLRFATLA----------------------------------------------------------------------
>23-frpr9F53B72a1_CSP39.scaffold06845_0_12049_caenorhabditis_waitukubuli_PRJEB12602
------------------------------------------------------------------------------------------------------------MPIAIF-----GFI-T-------NVIN---VIVFCD-------------------------------------------------------------PEMRCSLVNHFLLVLS-----ISDLLL----LVCHFFMLI----------------------------------FPVIASMSNNF------------------------------------------------------------------------------LLHNYYPVFLWFAYPVGLSTQ----------------------------------------TC--------GVYLTVLVSVHR-----Y---LGVCHP-----------------------------FRAKRWVSGKPVKWAI-----------------------------------------------------------IGSIFFSIVINLHTWLELDYRICYSPSFQGPLRAINLTALRMNDTY----------------------------------------NLITKCIMYTLIMFI------IPFIT-LIIVNCRIVVALKES---------------------------------------------------------------------------------------------------------------------------------------------------------------------------------------------------------------------------------TRMRNGQSMKKSTQSRFTWKSLDKRIMNNFRMLKGAKYSELFGKF-------------------------------------GRLNFN---------PLKTPSLLKTNG---------NSLRDRSVTLMLLAIV---------------AIF----LCC----NCL---AFCNNIYE-----NVQTVKKHAAAMNESLIVPEIEEQSDYEKAEWSIFDEWNF-------DLSVEIS-------NLLIS-----LNS----SSSMFVYL--I-FSSKY------------RS--------IIKHWLGLEKRRRTNGVALTTVMAAQKALELSILPDEVEARRHRKEKTQFAKNKKQLNKSAQLFLTTSETDLRKARALRKEQEEENEIQEIASDEPSTNSNISRDDNNRSSSKRKLLRFATLA----------------------------------------------------------------------

>12-frpr9F53B72a1_JAGUQR010000012.1_44218_43342_Meloidogyne_exigua_genomic
-----------------------------------------------------------------------------------------------FSLFGIIS-----------------NLINIFVFL-------------------------------------DFEMRQLLV---------------------NHFLL---ALSISML--------------LLLCN---FFFLV--------------------------LPVFVVETDSFFWNDFFPYII---------------------RYSYPL---------ALTSQTI----VY----LTV--LV-----SFH-----R----FL----G-----------VC---HPF------------------------------------------------------------------------------------KARRWVSLVPVEFA-----------------IAGSILFSFAINIPTWL--ELGVVTCLSSRFNRI---------------------------------------------SQIQLASFHNMNY----------------------------ILIKKCIAY-----TILMF--------------IVPFG------------------------------------------------------------------------------------------------------------------------------------------------------------------------------------------------------------------------------------------------------------------------------------------------------------------------------------------------------------------------------------------------------------------------------------------------------------------------------------------------------------------------------------------------------------------------------------------------------------------------------------------------------------------------------------------------------------------------------------------------------------------------------------------------------------------------------------------------------------------------------------------------------------------------------------------------------------------------------------------------------------ILIT-----------VN----------------------------------------------------------------------------------------------------WKMAI--------------------------------------------------------------------------------------------------------------------------------------------------------------------------------------------------------------------------------------------------------------------------------------------------------------------------------------------------------------------------------------------------------------------------------------------------------------------------------------------------------------------------------------------------------
>19-frpr9F53B72a1_MONTI_13012_5800_11450_steinernema_monticolum_PRJNA205067
-------------------------------------------------------------------------------------------------ILGIVT-----------------NIINVVVFL-------------------------------------NSDMIHSLV---------------------NHFLL---ALSISDL-------------FLLVCN---FF-----------------------------------------------------------------------FLLFPV--------------------------MAL---------MTD----------FF----------------VL---HDL--------------------------------------------------------------------------------------------------------------------------------------------------------------------------------------------------YPSVIAFRLNQ------------------------------FRLLRQTKY-----SELFS-----------------------MFSKLNSGGSLKN---------------------------------------------------------------------------------------------------------------------------------------------------------------------------------------------------------------------------------------------------------------------------------------------------------------------------------------------------------------------------AQ------------------------------NSSVR-----------------------------------------------------------------------------------------------------------------------------------------------------------------------------------------------------------------------------------------------------------------------------------------------------------DRSVT-----------------------------------------L-----------------------------MLL-----A---IVAMFLG------------------------------VNAVAITTA------------------------------------------------------------------------------------MAAQRAL-----------------------E-------LSII------PDES-------------------------------------------------------------------------------------------------------MNRAK--------------------------------------------------------------------------------------------------------------------------------------------------------------------------------------------------------------------------------------------------------------------------------------------------------------------------------------------------------------------------------------------------------------------------------------------------------------------------------------------------------------------------------------------------------
>25-frpr9F53B72a1_JAMPIO010000164.1_234344_233595_Aphelenchoides_fujianensis_genomic
---------------------------------------------------------------------------------------------MPVSLFGIVA-----------------NVVNIVVFC-------------------------------------DGEMRAQLV---------------------NHFLL---ALSISLL-------LLICNFCFLVLP---VMVVE--------------------------TESFFWNDLFPSII----------------------------RYSYPL---------ALTAQTY---GVY----LTV--LV-----SVH-----R----FL----------------VC---HPF------------------------------------------------------------------------------------KAKRWVTSRPVQYA-----------------IFGSLFFSILINVPTWF--ELSVVPCFSEKFSAPS--------------------------------------------HQITLASWHEMAY----------------------------IVVKKTILY-----TLFLF--------------IIPFT----SLIYVNWKIIQAL-------------------------------------------------------------------------------------------------------------------------------------------------------------------------------------------------------------------------------------------------------------------------------------------------------------------------------------------------RQ---------------------------------------------------------------------------------------------------------------------------------------------------------------------------------------------------------------------------------------------------------------------------------------------------------------------------------------------------------------------------------------------------------------------------------------------------------------------------------------------------------------------------------------------------------------------------------------------------------------------------------------------------SSN-LR-----------------------------------------------------------------------------------------------------------------------------------------------------------------------------------------------------------------------------------------------------------------------------------------------------------------------------------------------------------------------------------------------------------------------------------------------------------------------------------------------------------------------------------------------------------------------------------------------------------------------------------------------------------------
>24-frpr9F53B72a1_JAMPIO010000152.1_257477_256727_Aphelenchoides_fujianensis_genomic
---------------------------------------------------------------------------------------------MPVSLFGIVA-----------------NVVNIVVFC-------------------------------------DGEMRAQLV---------------------NHFLL---ALSISLL-------LLICNFCFLVLP---VMVVE--------------------------TESFFWNDLFPSII----------------------------RYSYPL---------ALTAQTY---GVY----LTV--LV-----SVH-----R----FL----------------VC---HPF------------------------------------------------------------------------------------KAKRWVTSRPVQYA-----------------IFGSLFFSILINVPTWF--ELSVVPCFSEKFSAPS--------------------------------------------HQITLASWHEMAY----------------------------IVVKKTILY-----TLFLF--------------IIPFT----SLIYVNWKIIQAL---------------------------------------------------------------------------------------------------------------------------------------------------------------------------------------------------------------------------------------------------------------------------------------------------------------------------------------------------------------------------------------------------------------------------------------------------------------------------------------------------------------------------------------------------------------------------------------------------------------------------------------------------------------------------------------------------------------------------RQSSN-----------------------------------------L---------------------------------------------------------------------------------------------------------------------------------------------------------------------------------------------------------R-----------------------------------------------------------------------------------------------------------------------------------------------------------------------------------------------------------------------------------------------------------------------------------------------------------------------------------------------------------------------------------------------------------------------------------------------------------------------------------------------------------------------------------------------------------------------------------------------------------------------------------------------------------------------------------------
>34-frpr9F53B72a1_JU765_contig3717_0_3975_propanagrolaimus_ju765_PRJEB32708
-----------------------------------------------------------------------------------------LYANLPIAVLGFIA-----------------NLVNIVVFA-------------------------------------DSEMRTLLM---------------------NHFLL---TLSISDL--------------LLLIFNFFFLLFP--------------------------VMAVNSDSFFLHDLYPSVV-----------------------RYSYPL---------ALTTQTC---GVY----LTV--LV-----SVH-----R----FL----G-----------VC---HPF------------------------------------------------------------------------------------RTKRWVTRRPVQYA-----------------IISAVVFSVAINIPTWL--ELD-----------------------------------------------------------------------------------------------------------------------------------IEPCF------SVTFNRISKKF-----------------------------------------------------------------------------------------------------------------------------------------------------------------------------------------------------------------------------------------------------------------------------------------------------------------------------------------------------------------------------------------------------------TNSIR-----------------------------------------------------------------------------------------------------------------------------------------------------------------------------------------------------------------------------------------------------------------------------------------------------------DRSVT-----------------------------------------L------------------------------------------------------------------------------MLLAIVGIF--------------------------------------------------------------------------------------------------------------------------LGKI-------NRVAIT--------T--AVAA-------------------------------------------------------------------------------------HRAVE-------------------------LSLI-----------------------------------------------------------------------------------------------------------------------------------------------------PDEASTR---------------------------------------------------------------------------------------------------------------------------------------------------------------------------------------------------------------------------------------------------------------------------------------------------------------------------------------------------------------
>9-frpr9F53B72a1_JAMRXY010000008.1_2002692_2005168_Panagrolaimus_sp__LJ2414
-----------------------------------------------------------------------NLTVCQDGVFSDHQTEYRLYGNMPISVIGIFA-----------------NLLNIIVFA-------------------------------------DSEMRTLLM---------------------NHFLL---ALSLS---------------MLLLLFNFFFLLFP--------------------------VLAVNSDSFFLRDLYPTVV-----------------------RYSYPL---------ALTTQTC---GVY----LTV--LV-----SFH-----R----FL----G-----------VC---HPF------------------------------------------------------------------------------------RTKRWVTRRPVQYA-----------------IISAVVFSIVINIPTWL--ELDIESCWSKEFNRVS--------------------------------------------HITLTPLQRGWYY----------------------------ILIKKVVTY-----TTVMF--------------VIPFI----ILIVVNWKIILAL-------------------------------------------------------------------------------------------------------------------------------------------------------------------------------------------------------------------------------------------------------------------------------------------------------------------------------------------------RA------------------------ST------------------------------NLRTLHTYSTKTDVGSG-------------------------------------------------GS-------------------------------------------------------------------------------------------------------------------------------------------------------------------------------------------------------------------------------------------TTHEQM-----------------------------------------L--------------------------------------------KQFR---L--------------------------LKQTKYSEM------------------------------------------------------------------------------------FQKLSKL--SN-------------------A-------SIFK------PNSE-LF--------K--RKFT-----------------------------------------------------NS------------------------------IRDRS-------------------------VTLM-----------------------------------------------------------------------------------------------------------------------------------------------------LLAIVGIFLGCNGLAFCNNIVE------------------------------------------------------------------------------------------------------------------------------------------------------------------------------------------------------------------------------------------------------------------------------------------------------------------------------------------------
>14-frpr9F53B72a1_JAMRXY010000284.1_462121_464535_Panagrolaimus_sp__LJ2414
-----------------------------------------------------------------------NLTVCQDGVFSDHQTEYRLYGNMPISVIGIFA-----------------NLLNIIVFA-------------------------------------DSEMRTLLM---------------------NHFLL---ALSLS---------------MLLLLFNFFFLLFP--------------------------VLAVNSDSFFLRDLYPTVV-----------------------RYSYPL---------ALTTQTC---GVY----LTV--LV-----SFH-----R----FL----G-----------VC---HPF------------------------------------------------------------------------------------RTKRWVTRRPVQYA-----------------IISAVVFSIVINIPTWL--ELDIESCWSKEFNRVS--------------------------------------------HITLTPLQRGWYY----------------------------ILIKKVVTY-----TTVMF--------------VIPFI----ILIVVNWKIILAL-------------------------------------------------------------------------------------------------------------------------------------------------------------------------------------------------------------------------------------------------------------------------------------------------------------------------------------------------RA------------------------ST------------------------------NLRTLHTYSTKTDV--------------------------------------------------------------------------------------------------------------------------------------------------------------------------------------------------------------------------------------------------------------------------------------------------GSGGS-----------------------------------------T------------------------------------------------------------------------------THEQMLKQF----------------------RLLKQTKYSE---------------------------------------------------MFQKLSKL--SN-------------------A-------SIFK------PNSE-----------L--FKRK---------------------------------------------------FTNS------------------------------IRDRS-------------------------VTLM-----------------------------------------------------------------------------------------------------------------------------------------------------LLAIVGIFLGCNGLAFCNNIVE------------------------------------------------------------------------------------------------------------------------------------------------------------------------------------------------------------------------------------------------------------------------------------------------------------------------------------------------
>24-frpr9F53B72a1_CAKAEH010002014.1_17221_19154_Cercopithifilaria_johnstoni_genomic
---------------------------------------------------------------------------CLDSIFTNDQVDYRLYGNLPISLFGIVI-----------------NLINITIFS-------------------------------------HADMRRSLV---------------------NLFLL---TISITDL-------------LLLIFN---FFFLL--------------------------FPVIALFSNSFILQDIYPIV----------------------LFSYPL---------ARIAQTC---GVY----LTL--FV-----SVH-----R----YL----G-----------IC---HPF---------------------------------------------------------------------------------------------------------------------------------------------------------------------------------------------------------------------------------------------QAKRWIT---------------------------------------------------------------------------------------------------------------------------------------------------------------------------------------------------------------------------------------------------------------------------------------------------------------------------------------------------------------------------------------------------------------------------------------------------------------------------------------------------------------------------------------------------------------------------------------------------------------------------------------------------------------------------------------------------------------------------------------------------------------------------------------------------------------------------------------------------------------------------------------------------------------------------------------------------------------------------------------------------------------------------------G-----------------------------------------------------------------------------------------------------------------------------------------------------------------------------------------------------------------------------------------------------------------------------------------------------------------------------------------------------------------------------------------------------------------------------------------------------------------------------------------------------------------------------------------------------------------------------------------------------------------------------------------------------------------------------------------
>4-frpr9F53B72a1_OU461587.1_20576975_20586097_Pristionchus_exspectatus_genomic
------------------------------------------------------------------------------NIFTAQQEDFRLFMNMPLSLAGMIT-----------------NVINIIVFL------------------------------------D-SEMRTQLV---------------------NHFLL---ALSISDF-------------LLLLFN---FFFNI--------------------------FPVIATMSTSVALQDSYPLI----------------------LYAYPL---------ALITQTC---GVY----FTV--LV-----SVH-----R----YL----G-----------VC---HPF------------------------------------------------------------------------------------RAKRWVSSQPVRLA-----------------IAFSILFSIALNIPTWM--ELEIA------------------------------------------------------------------------------------------------RCHSHQWNQ-----QLSGY--------------TFTFI----------------------------------------------------------------------------------------------------------------------------------------------------------------------------------------------------------------------------------------------------------------------------------------------------------------------------------------------------------------------------------------------------------------------------------------------------------------------------------------------QT--------------------------------------------------------------------------------------------------------------------------------------------------------------------------------------------------------------------------------------------KHSTS-----------------------------------------L---------------------------------------------------------------------------------FSFELF-----------------------------------------------------------------------------------TFRFLVPF-----------------------T-------VLIV------VNIR-----------I--IIAL------KQ----S----------------------------------------TH------------------------------LRSMHS-------------------------------------------------------------------------------------------------------------------------------------------------------------------------------------------------------------------------------------------------------------------------------------------------------------------------------------------------------------------------------------------------------------------------------------------------------------------------------------------------------------------------------------------------------
>24-frpr9F53B72a1_CALZFC010000130.1_50010_45240_allodiplogaster_sudhausi_genomic
----------------------------------------------------------------------------------NYQVSMRLLVNMPLSLFGMIT-----------------NTVNIVVFL-------------------------------------DPEMRVQLV---------------------NHFLL---ALSVSDL-------------LLLVFN---FFMLI--------------------------FPVIATMSTSVVLHDVFPLF----------------------LYSYPL---------ALTTQTC---GVY----LTV--LV-----SVH-----R----YL----G-----------VC---HPF------------------------------------------------------------------------------------RAKRWVSSQPVRLA-----------------IASSVFFSVLINIPSWL--E----------------------------------------------------------------------------------------------------LDITHCLSH-----DFQTV--------------LIEFI----IFIFFTYANLCQA----------------------------------------------------------------------------------------------------------------------------------------------------------------------------------------------------------------------------------------------------------------------------------------------------------------------------------------------------------------------------------------------------------------------------------------------------------------------------------------------------------------------------------------------------------------------------------------------------------------------------------------------------------------------------------------------------------------------------------------------------------------------------------------------------------------------ILYT------------------------------LIMFAVPFV------------------------------------------------------------------------------------------------------------------T-------LIIV-------NCR--------------IIFA-------------------------------------------------------------------------------------LR-----------------------------------------------------------------------------------------------------------------------------------------------------------------------------------------------------------------------------------------------------------------------------------------------------------------------------------------------------------------------------------------------------------------------------------------------------------------------------------------------------------------------------------------------------------
>23-frpr9F53B72a1_CALZFC010000097.1_405098_400673_allodiplogaster_sudhausi_genomic
------------------------------------------------------------------------------------QVSMRLLVNMPLSLFGMIT-----------------NTINIVVFL-------------------------------------DPEMRVQLV---------------------NHFLL---ALSVSDL-------------LLLVFN---FFMLI--------------------------FPVIATMSTSVVLHDVFPLF----------------------LYSYPL---------ALTTQTC---GVY----LTV--LV-----SVH-----R----YL----G-----------VC---HPF---------------------------------------------------------------------------------------------------------------------------------------------------------------------------------------------------------------------------------------------RAKRWVS------------------------SQPVR------------------------------------------------------------------------------------------------------------------------------------------------------------------------------------------------------------------------------------------------------------------------------------------------------------------------------------------------------------------------------------------------------------------------------------------------------------------------------------------------------------------------------------------------------------------------------------------------------------------------------------------------------------------------------------------------------------------------------------------------------------------------------------------------------------------------LAI----------------------------------------------ASSVFFSVL---------------------------------------------------------------------------------------------IN-------------------I-------PSWL-------ELD--------------ITHC-------------------------------------------------------------------------------------LSHDF--------------------------------------------------------------------------------------------------------------------------------------------------------------------------------------------------------------------------------------------------------------------------------------------------------------------------------------------------------------------------------------------------------------------------------------------------------------------------------------------------------------------------------------------------------
>19-frpr9F53B72a1_JAJAVP010000038.1_527504_532606_Heterorhabditis_indica_genomic
-----------------------------------------------------------INSIVLTLFQMTITPICEPHVFNDIQTSARLFGGMPIAVFGIIT-----------------NVINIVVFL------------------------------------D-PEMRCSLV---------------------NYFLL---VLSISDL-------------LLLICN---FLMLI--------------------------FPVIASMSNSVVLHDSYPMIL---------------------WYSYPV---------GLSTQTC---GVY----LTV--LV-----SVH----------YL----G-----------VC---HPF------------------------------------------------------------------------------------RAKRWVSGKPVKC------------------AILSIFLSVMINIHTWL--ELDIFECYSNEFHQMI--------------------------------------------SITLTELKMDAKY----------------------------NIITKCIMY-----TLVMF--------------VIPFI----TLIIVNWRIIVAL--------------------------------------------------------------------------------------------------------------------------------------------------------------------------------------------------------------------------------------------------------------------------------------------------------------------------------------------------------------K--ESTRMRNMHSSR------------------------------KSNQNSEFYYRRILRNFRLLKNAKYSEIFGKFGRLNFPLRNPSLLKTNGNS---------------VR--------------------------------------------------------------------------------------------------------------------------------------------------------------------------------------------------------------------------------------------DRSVT-----------------------------------------L-----------------ML----------LAI-----V------AIFL---C--CN----------------------CLAFCNNIY----EIVNNARAHIEHNSTETDSQYVIEKHYF--------------------------------------ESVTLKDSAQNQDVFDFSVEL--SN-------------------I-------LISL-------NSS-SS--------M--FVYL------IF----S----------------------------------------SK------------------------------YRCII-------------------------KHWL-----------------------------------------------------------------------------------------------------------------------------------------------------GLEKRKRVNGVALTTAMVAQRALELSILPDELEGK-----------------------------------------------------------------------------------------------------------------------------------------------------------------------------------------------------------------------------------------------------------------------------------------------------------------------------------
>29-frpr9F53B72a1_DICVIVDFT_Contig162_91827_103971_dictyocaulus_viviparus_PRJNA72587
-----------------------------------------------------------------------------------------LFGGMPISIFGIVT-----------------NIINIIVFL-------------------------------------DQEMRCSLV---------------------NHFLL---MLSISDL-------------LLLLCN---FFMLI--------------------------FPVIASTSNLVVL-----------------------------HEWFPL-------------------ILW------------------------R----YV----G-----------VC---HPF------------------------------------------------------------------------------------RAKRWVSGTPVKCA-----------------IAGSILFSILSNIHTWL--ELDISECFSREFNQNV--------------------------------------------RVKLTPLKSDHTY----------------------------NFITRCILY-----TLLMF--------------VIPFV----ILIIVNWRIIVAL-----------------------------------------------------------------------------------------------------------------------------------------------------------------------------------------------------------------------------------------------------------------------------------------------------------------------------------------------------------------------------------------------------------KNSTRMRR--------------------------------------------------------------------------------------------------------------------------------------------------------------------------------------------------------------------------------------------------------------------------------------------------------GLSTT-----------------------------------------K------------------------------------------------------------------------------FTQRILHNF----------------------------------------------------------------------------RLLKNAKYSEVFGKF--GQ---------------------------LGFI-------NGVAIT-----------TAMV-------------------------------------------------------------------------------------AQRAL----------------------------------------------------------------------------------------------------------------------------------------------------------------------------------ELSFLPDEAE------------------------------------------------------------------------------------------------------------------------------------------------------------------------------------------------------------------------------------------------------------------------------------------------------------------------------------------------------------
>26-frpr9F53B72a1_CALQYR010007454.1_125063_123288_Auanema_sp__JU1783
------------------------------------------------------------------------LAICEPSIFNDIQKTARLFGGMPIAVLGMIT-----------------NTINIIVFI-------------------------------------DPEMRCSLV---------------------NHFLL---VLSVSDL-------------LLLICN---FFMLT--------------------------FPVIASMSDSVALHDTYPNI----------------------LYSFPI---------GLSTQTC---GVY----LTV--LV-----SVH----------YL----G-----------VC---HPF------------------------------------------------------------------------------------RAKRWVSGKPVKC------------------AIISIIFSIVINIHTWF--ELNTAECYSKEFQRTI--------------------------------------------TIRLTELKTNHTY----------------------------NVITRCILY-----TLVMF--------------VIPFI----ALIIVNWKIIVAL-----------------------------------------------------------------------------------------------------------------------------------------------------------------------------------------------------------------------------------------------------------------------------------------------------------------------------------------------------------------------------------------------------------KESTRMRNLHSSRKT-------------------------------------------------------------------------------------------------------------------------------------------------------------------------------------------------------------------------------------------------------------------------------------------------NQSNI-----------------------------------------Q------------------------------------------------------------------------------NLQYSSRLM---------------------HNFRLLRNAKY----------------------------------------------------SELFGKFSKLN---------------------------FPLRNPSLLKTNGNSVR--------DRSVTLM-------------------------------------------------------------------------------------LLAIV-------------------------AIFL-----------------------------------------------------------------------------------------------------------------------------------------------------CCNCLAFCNNIYEIVR------------------------------------------------------------------------------------------------------------------------------------------------------------------------------------------------------------------------------------------------------------------------------------------------------------------------------------------------------
>40-frpr9F53B72a1_Scaffold1328_18481_26496_heterorhabditis_bacteriophora_PRJNA13977
---------------------------------------------------------------------------------------------MPIAVFGIIT-----------------NVINIVVFL-------------------------------------DPEMRCSLV---------------------NYFLL---VLSISDL-------------LLLICN---FLMLI--------------------------FPVIASMSNSVVL-----------------------------HDSYPM-------------------ILW------------------------R----YL----G-----------VC---HPF------------------------------------------------------------------------------------RAKRWVSGKPVK-------------------CAIIVFLSVMINIHTWL--ELDILECYSNEFHQIIRFVSKFLFSLYIFRFHQRFYGNMIKFIIDLELNLLLSLLIQLTYSITLTELKLDAKY----------------------------NIITKCIMY-----TLVMF--------------VIPFI----TLIIVNWRIIVAL-------------------------------------------------------------------------------------------------------------------------------------------------------------------------------------------------------------------------------------------------------------------------------------------------------------------------------------------------KE---------STR--MRNMHSSRKSNQ------------------------------RILRNFRLLKNAKYSDIFGKFGRLNFNPLRNSPLLKTNGN--------------------------SV-------------------------------------------------------------------------------------------------------------------------------------------------------------------------------------------------------------------------------------------RDRSVT-----------------------------------------L-----------------ML----------LAI-----V------AIFL---C--CN----------------------CLAFCNNIY---------------------EIVNNARAHIE-------------------------------------------------HNTTETGTQVNGVA-------------------L-------TTAM------VAQRALE--------L--SILP-------------------------------------------------------------------------------------------------------------------DELE-----------------------------------------------------------------------------------------------------------------------------------------------------IGHRTSSKRKLLRFATIQ----------------------------------------------------------------------------------------------------------------------------------------------------------------------------------------------------------------------------------------------------------------------------------------------------------------------------------------------------
>30-frpr9F53B72a1_merged_ancylostoma_duodenale_PRJNA72581
------------------------------------------------------------------MTSTAEIPPCEPHIFNDIQTNARLFGGMPIAIFGILT-----------------NTINIVVFL-------------------------------------DQEMRCSLV---------------------NHFLL---VLSISDL-------------LLLLCN---FFMLI--------------------------FPVIASMSNSVAL-----------------------------HDSFPL-------------------ILW------------------------R----YL----G-----------VC---QPF------------------------------------------------------------------------------------------------------------------------------RAKRWV--SGTPVKCAIIYFSS----------------------------------------------MINNFRLLKNAKY----------------------------SEIFGKFGR----LGFNPL--------------RSPGL--------------------------------------------------------------------------------------------------------------------------------------------------------------------------------------------------------------------------------------------------------------------------------------------------------------------------------------------------------------------------------------------SK------------------------------GGSVR-----------------------------------------------------------------------------------------------------------------------------------------------------------------------------------------------------------------------------------------------------------------------------------------------------------DRSVT-----------------------------------------L-----------------ML----------LAI-----V------AIFL---C--CN----------------------CLAFCNNIY-------------------------------------------------------------------------------------EIVRDT-----------------------R-------AHIE-------NESNST--------------------------------------------------------------------QS------------------------------MLAKD--------------------------------------------------------------------------------------------------------------------------------------------------------------------------------------------------------------------------------------------------------------------------------------------------------------------------------------------------------------------------------------------------------------------------------------------------------------------------------------------------------------------------------------------------------
>34-frpr9F53B72a1_ANCCANDFT_Contig79_467268_478625_ancylostoma_caninum_PRJNA72585
------------------------------------------------------------------MTSTAEIPPCEPHIFNEIQTNARLFGGMPIAIFGILT-----------------NTINIVVFL-------------------------------------DQEMRCSLV---------------------NHFLL---VLSISDL-------------LLLLCN---FFMLI--------------------------FPVIASMSNSVAL-----------------------------HDSFPL-------------------ILW------------------------R----YL----G-----------VC---QPF------------------------------------------------------------------------------------------------------------------------------RAKRWV--SGKPVKCAIIS-------------------------------------------------MINNFRLLKNAKY----------------------------SEIFGKFGR--------LG--------------FNPLR----SPGISKGGSVR-----------------------------------------------------------------------------------------------------------------------------------------------------------------------------------------------------------------------------------------------------------------------------------------------------------------------------------------------------------------------------------------------------------------------------------------------------------------------------------------------------------------------------------------------------------------------------------------------------------------------------------------------------------------------------------------------------------------------------DRSVT-----------------------------------------L-----------------ML----------LAI-----V------AIFL---C--CN----------------------CLAFCNNIY-------------------------------------------------------------------------------------EIVRDT-----------------------R-------AHIE-------NESNST--------Q--SMLA-----------------------------------------------------KD------------------------------INGVA----------------------------------------------------------------------------------------------------------------------------------------------------------------------------------ITTAMVAQRALELSFLPDEAE-------------------------------------------------------------------------------------------------------------------------------------------------------------------------------------------------------------------------------------------------------------------------------------------------------------------------------------------------
>33-frpr9F53B72a1_Cang_2012_03_13_01038_4393_9518_caenorhabditis_angaria_PRJNA51225
---------------------------------------------------------------------------------------------MPIAIFGFIT-----------------NVINVIVFC------------------------------------D-PEMRCSLV---------------------NHFLL---VLSISDL-------------ILLVSN---FFMLI----FPVIASMSNNPLLHNYYPL---FLWLLWTTISSRGQNCKSNCSCFSLRSIRCC-----------RYFYPI---------GLTTQTC---GVY----LTV--LV-----SVH-----R----YL----G-----------VC---HPF------------------------------------------------------------------------------------RAKRWVSGKPVKWA-----------------IIGSIVFSILINLHTWL--ELDVLWCYSAEFNRTQR-------------------------------------------SIALTPMKMDATY----------------------------HIITRCILY-----TLIMFSVNLFIRSFICFYLVIPFI----TLIIVNCRIVVAL-------------------------------------------------------------------------------------------------------------------------------------------------------------------------------------------------------------------------------------------------------------------------------------------------------------------------------------------------KE----------ST--RMRNAHSLKKST------------------------------QRIINNFRLLKNAKYSDIFGRFGRLNFNPLKTPSLLKTNGNS------------------------LR--------------------------------------------------------------------------------------------------------------------------------------------------------------------------------------------------------------------------------------------DRSVT-----------------------------------------L-----------------ML----------LAI-----V------AIFL---C--CN----------------------CLAFCNNIY---------------------ENVNFQKRERD---------------------------------------------------RVGNINGV-ALT-------------------T-------AMAA-------QKA-LE--------L--SILP-----------------------------------------------------DE------------------------------VEDSN-------------------------RSSS-----------------------------------------------------------------------------------------------------------------------------------------------------KRKLLRFATLA-----------------------------------------------------------------------------------------------------------------------------------------------------------------------------------------------------------------------------------------------------------------------------------------------------------------------------------------------------------
>34-frpr9F53B72a1_CSP21.scaffold00053_8170_18063_caenorhabditis_parvicauda_PRJEB12595
---------------------------------------------------------------------------------------------MPIAIFGIIT-----------------NLINVIVFC------------------------------------D-SEMRCSLV---------------------NHFLL---VLSISDL-------------GLLVCN---FFMLI----FPVLSQMSNNHQLHDY------YPLLLWLVVLFLFSSKVKNTQT--------------------YYSYPI---------GLSTQTC---GVY----LTV--LV-----SVH-----R----YL----G-----------VC---HPF------------------------------------------------------------------------------------RAKRWVSGGPVKIT-----------------IIGSIVFSILINIHTWF--ELSVFECFNNEFQKATS-----------R-------------------------------SIKLTHLKNNPTY----------------------------NIITKCILY-----TLIMF---------------VRFA----NNFRLLKNAKYSE-------------------------------------------------------------------------------------------------------------------------------------------------------------------------------------------------------------------------------------------------------------------------------------------------------------------------------------------------FF------------------------GK------------------------------FGKINLNNLRTPALLKTNGNS---------------------------------------------LR--------------------------------------------------------------------------------------------------------------------------------------------------------------------------------------------------------------------------------------------DRSVT-----------------------------------------L-----------------ML----------LAI-----V------AIFL---C--CNCLAFCNNIYEIVQGAAAHVSSSNVTILVGFV------------------TIQEDVDSVFTEEN----------------------------------------------------FDLSVEL--SN-------------------L-------LISL-------NSS-SS--------M--FVYL-------I----F--------------------------------------S-SK------------------------------YRSII-------------------------KHWL-----------------------------------------------------------------------------------------------------------------------------------------------------GLEKRKRINGVALTTAMAARKALELSILPDEVEDSRRSSSKRKLLRF--ETIQ-----------------------------------------------------------------------------------------------------------------------------------------------------------------------------------------------------------------------------------------------------------------------------------------------------------------
>23-frpr9F53B72a1_CSP29.scaffold30923_cov175_99550_105233_caenorhabditis_becei_PRJEB28243
-----------------------------------------------------------------------------------------LVPGMPIAIFGFIT-----------------NVINVIVFC-------------------------------------DPEMRCSLV---------------------NHFLL---VLSISDL-------------LLLVCH---FFMLI--------------------------FPVIASMSNNFLLHNYYPVFL---------------------WFAYPV---------GLSTQTC---GVY----LTV--LV-----SVH-----R----YL----G-----------VC---HPF------------------------------------------------------------------------------------RAKRWVSGKPVKWA-----------------IIGSIVFSILINLHTWM--ELDYRTCYSSDFSGPLR-------------------------------------------AINLTALRMNATY----------------------------NLVTKCIMY-----TLIMF--------------IIPFI----TLIIVNCRIVVAL-------------------------------------------------------------------------------------------------------------------------------------------------------------------------------------------------------------------------------------------------------------------------------------------------------------------------------------------------KE----------ST--RMRNGQSMKKST------------------------------QSRFTWKSLDKRIMNNFRMLKGAKYSELFGKFGRLNFNPLKTPSLLKTNGNS--------------LR--------------------------------------------------------------------------------------------------------------------------------------------------------------------------------------------------------------------------------------------DRSVT-----------------------------------------L-----------------ML----------LAI-----V------AIFL---C--CN----------------------CLAFCNNIY---------------------ENVQTVKKHAA------------------------ALNDTSIVEEIEEHSDFNKEWSIFDEWNFDLSVEI--SN-------------------L-------LISL-------NSS-SS--------M--FVYL------------I--------------------------------------FSSK------------------------------YRSII-------------------------KHWL-----------------------------------------------------------------------------------------------------------------------------------------------------GLEKRRRTNGVALTTVMAAQKALELSILPDEVEARRNRKEKTHFVKKKQLNKSAQLFLTTSETDLRKARTIRKDDSYQLISDDNNRSSSKRKLLRFATLA------------------------------------------------------------------------------------------------------------------------------------------------------------------------------------------------------------------------------------------------------------------
>30-frpr9F53B72a1_CSP32.scaffold01896_1175_6601_caenorhabditis_sulstoni_PRJEB12601
--------------------------------------------------------------------MTTPVVYCEPSVFNEIQATIRLFGGMPIAIFGFIT-----------------NVINVIVFC-------------------------------------DPEMRCSLV---------------------NHFLL---VLSISDL-------------VLLVCN---FFMLI--------------------------FPVIASMSNNYLLHDYYPIFL---------------------WFAYPV---------GLSTQTC---GVY----LTV--LV-----SVH-----R----YL----G-----------VC---HPF------------------------------------------------------------------------------------RAKRWVSGKPVKWA-----------------IIGSIVFSVVINLHTWL--ELDVRTCFSSEFDAPLR-------------------------------------------AIILTPLRTNAKY----------------------------NLITKCIMY-----TLIMF--------------VIPFL----TLIIVNCRIVVAL-------------------------------------------------------------------------------------------------------------------------------------------------------------------------------------------------------------------------------------------------------------------------------------------------------------------------------------------------KE-----STRMRNG--QSMKKSTQSEKK------------------------------FSKFTWKSLDKRIMNNFRMLKGAKYSELFGKFGRLNFNPLKTPSLLKTNGNS--------------LR--------------------------------------------------------------------------------------------------------------------------------------------------------------------------------------------------------------------------------------------DRSVT-----------------------------------------L-----------------ML----------LAI-----V------AIFL---C--CN----------------------CLAFCNNIY----DNVQVAKKHAATPDLLNHTSALVEEIDE--------------------------------------QLLDAEWSIFNEWNFDLSVEI--SN-------------------L-------LISL-------NSS-SS--------M--FVYL------------I--------------------------------------FSSK------------------------------YRSII-------------------------KHWL-----------------------------------------------------------------------------------------------------------------------------------------------------GLEKRRRTNGVALTTVMAAQKALELSILPDEVEARRNRKEKTHFVKKKQQLNKSAQLFLTTSETDLRKARAIRKEHEEAGDEIQEIGSEEPSTGSNISRDNSNRSSSKRKLLRFATLA------------------------------------------------------------------------------------------------------------------------------------------------------------------------------------------------------------------------------------------------
>32-frpr9F53B72a1_Crem_Contig70_361764_368846_caenorhabditis_remanei_PRJNA53967
-----------------------------------------------------------MTSAVFYASDVKQLPECEPSVFNDVQTNIRLFGGMPIAIFGFIT-----------------NVINVIVFC-------------------------------------DPEMRCSLV---------------------NHFLLFQ-VLSISDL-------------LLLVCN---FFMLI--------------------------FPVIASMSNNYLLHNYYPLFL---------------------WFAYPV---------GLSTQTC---GVY----LTV--LV-----SVH-----R----YL----G-----------VC---HPF------------------------------------------------------------------------------------RAKRWVSGKPVKWA-----------------IIGSIIFSIVLNLHTWL--ELDIRTCYDINFNSPLR-------------------------------------------AIFLTPLRMNSMY----------------------------TLITKCIMY-----TLTMF--------------IIPFI----TLIIVNCRIVVAL-------------------------------------------------------------------------------------------------------------------------------------------------------------------------------------------------------------------------------------------------------------------------------------------------------------------------------------------------KE----------ST--RMRNGQSMKKST------------------------------QSKFSWRSLDKRIMNNFRMLKGAKYSELFGRFGRLNFNPLKTPSLLKTNGNS--------------LR--------------------------------------------------------------------------------------------------------------------------------------------------------------------------------------------------------------------------------------------DRSVT-----------------------------------------L-----------------ML----------LAI-----V------AIFL---C--CN----------------------CLAFCNNIY----DNVQVAKKHAQESGSSNSTLLPPEIEEL-------------------------------------SQDYDEEWSIFDEWTFDFSVEI--SN-------------------L-------LISL-------NSS-SS--------M--FVYL------------I--------------------------------------FSSK------------------------------YRSII-------------------------KHWL-----------------------------------------------------------------------------------------------------------------------------------------------------GLEKRRRTNGVALTTVMAAQKALELSILPDEVEARRNRKEKNRFVKNSKQLNKSAQLFLTTSETDLRKATMVRKEANDDEIQEIQSDEPSAASNISRVISDDQNRSSSKRKLLRFATLA-----------------------------------------------------------------------------------------------------------------------------------------------------------------------------------------------------------------------------------------------
