# Supplementary material for: Evolution of neuropeptide Y/RFamide-like receptors in nematodes
Source: Heliyon. 2024 Jul 15;10(14):e34473. doi: 10.1016/j.heliyon.2024.e34473 (PMC11315170; doi:10.1016/j.heliyon.2024.e34473)
Supplement: MMC 3 — Resulting Multiple Sequence Alignment. [file mmc3.zip › Suppl_3_Multiple_sequence_Alignments/frpr_all.fasta]

>25-frpr2C05E741_Crem_Contig76_123051_128285_caenorhabditis_remanei_PRJNA53967
---------------------------------------------------------------------MLNHTVVMRECECLHEPI-----EGYAGIANLMLSV------------------------------------------------------YIT--VLAA---FDC--FYSVYCLFSVVQNVN-------------------LNEAH----------------GLLECHLL----------------------LFQPHII----------------LC-------SLEICRLLNA--S------------------------------------------------------------------------------------------------------------------------------TQIIT------HCSNYA-----QLKCESVRLML-----------------------------------------------------------------------CTKDI------------------------------------FMLFQWH-----SFHLC-------YR--FPSPLLCFVEK-----TIQWTKQK--------NKI-----------------------------------------------------------------------------------AMMMVAIIQLSF-FWSSYCFSAAIHHFTSSKCSSLKWHLKQKQC---------------------------------SSISETFWSLSMQLPTFLSTWARQ--KSFGEHFMIE----FGSYGDQNLHDFP---------------------------------------------------CFMTTEFVYSIETRWRVV-------------------------------------------------------------------------------------------------------------------
>20-frpr3C26F161_CSP32.scaffold00224_38822_43080_caenorhabditis_sulstoni_PRJEB12601
----------------------------------------------------------------------MLLLLSRVLVAVMTI-------MCFVGIVTNFLSLVI-YT-----------RRTFR----KKS--INV---------------------LLS--ALSA---TDL--CVCLLAIPVFASTQ--------------------LQTWI----------------PASVTA------------------------MTMVYLYPV-TIMFQ--------SM-------SVWLLVSITI--D-----RYL----AVCHP---------FM-----VNTY---CSR-----------------NRALSIV-----------------------------------------------------------GVVVF------FSIAYN-----SVRFWEWRIDF------------------------------------------------------------------------KPVL-----RGNP-HFM-----------------------LWYQNVA-----TMLSQ-------FL--LPLVVLCVLNL----QVARTIIEA--------SEQ-----RRELVAS----------------------------------------------------------------VKREHSTAKMMIMVV-----IVFLVCYTF---SFVL---NVTEIYDETLFQ-------------------------------------SEFGFLLNDINNVL-VVVNS--SS---AFVFY----YT-YSTR-FRNNA-------------------------------------------RTLPGIRWFASLSKFNVYDTESTMAPNRTM---------------------------------------------------------------------------------------------------------------
>26-frpr3C26F161_Crem_Contig3_81404_1506086_caenorhabditis_remanei_PRJNA53967
----------------------------------------------------------------------MLDLLSRVMVTVMTM-------MCFVGIVTNFLSLYI-YT-----------RKTFR----KKS--INV---------------------LLS--ALSA---TDL--SVCLLAIPVFASTQ--------------------LQQWI----------------PPEVTA------------------------MIMVYLYPV-TIMFQ--------SM-------SVWLLVSITI--D-----RYL----AVCHP---------FM-----VNTY---CTK-----------------NRALVTV-----------------------------------------------------------GVVVL------FSSAYN-----AVRFWEYTINF-----------DVAPENR-----------------------------------------------------TVEQMVKPMLRSNP-YFL-----------------------LWYQNVA-----TMVSQ-------FA--FPLVMLCVLNI----QVARTIIEA--------SEQ---------------------------------------------------------------------RRELVASVKREHSTAKMMIMVV-----IVFLVCYIF---SFIL---NITEIYYEEIFS-------------------------------------SPFGYFLNDINNVL-VVVNS--SC---AFIFY----YK-YSTR-FRNQA-------------------------------------------RTLPGIRWFASMSKFNVYDTEVTPNRSMTTRYKG------------TSSSRLSSSHNLLYKPSYSKACDI-----------------------------------------------------------------------
>32-frpr3C26F161_Cbre_Contig25_707153_711169_caenorhabditis_brenneri_PRJNA20035
----------------------------------------------------------------------MLDLLSRVMVTVMTM-------MCFVGIVTNFLSLYI-YT-----------RRTFR----KKS--INV---------------------LLS--ALSA---SDL--SVCLLAIPVFASTQ--------------------LQQVI----------------PPEITA------------------------MIMVYLYPV-TIMFQ--------SM-------SVWLLVSITI--D-----RYL----AVCHP---------FM-----VNTY---CTR-----------------GRALVTV-----------------------------------------------------------GAVVL------FSFAYN-----AVRFWEYTINF--------DVVNRTVEDM-----------------------------------------------------VELKL-----RADP-YFL-----------------------LWYQNVA-----TLITQ-------FA--FPLVVLCVLNIQNEFQVARTIIEA--------SEQ---------------------------------------------------------------------RRELVASVKREHSTAKMMIMVV-----IVFLVCYIF---SFVL---NIIEIFNDGLFN-------------------------------------SAIGYFLNDINNVL-VVVNS--SS---AFVFY----YK-YSTR-FRNQA-------------------------------------------RTLPGIRWFASMSKFNVYDTETTPNRSMTTRYK------------------------------------------------------------------------------------------------------------
>10-frpr3C26F161_SCAPT_1926_16281_19801_steinernema_scapterisci_PRJNA204942
-----------------------------------------------------------------MEEESSQLLFSLSLLCTLVMVI-----MCMAGVIGNSLSLFI-FT------------RPSF----RKR-SINV---------------------LLA--ALSA---SDL--CLCLLAIPVFS-----------------------ISQLQ----------------------------------------------ALVPAILRA-GETRR--------------------------------------------------------------------------------------------------------------------------------------------------------------------------------------------------------------------------------------------------------------------------------------------------------------------------------------------------------ELVASEKRE------------------------------------------------------------------------------------------HSTAKMMLFVVI------------------------------------------------------------------------------------------------------------------------------------------------------------------------------------------------------------------------------------------------------------------------------------------------------------------
>26-frpr3C26F161_CALSFV010000218.1_615254_635358_+_parapristionchus_giblindavisi_genomic
------------------------------------------------------------------------MISTLSLICALVMNV-----MCIVGIVANSLSLFI-YT------------RPNF-----NKRSINI---------------------FLA--ALSA---SDL--VVSLLAVPVFSISQ--------------------LQSLM--------------PGTPMITA------------------------TVMLYFYPV-TLMAQ--------TM-------SVWLLVAITI--D-----RYL----AVCHP-----------------FVVASYCTK-----------------KRALITV-----------------------------------------------------------AIITI------FSIAYN-----FVRFWEFTLNG---------EWIPVNTSG-----------------------------------------------------VVEDLLVPLLRGDK-MFM-----------------------LLYQNLL-----TLLTQ-------FL--LPLIVLCYFNF----EVIRTILKA-----------------------------------------------------------------------------TEQRRELVSSERREHSTAKMMIYVV-----LVFIFCYTF---SFML---NVAEIIDESLFR-------------------------------------SSVGYLLNDVNNIL-IVLNS--SS---SIIFY----CT-YSTR-YNRVQ---------------TLCPIWWDSYQCHLIVSTNARKETLIVFRVFTNYMAYRLSSVCLVHNRNYLYLSYSISCWI------------------------------------------------------------------------------------------------------------
>20-frpr6F21C10121_JAEHOM010002302.1_1_7215_+_Hoplolaimus_columbus_genomic
----------------------------------------------------------------------ASMDPLRHALASCSLA------MVVFGCIGNCLSASVFLR-------VGAHSRTSK----IRTTSINI---------------------LLS--ALAF---IDI--GLLLFAIPVFILPN--------------------LETWI--------------QYSTLVMVR-----------------------VLVSHQKPF-FCLCQ--------TW-------SIYTVVLITV--E-----RWL----AICRP---------LH-----VRSL---CTP-----------------RTARQSL-----------------------------------------------------------FCIAV------FSVLYN-----IVRFYEYSFSS-------APDGTLTFQRS----LRD--------------------------------------------------------PDKHPTYV-----------------------LWYYSLL-----FLLTH-------FL--LPFGTIITLNT----IVCHRILRL--------RSV-----REQLTKN----------------------------------------------------------------QRREQNTTTMLLLVT-----LSFAMCNVL---PFLL---NLAECLKRDLFK---------------------------------AEATARWAYCANDLANFL-VILNS--ST---TWIFY----TA-FSAK-YREVT--------------------------RCSACRKRLHLSSNSSTGMHSEKKLQMLSSICTPSSQRRSS---------------------------------------------------------------------------------------------------------------------
>18-frpr18_JAAVTS010000553.1_1_87712_-_Baylisascaris_ailuri_genomic
---------------------------------------------------------------------FDLRGSWNEYISSIFLL------IVCIGVLGNLVSLFM-FS------------RPHM----RTS-SVNV---------------------LLS--ALSA---VDL--GLLLLSIPVFVVPG--------------------LDPWQ-------------EDISAQYKYYA----------------------YMLKFVYPV-NLIMQ--------TC-------SIYIMLLITV--E-----RWT----AVCRP---------LQ-----VRVW---CSA-----------------RKSRIAL-----------------------------------------------------------LVVLI------CAILYN-----LVRFFEYTIEV-------TPEGDTVYARN---------------------------------------------------------------LRDPDLYPYYM--------------------IGYFTAS-----YLITH-------FL--IPFGIIIVMNG----HVCCSMITL--------RRA---------------------------------------------------------------------RLALTRQQQREHSTTLMLMMVT-----VMFALCNTL---PFIL---NLVECALPDFFS---------------------------------NPETMYFAYQLNDISNLL-VVLNS--AT---TFIIY----FI-FSAK-YQSI---------------------------RCYLCQNRLMMKVYSLSSLNSTKILLSTDHFCYLLANATDNDILA-----------------------------------------------------------------------------------------------------------------
>19-frpr18_JADLIF010001798.1_1_103457_-_Steinernema_khuongi_genomic
----------------------------------------------------------------------LLITGWDKLMACATFG------IALIGVLGNAVSFYM-FS------------RPSM----RTS-SVNI---------------------LLS--ALSL---VDL--SLLILAIPVFVLPV--------------------LDVWR-------------IANALELKREFYLA-------------------YMLKYVYPV-NLMMQ--------TC-------SIYIMVLITV--E-----RWT----AVCRP---------LQ-----VRIW---CTP-----------------RKSKTAL-----------------------------------------------------------LLIVF------FAILYN-----LIRFNEYDITR----NDKGEIIYQRNLRD---------------------------------------------------------------IAQHPYYM-----------------------IGYFTIS-----YLLTH-------FL--IPFGAIIVLNG----HVCLSIFHF--------RRE---------------------------------------------------------------------RQAMTRQQQREHKTTVMLLMVT-----VMFAVCNTL---PFLL---NLVECAKPDLFI---------------------------------AESTAAIAFQLNDISTLL-VVLNS--AS---TFAIY----FM-FSAK-YRNTL--------------------------IYWFRRRSPLPGTSGSEISARHLSSVSDLVGTQGVATDPAGSMA------------------------------------------------------------------------------------------------------------------
>11-frpr18_JAMRYB010000007.1_443550_334342_Panagrellus_sp__LJ2285
------------------------------------------------------------------------------------------------------------------------------------------------------------------------------------------------------------------------------------------------------------------------NYLYPV-NLMMQ--------TC-------SIYIMVLITM--E-----RWT----AVCRP---------LQ-----VRIW---CTA-----------------RSTRQAL-----------------------------------------------------------AGVIV------FAFVYN-----IVRFYEYNVDY---------IVSDNGTYV----TYGINLRN---------------------------------------------------FTTHPHYM-----------------------FGYYTGL-----YLLTH-------FL--IPFGVFIIMNG----HVCKSIIKL--------RRA-----RLMLTRQ----------------------------------------------------------------QQREQSTTLMLLVVT-----LTFAVCNTL---PFLL---NLAECWNHELFK----------------------------------DEYRDIAYQVNDLSNSL-VAFNS--AT---TFIVY----FA-FSEK-YRHTA-------------------------------------------ARILKRSFL------------------------------------------------------------------------------------------------------------------------------------
>22-frpr18_CAJGYM010000013.1_1149484_1148399_Caenorhabditis_auriculariae_genomic
---------------------------------------------------------------------------------------------------------------------------------------------------------------------------------------------------------------------------------------------------------------------------------------------------------------------------------------------------------------------------------------------------------------------------------------------------------------------------------------------------------------------------------------------------------------------------------------------------------------------------------------------------------------------------------------------------------------------------------------------QREQSTTVMLLIVT-----FVFAFCNTL---PFIL---NVVESMFPDFFA-----------------------------------DPVGFFFISIDLSNLL-VVLNS--AT---TFIVY----FS-FSEK-YRQTL-------------------------------------LFILKFAGAQKREKLGNLSETGVVRRFPTITTT------------------------------------------------------------------------------------------------------------------
>20-frpr18T19F41a1_TELCIRDFT_Contig759_12131_55119_teladorsagia_circumcincta.PRJNA72569.WBPS15.genomic.fa
------------------------------------------------------------------------MDSQQWMACAILS-------LVIIGCFGNSLSLLL-FS------------RPHM----RCS----------------------------------------------------------------------------------------------------------------------------------------------------------------SGYY----------------------------------------------------------------------------------------------------------------------------------------------------------------------------------------------------------------------------------------------------------------------------------------IGYYTIL-----YVVTH-------FL--VPFTIMAVLNG----SVIRTMWKG--------RQM---------------------------------------------------------------------RQMMTRQQQREQSTTVMLLVVT-----IVFAVCNTL---PFIL---NVVESVFPDIFV---------------------------------DPRTTHIAYTVNDLSNLL-VVLNS--AT---TFLVY----FI-FSEK-YRQTF-----------------------IFIIKNGCCASISDYNTYTAMSRTASMRVNNSTGDLHRAGSKLSTS-------------------------------------------------------------------------------------------------------------------
>17-frpr18T19F41a1_TELCIRDFT_Contig329_0_33315_teladorsagia_circumcincta.PRJNA72569.WBPS15.genomic.fa
------------------------------------------------------------------------MDSQQWMACAILS-------LVIIGCFGNSLSLLL-FS------------RPHM----RCS----------------------------------------------------------------------------------------------------------------------------------------------------------------SGYY----------------------------------------------------------------------------------------------------------------------------------------------------------------------------------------------------------------------------------------------------------------------------------------IGYYTIL-----YVVTH-------FL--LPFTIMAVLNG----SVIRTMWKG--------RQM---------------------------------------------------------------------RQMMTRQQQREQSTTVMLLVVT-----IVFAVCNTL---PFIL---NVVESVFPD-------------------------------------------------------IFVDP---------------------------------------------------------------------------------------------------------------------------------------------------------------------------------------------------------------------
>14-frpr18T19F41a1_Scaffold1346_269209_302127_heterorhabditis_bacteriophora.PRJNA13977.WBPS15.genomic.fa
------------------------------------------------------------------------MDSQQWMACAILC-------LVVVGCLGNALSFLL-FS------------RPHM----RSS-SVNV---------------------LLC--ALSF---LDF--SLLLLSIPTFVIPN--------------------LDLW-------------------------------------------------------------------------------------------------------------------------------------------------------------------------------------------------------------------------------------------------------------------------------------------------------------------------------------------------WYY-----------------------VGYYTVL-----YILTH-------FF--VPFTLMAVLNG----SVIVTMWRG--------RRM---------------------------------------------------------------------RQMLTRQQQREQSTTVMLLIVT-----LVFAACNTL---PFLL---NVVESVFPDLFV---------------------------------DPRTTHIAYTLNDLSNLL-VVLNS--AT---TFVVY----FL-FSEK-YRQTL-----------------------LFLIKNGCSASISDYNTYTAMSRTASMRINSTCEIPRIGSKLSTS--------------------------------------------------------------------------------------------------------------------
>5-frpr18T19F41a1_ANCCANDFT_Contig4_1450508_1487056_ancylostoma_caninum_PRJNA72585
------------------------------------------------------------------------MDSQQWMACAILS-------LVIIGCFGNALSFLL-FS------------RPHM----RCS----------------------------------------------------------------------------------------------------------------------------------------------------------------SFYY----------------------------------------------------------------------------------------------------------------------------------------------------------------------------------------------------------------------------------------------------------------------------------------VGYYTVL-----YILTH-------FL--IPFTIMAVLNG----SVIVTMWRG--------RRM---------------------------------------------------------------------RQMLTRQQQREQSTTVMLLIVT-----IVFAVCNTL---PFLL---NVVESVFPDLFV---------------------------------DPRTTHIAYTLNDLSNLL-VVLNS--AT---TFIVY----FT-FSEK-YRQTL-----------------------VFIIKNGCCASISDYNTYTAMSRTASMRVNSGGGDLQRSGSKLSNS-------------------------------------------------------------------------------------------------------------------
>34-frpr18T19F41a1_CSP38.scaffold00074_25143_57189_caenorhabditis_quiockensis_PRJEB11354
---------------------------------------------------------------------------------------------------------------------------------------------------------------------------MDS-------------------------------------QKWM---------------------------------------------------------------------AC-------AILVIVIIGI---------------------------------------------------------------------------------------------------------------------------------LGNIL------SFVLFS-----RPHMRS--------------------------------------------------------------------------------------SSKHRWYY-----------------------VGYYTIL-----YIFTH-------FL--VPFTVMALANG----HVIVAMCKV--------SKA-----RQMLTRQ----------------------------------------------------------------QRREQSTTVMLLIVT-----FVFAVCNTL---PFLL---NVTESIFPSLFS---------------------------------DDSTKNLAFWLNDLSNLL-VILNS--AT---TFIVY----SI-FSEK-YRQTL------------I-----------FILKNGCCATVSDYNTYTAMSRTASMRISSENGGQMQRQGSRMSTCPLIRCAA------------ETDIHAKKGRTILVGIQRENLQ-------------------------------------------------------------------------
>25-frpr18T19F41a1_CSP31.scaffold02183_237213_268903_caenorhabditis_uteleia_PRJEB12600
------------------------------------------------------------------------MDSQHWMACALLV-------IILVGIFGNILSFIL-FS------------RPHM----RSS-SVNV---------------------LLC--ALSF---FDF--SLLSLSIPIFVIPN--------------------MDVWL-------------HQERELATYMA----------------------YTLNIIYPI-NLMMQ--------TC-------SVYIMVMITL--E-----RWI----AVCRPLQVSLFSHFQTKQSLLVRVW---CTP-----------------KKSKTAI-----------------------------------------------------------FVIVL------SAFVYN-----FVRFFEYRFVT-----DDNQVTYDKWLRD---------------------------------------------------------------PEKHRSYY-----------------------VGYYTIL-----YIVTH-------FL--VPFTVMAFANG----HVIVAMCKL--------SKT---------------------------------------------------------------------RQMLTRQQQREQKTTVMLLIVT-----FVFAFCNTL---PFLL---NVTESIFPTIFI---------------------------------DERTRNLAYWLNDLSNLL-VVVNS--AT---TFIIY----FA-FSEK-YRQTL-----------------------IFILKNGCCATISDYNNYQAMSRTASMRISSETGGNIQRQGSKVSTSSFRKQILNSHLSEPLIRRTSQTGVYAEKKRAILIGVQRANMQTSGSFRRLQITKIAEREEKEETA-------------------------------------------------
>29-frpr18T19F41a1_Cjap.Contig17303_165933_196466_caenorhabditis_japonica_PRJNA12591
------------------------------------------------------------------------MDSQQWMAGAILV-------IVLVGCFGNVLSFIL-FS------------RPHM----RSS-SVNV---------------------LLC--ALSF---FDF--SLLALSIPIFVIPN--------------------IDLWD--------------DDRSLTTFMA----------------------YILKMVYPI-NLMMQ--------TC-------SVYIMVMITL--E-----RWV----AVCRP---------LQ-----VRVW---CTP-----------------RKSRNAI-----------------------------------------------------------LVIMV------VAFLYN-----FVRFFEYRFVA-------TEHGAVYEKWL----RD---------------------------------------------------------PGTHRWYY-----------------------VGYYTVL-----YIFTH-------FL--VPFSVMALANG----HVIVAMCKL--------SKT---------------------------------------------------------------------RQMLTRQQQREQSTTVMLLIVT-----FVFAFCNTL---PFIL---NVSESIFPTLFV---------------------------------DESTRGLAYWLNDLSNLL-VVLNS--AT---TFIIY----FT-FSEK-YRQTL------------V-----------FILKNGCCATVSDYNNYRAMSRTASMRISSETGGQIQRQGSRMSNSSFRKPIP------------SAHLSEFQPLIGRSAQTALHAEKTRAFLVRVQRKNLQAPCAFRGSQITKIAEREEEEEVA-----------------------------------
>18-frpr18T19F41a1_CSP39.scaffold17595_0_7893_caenorhabditis_waitukubuli_PRJEB12602
------------------------------------------------------------------------MDSQQWMACAILV-------IVLVGIFGNTLSFVL-FS------------RPHM----RSS-SVNV---------------------LLC--ALSF---FDF--SLLALSIPIFVIPN--------------------IDLWD--------------NDRSLATFMA----------------------YILKMIYPI-NLMMQ--------TC-------SVYIMVMITL--E-----RWV----AVCRP---------LQ-----VRVW---CTP-----------------RKSRNAI-----------------------------------------------------------LVIMV------VAFLYN-----FVRFFEYRFVQ-------TEHGAVYEKWL----RD---------------------------------------------------------PGTHRWYY-----------------------VGYYTVL-----YIVTH-------FL--VPFTVMAFANG----HVIVAMCKL--------SKT---------------------------------------------------------------------RQMLTRQQQREQSTTVMLLIVT-----FVFAICNTL---PFLL---NVSESIFPTLFQ---------------------------------DESTRGLAYWLNDMSNLL-VVLNS--AT---TFIIY----FT-FSEK-YRQTL------------I-----------FILKNGCCATVSDYNNYTAMSRTASMRISSETGGQIQRQGSRMSTSSYRKPIL------------SAHLSEPLIGRSAQANLHAEKKRALLVGVQRTNLQTSCAFRGLQITKITEREEEEEAA-------------------------------------
>4-frpr18T19F41a1_Scaffold556_12419_43613_caenorhabditis_tropicalis_PRJNA53597
------------------------------------------------------------------------MESQQLMACAILV-------IVLVGIFGNTLSFIL-FS------------RPHM----RSS-SVNV---------------------LLC--ALSF---FDF--SLLTLSIPIFVIPN--------------------LDLWA--------------DDRSLSTYMA----------------------YILKMIYPI-NLMMQ--------TC-------SVYIMVMITL--E-----RWV----AVCRP---------LQ-----VRVW---CTP-----------------RKSRNAI-----------------------------------------------------------LVIIV------SAFLYN-----FVRFFEYRFVA-------TETGAIYEKWL----RD---------------------------------------------------------PGTHRWYY-----------------------VGYYTVL-----YIVTH-------FL--VPFSVMAFANG----HVIVAMCKI--------SKT---------------------------------------------------------------------RQMLTRQQQREQSTTVMLLIVT-----FVFAICNTL---PFLL---NVSESIFPTLFQ---------------------------------DESTRGLAYWLNDLSNLL-VVLNS--GT---TFIIY----FT-FSEK-YRQTL------------V-----------FILKNGCCATVSDYNNYTAMSRTASMRISSETGGQIQRQGSRMSNSSYRKPVL------------NAHLSEPLVGRSSQTNLHAEKKRKIFVGVQRTNLQTPCSFRRLQITKIAEREEEEETS-------------------------------------
>35-frpr18T19F41a1_Cbre_Contig33_1216270_1247708_caenorhabditis_brenneri_PRJNA20035
------------------------------------------------------------------------MESQQLMACAILV-------IVLVGIFGNTLSFIL-FS------------RPHM----RSS-SVNV---------------------LLC--ALSF---FDF--SLLTLSIPIFVIPN--------------------LDLWA--------------DDRSLSTYMA----------------------YILKMIYPI-NLMMQ--------TC-------SVYIMVMITL--E-----RWV----AVCRP---------LQ-----VRVW---CTP-----------------RKSRNAI-----------------------------------------------------------LVIIV------SAFLYN-----FVRFFEYRFVA-------TETGAIYEKWL----RD---------------------------------------------------------PGTHRWYY-----------------------VGYYTIL-----YIVTH-------FL--VPFSVMAFANG----HVIVAMCKI--------SKT---------------------------------------------------------------------RQMLTRQQQREQSTTVMLLIVT-----FVFAICNTL---PFLL---NVSESIFPTLFQ---------------------------------DESTRGLAYWLNDLSNLL-VVLNS--GT---TFIIY----FT-FSEK-YRQTL------------I-----------FILKNGCCATVSDYNNYTAMSRTASMRISSETGGQIQRQGSRMSNSSYRKPIL------------NAHLSEPLVGRSSQTNIHAEKKRALLIGVQRTNVQTPSPFRRLQITKIAEREEEEETA-------------------------------------
>16-frpr18T19F41a1_CSP26.scaffold00188_187540_215952_caenorhabditis_zanzibari_PRJEB12596
------------------------------------------------------------------------MESQQLMACAILV-------IVLVGIFGNTLSFIL-FS------------RPHM----RAS-SVNV---------------------LLC--ALSF---FDF--SLLTLSIPIFVIPN--------------------LDLWA--------------DDRSLSTYMA----------------------YILKMIYPI-NLMMQ--------TC-------SVYIMVMITL--E-----RWV----AVCRP---------LQ-----VRVW---CTP-----------------RKSRNAI-----------------------------------------------------------LVIIV------SAFLYN-----FVRFFEYRFVA-------TETGAIYEKWLRD-------------------------------------------------------------PGTHRWYY-----------------------VGYYTIM-----YIVTH-------FL--VPFSVMAFANG----HVIVAMCKL--------SKT---------------------------------------------------------------------RQMLTRQQQREQSTTVMLLIVT-----FVFAICNTL---PFLL---NVSESIFPTLFQ---------------------------------DESTRGLAYWLNDLSNLL-VVLNS--GT---TFIIY----FT-FSEK-YRQTL-----------------------IFILKNGCCATVSDYNNYTAMSRTASMRISSETGGQIQRQGSRMSNSRKPTLNAHLSEPLIGRSSQANLHAEKKRALLIGVQRTNVQTPRSFRRLQITKIAEREEEEETA---------------------------------------------------
>29-frpr18T19F41a1_CSP40.scaffold02708_476659_507928_caenorhabditis_tribulationis_PRJEB12608
------------------------------------------------------------------------MESQQLMACAILV-------IVLVGIFGNTLSFIL-FS------------RPHM----RAS-SVNV---------------------LLC--ALSF---FDF--SLLTLSIPIFVIPN--------------------LDLWA--------------DDRSLSTYMA----------------------YILKMIYPI-NLMMQ--------TC-------SVYIMVMITL--E-----RWV----AVCRP---------LQ-----VRVW---CTP-----------------RKSRNAI-----------------------------------------------------------LVIIV------SAFLYN-----FVRFFEYRFVA-------TETGAIYEKWLRD-------------------------------------------------------------PGTHRWYY-----------------------VGYYTIM-----YIVTH-------FL--VPFSVMAFANG----HVIVAMCKL--------SKT---------------------------------------------------------------------RQMLTRQQQREQSTTVMLLIVT-----FVFAICNTL---PFLL---NVSESIFPTLFQ---------------------------------DESTRGLAYWLNDLSNLL-VVLNS--GT---TFIIY----FT-FSEK-YRQTL-----------------------IFILKNGCCATVSDYNNYTAMSRTASMRISSETGGQIQRQGSRMSNSSYRKPILNAHLSEPLIGRSAQTNLHAEKKRALLIGVQRTNMQTPCSFRRLQITKIAEREEEEETA-------------------------------------------------
>29-frpr18_CALSFV010000444.1_123349_139189_-_parapristionchus_giblindavisi_genomic
----------------------------------------------------------------------LSLSPQPSFLSLSILS------IVFFGCTGNIVSFIT-FS------------RPHM----RSS-SVNV---------------------LLC--ALSF---VDF--SLLILSVPTFAIPG--------------------LDLWS--------------STSSYMKFMA----------------------YVLNYVYPV-NLIMQ--------TC-------SIYTMVIITI--E-----RWF----AVCRP---------LQ-----VRIW---CTP-----------------RKSRYAL-----------------------------------------------------------LVIFI------SSISYN-----FVRFFEYSFGY-----DESDIIYVRNLRN---------------------------------------------------------------QTEYPLYH-----------------------IGYFTAL-----YLITH-------FL--LPFTLLAILNG----HVIVTMWRM--------RKA---------------------------------------------------------------------RLNLTRQQQREQSTTVMLLVVT-----LLFAFSNTL---PFLL---NVAECVYPPIFE---------------------------------DERTSGIAYQINDLSNVL-VVLNS--AT---TFLIY----LS-FSEK-YRETI---------------------------LFILRKERSTSEYNERTKKKKMNTLSINGEKAMKKYDSV----------------------------------------------------------------------------------------------------------------------
>19-frpr18T19F41a1_scaffold1446_0_24816_pristionchus_exspectatus.PRJEB24288.WBPS15.genomic.fa
------------------------------------------------------------------------------MESQEWMPL-------------AILSIIV----------------------------------------------------------LGC--------CANIVSFIIFSRPHM----------------------------------------------------------------------RRSSMTYER--HLRN------------------------------------------HALHP------------------------------------------------------------------------------------------------------------------------------------------------------------------------------------------------------------------------------------LYT-----------------------IGYFTIS-----YLISH-------FL--LPFTFLAIFNG----HVIVTMWKM--------RRA-----RLNLTRQ----------------------------------------------------------------QQREQSTTVVLLVVT-----FLFATSNTL---PILL---NVAECAFPDL------------------------------------------------------------------------------FTDE----------------------------------------------------------------------------------------------------------------------------------------------------------------------------------------------
>23-frpr12K06C491_Cjap.Contig17204_75482_105165_caenorhabditis_japonica_PRJNA12591
----------------------------------------------------QYMNPNATDMDNSPNHSASHRYTVNEMFGMLILP------LILIGIFGNTVSIYV-YS------------RKHM----KKS-TVGF---------------------LLL--SVSI---VDL--IVLVTALPTFSVYKLPF-----------------LRGYN--------------KLGSFHTIFSA---------------------ISIVYIYPI-GCAAK--------MI-------SQYIIVLIAV--E-----RWF----AVCRP--------------LQVQVW---CTL-----------------KNTIKAM-----------------------------------------------------------GFIIA------FAVIFN-----APRFLEFSADL--------STGTVKMGLSH--------------------------------------------------------------SANNRWYF-----------------------VLYYGIR-----SIIFD-------TL--IPFVVISVINI----QVIKQLKKS-----------------------------------------------------------------------------NEERKMLTTQQQKDKKTTTMLLVMV-----ILYAICHMF---NTSL---KFVNLVFKTYAQ-----------------------------------FQFTLIRILHHVSNVL-LVTYS--MS---TFFIY----LI-FSVK-YRQ------------------------------------------------------------------------------------------------------------------------------------------------------------------------------------------
>21-frpr12K06C491_CSP31.scaffold01857_0_26752_caenorhabditis_uteleia_PRJEB12600
---------------------------------------------------------------------------------------------------------------------------------------VGF---------------------LLL--SLSV---CDL--IVLVTALPTYSIYK--------------------IPFFP--------------GYNEIGSYHTVISA------------------FSIVYLYPI-GSIAK--------MC-------SQYIMLLISV--E-----RWF----AVCRP------LQVIQLSVLSLYQVQVWCTL-----------------GNSIRAM-----------------------------------------------------------FYIVI------LSVVFN-----CSRFLEFTANL------STGVVNQGLSHS---------------------------------------------------------------KKNS-WYF-----------------------VLYYGIR-----SIFFD-------AL--IPCVVISITNI----QVVRQLKRS-----------------------------------------------------------------------------SEERKMLTTQQKKDKNTTTMLLTLV-----IMYAVCHLF---NTSL---KLINLVFRSYAQ-----------------------------------FQFKILRFLHHLSNLL-LVSYS--MS---TFFIY----LL-FSVK-YRQII--------------------------IGLMTC--------------------------------------------------------------------------------------------------------------------------------------------------------
>23-frpr6F21C10121_CSP32.scaffold00743_50145_54042_caenorhabditis_sulstoni_PRJEB12601
----------------------------------------------------------------------MQLTGWIEYVSLIYLP------IIVIGLIGNGLSLYV-YT-----------SPKMR----KST--VAF---------------------LLY--SLSI---SDI--FVLLFALPVYSLCH--------------------LPVWD----------------NPYQPWSR-RRLFIA---------------ICTKFFYPL-CMMAK--------TV-------SLYIMVLITI--E-----RWI----AVCRP---------LQ-----VHIV---CTF-----------------RNSVKSV-----------------------------------------------------------AAIIV------FSIVLN-----FSKFFEYEIEF-------SQATGYYLTTG----ILD--------------------------------------------------------SKKHWWYF-----------------------ISYFIVI-----SVLFD-------YL--LPFIIMFIANM----KVINELRKT--------RKE-----RALLTTS----------------------------------------------------------------LQKEQNTTVMLLVVT-----ILFGFCHFF---NMAL---KIAESIFGDFLT-----------------------------------HQSEYFEIMGDVFNIL-IVIHI--GS---TFFIY----WF-FSAR-FRNIL--------------------------LYLFKKRRDLPENSLTDLNKRRLLQKSDSICTTLAKTSPKASMT------------------------------------------------------------------------------------------------------------------
>38-frpr6F21C10121_Cbre_Contig160_334596_338394_caenorhabditis_brenneri_PRJNA20035
---------------------------------------------------------------------------------------------------------------------------------------------------------------------------------------------------------------------------------------------------------------------VHIWCTFKN-----------------------SVRIVIAIIT--------------------------------------------------------------------------------------------------------------------------------------------FSIILN-----LPKFFEYQIGY----SDALGYWPKRGILD---------------------------------------------------------------AEEHWWYY-----------------------ISYFIII-----SVIFD-------YL--LPFVIMFVANM----KVINELRKS--------RKE---------------------------------------------------------------------RALLTTSLQKEQNTTVMLLVVT-----ILFGFCHFF---SMAL---KIFESIFKDFLN-----------------------------------RHNEYFEVMIEISNIL-IIIHI--GT---TFFIY----YF-FSAR-FRNIL--------------------------LYLFKKRRDLPENSLTDLNKRKLLTKSESLCTSLAKTSPKASMT------------------------------------------------------------------------------------------------------------------
>17-frpr6F21C10121_Contig33_125243_130436_caenorhabditis_remanei_PRJNA248911
----------------------------------------------------------------------MQLTGWPEYVSMIYLP------IILVGLVGNGLSLYV-YT-----------TPNMR----KST--VAF---------------------LLY--SLSI---CDI--FVLLFALPLYSISY--------------------LPIWD----------------NVYGAWSKRRMFLA----------------FSTKFFYPL-CMTAK--------TA-------SLYIMVVITV--E-----RWI----AVCRP---------LQ-----VHIW---CTF-----------------KNSVRIV-----------------------------------------------------------IAIIA------FSIILN-----LPKFFEYQIGY----SDSLGYWPKRGILD---------------------------------------------------------------AEEHWWYY-----------------------ITYFIFI-----SVIFD-------YL--LPFVIMFVANM----KVINELRKS--------RKE---------------------------------------------------------------------RALLTTSLQKEQNTTVMLLVVT-----ILFGFCHFF---SMAL---KLMESLFKDFLT-----------------------------------RHNEYFEVMIEISNIL-IIIHI--GT---TFFIY----YF-FSAR-FRNIL--------------------------SYLFQKRRDLPENSLTDVNKRKLLHKSDSTCTTFAKTSPKTSMA------------------------------------------------------------------------------------------------------------------
>21-frpr4_Cang_2012_03_13_00535_17285_21768_caenorhabditis_angaria_PRJNA51225
--------------------------------------------------------------------MSSPEWNFRQYMSFIYLP------VILIGIIGNMLSFYA-YR------------GKNR----KSM--VAF---------------------LLY--SLSL---SEI--ILLVLALPLFS----------------------------------------------------------------------------------------------------------LMWLPIQNTT----------------------------------------------------------------------------------------------------------------------------------------------------------------------------------------------------------------------------------------------------------------------------------------------------------------FMLLVVTGF--------------------------------------------------------------------------------------------------------------------------FGFCHFF---SMGL---KIAESFAGEFLT-----------------------------------VGNYQVEILGEMFNFL-IILHT--AS---TFFIY----YI-FSER-FRATI--------------------------KGLL----------------------------------------------------------------------------------------------------------------------------------------------------------
>28-frpr4C54A122a1_CSP31.scaffold03167_0_20924_caenorhabditis_uteleia_PRJEB12600
---------------------------------------------------------------------MMESMDFHEIMSFVYLP------VILIGLLGNCLSFYA-YS------------RPNR----KSM--VGF---------------------LLY--SLSI---SDI--FLLLFALPLFSVMY--------------------LPIWS----------------YQEKSFIVA---------------------YTAKYVYPL-CMMAK--------TC-------SLYIMMIITI--E-----RWI----AVCRP--------------LEVQIW---CRY-----------------TTSTKSI-----------------------------------------------------------LCVLL------FAVILN-----FPRFYEFEIEN-----KNGIMIFRRELLD---------------------------------------------------------------SERHWWYF-----------------------MFYFIII-----SIIFD-------YL--LPFAVMFIANM----NIISELRRT-----------------------------------------------------------------------------KKERSLMTTQQQKEQNTTVMLLVIT-----IFFGFCHFF---SMAL---KIAESFAGGFLT-----------------------------------IENIYLEMLGEIFNFL-IILHT--SS---TFFIY----YM-FSEK-FRQII--------------------------NNLW----------------------------------------------------------------------------------------------------------------------------------------------------------
>33-frpr4C54A122a1_Cjap.Contig17605_45942_76546_caenorhabditis_japonica_PRJNA12591
---------------------------------------------------------------------MMESMDFHKIMAFIYLP------TILIGLFGNILSLYA-YS------------RPNR----KSM--VGF---------------------LLY--SLSI---SDI--FMLVFALPLFSIMY--------------------LPIWS----------------DEQKSFVVA---------------------YTAKYVYPL-CMMAK--------TC-------SLYIMVLITI--E-----RWI----AVCRP---------LE-----VQIW---CRY-----------------TTSSYSI-----------------------------------------------------------STIIV------FAVILN-----FARFFEFKIEY-----VDGLMFFKRELLD---------------------------------------------------------------SEKHWWYF-----------------------MFYFIIL-----SIIFD-------YT--VPFAIMFVANM----LIISELRRT--------KKE---------------------------------------------------------------------RSLMTIQQQKEQNTTVMLLVIT-----IFFGFCHFF---SMAL---KIAESFAGGFLT-----------------------------------IQNIYLEMLGEIFNYL-IILHT--AS---TFFIY----YI-FSEK-FRQII--------------------------RTIW----------------------------------------------------------------------------------------------------------------------------------------------------------
>41-frpr4C54A122a1_Cbre_Contig495_79721_96774_caenorhabditis_brenneri_PRJNA20035
---------------------------------------------------------------------MMESMDFHKIMAFVYLP------TILIGLLGNVLSLYA-YS------------RPNR----KSM--VGF---------------------LLY--SLSI---SDI--FLLVFALPLFSIMY--------------------LPIWT----------------DEQRSFVVA---------------------YTAKYVYPL-CMMAK--------TC-------SLYIMVLITI--E-----RWI----AVCRP---------LE-----VQIW---CRY-----------------TTSSYSI-----------------------------------------------------------AAIII------FAVVLN-----FARFFEFEIEY-----VDGLVLFKRELLD---------------------------------------------------------------SDKHWWYF-----------------------MFYFIIV-----SIIFD-------YT--VPFVIMFVANM----LIISELRRT--------KKE---------------------------------------------------------------------RSLMTIQQQKEQNTTVMLLVVT-----IFFGFCHFF---SMAL---KIAESFAGGFLT-----------------------------------IHNIYLEMLGEIFNYL-IIIHT--AS---TFFIY----FI-FSEK-FRQVI-----------------------------------------KGLWKPGQYRHNSLPEVVVNFTER-----------------------------------------------------------------------------------------------------------------------
>31-frpr4C54A122a1_CSP40.scaffold00231_475012_506821_caenorhabditis_tribulationis_PRJEB12608
---------------------------------------------------------------------MMESMDFHKIMAFVYLP------TILIGLLGNILSLYA-YS------------RPNR----KSM--VGF---------------------LLY--SLSI---SDI--FLLVFALPLFSIMY--------------------LPIWT----------------DEQKSFVVA---------------------YTAKYVYPL-CMMAK--------TC-------SLYIMVLITI--E-----RWI----AVCRP--------------LEVQIW---CRY-----------------TTSSYSI-----------------------------------------------------------AAIII------FAVVLN-----FARFFEFEIEY-----MEGQVFFKRELLD---------------------------------------------------------------SDKHWWYF-----------------------MFYFILI-----SIIFD-------YT--VPFVIMFVSNM----LIISELRRT--------KKE---------------------------------------------------------------------RSLMTIQQQKEQNTTVMLLVIT-----IFFGFCHFF---SMAL---KLAESFAGGFLT-----------------------------------IHNIYLEMLGEIFNYL-IIIHT--AS---TFFIY----YI-FSER-FRQVI--------------------------KGIW----------------------------------------------------------------------------------------------------------------------------------------------------------
>19-frpr4C54A122a1_CSP26.scaffold01137_11815_43635_caenorhabditis_zanzibari_PRJEB12596
---------------------------------------------------------------------MMESMDFHKIMAFVYLP------TILIGLFGNILSLYA-YS------------RSNR----KSM--VGF---------------------LLY--SLSI---SDI--FLLVFALPLFSIMY--------------------LPIWT----------------DEQKSFVVA---------------------YTAKYVYPL-CMMAK--------TC-------SLYVMVLITI--E-----RWI----AVCRP--------------LEVQIW---CRY-----------------TTSSYSI-----------------------------------------------------------GAIII------FAVVLN-----FARFFEFEIEY-----VEGQVYFKRELLD---------------------------------------------------------------SDKHWWYF-----------------------MFYFILI-----SIIFD-------YT--VPFVIMFVSNM----LIISELRRT--------KKE---------------------------------------------------------------------RSLMTIQQQKEQNTTVMLLVIT-----IFFGFCHFF---SMAL---KLAESFAGGFLT-----------------------------------IHNIYLEMLGEIFNYL-IIIHT--AS---TFFIY----YI-FSER-FRQII-----------------------------------------KGIWKPEQYRHNSLPDGVLNISERYNSKWILL---------------------------------------------------------------------------------------------------------------
>7-frpr16R12C1231_CBOVI.ctg00013_chrII_545144_575266_caenorhabditis_bovis_PRJEB34497
----------------------------------------------------------------------MERYEFYAMKSWFYVP------VILIGLLGNFASFLV-YR-----------TTPMR----KST--VGT---------------------LLL--IVSL---IDILLLILIIPIFVLVFLPI------------------WDNQWE--------------RYSLHMSFFA----------------------YSTRYVYPL-CMMTK--------SC-------SLYFMVLITI--E-----RWI----AVCRP---------LQ-----AKLL---CTN-----------------RNTMKAG-----------------------------------------------------------ICIVI------FSILFN-----FPRFFDYKIGP----------GYISEMWM----LD---------------------------------------------------------VKNHFWYF-----------------------IVYFVIL-----SVIFD-------YF--LPILIMAIANY----YVIKALRYK--------DES-----IGSIAVQVG----------------------------------------------------KIITIFDEIVRRKEQNTTVMLLVVT-----IFFAFCHLF---SMFL---KLAECIVGDFLT-----------------------------------QSSFVWEVFAEFTTFL-IIFHT--SS---TFFIY----YG-FSEK-FRTTF--------------------------HEII----------------------------------------------------------------------------------------------------------------------------------------------------------
>3-frpr16R12C1231_CM028615.1_4971760_4970452_Caenorhabditis_tropicalis_genomic
----------------------------------------------------------------------MNRYEFYELKAWFYLP------VIFIGLLGNFASFLV-YR-----------TAPMR----KST--VGT---------------------LLL--ILSL---IDILLLLLITPIFDLVFLPL-------------------ENRWQ--------------KHSFHMSFFA----------------------YSTRYVYPL-CMMTK--------SC-------SLYFMVLITI--E-----RWI----AVCRP---------LQ-----AKVL---CTN-----------------RNTLRAG-----------------------------------------------------------IFIII------FSIIFN-----FPRFFDYKIDG-----------------------------------------------------------------------YLSEMWMLD-TEKHWWYF-----------------------MVYFVIL-----SVLFD-------YF--LPFLIMTVANY----HVIRALQES--------DEV---------------------------------------------------------------------ITGLAVQKRKDQKTTVMLLVVT-----IFFAFCHLF---SMFL---KVAESIFGGFLT-----------------------------------QSSIYWEVFAEFTIFL-IIFHT--SS---TFFIY----YG-FSEK-FRTIF--------------------------HDIICR------QRLDDVKCSTYLPVNSSGVPSEAKTRKSPAVV------------------------------------------------------------------------------------------------------------------
>24-frpr16R12C1231_CSP31.scaffold00611_0_12146_caenorhabditis_uteleia_PRJEB12600
----------------------------------------------------------------------MNRYEFYEIKSWMYLP------VIFIGLLGNFASFLV-YR-----------TAPMR----KST--VGT---------------------LLL--ILSL---IDILLLLLITPIFVLVFLPLW------------------NDQWQ--------------KYSMHMSFFA----------------------YSTRYVYPL-CMMTK--------SC-------SLYLMVLITI--E-----RWI----AVCRP---------LQ-----AKIL---CTN-----------------RNTMKAG-----------------------------------------------------------IFIII------FSIVFN-----FPRFFDYKIGD----------GYLSEMWMLD-------------------------------------------------------------TEKHWWYF-----------------------MIYFIIL-----SVIFD-------YF--LPFLIMTIANY----HVIRALQQS--------DEV-------------------------------------------------------------ITGLAVPDMVIYGFQKRKDQKTTVMLLVVT-----IFFAFCHLF---SMFL---KLAESIFGGFLT-----------------------------------QTSFYWEIFAEFTIFL-IIFHT--SS---TFFIY----YG-FSEK-FRTTF---------------------------HDICRNRMEDVKCSSYIPVNSSAISDTKRKSPVNL--------------------------------------------------------------------------------------------------------------------------
>14-frpr16R12C1231_CSP26.scaffold00978_2365_33397_caenorhabditis_zanzibari_PRJEB12596
----------------------------------------------------------------------MNRYEFYELKSWMYLP------VIFIGLLGNFASFLV-YR-----------TAPMR----KST--VGT---------------------LLL--ILSL---IDILLLLLITPIFVLVFLPLW------------------QDQWQ--------------KYSLHMSFFA----------------------YSTRYVYPL-CMMTK--------SC-------SLYLMVLITI--E-----RWI----AVCRP---------LQ-----AKVL---CTN-----------------RNTMKAG-----------------------------------------------------------IFIII------FSIVFN-----FPRFFDYKIGD----------GYLSEMWMLD-------------------------------------------------------------TEKHWWYF-----------------------MFYFIIL-----SVLFD-------YF--LPFLIMTIANY----HVIRALQES--------DEV---------------------------------------------------------------------ITGLAVQKRKDQKTTVMLLVVT-----IFFAFCHLF---SMFL---KVAESIFGGFLT-----------------------------------QTSFYWEVFAEFTIFL-IIFHT--SS---TFFIY----YG-FSEK-FRTIF--------------------------HDIIRCRQRLDDVKCSTYLPVNSSGAVSEAKSRKSPAVV-----------------------------------------------------------------------------------------------------------------------
>17-frpr16R12C1231_CSP39.scaffold06086_0_12042_caenorhabditis_waitukubuli_PRJEB12602
----------------------------------------------------------------------MNRYEFYELKSWMYLP------VIFIGLLGNFASFLV-YR-----------TAPMR----KST--VGT---------------------LLL--ILSL---IDILLLLLITPIFVLVFLPLW------------------ENQWQ--------------KYSMHISFFA----------------------YSTRYVYPL-CMMTK--------SC-------SLYLMVLITI--E-----RWI----AVCRP---------LQ-----AKVL---CTN-----------------RNTLKAG-----------------------------------------------------------IFIII------FSIVFN-----FPRFFDYKIGD----------GYLSEMWMLD-------------------------------------------------------------TEKHWWYF-----------------------MFYFIIL-----SVIFD-------YF--LPFLIMTIANY----HVIRALQQS-----------------------------------------------------------------------------DEVITGLAVQKRKDQKTTVMLLVVT-----IFFAFCHLF---SMFL---KVAESIFGGFLT-----------------------------------QTSFYWEVFAEFTIFL-IIFHT--SS---TFFIY----YG-FSEK-FRTTF--------------------------HDIIRCRQRLDDVKCSTYLPVNSSGAISEPKSRKSPVNL-----------------------------------------------------------------------------------------------------------------------
>3-frpr16R12C1231_CAMPFS010000002.1_6688860_6690254_Caenorhabditis_sp__36
----------------------------------------------------------------------MNRYEFYELKSWMYLP------VIFIGLLGNFGSFLV-YR-----------TAPMR----KST--VGT---------------------LLL--ILSL---IDILLLILITPIFVLVFLPL-------------------QNQWQ--------------KYSFHMSFFA----------------------YSTRYVYPL-CMMTK--------SC-------SLYLMVLITI--E-----RWI----AVCRP---------LQ-----AKVL---CTN-----------------RNTLKAG-----------------------------------------------------------IFIII------FSIVFN-----FPRFFDYKIDG-----------------------------------------------------------------------YLSEMWMLD-TEKHWWYF-----------------------MFYFIIL-----SVIFD-------YF--LPFLIMTIANY----HVIRALQQS--------DEV---------------------------------------------------------------------ITGLAVQKRKDQKTTVMLLVVT-----IFFAFCHLF---SMFL---KVAESIFGGFLT-----------------------------------QTSFYWEVFAEFTIFL-IIFHT--SS---TFFIY----YG-FSEK-FRTTF--------------------------HDIICR------QRLDDVKCSTYLPVNSSGVISESKSRKSPA--------------------------------------------------------------------------------------------------------------------
>16-frpr16R12C1231_CSP32.scaffold01784_6499_10362_caenorhabditis_sulstoni_PRJEB12601
----------------------------------------------------------------------MNRYEFYELKSWMYLP------VIFIGLLGNFASFLV-YR-----------TAPMR----KST--VGT---------------------LLL--ILSL---IDILLLVLITPIFVLVFLPLW------------------QDQWQ--------------KYSFHMSFFA----------------------YSTRYVYPL-CMMTK--------SC-------SLYLMVLITI--E-----RWI----AVCRP---------LQ-----AKVL---CTN-----------------RNTLKAG-----------------------------------------------------------IFIII------FSIVFN-----FPRFFDYKIGD----------GYLSEMWMLD-------------------------------------------------------------TEKHWWYF-----------------------MFYFIIL-----SVLFD-------YF--LPFLIMTIANY----HVIRALQQS--------DEV---------------------------------------------------------------------ITGLAVQKRKDQKTTVMLLVVT-----IFFAFCHLF---SMFL---KVAESIFGGFLT-----------------------------------QTSFYWEVFAEFTIFL-IIFHT--SS---TFFIY----YG-FSEK-FRRTF--------------------------HDIIRCRQRLDDVKCSTYLPVNSSGVVSESKNRKSPTNL-----------------------------------------------------------------------------------------------------------------------
>31-frpr16R12C1231_Cbre_Contig376_20476_51673_caenorhabditis_brenneri_PRJNA20035
----------------------------------------------------------------------MNRYEFYELKSWMYLP------VIFIGLLGNFASFLV-YR-----------TAPMR----KST--VGT---------------------LLL--ILSL---IDILLLLLITPIFVLVFLPLW------------------EDQWQ--------------KYSYHMSFFA----------------------YSTRYVYPL-CMMTK--------SC-------SLYLMVLITI--E-----RWI----AVCRP-----------------LQAKVLCTN-----------------RNTMKAG-----------------------------------------------------------IFIII------FSIVFN-----FPRFFDYKIGM--DIYQKCGCWTLRNTGG-----------------------------------------------------TSCST------------------------------------LSFYQYF-----STIFF-------PFLSLPITMLSVLFK----RVMKSSLDW------------------------------------------------------------------------------------QFRRERIKKRQLCFWLSLFSSLSVIYFQCFKL---PRAFLEDFLLKQVSTGRCL----------------------------------------LNSQSSSSSTL-LALSS-------------------FTTD-FRRSS--------------------------EQFSMISSDAVNDTTSVRPTCRLTHLELLQRQSQESHQQL----------------------------------------------------------------------------------------------------------------------
>27-frpr16R12C1231_Cjap.Contig3026_11326_41012_caenorhabditis_japonica_PRJNA12591
----------------------------------------------------------------------MNRYEFYELKSWMYLP------VIFIGLLGNFASFLV-YR-----------TAPMR----KST--VGT---------------------LLL--ILSL---IDILLLILITPIFVLVFLPLW------------------ENQWK--------------KHSLHMSFFA----------------------YSTRYVYPL-CMMTK--------SC-------SLYLMVLITI--E-----RWI----AVCRP-----------------LQAKVLCTN-----------------RNTLKAG-----------------------------------------------------------IFIIF------FSILFN-----FPRFFDYKIGT--ATFPKCGCWTLKNTGG---------------------------------------------------------------TLCSTSLF-----------------------SQFYSTI-----FCLFQ-----------LPTITLELFNK----ATKSQDWRF--------KNE--------------------------------------------------------------KIRKLQCCSSPFSSPFATSSQCFKLLKVF-----LEDIHKRFRVSTGKCLLNLPSFSSFFTRLPH----------------------------------------FSYITDSRKSSEQLFTT-------SLGVV----NDLMMRSAHRTFL---------------------------------------------STRQGSLNQNRESLLPI--------------------------------------------------------------------------------------------------------------------------
>3-frpr17T14C111_Scaffold628_602427_633914_caenorhabditis_tropicalis_PRJNA53597
-------MDEPVDIYEQAALNMSIPDGCDVNRAVYASIKQLISHDIIDPSLVGFQNCEPLCGICYHGSKEWDYIRFNIIVIGVILPI-----VGVFGIFGNAISAFV-YS------------RPDAMLYKLLS--------------------------FLFSLFYRCSFNRNF--LILFGNIPTVFPDCG-------------------KNVW-----------------------------------------------SVVGYCVSN-GH-----------DC-------SNMLCLFHSV--------CWSRLFCAGLST----------------RKSASNVFKK-----------------RNCSFSC---------------------------------------------------------------------------------YLRCYFLRFIQ-----------------------------------------------------------------------CASLF-----RICNLLSR-----------------------VGWNESRGLSSNFEIQT-----------VPIHLLVHVRN----FPCCRSTHH----------------------------------------------------------------FDCIEHFHYWIFCIRIKCLYGRHNVAHSGCSIVH---------FLQHNCLSYQYFELLI---NFGQNQLYCGLV------------------------------------FFGGFQFKFQHHNLY-QVLPT--IC---RYFVF----LFLSAEAKNRRSW------------------------------------------TSSCDYKAISVEKVRDTVSVVSRFSTRGTH----------------------------------------------------------------------------------------------------------------
>3-daf37C30B551_nRc.2.0.scaf00951_28042_33173_romanomermis_culicivorax_PRJEB1358
---------------------------------------------------------------------------------------------------------------------------PSM----RSA--NNL---------------------FLT--ALAL---FDI--CVLVSAVALYAVEYV-------------------AESTD--------------NVPLYGAWV-----------------------SYISAGYAL-SNIAQ--------TG-------STYVTVAVTI--E-----RYI----AVVH---------------------------------------------------------------------------------------------------------------------------------------------------------------------------------------------------------------------------------------------------------------HKRREWM-----CSELK---------------------------------------------------------------------------------------------------------------------------EKSREVTYVLIVIV-----LLFLVCNSW---GLIM---TVMERFYGVTYL-------------------------------------------RRTVPAFY--------TFSRINLLAY---------------------------------------------QYCQ--------------------------------------------------------------------------------------------------------------------------------------------------------
>4-daf37C30B551_nRc.2.0.scaf03152_6534_12094_romanomermis_culicivorax_PRJEB1358
-----------------------------------------------------------------------------------------------------------------------------------------------------------------------------------------------------------------------------------------------------------------------------------Q--------TG-------SVYITVSVTI--E-----RFI----AVVYP---------DR-----SKYV---CTP-----------------RNTGSTI-----------------------------------------------------------FWVTC------FAVLFN-----MTKFFEVETDV----------------------------------------------------------------------------------NEEELYS-----------------------TVYSLWM-----TQFVM-------VF--APFLALTIFNT-----IIAFTIRK--------TFK-----RLSWVQK----------------------------------------------------------KKRDELKDKSREANYVLVVIV-----LIFLICNSW---GFVL---AVMERMMGDEYL---------------------------------YRNMTDFYVFSREAINFL-TIINS--SI---NFVIY----CI-FGKD-F--------------------------------------------------------------------------------------------------------------------------------------------------------------------------------------------
>6-daf37C30B551_JU765_contig12655_5916_10181_propanagrolaimus_ju765_PRJEB32708
---------------------------------------------------------------------------------------------------------------------------------MRSP--NNM---------------------FLT--ALAI---YDS--CLVVTAFCIYGMEYI-------------------IEYFE--------------AINLYIAWLT----------------------YLTAKRFCT-----R--------TI-------SAFTILGITC--------------------------------------------------------------------------------------------------------------------------------------------FAILFN-----STRFFELEVYENPDFYENPDCVLDGINWQ----SYIL---------------------------------------------VPSAL-----ARHP-LYG-----------------------QIFSLWIFSLWVTNIFM-------IF--LPFLTLLVLNS----IITCTIKKS-----------------------------------------------------------------------------------------------------------LKLVAEQKK----------------------------------------------------------------------------------------------------------------------------------------------------------------------------------------------------------------------------------------------------------------------------------------------------
>23-daf37C30B551_SVE_scaffold0000032_241403_245740_strongyloides_venezuelensis_PRJEB530
---------------------------------------------------------------------------------------------------------------------------PPM----QSP--SNM---------------------FLT--MLAV---FDT--CLLITAFSIYGMEYI-------------------IEYFE---------------------------------------------------------------------IL-------DLYI--------------AWL---------------------------------------------------------------------------------------------------------------------------------------------------------------------------------------------------------------------------------------------TYL-------------------------YSLWI-----TNIIM-------VF--LPFLTLFLLNS-----IMAYTIRK--------QLK-----KKI----------------------------------------------------------NEHHSLESDLKEKSREANIVLVIIV-----FIFLCCNSW---GFVL---TLAEQVIEVDYL---------------------------------RREHYVFYTFSREAVNLL-AIINS--SV---NFVIY----LI-F-------------------------------------------------------------------------------------------------------------------------------------------------------------------------------------------------
>5-daf37C30B551_JAMRYB010000008.1_812552_917891_Panagrellus_sp__LJ2285
-----------------------------------------------------TADGADVDCDLDPHDYLEIKFFLVSIVGSI---------ISFFGIFGNCSTVLI-LT------------RPSM----RSP--NNM---------------------FLT--ALAI---FDC--CLIITAFSIYGMEYI-------------------IEYFE--------------AINLYIAWL-----------------------TYLRFAFAL-SHISQ--------TG-------SVYTTLSVTV--E-----RFL----AVCYP---------RI-----SKRF---CTS-----------------RASAFTI-----------------------------------------------------------LGVTC------FAILFN-----ATKFFELEVYR------KPECAEKALTWQ----AYIL---------------------------------------------LPSDL-----SKNA-LYG-----------------------QIYSLWL-----TNTIM-------VF--LPFLTLLTLNF-----IIAYTIRR--------SLE-----TLTDNR------------------------------------------KSQALSPTFSVLVKFSNFRINQLREQSREASIVLVIIV-----LIFLLCNFW---GFFL---TLFEQIVGSEFL---------------------------------ITNYHAFYTFSREATNFL-AIVNS--SI---NFVIY----II-FGKD-FKELV--------------------------VIYGCN-----------LSPLTTLTINMPSEDKFAIWRRLSQGSRDSLRVS------------PKTSRHRVALPQTRI--------------------------------------------------------------------------------
>3-daf37C30B551_JAMRYC010000004.1_5439119_5473673_Panagrellus_sp__LJ2284
--------------------------------------------MGVVLNGTIEADGADVDCDLDPHDYLEIKFFLVSIIGSI---------ISLFGIFGNCSTVLI-LT------------RPSM----RSP--NNM---------------------FLT--ALAI---FDC--CLIITAFSIYGMEYI-------------------IEYFK--------------ALDLYIAWL-----------------------TYLRFAFAL-SHISQ--------TG-------SVYTTLSVTV--E-----RFL----AVCYP---------RI-----SKRF---CTS-----------------RASAFTI-----------------------------------------------------------FGVTC------FAILFN-----ATKFFELEVYR------KPECAGKSLNWQ----AYIL---------------------------------------------LPSDL-----SKNP-LYG-----------------------QIYSLWL-----TNTIM-------VF--LPFLTLLTLNF----IIAYTIRRSLHTLTDNRKSQ---------------------------------------------------------VNGKPSTRSVNNHFRMNELREQSREASIVLVIIV-----LIFLLCNFW---GFFL---TLFEQVVGSEFL---------------------------------IINYHAFYTFSREATNFL-AIVNS--SI---NFVIY----II-FGKD-FKELV--------------------------VIYGCS-----------LSPLTTLTINMPSEDKFAVWRRQRTKQFVENYKS------------PWDSHFESAGCKCQRPSKMALLAAKMFLVHHE---------------------------------------------------------------
>8-daf37C30B551_ACRNAN_Path_340_16296_20696_acrobeloides_nanus_PRJEB26554
---------------------------------------------------------------------------------------------------------------------------PSM----RNP--NNM---------------------FLT--TLAI---FDT--CLLLTAFSIYGMEYI-------------------IEYLE--------------AINLYIVWL-----------------------TYLRFAFAL-SHISQ--------TG-------SVYTTVAVTV--E-----RFL----AVCYP-------------------------------------------------------------------------------------------------------------------------------------------------------------------------------------------------------------------------------RV-----------------------------SKRFLWL-----TNVVM-------VF--FPFLMLFTLNA----IIAYTIRKS--------LKT-----------------------------------------------------------------IANRKHTFNELRERSREASIVLVIIV-----LIFLLCNFW---GFFL---TLLEHFLGTDYL---------------------------------RLQHHVFYMFSREAINFL-AIVNS--SI---NFVIY----LI-FGKD-F--------------------------------------------------------------------------------------------------------------------------------------------------------------------------------------------
>10-daf37C30B551_ACRNAN_scaffold16180_0_4178_acrobeloides_nanus_PRJEB26554
---------------------------------------------------------------------------------------------------------------------------PSM----RNP--NNM---------------------FLT--TLAI---FDT--CLLLTAFSIYGMEYI-------------------IEYLE--------------AINLYIVWL-----------------------TYLRFAFAL-SHISQ--------TG-------SVYTTVAVTV--E-----RFL----AVCYP-------------------------------------------------------------------------------------------------------------------------------------------------------------------------------------------------------------------------------RV-----------------------------SKRFLWL-----TNVVM-------VF--FPFLMLFTLNA----IIAYTIRKS--------LKT-----------------------------------------------------------------IANRKHTFNELRERSREASIVLVIIV-----LIFLLCNFW---GFFL---TLLEHFLGTDYL---------------------------------RLQHHVFYMFSREAINFL-AIVNS--SI---NFVIY----LI-FGKD-F--------------------------------------------------------------------------------------------------------------------------------------------------------------------------------------------
>2-daf37C30B551_JAMRXY010000018.1_1996318_1998227_Panagrolaimus_sp__LJ2414
----------------------------------------------------------PAECGLEPHDFLEIKFFMVSVIGTL---------IGLFGIFGNISTVII-LT------------RPSM----RSP--NNM---------------------FLT--ALAI---FDS--CLIITAFSIYGIEYI-------------------IEYFE--------------ALNLYIAWL-----------------------TYLRFAFAL-SHISQ--------TG-------SVYVTLAVTL--E-----RFL----AVCYP---------RQ-----SKRF---CTS-----------------RFAAFTI-----------------------------------------------------------LGVTC------FSILFN-----STKFFELEVFR------NDLCASQGINWQ----AY---------------------------------------ILLP------SQL-----SKNP-LYG-----------------------KFYSLWM-----TQIIM-------VF--LPFLMLLILNS-----IIAYTIKK--------SLK-----RLVNKNKK----------------------------------------LKMCLNNNVNLPSLSKYFRLSELRTKSREASIVLVVIV-----LIFLLCNFW---GFFM---TLLEHLVGVDYL---------------------------------IDEHKTFYTFSREATNFL-AIVNS--SI---NFVIY----II-FGKD-FRELV--------------------------LIYGCG--------------LPNLTFDETKPQQCSLWKRITSTHLR----------------------------------------------------------------------------------------------------------------
>8-daf37C30B551_JAMRXZ010000025.1_2000031_2001940_Panagrolaimus_sp__LJ2406
----------------------------------------------------------PAECGLEPHDFLEIKFFMVSVIGTL---------IGLFGIFGNISTVII-LT------------RPSM----RSP--NNM---------------------FLT--ALAI---FDS--CLIITAFSIYGIEYI-------------------IEYFE--------------ALNLYIAWL-----------------------TYLRFAFAL-SHISQ--------TG-------SVYVTLAVTL--E-----RFL----AVCYP---------RQ-----SKRF---CTS-----------------RFAAFTI-----------------------------------------------------------LGVTC------FSILFN-----STKFFELEVFR------NDLCASQGINWQ----AY---------------------------------------ILLP------SQL-----SKNP-LYG-----------------------KFYSLWM-----TQIIM-------VF--LPFLMLLILNS-----IIAYTIKK--------SLK-----RLVNKNKK----------------------------------------LKMCLNNNVNLPSLSKYFRLSELRTKSREASIVLVVIV-----LIFLLCNFW---GFFM---TLLEHLVGVDYL---------------------------------IDEHKTFYTFSREATNFL-AIVNS--SI---NFVIY----II-FGKD-FRELV--------------------------LIYGCG--------------LPNLTFDETKPQQCSLWKRITSTHLR----------------------------------------------------------------------------------------------------------------
>3-daf37C30B551_JAMRXY010000004.1_1765020_1764261_Panagrolaimus_sp__LJ2414
----------------------------------------------------------PAECGLEPHDFLEIKFFMVSVIGTL---------IGLFGIFGNISTVII-LT------------RPSM----RSP--NNM---------------------FLT--ALAI---FDS--CLIITAFSIYGIEYI-------------------IEYFE--------------ALNLYIAWL-----------------------TYLRFAFAL-SHISQ--------TG-------SVYVTLAVTL--E-----RFL----AVCYP---------RH-----SKRF---CTS-----------------RFAAFTI-----------------------------------------------------------LGVTC------FSILFN-----STKFFELEVFR------NDLCASQGINWQ----AYIL---------------------------------------------LPSQL-----SKNP-LYG-----------------------KFYSLWM-----TQIIM-------VF--LPFLMLLILNS----IIAYTIKKS--------------------------------------------------------------------------------------------------------------------------------LKRLVNKNKK------------------------------------------------------------------------------------------------------------------------------------------------------------------------------------------------------------------------------------------------------------------------------
>11-daf37C30B551_JAMRYA010000030.1_1778399_1777643_Panagrolaimus_sp__LJ2400
------------------------------------------------------------ECGLEPHDFLEIKFFMVSVIGTL---------IGLFGIFGNFSTVII-LT------------RPSM----RSP--NNM---------------------FLT--ALAI---FDS--CLIITAFSIYGIEYI-------------------IEYFE--------------ALNLYIAWL-----------------------TYLRFAFAL-SHISQ--------TG-------SVYTTLAVTL--E-----RFL----AVCYP-----------------RLSKRFCTS-----------------RFAAFTI-----------------------------------------------------------LGVTC------FSILFN-----STKFFELEVYR------NDLCASQGINWQ----AYIL---------------------------------------------LPSQL-----AKNS-LYG-----------------------KFYSLWM-----TQIVM-------VF--LPFLMLLILNF----IIAYTIKKS-----------------------------------------------------------------------------------------------------------LKRLVNNNK----------------------------------------------------------------------------------------------------------------------------------------------------------------------------------------------------------------------------------------------------------------------------------------------------
>7-daf37C30B551_PSAMB.scaffold3001size20098_11277_12265_plectus_sambesii_PRJNA390260
-------------------------------------------------------------------------------------------------------------------------------------------------------------------------------------------------------------------------------------------------------------------------FAFAL-SHISQ--------TG-------SVYITVSVTI--E-----RYM----AVCYP--------RRSKRYCTTHGSKRYCTT-----------------HGSAVSI-----------------------------------------------------------LCVTC------FAVLFN-----STKFFELQVIR------NTQCPGSNFQSY---------------------------------------------------ILLPSQL-----AMSP-IYG-----------------------QFYALWL-----TNIVM-------VF--LPFLTLLVFNS----IIAYTIRKS-----------------------------------------------------------------------------------------MSREATIVLIIIV-----FIFLFCNFW---GFVL---TLLEQIIDSQTL---------------------------------RGDYYMFYTFSREAINFL-AIINS--SI---NFVIY----CI-FGKDFRKELI--------------------------VIYGCG--------------MRGLTITLPAQDKFNLWRN-----------------------------------------------------------------------------------------------------------------------
>29-daf37C30B551_scf7180000986563_217387_220590_diploscapter_coronatus_PRJDB3143
---------------------------------------------------------------------------------------------------------------------------PSM----RNP--NNL---------------------FLT--ALAV---FDS--CLIITAFCIYAMEYI-------------------IEYTR--------------AFNLYVAWL-----------------------TYLRFAFAL-SHISQ--------TG-------SVYITVAVTI--E-----RYL----AVCHP---------RK-----SRLL---CGS-----------------NGAAWSI-----------------------------------------------------------LGVTT------FAILFN-----ATKFFELEVTI-------NPDCSDGKNWQ----SYIL---------------------------------------------QPSLM-----SQNP-IYQ-----------------------QIYSLWI-----TNFVM-------VF--FPFLCLLALNS-----IIAYTIRK--------TLE-----SYDFHQ-------------------------------------------------------------------------------------------------QLPV---ETSRRRAAKPPS---------------------------------------------WLSSAFSAAISG-------VSFPY-------WNA--YR-------------------------------------------------------------------------------------------------------------------------------------------------------------------------------------------
>36-frpr9F53B72a1_CALSFV010000273.1_105107_124970_-_parapristionchus_giblindavisi_genomic
-------------------------------------------------MTSILLIIYQYRSLPGCSSSLFICLYAKLILISVIGSV-----IGLFGLFGNVSTALI-LS------------RPAM----RNP--NNL---------------------YLT--ALAV---FDS--CLLLTAFFIYAMEYI-------------------IEYTH--------------HFNLYIAWL-----------------------TYLRFAFVL-SHISQ--------TG-------SVYITVTVSI--E-----RYL----AVCHP---------RR-----NKRW---C-------------------SPAAASI-----------------------------------------------------------LAVTA------FAIIFN-----VTKFFELEVGP---------CFKVSNRGK----ISSIVLCTH----------------------------------------CSISVDGLIMTRKSTNC------------------------TVYSLWL-----TNSVM-------VF--LPFLTLLFLNA-----IIAYTIRS--------SLK-----KFNFDNQAFRLLLLLLYLYLIQLLMLRSQVVKRGKTKNTLLVLCTLSPLFCSFQSKNRR--QMKLKSDNRNSLKSKEATLVLIVIV-----CIFLICNLW---GFVL---TLLEQIIDHKTL-----------VTFSFFLFFSSSDQYSSKMKTIMEDNKAFYTFSREAINFL-AIINS--SI---NFVIY----IV-FGKE-FSTLIKYN-------------------------------------------------------------------------------------------------------------------------------------------------------------------------------------
>6-daf37C30B551_CALZFC010000110.1_922972_914695_allodiplogaster_sudhausi_genomic
--------------------------------------------------------SIENLCGLQPHEWLQAKFVLISVLGSA---------IGLLGLFGNISTALI-LS-------------PSM----RNP--NNL---------------------FLT--ALAV---FDS--CLLLTAFFIYAMEYI-------------------IEYTQ--------------HFELYIAW------------------------LTYLFAFAL-SHISQ--------TG-------SVYITVTVSI--E-----RYL----AVCHP---------RR-----NKRI---CSP------------------GAACSI-----------------------------------------------------------LAVTA------FAVLFN-----VTKFFELEVTA-------NEECSGGRHWQ----SYHL---------------------------------------------LPSKL-----AMNP-LYQ-----------------------QVYALWL-----TNIVM-------VF--LPFLTLLLLNA-----IIAYTIRR--------SLA-----NFEFGNEK----------------------------------------ASKCVKHMINDKKCLRVKGRSELKEKSREATLVLVVIV-----CIFLICNFW---GFVL---TLLEQIVDRDTL---------------------------------IEKNRMFYTFSREAINFL-AIINS--SI---NFVIY----IV-FGKE-FKELV--------------------------VVYGCG--------------VRGVTLRLPVQDKFSVWRHWRRS-------------------------------------------------------------------------------------------------------------------
>3-daf37C30B551_OU461584.1_17349226_17353541_Pristionchus_exspectatus_genomic
-------------------------------------------------------------------------LQAKLVLISIIGSV-----IGCFGLFGNVSTALI-LS--------------------PAMRPNNL---------------------YLT--ALAV---FDS--CLLLTAFFIYAMYI--------------------IEYTQ--------------HFDLYIAW------------------------LTYLFAFAL-SHISQ--------TG-------SVYITVTVSI--E-----RYF----AVCHP---------RV-----NKRY---CSP------------------GAGQSI-----------------------------------------------------------LAVTA------FAILFN-----ITKFFELEVSA-------NPECPGGMYWK----SYRL---------------------------------------------TPSDL-----AINP-IYQ-----------------------QVYSLWL-----TNAVM-------VF--LPFLTLLFLNA-----IIAYTIRN--------SLK--------------------------------------------------------KFN--------------------------------------------------------------------------------------------------------------------------------------------------------------------------------------------------------------------------------------------------------------------------------------------------------------------------------------------------
>2-daf37C30B551_PPA_ChrII_14427793_15520042_pristionchus_pacificus_PRJNA12644
-------------------------------------------------------------------------------------------------------------------------------------------------------------------------------------------------------------------------------------------------------------------------FAFAL-SHISQ--------TG-------SVYITVTVSI--E-----RYF----AVCHP---------RV-----NKRY---CSP-----------------SGAGQSI-----------------------------------------------------------LAVTA------FAILFN-----ITKFFELEVSA-------NPECPGGMYWK----SYRL---------------------------------------------TPSDL-----AINP-IYQ-----------------------QVYSLWL-----TNAVM-------VF--LPFLTLLFLNA-----IIAYTIRN--------SLK--------------------------------------------------------KFNMDDPDYGHIRVSGRSELKEKSKEATIVLIVIV-----CIFLVCNLW---GFVL---TFLEQIMGQTLFQVSRFNSCNIVAYISIEANRAVDVPNFENQINLVQDYATFYTFSREAINFL-AIINS--SI---NFVIY----IV-FGKEFRKELV--------------------------IVYGCG--------------VRGITMRLPVHDKFSVWRNWRRSIVNSRQIR------------HK---------------------------------------------------------------------------------------------
>10-daf37C30B551_JAAVTS010001831.1_25203_18530_Baylisascaris_ailuri_genomic
-------------------------------------------------------------CGLEPHDYLEVKFFLTSVTGSL---------VGLFGIFGNVSTVLI-LT-------------PSM----RNP--NNL---------------------FLT--ALAI---FDS--CLLVTAFFIYGMEYI-------------------IEYTQ--------------AFDLYVAW------------------------LTYLFAFAL-SHISQ--------MG-------SVYTTVSVTV--E-----RYL----AVCYP---------KS-----SKKY---CTS-----------------RGSALSV-----------------------------------------------------------LCVTC------FSIIFN-----STKFFELEISR-------NSICGDGTNWQ----SFLL---------------------------------------------LPSRL-----AQNP-LYG-----------------------QIYALWL-----TNLVM-------VF--FPFLTLLVLNS-----IIAYTIRK--------SLQ-----KVKYNQRFF---------------------------------------IFTFIHFFSIDEILKFFSSHSVLKEKSREATIVLVVIV-----CIFLLCNVW---GFVL---TLLEQILDRRWL---------------------------------EVEHHAFYTFSREAINLL-AIINS--SI---NFVIY----LI-FGKD-FKELV--------------------------VIYGCG--------------MRGITLQLPTHDKFLIWRHLSRRRRTPLSMR------------KTPSSRSGLHVEGT---------------------------------------------------------------------------------
>12-daf37C30B551_JADLIF010003242.1_1_203778_-_Steinernema_khuongi_genomic
---------------------------------------------MEVNATFTNDTAELPNCGLEPHDFLEVKFILISVVGTL---------IGCFGIFGNINTAII-LT------------RPSM----RNP--NNL---------------------FLT--ALAV---FDT--CLLVTAFFIYGMEYI-------------------IEYTA--------------AFDLYVAWL-----------------------TYLRFAFAI-SHISQ--------TG-------SVYITVTVTI--E-----RYL----AVCYP---------RR-----NKKY---CTS-----------------HGSAITI-----------------------------------------------------------LGVTC------FAIIFN-----CTKFFELEVIR------NPECGD-GVSWQ----SYIL---------------------------------------------MPSKL-----AQNP-IYG-----------------------QVYALWL-----TNVVM-------VF--LPFLTLLILNS-----IIAYTIKK--------SLN-----KL----------------------------------------------SGESVTVSPSLFQTAYCSGRNELKEKSREVTLVLIVIV-----FIFLLCNFW---GFVL---TLLEQIMDHQVL---------------------------------MVEHHAFYTFSREAINLL-AIVNS--SI---NFVIY----LI-FGKDFRKELV--------------------------IVYGCG--------------TFGLTIRLPAQDKFQYWRQFSRRRLSRNMSP------------TIMNNHNIYPETCSAHATLRERPQQSRSLSHHEDEKQNRMSPIYAHRNGKTQAISLMQGATRNGRSCKRIMSKAFSINGTYLFSVTSFK------
>3-daf37C30B551_MONTI_2543_1372_5549_steinernema_monticolum_PRJNA205067
---------------------------------------------------------------------------------------------------------------------------PSM----RNP--NNL---------------------FLT--ALAV---FDT--CLLVTAFFIYGMEYI-------------------IEYTA--------------AFDLYVAWLT----------------------YLVRNPPCEDGMNWQ------------------SYLLLPSRL---------------------------------------------------------------------------------------------------------------------------------------------------------------------------------------------------------------------------------------------------AQNP-IYS-----------------------QVYVLWL-----TNIVM-------VF--LPFLTLLVLNS----IIAYTIKKS-----------------------------------------------------------------------------------------------------------LNKLSGESI----------------------------------------------------------------------------------------------------------------------------------------------------------------------------------------------------------------------------------------------------------------------------------------------------
>13-daf37C30B551_CSP21.scaffold02589_13240_20234_caenorhabditis_parvicauda_PRJEB12595
---------------------------------------------------------------------------------------------------------------------------------------VTV--------------------------NPMC---PD-------------------------------------GKNWQ------------------------------------------------SYILLPS-AMASN-----------------PIYQQARDIF----------------------------------------------------------------------------------------------------------------------------------------------------------------------------------------------------------------------------------------------------------------------------------QVYSLWV-----TNFVM-------VF--FPFLTLLLFNA----IIAYTIRQS--------------------------------------------------------------------------------------LEKYDFHQQKELVVVY---------GCGLR----------GITLKLPVHDKF--------------------------------------SAWRHFTKKGKNIRRSFS--------------------ISGK----------------------------------------------------------------------------------------------------------------------------------------------------------------------------------------------
>18-daf37C30B551_CAJGYM010000228.1_46299_52555_Caenorhabditis_auriculariae_genomic
-------------------------------------------------EMESNVTEEPVDCGLQPHDFLEVKFFLISVVGTL---------IGLFGLFGNATTALI-LT-------------PSM----RNP--NNL---------------------FLT--ALAV---FDS--CLLITAFFIYAMEYI-------------------IEYTK--------------DFELYVAW------------------------LTYLFAFAL-SHISQ--------TG-------SVYITVAVTI--E-----RYF----AVCHA---------RT-----SKIM---CGS------------------GAAWTI-----------------------------------------------------------LGVTT------FSVLFN-----CTKFFELQVTI-------NPDCPDGKDWQ----SYIL---------------------------------------------LPSTM-----ASNP-IYQ-----------------------QVYSLWV-----TNVVM-------VF--FPFLTLFLFNS-----IIAYTIRRSLEKYDFHNQS-----------------------------------------------------IAAALSTSAHLTREIAISNRNELKEKSREATLVLVIIV-----CIFLGCNFW---GFVL---TLLERIVGQETL---------------------------------MVEHKIFYTFSREAINFL-AIINS--SI---NFVIY----LL-FGRD-FKELV--------------------------VVYGCG--------------MRGITLKLPVQDKFSIWRHWTKRSKNIRRSI------------SVSTRSVRHKLSLPANVVERTSLEGLEQTRFLATHDENLRTQVSPIHALRNGNFGKI--------------------------------------
>26-daf37C30B551_nDv.1.0.scaf01762_4393_13768_dictyocaulus_viviparus_PRJEB5116
---------------------------------------------------------------------------------------------------------------------------PTM----RSP--NNL---------------------FLT--ALAV---FDS--CLLITAFFIYAMEYI-------------------IEYTQ--------------AFDLYVAWL-----------------------TYLRFAFAL-SHISQ--------TG-------SVYITVSVTI--E-----RYL----AVCQP---------KR-----NKNM---CNI-----------------GGAKWAI-----------------------------------------------------------LGVTV------FAVLFN-----ATKFFELEVIL-------NPLCPDGNNWQ----SFIL---------------------------------------------TPSMM-----AANP-HYQ-----------------------QIYTLWL-----TNFVM-------VF--LPFITLLVLNA-----YIAYTIRR--------SLK-----KFDH---------------------------------------------------------RQQLPDRSELKEKSKEATLVSVIIV-----CIFLICNFW---GFVL---TFLERIIGQDIL-------------VRHRVFFLLLIFSYEFRSTVITKHHAFYTFSREAINFL-AIINS--SI---NFIIY----IV-FGKEFRKELF--------------------------IVYGCE--------------GRGIXIRDCVYDTV----------------------------------------------------------------------------------------------------------------------------
>7-daf37C30B551_CSP29.scaffold19_cov174_17161_913707_caenorhabditis_becei_PRJEB28243
---------------------------------------MDVIVNITDLTPS-TTSGPSDECGLEPHDFLEVKFFLISVVGTL---------IGLFGLFGNATTALI-LT------------RPSM----RNP--NNL---------------------FLT--ALAV---FDS--CLLITAFFIYAMEYI-------------------IEYTA--------------AFDLYVAWL-----------------------TYLRFAFAL-SHISQ--------TG-------SVYITVAVTI--E-----RYL----AVCHP---------KR-----SKQM---CGP-----------------------------------------------------------------------------------------------------------------VTV-------NPSCPDGNNWQ----SYIL---------------------------------------------LPSAL-----ASNP-IYQ-----------------------QVYSLWV-----TNFVM-------VF--FPFLTLLLFNA-----IIAYTIRQ--------SLE-----KYDFHNQKSV--------------------------------------VAALSASVNLPRNIAGISSRNELKEKSREATLVLVIIV-----FIFLGCNFW---GFVL---TLLERIMGQETL---------------------------------MVDHHVFYTFSREAINFL-AIINS--SI---NFVIY----LL-FGKDFRKELI--------------------------VVYGCG--------------MRGITMRLPVQDKFSIWRHWKRTKSRLSISP------------SPASRTRHKISLPQTFVERSNLEGLEQTRFLAHHEDGVQTQVSPIHALRNGSEPKFEPFRNGSSNGGGRPCMTTLV-DNGTVVCTVTEFP-----
>22-daf37C30B551_Cjap.Contig18268_316984_323652_caenorhabditis_japonica_PRJNA12591
---------------------------------------------------------------------------------------------------------------------------PSM----RNP--NNL---------------------FLT--ALAV---FDS--CLLVTAFFIYAMEYI-------------------IEYTA--------------AFDLYVAWL-----------------------TYLRFAFAL-SHISQ--------TG-------SVYITVAVTI--E-----RYL----AVCHP---------KR-----SKRM---CGP-----------------GGAAWTI-----------------------------------------------------------LGVTT------FSVVFN-----CTKFFELQVTV-------NPNCPDGNNWQ----SYIL---------------------------------------------LPSAL-----ASNP-LYQ-----------------------QVYSLWV-----TNFVM-------VF--FPFLTLLLFNA-----IIAYTIRQ--------SLE-----KYDFHNQKSV--------------------------------------MAALSASVNLPGNIAGISSRNELKEKSREATLVLVIIV-----FIFLGCNFW---GFVL---TLLERIMGQEAL---------------------------------MVDHHVFYTFSREAINFL-AIINS--SI---NFVIY----LL-FGKDFRKELI--------------------------VVYGCG--------------VRGISLRLPVQDKFAVWRHW-RSKARMSISV------------Q--GRNRHKLSLPQTKFERANLEALEQTRFLADHEDGVQTQVSPIHALRN---------------------------------------------
>8-daf37C30B551_CSP32.scaffold00056_369946_375536_caenorhabditis_sulstoni_PRJEB12601
----------------------------------------MEVVNITDLTPSLSTTSPPDECGLEPHDFLEVKFFLISVVGTL---------IGLFGLFGNATTALI-LT------------RPSM----RNP--NNL---------------------FLT--ALAV---FDS--CLLITAFFIYAMEYI-------------------IEYTA--------------AFDLYVAWL-----------------------TYLRFAFAL-SHISQ--------TG-------SVYITVAVTI--E-----RYL----AVCHP---------KR-----SKKM---CGP-----------------GGAAWTI-----------------------------------------------------------LGVTT------FAVVFN-----CTKFFELQVTV-------NPSCPDGNNWQ----SYIL---------------------------------------------LPSGL-----ASNP-IYQ-----------------------QVYSLWV-----TNFVM-------VF--FPFLTLLLFNA-----IIAYTIRQ--------SLE-----KYDFHNQKSV--------------------------------------VAALSASVNLPRNIAGISSRNELKEKSREATLVLVIIV-----FIFLGCNFW---GFVL---TLLERIMGQETL---------------------------------MVDHHVFYTFSREAINFL-AIINS--SI---NFVIY----LL-FGKDFRKELV--------------------------VVYGCG--------------MRGITMRLPVQDKFAIWRHWKRSKMSIS-------------------RTRHKMSLPQTFAEHANLEGLEQTRFLAHHEDGVQTQVSPIHALRNGSVPKFDPLRNGGST-NGKPCKTSII-DNGTVVCTVTEFP-----
>20-daf37C30B551_Crem_Contig6_1784125_1790702_caenorhabditis_remanei_PRJNA53967
-------------------------------HGRVGAKEMDVLVNITDLTPTPTTSATPDECGLEPHDFLEVKFFLISVVGTL---------IGLFGLFGNATTALI-LT------------RPSM----RNP--NNL---------------------FLT--ALAV---FDS--CLLITAFFIYAMEYI-------------------IEYTA--------------AFDLYVAWL-----------------------TYLRFAFAL-SHISQ--------TG-------SVYITVAVTI--E-----RYL----AVCHP---------KR-----SKMM---CGP-----------------GGAAWTI-----------------------------------------------------------LGVTT------FAVVFN-----CTKFFELQVTV-------NPSCPDGSNWQ----SYIL---------------------------------------------LPSAM-----ASNP-IYQ-----------------------QVYSLWV-----TNFVM-------VF--FPFLTLLLFNA-----IIAYTIRQ--------SLE-----KYDFHNQKSV--------------------------------------VAALSASVNLPRNIAGISSRNELKEKSREATLVLVIIV-----FIFLGCNFW---GFVL---TLLERIMGQETL---------------------------------MVDHHIFYTFSREAINFL-AIINS--SI---NFVIY----LL-FGKDFRKELV--------------------------VVYGCG--------------IRGISLRLPVQDKFVIWRHWKRTKSRLSTSA------------T--NRTRHKISLPQTLVEHANLERLEQTRFLAHHEDGLQTQVSPIHALRNGSIPKFDPLRDSNS--IGRPCKTSIIDDNGTVVCTVTEFP-----
>3-daf37C30B551_Contig14_1022579_1028835_caenorhabditis_remanei_PRJNA248911
---------------------------------------------------------------------------------------------------------------------------PSM----RNP--NNL---------------------FLT--ALAV---FDS--CLLITAFFIYAMEYI-------------------IEYTA--------------AFDLYVAWL-----------------------TYLRFAFAL-SHISQ--------TG-------SVYITVAVTI--E-----RYL----AVCHP---------KR-----SKMM---CGP-----------------GGAAWTI-----------------------------------------------------------LGVTT------FAVVFN-----CTKFFELQVTV-------NPSCPDGSNWQ----SYIL---------------------------------------------LPSAM-----ASNP-IYQ-----------------------QVYSLWV-----TNFVM-------VF--FPFLTLLLFNA-----IIAYTIRQ--------SLE-----KYDFHNQKSV--------------------------------------VAALSASVNLPRNIAGISSRNELKEKSREATLVLVIIV-----FIFLGCNFW---GFVL---TLLERIMGQETL---------------------------------MVDHHIFYTFSREAINFL-AIINS--SI---NFVIY----LL-FGKDFRKELV--------------------------VVYGCG--------------IRGISLRLPVQDKFVIWRHWKRTKSRLSTSA------------T--NRTRHKISLPQTLVEHANLERLEQTRFLAHHEDGLQTQVSPIHALRNGSIPKFDPLRDSNS--NGRPCKTSIIDDNGTVVCTVTEFP-----
>8-daf37C30B551_JAJAVP010000127.1_181386_176573_Heterorhabditis_indica_genomic
--------------------------------------------------MSTNFSNSSIECGLEPHDYLEVKFFLISVVGSL---------IGIFGLFGNASTALI-LT-------------PSM----RNP--NNL---------------------FLT--ALAV---FDT--CLLITAFFIYAMEYI-------------------IEYTQ----------------AFDLYVAW----------------------LTYLFAFAL-SHISQ--------TG-------SVYITVTVTI--E-----RYL----AVCHP---------RK-----SKAM---C------------------SSGAAWSI-----------------------------------------------------------LGVTA------FAVLFN-----ATKFFELEVTV------NPDCPD-GSNWQ----SY---------------------------------------ILLP------SRM-----AANS-IYQ-----------------------QVYALWL-----TNTVM-------VF--LPFLTLLVLNS-----IIAYTIKK--------SLE-----NFDCHHQ-------------------------------------NIFNHFACSTIPYQCYVDSRVSGRNELKEKSREATLVLVIIV-----CIFLICNFW---GFVL---TLLERIVDHETL---------------------------------VVKHHAFYTFSREAINFL-AIINS--SI---NFVIY----IV-FGKE-FKELV--------------------------VVYGCG--------------MRGITMRLPVHDKFSIWRTWTRRSKEI---------------------------------------------------------------------------------------------------------------
>12-daf37C30B551_Scaffold1046_194786_202955_heterorhabditis_bacteriophora_PRJNA13977
------------------------------------------------------------------------------------------------------------FR-------------PSM----RNP--NNL---------------------FLT--ALAV---FDT--CLLITAFFIYAMEYI-------------------IEYTQ--------------AFDLYVAWL-----------------------TYLRFAFAL-SHISQ--------TG-------SVYITVTVTI--E-----RYL----AVCHP-----------------RRSKALCSS-----------------GGAAWSI-----------------------------------------------------------LGVTA------FAVLFN-----ATKFFELELQV-----TVNPECPDGSNWQ----SYIL---------------------------------------------LPSRM-----AANS-IYQ-----------------------QVYALWL-----TNIVM-------VF--LPFLTLLVLNS----IIAYTIKKS--------LEN-------------------------------------------------------------FDCHHQFRVTGRNELKEKSREATLVLVIIV-----CIFLICNFW---GFVL---TLLERIVDYETL-------VTIKCLVKILLNFNNSFRYYIYNLLQVVKHHAFYTFSREAINFL-AIINS--SI---NFVIY----IV-FGKEFRKELI--------------------------VVYGCG--------------MRGITMRLPVHDKFSIWRTWTRRSKEIRHSLH----------------------------------------------------------------------------------------------------------
>2-daf37C30B551_hcontortus_chr2_Celeg_TT_arrow_pilon_47237259_47261811_haemonchus_contortus_PRJEB506
---------------------------------------------------------------------------------------------------------------------------PAM----RNP--NNL---------------------FLT--ALAV---FDS--CLLITAFFIYAMEYI-------------------IEYTR--------------AFDLYVAWL-----------------------TYLRFAFAL-SHISQ--------TG-------SVYITVSVTI--E-----RYL----AVCHP-----------------RRSKQMCNP-----------------GGAAWTI-----------------------------------------------------------LGVTT------FAVLFN-----ATKFFELEVTV-------NPACPEGKDWQ-------------------------------------------------SYILLPSVM-----AANP-IYQ-----------------------QVYALWL-----TNIVM-------VF--LPFLTLLILNA----YIAYTIRRS-----------------------------------------------------------------------LKKFDNHQQLPDRSELKEKSREATLVLVIIV-----CIFLICNFW---GFVL---TLLERIVDHETLVTARIVTLKTMEARANDLPNQIRKRYLQLKLVQMVKYHAFYTFSREAINFL-AIINS--SI---NFVIY----IV-F-------------------------------------------------------------------------------------------------------------------------------------------------------------------------------------------------
>10-daf37C30B551_JAJQXH010000002.1_289330_276725_Oscheius_sp__G
-----------------------------------------------------------NECGLEPHDFLEVKFFLISIVGSL---------IGLFGLFGNASTALI-LT-------------PSM----RNP--NNL---------------------FLT--ALAV---FDS--CLLITAFFIYAMEYV-------------------IEYTQ----------------AFDLYVAW----------------------LTYLFAFAL-SHISQ--------TG-------SVYITVTVTI--E-----RYL----AVCHP---------RR-----SKVM---CSS-----------------GGAAWSI-----------------------------------------------------------LGVTT------FAVLFN-----ATKFFELEVTI-------NPLCPDGQNWQ----SYIL---------------------------------------------LPSRL-----ASNQ-IYQ-----------------------QVYSLWL-----TNIVM-------VF--LPFLTLLVLNA-----YIAYTIRQ--------SLR-----KYDYHQPC----------------------------------------YPNRKYSFTNKNLLFRVSGRNELKEKSREATLVLIIIV-----CIFLICNFW---GFVL---TLLERIIDAETL---------------------------------MVEHHTFYTFSREAINFL-AIINS--SI---NFVIY----IV-FGKD-FKELI--------------------------IVYGCG--------------MRGITMRLPTQDKFSIWRSWAK--------------------------------------------------------------------------------------------------------------------
>2-daf37C30B551_OW051493.1_3364185_3362179_Oscheius_dolichura_genomic
---------------------------------------------------NETVLNAANECGLEPHDFLEVKFFLISVVGSL---------IGFFGLFGNASTALI-LT-------------PSM----RNP--NNL---------------------FLT--ALAV---FDS--CLLITAFFIYAMEYI-------------------IEYTR--------------DFDLYVAW------------------------LTYLFAFAL-SHISQ--------TG-------SVYITVTVTI--E-----RYL----AVCHP-----------------RRSKRMCSS-----------------GGAAWSI-----------------------------------------------------------LGVTT------FAVLFN-----ATKFFELDVTI-------NPRCPDGKNWQ----SYIL---------------------------------------------LPSPL-----ALNP-VYQ-----------------------QVYALWL-----TNIVM-------VF--LPFLTLLVLNA----YIAYTIRQSLRKYDYHQRRF-----------------------------------------------------NQSVAPSVLLKRNNSRVAGRNELKEKSREATMVLIIIV-----CIFLICNFW---GFVL---TLMERIFDAETL---------------------------------MVEHHTFYTFSREAINFL-AIINS--SI---NFVIY----IV-FGKDFRKELV--------------------------IVYGCG--------------MRGLTMRLPTQDKFSIWRY-----------------------------------------------------------------------------------------------------------------------
>13-daf37C30B551_nOt.2.0.scaf00028_628763_634606_oscheius_tipulae_PRJEB15512
---------------------------------------------------------------------------------------------------------------------------------MRNP--NNL---------------------FLT--ALAV---FDS--CLLITAFFIYAMEYV-------------------IEYTQ--------------AFDLYVAWL-----------------------TYLRFAFAL-SHISQ--------TG-------SVYITVTVTI--E-----RYL----AVCHP---------RR-----SKRMCSSGGA-----------------GGAGWSI-----------------------------------------------------------LGVTT------FAVLFN-----ATKFFELDVTV-------NPRCPDGNDWQ----SYIL---------------------------------------------LPSRL-----AQNP-IYQ-----------------------QVYALWL-----TNLVM-------VF--LPFLTLLVLNA----YIAYTIRQS--------LRK----------------------------------------------------------------------------------------------------------------------------------------------------------------------------------------------------------------YDHHQ----------------------------------------------------------------------------------------------------------------------------------------------------------------------------------------
>23-frpr15_JAJAVP010000009.1_357929_356886_Heterorhabditis_indica_genomic
----------------------------------------------------------------------ELFTHIQFLFRAYLMPI-----TYLFGIFANAINVLV-FS------------QKAM----RCQ-PVNW---------------------FFL--VLSL---SDL--TVLIASFFVFSVPVY-------------------AEALN----------------DIFSRASA----------------------LLIKWFYPM-AQTGL--------TM-------SVYITILVSV--H-----RFL----GVCHP----------------------------------------------------------------------------------------------------------------------------------------------------------------------------------------------------------------------------------------------------------------------------------------------------------------------------------------------------------------------------------------------------------------------------------------------------------------------------------------------------------------------------------------F-------------------------------------------------------------------------------------------------------------------------------------------------------------------------------------------------
>23-frpr15K10C82a1_Scaffold1323_14675_20157_heterorhabditis_bacteriophora_PRJNA13977
-------------------------------------------------------MSVGDSPENCDSSSSESFTHIQFLFRAYLMPI-----TYLFGIFANAINVIV-FS-----------QKAMR----CQP--VNW---------------------FFL--VLSL---SDL--TVLIASFFVFSVPVY-------------------AEALNDIGKEKKQDTENRIKVNLLMSYLDLSRASV----------------LLIKWFYPM-AQTGL--------TM-------SVYITILVSV--H-----RFL----GVCHP--------------------------------------------------------------------------------------------------------------------------------------FLESLVVF------------------------------------------------------------------------PTNL-----MVNS-VYT-----------------------VVYRNAA-----YTLVM-------FF--APFTILTFVNL----RIIGTLRNS---------------------------------------------------------------------------------------------------------------------------------------------------------------------------------------YVSALL-VNVNG--AS---TIIIY----LI-FGSK-YRAVFIK--------------------------------------------------------------------------------------------------------------------------------------------------------------------------------------
>1-frpr15K10C82a1_HPLM_scaffold0000182_0_28227_haemonchus_placei_PRJEB509
---------------------------------------------------MSVGELLDDSLDVCDSSPADSFTSIQFLFRAYLMPI-----TYLFGIFANSINIVVFLH------------KSMR----NQP--VNW---------------------FFL--VLSL---SDL--AVLIASFFVFSVPVYAEVSDDVA-----------FSFWD-----------FLLPFPDIARSSA----------------------VLIVWFYPL-AQTGL--------TM-------SVYLTMLVSV--H-----RFM----GVCHP-----------------FMIQRVSNS-----------------SAVKGVI-----------------------------------------------------------VFAVV------FAFLFN-----TSRWFELQAVP---------CYSKRHDRE-------------------------------------------------SLVVYPTDL-----MVDS-VYT-----------------------VVYRNAA-----YTVVM-------FF--LPFAILTFVNL----QIIGTLRSS---------------------------------------------------------------------------------------------------------------------------------------------------------------------------------------YVSALL-VNFNG--AS---TIVIY----LI-FGTK-YRTIFIQ--------------------------------------------------------------------------------------------------------------------------------------------------------------------------------------
>24-frpr15K10C82a1_ANCDUODFT_Contig4173_2291_11640_ancylostoma_duodenale_PRJNA72581
---------------------------------------------------MSVEDLLEDSLDVCDTSPSDSFTRTQFLFRAYLMPV-----TYLFGIVSNSINVIV-FS-----------QKTMR----SQP--VNW---------------------FFL--VLSL---SDL--TMLIASFFVFSVPVY-------------------AEISV----------------------------------------------KMIVWFYPL-AQTGL--------TM-------SVYLTILVSV--H-----RFL----GVCHP-----------------FLIRRVSNS-----------------SAVKGVI-----------------------------------------------------------VSAVA------FAFLFN-----TSRWFELMAVP---------CYSKRHDKE-------------------------------------------------SLVVYPTDL-----MVNS-VYT-----------------------VVYRNAA-----YTMVM-------FF--LPFATLTFVNL----RIIGTLKSS---------------------------------------------------------------------------------YVSTLLVNINGASTIVIYLIFGSKYRALFIQVRED----------DFVSGYKGHLPP-----------------------------------RQDAGDPLLGLATNVM-LRKAGIPICRGRKKSMY-------TSTPHYETTQ----------------------------------------------------LLDSKNEESKWK------------------------------------------------------------------------------------------------------------------------
>20-frpr15K10C82a1_DICVIVDFT_Contig20_542773_550330_dictyocaulus_viviparus_PRJNA72587
---------------------------------------------------MSVGELLEDSLDVCYSSPSDSFTRIQFLFRAYLMPI-----TYLFGIFANSINIIV-FS------------QKSM----RSQ-SVNW---------------------FFF--VLSL---SDL--TVLIASFFVFS-----------------------VPVYA--------------EMADNIGKSA----------------------FLLVWFYPL-AQTGL--------TM-------SVYLTILVSV--H-----RFL----GVCHP--------------------------------------------------------------------------------------------------------------------------------------FLESLVVY------------------------------------------------------------------------PTDL-----MVDS-VYT-----------------------VVYRNAA-----YTIVM-------FF--LPFAILTFVNL----RIIGALKSS------------------------------------------------------------------------------------------------------------------------------N-----------------------------------------------------------------------------------------------------------------------------------------------------------------------------------------------------------------------------------------------------------------------------------------
>36-frpr15K10C82a1_nDv.1.0.scaf00278_23333_31319_dictyocaulus_viviparus_PRJEB5116
---------------------------------------------------MSVGELLEDSLDVCYSSPSDSFTRIQFLFRAYLMPI-----TYLFGIFANSINIIV-FS------------QKSM----RSQ-SVNW---------------------FFF--VLSL---SDL--TVLIASFFVFS-----------------------VPVYA--------------EMADNIGKSA----------------------FLLVWFYPL-AQTGL--------TM-------SVYLTILVSV--H-----RFL----GVCHP--------------------------------------------------------------------------------------------------------------------------------------FLESLVVY------------------------------------------------------------------------PTDL-----MVDS-VYT-----------------------VVYRNAA-----YTIVM-------FF--LPFAILTFVNL----RIIGALKSS------------------------------------------------------------------------------------------------------------------------------N-----------------------------------------------------------------------------------------------------------------------------------------------------------------------------------------------------------------------------------------------------------------------------------------
>24-frpr15K10C82a1_CSP21.scaffold00533_2885_8914_caenorhabditis_parvicauda_PRJEB12595
----------------------------------------------------------------------------------------------------------------------------------MRAQPVNL---------------------FFL--ALSI---SDL--ITLVSSFFVFSVPVY-------------------AESSR--------------NLGNTVTSV-----------------------QLILWFYPM-AQTGL--------TM-------SVYVTILVSV--H-----RYL----GVCHP--------------------------------------------------------------------------------------------------------------------------------------FLDSVIVF------------------------------------------------------------------------PTEL-----MINE-YYT-----------------------LIYRNGA-----YTLVM-------FL--MPFAILSFVNF----RIIATLKKS---------------------------------------------------------------------------------------------------------------------------------------------------------------------------------------YVSTLL-VNING--AS---TIIIY----VI-FGSK-YRTVL------------------------SKVQSVSNDFQLIQKHLRPSTVKHRKRSMMMSHAQFETTQLIDGGI------------------------------------------------------------------------------------------------------------------
>33-frpr15K10C82a1_CSP38.scaffold04167_508_32908_caenorhabditis_quiockensis_PRJEB11354
----------------------------------------------------------MSIDNDLNECQDIYFTNAQFIFRSYLFPF-----TYLFGLISNTINIFV-FT-----------QKSMR----NQP--VNW---------------------FFL--ALSV---SDL--ITLVSSFFVFSVPVYAETMGDTGKRGEFLIFIRTMSKIH--------------VRVFRKVYFS-SSFSPNSSKQPLLPDYIQMSVHLIVWFYPL-AQTGL--------TM-------SVYVTILVSV--H-----RYL----GVCHP---------FL-----IRRI---SNS-----------------TAVKQII-----------------------------------------------------------IAAVV------FAFVFN-----TSRWFELHSMP---------CFSKIHQSN----SSAI---------------------------------------------QPTSM-----MLNH-IYT-----------------------LVYRNAA-----YQFVM-------FF--LPFAILTYVNL----RIIATLQQS--------YDV-----------------------------------------------------------------------------------------------------------------------------------------------------------------------ETVLVELSTFL-VNVNG--AS---TIVIY----LI-FGSK-YRAVF---------------------------IRVCGKTCFFFNGTCVIRIFRHWPNFRVDLRIKIGEDKKRPMYSQAHFET------------TQLLDNSARLDRSKQM-------------------------------------------------------------------------------
>23-frpr15K10C82a1_CSP31.scaffold00729_107608_138903_caenorhabditis_uteleia_PRJEB12600
----------------------------------------------------------MSLDDDVEHCQDVDFTHAQFIFRSYLFPF-----VYLFGIISNTINIIV-FS-----------QKPMR----NQP--VNW---------------------FFL--ALSL---SDL--ITLVSSFFVFSVPVY-------------------AESSR-------DPGIEPVQFVLLISGLIRISV------------------HFIVWFYPL-AQTGL--------TM-------SVYVTILVSV--H-----RYL----GVCHP-----------------FLIRRISNS-----------------SAVKAVI-----------------------------------------------------------FTAVI------FAFLFN-----TCRWFELHAMP---------CFSVSHQKN-------------------------------------------------SLVIYPTPF-----MMNS-IYT-----------------------LIYRNAA-----YTIVM-------FF--LPFAVLTYVNL----RIIATLQQS-----------------------------------------------------------------------------YKMRKEMTTPRTKKDSTVPTDTYVTKSEGYSAVVPVENNTKNGLMDSTSQLYNFTFQRKKK--------------------------------TERSCLQLLNSYYSILHLQ-ITLNYQTSVFSKTLKLF----WWSFRSQHFLTLT--------------------------VHQQLSTYSEANTEQCLSDFGSILETCVSHQNDHCIRKLNLKRHSCWIIRDWSIDP------------------------------------------------------------------------------------------------------
>14-frpr15K10C82a1_Cang_2012_03_13_00179_67554_72167_caenorhabditis_angaria_PRJNA51225
--------------------------------------------------------MSIDDGHDFDECQEIFFTNAQFIFRSYLFPF-----TYLFGLISNTINILV-FT------------QKSM----RNQ-PVNW---------------------FFL--ALSV---SDL--ITLVSSFFVFSVPVYAETSGDTGLSHFFHSL---FVCWYKKSRIVMEQKKAREHCMFFAEFIKLSV-------------------HLIAWFYPL-AQTGL--------TM-------SVYVTILVSV--H-----RYL----GVCHP--------------------------------------------------------------------------------------------------------------------------------------FLNSSAIQ------------------------------------------------------------------------PTSL-----MINN-VYT-----------------------LIYRNAA-----YQIVM-------FF--LPFAVLTYVNL----RIIATLQQS--------------------------------------------------------------------------------------------------------------------------------------------------------------------------------------------------------------Y---------------------------------------------------------------------------------------------------------------------------------------------------------------------------------------------------------
>14-frpr15K10C82a1_CSP32.scaffold01751_48530_53471_caenorhabditis_sulstoni_PRJEB12601
----------------------------------------------------------MSLDDDIEKCQEIEFTHAQFLFRSYLLPF-----VYLFGILSNTLNICV-FS------------RKSM----RSQ-PVNW---------------------FFL--ALSC---SDL--ITLVSSFFVFSVPVY-------------------AESSR---------------DPGWIHWSV----------------------QLIVWFYPL-AQTGL--------TM-------SVYVTILVSV--H-----RYL----GVCHP-----------------FLIRRISNS-----------------SAVKGVI-----------------------------------------------------------VAAVA------FAFVFN-----TSRWFELHAQP---------CFYDSGEHR------------------------------------------------NSSVVYPTPL-----MMNN-MYT-----------------------LIFRNAA-----YTIVM-------FL--LPFAVLTYVNL----RIIITLQQSYKMRKQMTFAR-----------------------------------SRRADSTVPTDTIVTKIDGYSTVVPLENGAGASAAGSGTKNEKKENGVTIMLVAIT-----TEFLLFNLI---AFAN---NLIELSNIRFFQ--------------------------------------DIETLLVEISTFL-VNLNG--AS---TIGIY----LM-FGSK-YRAVF----------------------LRLVRKYVVCDSPKTCRPMYSQAHFETTQLLDNSKLDIARNK------------------------------------------------------------------------------------------------------------------------
>26-frpr15K10C82a1_Cjap.Contig17486_54109_84146_caenorhabditis_japonica_PRJNA12591
----------------------------------------------------------MLLDDDIEKCQEVEFTHAQFLFRSYLFPF-----VYLFGILSNAINIFV-FS------------QKSM----RNQ-PVNW---------------------FFL--ALSC---SDL--MTLVSSFFVFSVPVY-------------------AESSR---------------DPFYIHWSV----------------------QMIVWFYPL-AQTGL--------TM-------SVYVTILVSA--H-----RYL----GVCHP-----------------FLIRRISNS-----------------AVVKAVI-----------------------------------------------------------AAAVV------FAFVFN-----TSRWFELHAQP---------CFYDSKMQT------------------------------------------------NSSVVYPTPL-----MMNS-LYT-----------------------LIFRNAA-----YTIVM-------FF--LPFAVLTYVNL----RIIATLQQS-----------------------------------------------------------------------------YIMRKEMTKCQTKRSDCSIQTDTIV-----AKLDGCSSV--VPVESGKDGDSGIFMGNGGT-----------------------------------NGGTKNEKKENGVTIMLVAITT--EFLLFNLIAFANNIIELSNIRFFQDIE--------------------------TLLVE---------------------------------------------------------------------------------------------------------------------------------------------------------
>2-frpr15K10C82a1_Scaffold476_1258_32789_caenorhabditis_tropicalis_PRJNA53597
----------------------------------------------------------MSLDDEFEKCQEIEFTHAQFLFRSYLFPF-----VYLFGILSNTINICV-FS------------QKSM----RNH-TVNW---------------------FFL--ALSC---SDL--LTLVSSFFVFSVPVY-------------------AESSR---------------DPQYIDWSV----------------------QLIVWFYPL-AQTGL--------TM-------SVYVTILVSV--H-----RYL----GVCHP-----------------FLIRRISNS-----------------SAVKAVI-----------------------------------------------------------VAAVI------FAFVFN-----TSRWFELHAQP---------CFYDAAGQT------------------------------------------------NSSVVYPTAL-----MMNS-VYT-----------------------LIFRNAA-----YTIVM-------FF--LPFAVLTYVNL----RIIATLQQSYKMRKAMTTSR-----------------------------TKRSDSTVPTDTLITKIDGYSAVVPVENGASGNGIMMGGSHGGSVKNEKKENGVTVMLVAIT-----TEFLLFNLI---AFAN---NIIELSNIRFFQ--------------------------------------DIETLLVELSTFL-VNVNG--AS---TIIIY----LI-FGSK-YRNVF--------------------------VRLIRSHFGIDFCGESPKRPIGYSQAHFETTQLLDNSRFDLNRSK-----------------------------------------------------------------------------------------------------------------
>25-frpr15K10C82a1_CSP40.scaffold02096_299577_331419_caenorhabditis_tribulationis_PRJEB12608
----------------------------------------------------------MSLDDEFEKCQESEFTHAQFLFRSYLFPV-----VYLFGIISNTINICV-FS------------QKSM----RNH-TVNW---------------------FFL--ALSC---SDL--LTLVSSFFVFSVPVY-------------------AESSR---------------DPEYIDWSV----------------------QLIVWFYPL-AQTGL--------TM-------SVYVTILVSV--H-----RYL----GVCHP-----------------FLIRRISNS-----------------NAVKAVI-----------------------------------------------------------AAAVV------FAFAFN-----TSRWFELHAQP---------CFYDAAGTT------------------------------------------------NSSVVYPTAL-----MMNH-VYT-----------------------LIFRNAA-----YTIVM-------FF--LPFAVLTYVNL----RIIATLQQSYTMRKAMTTSR-----------------------------TKRSDSTVPTDTLITKIDGYSAVVPVENGNSGSGIIMGGSNGGSVKNEKKENGVTVMLVAIT-----TEFLLFNLI---AFAN---NIIELSNIRFFQ--------------------------------------DIETLLVELSTFL-VNVNG--AS---TIIIY----LI-FGSK-YRNVF--------------------------IRLIRNHLGSNFCGDKPKRPMGYSQAHFETTQLLDNSRFDLNRSK-----------------------------------------------------------------------------------------------------------------
>12-frpr15K10C82a1_CSP26.scaffold02552_138028_169590_caenorhabditis_zanzibari_PRJEB12596
----------------------------------------------------------MSLDDEFEKCQESEFTHAQFLFRSYLFPV-----VYLFGIISNTINICV-FS-----------QKSMR----NHT--VNW---------------------FFL--ALSC---SDL--LTLVSSFFVFSVPVY-------------------AESSR---------------DPEYIDWSV----------------------QLIVWFYPL-AQTGL--------TM-------SVYVTILVSV--H-----RYL----GVCHP---------FLISEFQIRRI---SNS-----------------SAVKAVI-----------------------------------------------------------AAAVV------FAFVFN-----TSRWFELHAQP---------CFYDAAGTT------------------------------------------------NSSVVYPTAL-----MMNH-VYT-----------------------LIFRNAA-----YTIVM-------FF--LPFAVLTYVNL----RIIATLQQSYTMRKAMTTSR-----------------------------TKRSDSTVPTDTLITKIDGYSAVVPVENGNSGSGIMMGGSNGGSVKNEKKENGVTVMLVAIT-----TEFLLFNLI---AFSN---NIIELSNIRFFQ--------------------------------------DIETLLVELSTFL-VNVNG--AS---TIIIY----LI-FGSK-YRNVF--------------------------IRLIRNHLGSNFCGDKPKRPIGYSQAHFETTQLLDNSRIDLNRSK-----------------------------------------------------------------------------------------------------------------
>6-frpr15K10C82a1_JAMRYC010000039.1_1565021_1565610_Panagrellus_sp__LJ2284
---------------------------------------------------------------------------------------------------------------------------QMR----HQL--VNW---------------------FLL--CLAI---SDL--CVLTFSFFVFSFPA--------------------IAEHQ--------------LQDVYMNKLS-Q--------------------QLLQNLYPL-MHSSH--------TT-------SVYLTILVSV--H-----RYL----GVCHP---------FL-----IRRI---SSK-----------------SSVRGII-----------------------------------------------------------AAAII------FAFAFN-----IPRWFEITTVE---------CLAEFQ--------------------------------------------------------TKSLMIAATNVFGERLYT-----------------------LIYRNAC-----YTAVM-------FL--TPFAILTYVNC----KIVSTLKTS------------------------------------------------------------------------------------------------------------------------------------------------------------------------------------------------------------------------------------------------------------------------------------------------------------------------------------------------------------------------------------------------------------------------
>18-frpr15K10C82a1_JNEY01000030.1_291877_282359_Aphelenchus_avenae_genomic
--------------------------------------------------------------------------------------------VQILGRFQ------------------------------MRSQLVNW---------------------FLL--ALSI---SDL--CVLGSSFFVFSAPVI-------------------VELLQ---------------HEELVALSA----------------------RLLVFFYPI-AHTTH--------TL-------SVYLTILVSV--H-----RYF----GVCHP---------FMVSSEALREG-----------------------EYAAIFA---------------------------------------------------------AESFRYIFRKPETFCLVFELPR--REKLFRQSVMV-----------------------------------------------------------------------LPTDF-----MLSA-SYT-----------------------IFYRNAA-----FTLIM-------LF--VPFVLLAFVNC----KIIKVLNTS--------RLP-------------------------------------------------------------------------------------------------------------------HFVPSVPACPSD----------------------------------------------------ATVPT---------------------------------------------------------------------------------------------------------------------------------------------------------------------------------------------------------------------
>13-frpr15K10C82a1_Contig22_655041_685172_halicephalobus_mephisto_PRJNA528747
----------------------------------------------------------------------------------------------------------------------------------MRSQLVNW---------------------FLL--GIAI---SDL--CVLIFSFFVFSLPLM-------------------AEYFE--------------DEDLMLISP-----------------------RLLVDIYPF-ALISH--------TS-------SVYLTILVSV--H-----RYL----GVCHP-----------------------------------------------------------------------------------------------------------------------------------FLRSSMVVPTK---------------------------------------------------------------------------------LFNEQIYT-----------------------ILYRNAC-----YTIVM-------FF--FPFATLTWVNY----KIVSTLKTS------------------------------------------------------------------------------------------------------------------------------NSSES-----------------------------------------------YTLLIELSTLL-VNLNG--AT---TVIIY----LA-FGTK-YRNVF---------------------------LKVCCKEPKEPIKCR----------------------------------------------------------------------------------------------------------------------------------------------
>12-frpr15K10C82a1_PDA_v2_Path_143_0_5353_panagrolaimus_davidi_PRJEB32708
----------------------------------------------------------------------------------------------------------------------------------MRSQLVNW---------------------FLL--VLSI---SDL--CVLMSSFFVFSVPVI-------------------SEYLG----------------DEYLVSISP---------------------KILVSIYPF-AHISH--------TT-------SVYLTILVSV--H-----RYL----GVCHP------------------------------------------------------------------------------------------------------------------------FLLDCL-----SETFLTKSSMV-----------------------------------------------------------------------VPTYL-----FMNS-TYT-----------------------ILYRNAC-----FTIVM-------FF--FPFITLTWVNC----KIVSTLKRS------------------------------------------------------------------------------------------------------------------------------N-----------------------------------------------------------------------------------------------------------------------------------------------------------------------------------------------------------------------------------------------------------------------------------------
>13-frpr15K10C82a1_JAAVTS010001542.1_1_46320_-_Baylisascaris_ailuri_genomic
--------------------------------------------------------------MFYHTEMNQVSHQFKSFCSEYL--------LQHIKPVSQSIKVCFYHA------------RFFQ----MRSQMVNW---------------------FFL--ALSI---SDL--AVLVATFFVFSAPVI-------------------AEDSG----------------NFALVNAS-P--------------------RLLVFFYPF-AHIAH--------TT-------TVYLTILVSV--H-----RYL----GVCHP---------FL-----IRRI---TSA-----------------RSVKCVL-----------------------------------------------------------TSAVI------FAILFN-----IPRWFELESVR---------CFSIQGKTE----RNMV---------------------------------------------SPAPL------MRSRTFM-----------------------IVYRIVL-----FIFVM-------FL--LPFVTLAVVNY----KIIVALKLS--------SKE-----MLRRLCLNKQ---------------MRKLDATIFNETVACRMFLYVRQVIENALNSNDFLRGYTIFFFFFSDRHEEGITVMLVAIV-----TEFLIFNFL---AFAN---NVLELIFESFAN-------------------------------------SKYFQLLVEVSTLL-VNLNG--AT---TIIIY----LI-FGSK-YRNVF--------------------------KKVFSFFSANGINFCGSKQLLPSDLSFHLPTRQLTNENFDLNPLSEIQVLN------------IADLSPQTKLSRKKPQNN-----------------------------------------------------------------------------
>33-frpr15K10C82a1_PgR120_139811_149907_parascaris_univalens_PRJNA386823
-----------------------------------------------------DDGIDISKVNFCQHSNESTFSPMQALFRTYIMPI-----TYMFGICANIINICV-FS-------------HKQ----MRSQMVNW---------------------FFL--ALSV---SDL--AVLVATFFVFSAPVI-------------------AEDSG--------------NFALVNASP-----------------------RLLVFFYPF-AHIAH--------TT-------TVYLTILVSV--H-----RYL----GVCHP------------------------------------------------------------------------------------------------------------------------------------------------------------------------------------------------------------------------------------------------------------------------------------------FLSTLLVNLNG------------------------------------------------------------------------------------------------------------------------------------------------------------------------------------------------------------------AT---TIIIY----LI-FGSK-YRNVFRK--------------------------------------------------------------------------------------------------------------------------------------------------------------------------------------
>17-frpr15K10C82a1_JADLIF010001522.1_1_91836_+_Steinernema_khuongi_genomic
--------------------------------------------------PEMNNNTAPFEELECFHSNETTFRPIQGLFRVYLMPM-----TYLFGICANAINILV-FS------------HPKM----RNQ-LVNW---------------------FFF--VLSI---SDL--SVLVSSFFVFSMPVI-------------------AEYSE---------------NYEMVTESP----------------------RLLVWFYPI-AHTSH--------TT-------SVYLTILVSV--H-----RYL----GVCHP-----------------FLVRRISSA-----------------KSVKIVL-----------------------------------------------------------SAAVI------FAVVFN-----IPRWFELQNAG---------CLSEYFQRM-------------------------------------------------SEVVLPTKF-----MLDP-TYT-----------------------IAYRNVA-----FIVVM-------FL--VPFITLTIVNC----RIISTLRSSTKLRRSMTYTK-------------------------------TKGLQLSIPRRKRFDKRSGSDATVPGLRYLSGGRRLGGREERTVKKRKEHGVTVMLVAIV-----TEFLIFNAL---AFAN---NILELYSEQSVA-------------------------------------SDYYTALVETSTLM-VNLNG--AT---TIVIY----LA-FGSK-YRSIF--------------------------VKAFHKQSSRNPCGQSPKRRTGRSKSSRGVSQQRNGLCRSSGSSRRRTESSRRTRSQKLRRPDHD---------------------------------------------------------------------------------------------
>8-frpr15K10C82a1_MONTI_10284_0_6843_steinernema_monticolum_PRJNA205067
----------------------------------------------------------------------------------------------------------------------------------MRNQLVNW---------------------FFF--VLSI---SDL--SVLVSSFFVFSMPVI-------------------AEYSE---------------NYKLVTESP----------------------RLLVWFYPI-AHTSH--------TT-------SVYLTILVSV--H-----RYL----GVCHP--------------------------------------------------------------------------------------------------------------------------------------FLMSEVVL------------------------------------------------------------------------PTEF-----MMDS-TYT-----------------------IAYRNVA-----FIVVM-------FL--IPFITLTIVNC----RIISTLRNS------------------------------------------------------------------------------------------------------------------------------N-----------------------------------------------------------------------------------------------------------------------------------------------------------------------------------------------------------------------------------------------------------------------------------------
>33-frpr9F53B72a1_scf7180000986423_40323_73104_diploscapter_coronatus_PRJDB3143
-------------------------------------------------MTSTLPPGMGNMKLCESSIYNDIQTTARLFGGMP---------IAILGVITNFINIVV-FC------------DSEM----RCS-LVNH---------------------FLL--VLSI---SDL--LLLLCNFFMLIFPV--------------------IASMS--------------DSAMLHDTYPL---------------------ILCRYAYPV-GLITQ--------TC-------GVYLTVLVKM--PVNVNLKFLGILVYATLSERNDGLVVLLK--------------------------------------------------------------------------------------------------VLLLARYCSVYLTTIGNALKIVIPKILSRLGNQ---------QVFGNLGNG----------------------------------------------------------------------------------------------LRHPRWT-----LCTIR-----------GLYCTRSCSSYRSRLSLIGELSRR--------------------------------------------------------RARGEIKCIPRKNRIQESISFACLKTPSIRTSSASSGGSISISSVL-----LLFRQTRIPFETGVLH---CCSRLSLYSSTV-------------------------------------SLPQQWLRKRSSLF-SLTKLKTRAALAHTENY-------YGSPRY--------------------------------------------------------------------------------------------------------------------------------------------------------------------------------------------
>34-frpr9F53B72a1_scf7180000986738_362257_393673_diploscapter_coronatus_PRJDB3143
-------------------------------------------------MTSTLPPGMGNMKLCESSIYNDIQTTARLFGGMP---------IAILGVITNFINIVV-FC-----------D-SEM----RCS-LVNH---------------------FLL--VLSI---SDL--LLLLCNFFMLIFPV--------------------IASMS--------------DSAMLHDTYPL---------------------ILCRYAYPV-GLITQ--------TC-------GVYLTVLVKM--PINVDLKFL-----------------------------------------------------------------------------------------------------------------------GILV------YATLSE------------RNDG-----------------------------------------------------------------------------------------------------------------------------LVVL-----------LKVLLLESINF----ACLKTPSIR--------------------------------------------------------TYS------------------ASSGGSISISSALLPFRQTRIPFET-----GVLHCCSRL---SLYS---SAIAWTVSLPQR------------------------------------------WLRKRSSLF-SLTKLKTRAALAHAENY-------YGSPRY--------------------------------------------------------------------------------------------------------------------------------------------------------------------------------------------
>24-frpr9F53B72a1_CAKAEH010002014.1_17221_19154_Cercopithifilaria_johnstoni_genomic
---------------------------------------------------------------CLDSIFTNDQVDYRLYGNLP---------ISLFGIVINLINITI-FS------------HADM----RRS-LVNL---------------------FLL--TISI---TDL--LLLIFNFFFLLFPV--------------------IALFS---------------NSFILQDIY----------------------PIVLFSYPL-ARIAQ--------TC-------GVYLTLFVSV--H-----RYL----GICHP--------------------------------------------------------------------------------------------------------------------------------------------------------------------------------------------------------------------------------------------------------------FQAKRWI--------------------------------------------------------------------------------------------------------------------------------------------------------------------------------------------------------------------------------------------------TG-----------------------------------------------------------------------------------------------------------------------------------------------------------------------------------------------------------------
>19-frpr9F53B72a1_MONTI_13012_5800_11450_steinernema_monticolum_PRJNA205067
----------------------------------------------------------------------------------------------ILGIVTNIINVVVFLN------------SDMI----HSL--VNH---------------------FLL--ALSI---SDL--FLLVCNFFFLL--------------------------------------------------------------------------------FPVMALMTD--------------------FFVLHDL------------------YP------------------------------------------------------------------------------------------------------------------------SVIAFR-----LNQFRLLRQTK----------------------------------------------------------------------------------------------------------------------------YS--------------ELFSMFSKLNS------------------------------------------------------------------------------------------GGSLKNAQNSSVRDRSVTLMLLAIV-----AMFLGVNAV---AITT---AMAAQRALELSI----------------------------------------------------------------------------IPDESMNRAK----------------------------------------------------------------------------------------------------------------------------------------------------------------------------------------
>25-frpr9F53B72a1_JAMPIO010000164.1_234344_233595_Aphelenchoides_fujianensis_genomic
------------------------------------------------------------------------------------MP------VSLFGIVANVVNIVV-FC-----------DGEMR----AQL--VNH---------------------FLL--ALSI----SL--LLLICNFCFLVLPVM-------------------VVETE----------------SFFWNDLF-P--------------------SIIRYSYPL-ALTAQ--------TY-------GVYLTVLVSV--H-----RFL-----VCHP---------FK-----AKRW---VTS-----------------RPVQYAI-----------------------------------------------------------FGSLF------FSILIN-----VPTWFELSVVP---------CFSEKFSAP----SH-----------------------------------------------QITLA-----SWHEMAYI-----------------------VVKKTIL-----YTLFL-------FI--IPFTSLIYVNW----KIIQALRQS--------SNL-----R-------------------------------------------------------------------------------------------------------------------------------------------------------------------------------------------------------------------------------------------------------------------------------------------------------------------------------------------------------------------------------------------------------
>24-frpr9F53B72a1_JAMPIO010000152.1_257477_256727_Aphelenchoides_fujianensis_genomic
------------------------------------------------------------------------------------MP------VSLFGIVANVVNIVV-FC----------D-GEMR----AQL--VNH---------------------FLL--ALSI----SL--LLLICNFCFLVLPVM------------------VVETES----------------FFWNDLFP----------------------SIIRYSYPL-ALTAQ--------TY-------GVYLTVLVSV--H-----RFL-----VCHP---------FK-----AKRW---VTS-----------------RPVQYAI-----------------------------------------------------------FGSLF------FSILIN-----VPTWFELSVVP---------CFSEKFSAP---------------------------------------------SHQI----TLASW-------HEMAYI-----------------------VVKKTIL-----YTLFL-------FI--IPFTSLIYVNW----KIIQALRQS--------SNL-----R-------------------------------------------------------------------------------------------------------------------------------------------------------------------------------------------------------------------------------------------------------------------------------------------------------------------------------------------------------------------------------------------------------
>23-frpr9F53B72a1_JAEHOM010004454.1_1_5562_+_Hoplolaimus_columbus_genomic
-----------------------------------------------LTSSVIFPTISADLPICPEGIYSDDQRAYRVYANAP---------ISLFGTLSNVLNVFVFMD------------YEMR----HQL--VNH---------------------FLL--ALSI---SDL--LLLICNFFFLVLPVV-------------------VEEVD----------------SFFLNDFF-P--------------------YIIRYSYPL-ALTVQ--------TS-------GVYLTVLLSV--H-----RFL----GVCHP---------FK-----AKRW---VCQ-----------------KAVECAI-----------------------------------------------------------IGSVL------FSFVVN-----IPTWMELGVTT---------CFSARFNRT----SS---------------------------------------------------------QIQLSSFH-----------------------NMNYILLKKCLAYTILM-------FI--VPFATLITVNC----KMVGALRSS--------SRM-----RTK----------------------------------------------------------------------------------------HTYSVSNPP--TSSSD---NIVRQLHLLKST--------------------------------------RYSEVFKTISKISYTRYNT-------------------LENPRVQKI-----------------------------------------------------------------------------------------------------------------------------------------------------------------------------------------
>12-frpr9F53B72a1_JAGUQR010000012.1_44218_43342_Meloidogyne_exigua_genomic
--------------------------------------------------------------------------------------------FSLFGIISNLINIFV-FL-------------DFE----MRQLLVNH---------------------FLL--ALSI----SM--LLLLCNFFFLVLPVF-------------------VVETD----------------SFFWNDFF-P--------------------YIIRYSYPL-ALTSQ--------TI--------VYLTVLVSF--H-----RFL----GVCHP---------FK-----ARRW---VSL-----------------VPVEFAI-----------------------------------------------------------AGSIL------FSFAIN-----IPTWLELGVVT---------CLSSRFNRI----SQIQLA-----------------------------------------------------SFHNMNYI-----------------------LIKKCIA-----YTILM-------FI--VPFGILITVNW------------------------------------------------------------------------------------------------------------------------------------KMAI---------------------------------------------------------------------------------------------------------------------------------------------------------------------------------------------------------------------------------------------------------------------------------------------
>9-frpr9F53B72a1_JAMRXY010000008.1_2002692_2005168_Panagrolaimus_sp__LJ2414
-----------------------------------------------------------NLTVCQDGVFSDHQTEYRLYGNMP---------ISVIGIFANLLNIIV-FA-------------DSE----MRTLLMNH---------------------FLLALSLSM--------LLLLFNFFFLLFPVL-------------------AVNSD----------------SFFLRDLY-P--------------------TVVRYSYPL-ALTTQ--------TC-------GVYLTVLVSF--H-----RFL----GVCHP---------FR-----TKRW---VTR-----------------RPVQYAI-----------------------------------------------------------ISAVV------FSIVIN-----IPTWLELDIES---------CWSKEFNRV----SHI--------------------------------------TLTP--------------LQRGWYYI-----------------------LIKKVVT-----YTTVM-------FV--IPFIILIVVNW----KIILALRAS--------TNL-----R------------------------------------------------------------------------------------------TLHTYSTKTDVGSGGS---TTHEQMLKQFRL-------------------------------LKQTKYSEMFQKLSKLSNA--SIFKP-------NSELF----KRKFTNSIRDRSV-------------------------------------------TLMLLAIVGIFLGCNGLAFCNNIVE--------------------------------------------------------------------------------------------------------------------
>14-frpr9F53B72a1_JAMRXY010000284.1_462121_464535_Panagrolaimus_sp__LJ2414
-----------------------------------------------------------NLTVCQDGVFSDHQTEYRLYGNMP---------ISVIGIFANLLNIIV-FA----------D-SEMR----TLL--MNH---------------------FLLALSLSM--------LLLLFNFFFLLFPVL------------------AVNSDS----------------FFLRDLYP----------------------TVVRYSYPL-ALTTQ--------TC-------GVYLTVLVSF--H-----RFL----GVCHP---------FR-----TKRW---VTR-----------------RPVQYAI-----------------------------------------------------------ISAVV------FSIVIN-----IPTWLELDIES---------CWSKEFNRV----SHI--------------------------------------TLTP----LQRGW----------YYI-----------------------LIKKVVT-----YTTVM-------FV--IPFIILIVVNW-----KIILALRA--------STN-----------------------------------------------------------------------------------------LR-----TLHTYSTKTDVGSGGS---TTHEQMLKQFRL-------------------------------LKQTKYSEMFQKLSKLSNA--SIFKP-------NSELF----KRKFTNSIRDRSV--------------------------TLMLLA-----------IVGIFLGCNGLAFCNNIVE--------------------------------------------------------------------------------------------------------------------------
>34-frpr9F53B72a1_JU765_contig3717_0_3975_propanagrolaimus_ju765_PRJEB32708
--------------------------------------------------------------------------------LYANLP------IAVLGFIANLVNIVV-FA-------------DSE----MRTLLMNH---------------------FLL--TLSI---SDL--LLLIFNFFFLLFPVM-------------------AVNSD----------------SFFLHDLYP---------------------SVVRYSYPL-ALTTQ--------TC-------GVYLTVLVSV--H-----RFL----GVCHP---------FR-----TKRW---VTR-----------------RPVQYAI-----------------------------------------------------------ISAVV------FSVAIN-----IPTWLELDIEP---------CFSVTFN------------------------------------------------------------------------------------------------RISKKFT-----NSIRD-------RS--VTLMLLAIVGI-----FLGKINRV--------AIT-------------------------------------------------------------------------------------------------------------------TAVAAHRAVELS----------------------------------------------------LIPDE-------------------ASTR----------------------------------------------------------------------------------------------------------------------------------------------------------------------------------------------
>27-frpr9F53B72a1_merged_diploscapter_pachys_PRJNA280107
----------------------------------------------------------------MTSTLSPGMGNMKLCESSIYNDI-----QTTARLFGGMPIAIL----------------------------GNY-----------------------C--NLRY---FNLGVITNFINIVVFC-----------------------DSEMR----------------------------------------------CSLVNHFLL-----------------------SILFSVLINL--N-----YWLELSIENCYS-------------------------------------------ENFKQAI-----------------------------------------------------------RSTSV------LSNDFR-----SIALTPLKMDV--------------------------------------------------------------------------------------MYH-----------------------IITRVIL-----YTLVM-------FV--IPFITLIIVNW----RIIVALKESTRMRNQMHSSK--------------------------------KSNPKIIHQFRLLKNAKYSDIFGKFGRINFNILRTPSLLKTNTNSVRDRSVTLMLLAIV-----AIFLICNCL---VNGV---ALTTAMMAQKAL---------------------------------------------ELSILPDEAEDARRTSSRRKLLRF-------ATIQ----------------------------------------------------------------------------------------------------------------------------------------------------------------------------------------------
>26-frpr9F53B72a1_CALQYR010007454.1_125063_123288_Auanema_sp__JU1783
------------------------------------------------------------LAICEPSIFNDIQKTARLFGGMP---------IAVLGMITNTINIIV-FI------------DPEM----RCS-LVNH---------------------FLL--VLSV---SDL--LLLICNFFMLTFPV--------------------IASMS---------------DSVALHDTY----------------------PNILYSFPI-GLSTQ--------TC-------GVYLTVLVSV--------HYL----GVCHP---------FR-----AKRW---VSG-----------------KPVKCAI-----------------------------------------------------------ISII-------FSIVIN-----IHTWFELNTAE---------CYSKEFQRT--------------------------------------------------ITIRLTEL-----KTNH-TYN-----------------------VITRCIL-----YTLVM-------FV--IPFIALIIVNW----KIIVALKESTRMRNLHSSRK------------------------TNQSNIQNLQYSSRLMHNFRLLRNAKYSELFGKFSKLNFPLRNPSLLKTNGNSVRDRSVTLMLLAIV-----AIFLCCNCL---AFCN---NIYEIVR-----------------------------------------------------------------------------------------------------------------------------------------------------------------------------------------------------------------------------------------------------------------------------------
>19-frpr9F53B72a1_JAJAVP010000038.1_527504_532606_Heterorhabditis_indica_genomic
-----------------------------------------------INSIVLTLFQMTITPICEPHVFNDIQTSARLFGGMP---------IAVFGIITNVINIVV-FL------------DPEM----RCS-LVNY---------------------FLL--VLSI---SDL--LLLICNFLMLIFPV--------------------IASMS--------------NSVVLHDSYP----------------------MILWYSYPV-GLSTQ--------TC-------GVYLTVLVSV--------HYL----GVCHP---------FR-----AKRW---VSG-----------------KPVKCAI-----------------------------------------------------------LSIF-------LSVMIN-----IHTWLELDIFE---------CYSNEFHQMISITLTEL-------------------------------------------------------KMDA-KYN-----------------------IITKCIM-----YTLVM-------FV--IPFITLIIVNW----RIIVALKESTRMRNMHSSRK---------------------------SNQNSEFYYRRILRNFRLLKNAKYSEIFGKFGRLNFPLRNPSLLKTNGNSVRDRSVTLMLLAIV-----AIFLCCNCL---AFCN---NIYEIVNNARAH-------IEHNSTETDSQYVIEKHYFESVTLKDSAQNQDVFDFSVELSNIL-ISLNS--SS---SMFVY----LI-FSSK-YRCII--------------------------KHWLGLEKRKRVNGVALTTAMVAQRALELSILPDELEGK-----------------------------------------------------------------------------------------------------------------------
>40-frpr9F53B72a1_Scaffold1328_18481_26496_heterorhabditis_bacteriophora_PRJNA13977
------------------------------------------------------------------------------------MP------IAVFGIITNVINIVV-FL----------D-PEMR----CSL--VNY---------------------FLL--VLSI---SDL--LLLICNFLMLIFPV--------------------IASMS----------------NSVVLHDS-YPMILW---------------RYLGVCHPFRAKRWV--------SGKPVKCAIIVFLSVMINI--H-----TWLELDILECYSNEF------HQIIRFVSKFL---FSLYI--------------FRFHQRFY-----------------------------------------------------------GNMIK------FIIDLE-----LNLLLSLLIQL---------------------------------------------------------------TYSI----TLTEL-----KLDA-KYN-----------------------IITKCIM-----YTLVM-------FV--IPFITLIIVNW----RIIVALKES--------TRM-----RNMHSSRKS--------------------NQRILRNFRLLKNAKYSDIFGKFGRLNFNPLRNSPLLKTNGNSVRDRSVTLMLLAIV-----AIFLCCNCL---AFCN---NIYEIVNNARAH----------------------------------------------------IEHNTTETGTQVNGVAL-------TTAMVAQRAL-------------------------ELSILPD-----------ELEIGHRTSSKRKLLRFATIQ------------------------------------------------------------------------------------------------------------------------
>29-frpr9F53B72a1_DICVIVDFT_Contig162_91827_103971_dictyocaulus_viviparus_PRJNA72587
------------------------------------------------------------------------------LFGGMP--------ISIFGIVTNIINIIV-FL------------DQEM----RCS-LVNH---------------------FLL--MLSI---SDL--LLLLCNFFMLIFPV--------------------IASTS--------------NLVVLHEW------------------------------FPL-----------------------ILW---------------RYV----GVCHP---------FR-----AKRW---VSG-----------------TPVKCAI-----------------------------------------------------------AGSIL------FSILSN-----IHTWLELDISE---------CFSREFNQNVRVKLTP--------------------------------------------------------LKSDHTYN-----------------------FITRCIL-----YTLLM-------FV--IPFVILIIVNW----RIIVALKNS-------------------------------------------------------------------------------------TRMRRGLSTTKFTQRIL-----HNFRLLKNA----------KYSEVFGKFGQL-----------------------------------------GFINGVAITTAMVAQR-------ALELS----FLPDEAE----------------------------------------------------------------------------------------------------------------------------------------------------------------------------------------------
>30-frpr9F53B72a1_merged_ancylostoma_duodenale_PRJNA72581
------------------------------------------------------MTSTAEIPPCEPHIFNDIQTNARLFGGMP---------IAIFGILTNTINIVV-FL------------DQEM----RCS-LVNH---------------------FLL--VLSI---SDL--LLLLCNFFMLI--------------------------------------------------------------------------------FPVIASMSN--------SV-------ALHDSFPLIL--W-----RYL----GVCQP----------------------------------------------------------------------------------------------------------------------------FR-----AKRWVSGTPVK---------CA-----------------------------------------------------------------------------------------------------IIYFSSM-----INNFR-------LLKNAKYSEIFGKFG----RLGFNPLRS--------------------------------------------------------------------------------PGLSKGGSVRDRSVTLMLLAIV-----AIFLCCNCL---AFCN---NIYEIVRDTRAH----------------------------------------IENESNSTQSM-------------------------LAKD----------------------------------------------------------------------------------------------------------------------------------------------------------------------------------------------
>34-frpr9F53B72a1_ANCCANDFT_Contig79_467268_478625_ancylostoma_caninum_PRJNA72585
------------------------------------------------------MTSTAEIPPCEPHIFNEIQTNARLFGGMP---------IAIFGILTNTINIVV-FL----------D-QEMR----CSL--VNH---------------------FLL--VLSI---SDL--LLLLCNFFMLI--------------------------------------------------------------------------------FPVIASMSN--------SV-------ALHDSFPLIL--W-----RYL----GVCQP---------FR-----AKRW---VSG-----------------KPVKCAI----------------------------------------------------------------------ISMINN---------FRLLKNA--------------------------------------------------------------------------------------KYS-----------------------EIFGKFG-----------------RLGFNPLRSPGISKG-------GSVRDR--------SVT------------------------------------------------------------------------------------LMLLAIV-----AIFLCCNCL---AFCN---NIYEIVRDTRAH---------------------------------------IENESNSTQSML--------AKDINGVAIT----TAMVAQRALELSF--------------------------LPDEAE--------------------------------------------------------------------------------------------------------------------------------------------------------
>34-frpr9F53B72a1_CSP21.scaffold00053_8170_18063_caenorhabditis_parvicauda_PRJEB12595
------------------------------------------------------------------------------------MP------IAIFGIITNLINVIV-FC------------DSEM----RCS-LVNH---------------------FLL--VLSI---SDL--GLLVCNFFMLIFPVLSQMSN--------------NHQLH--------------DYYPLLLWLVVLFLFSSKVKN-----------TQTYYSYPI-GLSTQ--------TC-------GVYLTVLVSV--H-----RYL----GVCHP---------FR-----AKRW---VSG-----------------GPVKITI-----------------------------------------------------------IGSIV------FSILIN-----IHTWFELSVFE---------CFNNEFQKA-----------------------------------------------------TSRSIKLTHLKNNP-TYN-----------------------IITKCIL-----YTLIM----FVRFA--NNFRLLKNAKYSEFFGKFGKINLN--------------------------------------------------------------------------NLRTPALLKTNGNSLRDRSVTLMLLAIV-----AIFLCCNCL---AFCN---NIYEIVQGAAAH-------------VSSSNVTILVGFVTIQEDVDSVFTEENFDLSVELSNLL-ISLNS--SS---SMFVY----LI-FSSK-YRSII--------------------------KHWLGLEKRKRINGVALTTAMAARKALELSILPDEVEDSRRSSSKRKLLRFETIQ-------------------------------------------------------------------------------------------------------
>33-frpr9F53B72a1_Cang_2012_03_13_01038_4393_9518_caenorhabditis_angaria_PRJNA51225
------------------------------------------------------------------------------------MP------IAIFGFITNVINVIV-FC------------DPEM----RCS-LVNH---------------------FLL--VLSI---SDL--ILLVSNFFMLIFPV--------------------IASMS-------NNPLLHNYYPLFLWLLWTTISSRGQNCKSNCSCFSLRSIRCCRYFYPI-GLTTQ--------TC-------GVYLTVLVSV--H-----RYL----GVCHP---------FR-----AKRW---VSG-----------------KPVKWAI-----------------------------------------------------------IGSIV------FSILIN-----LHTWLELDVLW---------CYSAEFNRT------------------------------------------------------QRSIALTPMKMDATYHIITRC-------------------ILYTLIM-----FSVNLFIRSFICFYLVIPFITLIIVNC----RIVVALKESTRMRNAHSLKK---------------------------------STQRIINNFRLLKNAKYSDIFGRFGRLNFNPLKTPSLLKTNGNSLRDRSVTLMLLAIV-----AIFLCCNCL---AFCN---NIYENVNFQKRE-------------------------------------------RDRVGNINGVALTTAMAAQKALELSILPDEVEDSNRSSSKRKL--------------------------LRFATLA-------------------------------------------------------------------------------------------------------------------------------------------------------
>31-frpr9F53B72a1_CSP31.scaffold02605_0_13832_caenorhabditis_uteleia_PRJEB12600
------------------------------------------------------------------------------------MP------IAIFGFITNVINVIV-FC----------D-PEMR----CSL--VNH---------------------FLL--VLSI---SDL--LLLVCNFFMLIFPVI-------------------ASMSN----------------NYLLHDYY-P--------------------LFLWYSYPV-GLSTQ--------TC-------GVYLTVLVSV--H-----RYL----GVCHP---------FR-----AKRW---VSG-----------------KPVKWAI-----------------------------------------------------------IGSIV------FSILIN-----LHTWLELDIIS---------CYSTEFARP---------------------------------------------LRSI----TLTEL-----KNIP-NYN-----------------------IITKCIL-----YTLIMFVGK---FQ--IPFITLIIVNC----RIVVALKES--------TRM-----RNAHSIKKS--------------------TQRIINNFRLLKSAKYSEIFGKFGRLNFNPLKTPSLLKTNGNSLRDRSVTLMLLAIV-----AIFLCCNCL---AFCN---NIYEIVRDAKAH---------------------------------ALGDSLNETIVINGVALT-TAMAAQKAL---ELSIL----PDEVEARRNRKEN--------------------------QKIVKQ-----------KKVLNKSAQLFLTTSETDLRRARAVRAECEDEIQ------------EIGSEEPSTGSNISRDDNRSSSKRKLLRFATLA--------------------------------------------------------------
>30-frpr9F53B72a1_CSP32.scaffold01896_1175_6601_caenorhabditis_sulstoni_PRJEB12601
--------------------------------------------------------MTTPVVYCEPSVFNEIQATIRLFGGMP---------IAIFGFITNVINVIV-FC------------DPEM----RCS-LVNH---------------------FLL--VLSI---SDL--VLLVCNFFMLIFPV--------------------IASMS--------------NNYLLHDYYP----------------------IFLWFAYPV-GLSTQ--------TC-------GVYLTVLVSV--H-----RYL----GVCHP---------FR-----AKRW---VSG-----------------KPVKWAI-----------------------------------------------------------IGSIV------FSVVIN-----LHTWLELDVRT---------CFSSEFD-------------------------------------------------------APLRAIILTPLRTNAKYN-----------------------LITKCIM-----YTLIM-------FV--IPFLTLIIVNC----RIVVALKESTRMRNGQSMKK------------------STQSEKKFSKFTWKSLDKRIMNNFRMLKGAKYSELFGKFGRLNFNPLKTPSLLKTNGNSLRDRSVTLMLLAIV-----AIFLCCNCL---AFCN---NIYDNVQVAKKH-------AATPDLLNHTSALVEEIDEQLLDAEWSIFNEWNFDLSVEISNLL-ISLNS--SS---SMFVY----LI-FSSK-YRSII--------------------------KHWLGLEKRRRTNGVALTTVMAAQKALELSILPDEVEARRNRKEKTHFVKKKQQLNKSAQLFLTTSETDLRKARAIRKEHEEAGDEIQEIGSEEPSTGSNISRDNSNRSSSKRKLLRFATLA------------------------------------
>38-frpr9F53B72a1_Cjap.Contig17073_65577_95750_caenorhabditis_japonica_PRJNA12591
----------------------------------------MTSTGQIQIPECELQIFNEIQATIRLFGGLCLLSFNFIIMHIPGMP------IAIFGFITNVINVIV-FC------------DPEM----RCS-LVNH---------------------FLL--VLSI---SDL--LLLVCNFFMLIFPV--------------------IASMS--------------NNYLLHDYYP----------------------VLLWFAYPV-GLSTQ--------TC-------GVYLTVLVSV--H-----RYL----GVCHP---------FR-----AKRW---VSG-----------------KPVKWAI-----------------------------------------------------------IGSIV------FSIVIN-----LHTWLELDYRT---------CYSTSFH-------------------------------------------------------GPLRFIILTPLRNNDMYN-----------------------LITKVFM-----YTLLM-------FV--IPFMTLIIVNC----RIVVALKESTRMRNGQSMKK-----------------------NTQSKFTWKELDKRIMNNFRMLKGAKYSELLSRFGRLNLNPLKTPSLLKTNGNSLRDRSVTLMLLAIV-----AIFLFCNCL---AFCN---NIYDNVQVAKKH----AQETESFNRTSPIIGENDEQNGIGGNDGWSIFNEWNFDFSVEISNLL-ISLNS--SS---SMFVY----LI-FSSK-YRSII--------------------------KHWLGLEKRRRTNGVALTTVMAAQKALELSILPDEVEARRNRNEKRKEERFTKKKKQLNKSAQLFLTTSETDLRKERMVRKDEDDDTNRSSSKRKLLRFATLA-------------------------------------------------------
>40-frpr9F53B72a1_Cjap.Contig328_0_1218_caenorhabditis_japonica_PRJNA12591
--------------------------------------------------------------------------------------------------------------------------------------------------------------------VLSI---SDL--LLLVCNFFMLIFPVI-------------------ASMSN----------------NYLLHDYYP---------------------VLLWFAYPV-GLSTQ--------TC-------GVYLTVLVSV--H-----RYL----GVCHP---------FR-----AKRW---VSG-----------------KPVKWAI-----------------------------------------------------------IGSIV------FSIVIN-----LHTWLELDYRT---------CYSTSFHGP-------------------------------------------------LRFIILTPL-----RNND-MYN-----------------------LITKVFM-----YTLLM-------FV--IPFMTLIIVNC----RIVVALKES--------TRM-------------------RNGQ-------------------------------------------------------------------------------------SMKK---NTQSKFTWKELD------------------------------------------------------------------------------------------------------------------------------------------------------------------------------------------------------------------------------------------------------------------------------
>23-frpr9F53B72a1_CSP29.scaffold30923_cov175_99550_105233_caenorhabditis_becei_PRJEB28243
--------------------------------------------------------------------------------LVPGMP------IAIFGFITNVINVIV-FC------------DPEM----RCS-LVNH---------------------FLL--VLSI---SDL--LLLVCHFFMLIFPV--------------------IASMS--------------NNFLLHNYYP----------------------VFLWFAYPV-GLSTQ--------TC-------GVYLTVLVSV--H-----RYL----GVCHP---------FR-----AKRW---VSG-----------------KPVKWAI-----------------------------------------------------------IGSIV------FSILIN-----LHTWMELDYRT---------CYSSDFSGPLRAINL-------------------------------------------------TAL-----RMNA-TYN-----------------------LVTKCIM-----YTLIM-------FI--IPFITLIIVNC----RIVVALKES--------TRM---------RNGQSMKKSTQSR------FTWKSLDKRIMNNFRMLKGAKYSELFGKFGRLNFNPLKTPSLLKTNGNSLRDRSVTLMLLAIV-----AIFLCCNCL---AFCN---NIYENVQTVKKH----------AAALNDTSIVEEIEEHSDFNKEWSIFDEWNFDLSVEISNLL-ISLNS--SS---SMFVY----LI-FSSK-YRSII--------------------------KHWLGLEKRRRTNGVALTTVMAAQKALELSILPDEVEARRNRKEKTHFVKKKQLNKSAQLFLTTSETDLRKARTIRKDDSYQLISDDNNRSSSKRKLLRFATLA------------------------------------------------------
>29-frpr9F53B72a1_CSP28.scaffold16_cov82_260355_292112_caenorhabditis_panamensis_PRJEB28259
-----------------------------------------------------MTSTGIFMPECEPHVFNEIQATIRLFGGMP---------IAIFGFITNVINVIV-FC------------DPEM----RCS-LVNH---------------------FLL--VLSI---SDL--LLLVCHFFMLIFPV--------------------IASMS--------------NNFLLHNYYP----------------------VFLWFAYPV-GLSTQ--------TC-------GVYLTVLVSV--H-----RYL----GVCHP---------FR-----AKRW---VSG-----------------KPVKWAI-----------------------------------------------------------IGSIF------FSIVIN-----LHTWLELDYRT---------CYSPSFKGPLRAINL-------------------------------------------------TAL-----RMND-TYN-----------------------LITKCIM-----YTLIM-------FI--IPFITLIIVNC----RIVVALKES--------TRM---------RNGQSMKKSTQSFILS--RFTWKSLDKRIMNNFRMLKGAKYSELFGKFGRLNFNPLKTPSLLKTNGNSLRDRSVTLMLLAIV-----AIFLCCNCL---AFCN---NIYENVQTVKKH----------AAALNDTIVPEIEEQSEFENDEWSIFDEWNFDLSVEISNLL-ISLNS--SS---SMFVY----LI-FSSK-YRSII--------------------------KHWLGLEKRRRTNGVALTTVMAAQKALELSILPDEVEARRNRKEKTHFAKNKKQLNKSAQLFLTTSETDLRKARTLRKEQEEENEIQEIQSEEPSTNSNLSRDDTNRSSSKRKLLRFATLA-------------------------------------
>23-frpr9F53B72a1_CSP39.scaffold06845_0_12049_caenorhabditis_waitukubuli_PRJEB12602
------------------------------------------------------------------------------------MP------IAIFGFITNVINVIV-FC-----------D-PEM----RCS-LVNH---------------------FLL--VLSI---SDL--LLLVCHFFMLIFPV--------------------IASMS--------------NNFLLHNYYP----------------------VFLWFAYPV-GLSTQ--------TC-------GVYLTVLVSV--H-----RYL----GVCHP---------FR-----AKRW---VSG-----------------KPVKWAI-----------------------------------------------------------IGSIF------FSIVIN-----LHTWLELDYRI---------CYSPSFQGP--LRAI-----------------------------------------------NLTAL-----RMND-TYN-----------------------LITKCIM-----YTLIM-------FI--IPFITLIIVNC----RIVVALKES--------TRM---------RNGQSMKKSTQSR------FTWKSLDKRIMNNFRMLKGAKYSELFGKFGRLNFNPLKTPSLLKTNGNSLRDRSVTLMLLAIV-----AIFLCCNCL---AFCN---NIYENVQTVKKH---------AAAMNESLIVPEIEEQSDYEKAEWSIFDEWNFDLSVEISNLL-ISLNS--SS---SMFVY----LI-FSSK-YRSII--------------------------KHWLGLEKRRRTNGVALTTVMAAQKALELSILPDEVEARRHRKEKTQFAKNKKQLNKSAQLFLTTSETDLRKARALRKEQEEENEIQEIASDEPSTNSNISRDDNNRSSSKRKLLRFATLA-------------------------------------
>31-frpr9F53B72a1_scaffold_359_8451_41753_caenorhabditis_latens_PRJNA248912
--------------------------------------------------MTSTVFYAPDVTQLPECEPSVFNEVQTNIRLFGGMP------IAIFGFITNVINVIV-FC------------DPEM----RCS-LVNH---------------------FLL--VLSI---SDL--LLLVCNFFMLIFPV--------------------IASMS--------------NNYLLHNYYP----------------------LFLWFAYPV-GLSTQ--------TC-------GVYLTVLVSV--H-----RYL----GVCHP---------FR-----AKRW---VSG-----------------KPVKWAI-----------------------------------------------------------IGSII------FSIVLN-----LHTWLELDIRT---------CYDINFNSPLRAIFL-------------------------------------------------TPL-----RMNS-MYT-----------------------LITKCIM-----YTLTM-------FI--IPFITLIIVNC----RIVVALKES--------TRM---------RNGQSMKKSTQSK------FSWRSLDKRIMNNFRMLKGAKYSELFGRFGRLNFNPLKTPSLLKTNGNSLRDRSVTLMLLAIV-----AIFLCCNCL---AFCN---NIYDNVQVAKKH------AQESGNSNSTLLPPEIEELSQDYDEEWSIFDEWTFDFSVEISNLL-ISLNS--SS---SMFVY----LI-FSSK-YRSII--------------------------KHWLGLEKRRRTNGVALTTVMAAQKALELSILPDEVEARRNRKEKNRFVKNSKQLNKSAQLFLTTSETDLRKATMVRKEANEDEIQEIQSDEPSAASNISRVLSDDQNRSSSKRKLLRFATLA-----------------------------------
>32-frpr9F53B72a1_Crem_Contig70_361764_368846_caenorhabditis_remanei_PRJNA53967
--------------------------------------------------MTSAVFYASDVKQLPECEPSVFNDVQTNIRLFGGMP------IAIFGFITNVINVIV-FC-----------D-PEM----RCS-LVNH---------------------FLLFQVLSI---SDL--LLLVCNFFMLIFPV--------------------IASMS--------------NNYLLHNYYP----------------------LFLWFAYPV-GLSTQ--------TC-------GVYLTVLVSV--H-----RYL----GVCHP---------FR-----AKRW---VSG-----------------KPVKWAI-----------------------------------------------------------IGSII------FSIVLN-----LHTWLELDIRT---------CYDINFNSP--LRAI-----------------------------------------------FLTPL-----RMNS-MYT-----------------------LITKCIM-----YTLTM-------FI--IPFITLIIVNC----RIVVALKES--------TRM---------RNGQSMKKSTQSK------FSWRSLDKRIMNNFRMLKGAKYSELFGRFGRLNFNPLKTPSLLKTNGNSLRDRSVTLMLLAIV-----AIFLCCNCL---AFCN---NIYDNVQVAKKH------AQESGSSNSTLLPPEIEELSQDYDEEWSIFDEWTFDFSVEISNLL-ISLNS--SS---SMFVY----LI-FSSK-YRSII--------------------------KHWLGLEKRRRTNGVALTTVMAAQKALELSILPDEVEARRNRKEKNRFVKNSKQLNKSAQLFLTTSETDLRKATMVRKEANDDEIQEIQSDEPSAASNISRVISDDQNRSSSKRKLLRFATLA-----------------------------------
>6-frpr9F53B72a1_Scaffold71_17950_50166_caenorhabditis_tropicalis_PRJNA53597
-----------------------------------------------MTSTVIYVPNISELPNCEPSVFNEIQQNLRLYGGMP---------IAIFGFMTNVINVIV-FC------------DPEM----RCS-LVNH---------------------FLL--VLSI---SDL--VLLVCNFFMLIFPV--------------------IASMS--------------NNYLLHDYYP----------------------VFLWFAYPV-GLSTQ--------TC-------GVYLTVLVSV--H-----RYL----GVCHP---------FR-----AKRW---VSG-----------------KPVKWAI-----------------------------------------------------------IGSII------FSIVIN-----LHTWLELDIRT---------CYSNDLFHGPL-----------------------------------------------------RSIFLTQLRQNA-KYN-----------------------LITKCIM-----YTLIM-------FI--IPFITLIIVNC----RIVVALKES--------TRM---------RNGQSMKKSTQS-------FTWKSLDKRIINNFRMLKGAKYSELFGRFGRLNFNPLKTPSLLKTNGNSLRDRSVTLMLLAIV-----AIFLCCNCL---AFCN---NIYDNVQLAKRH------AQELNSINQTSYPPEIEEQPQDYNGEWSIFDEWTFDLSVEISNLL-ISLNS--SS---SMFVY----LI-FSSK-YRSII--------------------------KHWLGLEKRRRTNGVALTTVMAAQKALELSILPDEVEDQNRSSSKRKLLRFATLA-------------------------------------------------------------------------------------------------------
>24-frpr9F53B72a1_CSP26.scaffold00024_45718_77235_caenorhabditis_zanzibari_PRJEB12596
-----------------------------------------------MTSTVINGPDITELLECEPSVFNDIQLTIRLFGGMP---------IAIFGFITNVINVIV-FC------------DPEM----RCS-LVNH---------------------FLL--VLSI---SDL--LLLVCNFFMLIFPV--------------------IASMS--------------NNYLLHDYYP----------------------VFLWFAYPV-GLSTQ--------TC-------GVYLTVLVSV--H-----RYL----GVCHP---------FR-----AKRW---VSG-----------------KPVKWAI-----------------------------------------------------------IGSIV------FSIIIN-----LHTWLELDIQT---------CYSNGFNRP-------------------------------------------------LRYILLTPL-----RMNS-MYT-----------------------LITKCIM-----YTLIM-------FI--IPFITLIIVNC----RIVVALKESTRMRNGQSMKK--------------------STQSNSSTFTWKSLDKRIMHNFRMLKGAKYSELFGRFGRLNFNPLKTPSLLKTNGNSLRDRSVTLMLLAIV-----AIFLCCNCL---AFCN---NIYDNVQVAKKH------AQESESFNQTSFSPEIEQQSQDYDGEWSIFDEWNFDFSVEISNLL-ISLNS--SS---SMFVY----LI-FSSK-YRSII--------------------------KHWLGLEKRKRTNGVALTTVMAAQKALELSILPDEVEARRNRKEKNHFMKNKKQLNKSAQLFLTTSETDLRKATSVRKETEEDEIQEIHSDEPSASSNISRDDQNRSSSKRKLLRFATLA--------------------------------------
>34-frpr9F53B72a1_CSP40.scaffold00040_58427_81839_caenorhabditis_tribulationis_PRJEB12608
--------------------------------------------------MTSTVIYVPDVTELPECEPSVFNEIQATIRLFGGMP------IAIFGFITNVINVIV-FC-----------D-PEM----RCS-LVNH---------------------FLL--VLSI---SDL--LLLVCNFFMLIFPV--------------------IASMS--------------NNFLLHDYYP----------------------VFLWFAYPV-GLSTQ--------TC-------GVYLTVLVSV--H-----RYL----GVCHP---------FR-----AKRW---VSG-----------------KPVKWAI-----------------------------------------------------------IGSIV------FSIVIN-----LHTWLELDIRT---------CYSNGFNSP--LRSI-----------------------------------------------FLTPL-----RMSS-KYT-----------------------LITKCIM-----YTLIM-------FI--IPFITLIIVNC----RIVVALKES--------TRM---------RNGQSMKKSTQSNSSTFT-WKSLDNFRKIMHNFRMLKGAKYSELFGRFGRLNFNPLKTPSLLKTNGNSLRDRSVTLMLLAIV-----AIFLCCNCL---AFCN---NIYDNVQVAKKHAQESDSFNQTSFSSEIHSSFQIEEQSQDYDGEWSIFDEWTFDFSVEISNLL-ISLNS--SS---SMFVY----LI-FSSK-YRSII--------------------------KHWLGLEKRRRTNGVALTTVMAAQKALELSILPDEVEARRNRKEKKNKKQFTKSTQSTLFLTTSETDLRKAKAVRKEPEEDEIQEIHSDEPSASSNISRDDQNRSSSKRKLLRFATLA----------------------------------------
>24-frpr9F53B72a1_CALZFC010000130.1_50010_45240_allodiplogaster_sudhausi_genomic
-------------------------------------------------------------------------NYQVSMRLLVNMP------LSLFGMITNTVNIVV-FL------------DPEM-----RVQLVNH---------------------FLL--ALSV---SDL--LLLVFNFFMLIFPV--------------------IATMS---------------TSVVLHDVF----------------------PLFLYSYPL-ALTTQ--------TC-------GVYLTVLVSV--H-----RYL----GVCHP---------FR-----AKRW---VSS-----------------QPVRLAI-----------------------------------------------------------ASSVF------FSVLIN-----IPSWLELDITH---------CLSHDFQTV---------------------------------------------------------------LIEFIIFI-----------------------FFTYANLCQAILYTLIM-------FA--VPFVTLIIVNC----RIIFALR--------------------------------------------------------------------------------------------------------------------------------------------------------------------------------------------------------------------------------------------------------------------------------------------------------------------------------------------------------------------------------------------------------------------------
>23-frpr9F53B72a1_CALZFC010000097.1_405098_400673_allodiplogaster_sudhausi_genomic
---------------------------------------------------------------------------QVSMRLLVNMP------LSLFGMITNTINIVVFLD------------PEMR----VQL--VNH---------------------FLL--ALSV---SDL--LLLVFNFFMLIFPVI-------------------ATMST----------------SVVLHDVF----------------------PLFLYSYPL-ALTTQ--------TC-------GVYLTVLVSV--H-----RYL----GVCHP--------------------------------------------------------------------------------------------------------------------------------------------------------------------------------------------------------------------------------------------------------------FRAKRWV-----------------SS--QPVRLAIASSV------------------------------------------------------------------------------------------------------------------------FFSVLINIP----------SWLEL-----------------------------------------------------------DITHC------------------------LSHDF----------------------------------------------------------------------------------------------------------------------------------------------------------------------------------------
>37-frpr9F53B72a1_CALSFV010000654.1_485728_505841_+_parapristionchus_giblindavisi_genomic
--------------------------------------------------LLITVIVSIDRYLQTESIFTRQQEDFRLFMNMP---------LSLAGIITNTINIVVFLD------------GEMR----TQL--VNH---------------------FLL--ALSI---SDL--LLLSFNFFFNIFPVI-------------------ATMSS----------------SVTLQDSY-P--------------------LILWYAYPM-ALITQ--------TC-------GVYLTVLVSV--H-----RYL----GVCHP---------FR-----AKRW---VSS-----------------QPVRMAI-----------------------------------------------------------AFSIL------FSVALN-----IPTWMELEIGR---------CYSHHWDKL----LRTI---------------------------------------------TLTAL-----KTSR-LYL-----------------------LVAKAII-----YTIVM-------FL--VPFTVLIVVNI----RIIIALKQS--------THL-----RSMHSSDLSKPII------------DISIIFSRMLQNFQLLKASKYSDVFSKFSKLSNVSPGMKQSPTLKGGMRDRSVTFMLLAIV-----MIFLICNVI---PFLN---NCVETQLLYCHK---------YRHHVQYSRFCSGVKENFQNYSNRYEEPQPWFDVSVEIGNVL-ISLNS--SS---SLFVY----LF-FSSK-YRSII--------------------------KQWLGLQRRTRVNGVALTTAVAAQRALELGMLPEEAERRERRRNSRAGRRG------------GGGNMGGRGQRTNGMKKNHVLLPSRTSSQPESIDEAVEDEFMEMESRECKLFFSVSDDSKRTSSKRKLLRFATID--------------------
>4-frpr9F53B72a1_OU461587.1_20576975_20586097_Pristionchus_exspectatus_genomic
------------------------------------------------------------------NIFTAQQEDFRLFMNMP---------LSLAGMITNVINIIV-FL-------------DSE----MRTQLVNH---------------------FLL--ALSI---SDF--LLLLFNFFFNIFPV--------------------IATMS---------------TSVALQDSY----------------------PLILYAYPL-ALITQ--------TC-------GVYFTVLVSV--H-----RYL----GVCHP---------FR-----AKRW---VSS-----------------QPVRLAI-----------------------------------------------------------AFSIL------FSIALN-----IPTWMELEIAR---------CHSHQWNQ----------------------------------------------------------------QLSGYTFT-----------------------FIQTKHSTSLFSFELFT-------FRFLVPFTVLIVVNI----RIIIALKQS------------------------------------------------------------------------------------------------------------------------------THLRSMHS----------------------------------------------------------------------------------------------------------------------------------------------------------------------------------------------------------------------------------------------------------------------------------
>5-frpr19Y41D4A8a1_SCAPT_2443_308114_340485_steinernema_scapterisci_PRJNA204942
----------------------------------------------------------------------------KLVLGLIGLP------VICFGLGANLLSALV-FS-------------HRL----MASSPLNW---------------------YLA--VLSL---SDS--LVLLSAFFVLALPRL---------------------------------------GEFLIMWNSTS--------------------MSTRLHTCTECWHRR--------SG-------EHFTSLISLFPEE-----RTL---PLKCLR-------------------------------------------RTTRAPL---------------------------------NR-----------------------------------PSLPFSAFGQPAPPCTAISAYV-----------------------------------------------------------------------FPSRP------------------------------------PFCFGAA-----TPPSS-----------SPWSSFRLSSTAPDSSKSACGRNR---------------------------------------------------------------------------------------RKGKHLSCWSP---------SCFCFCRAT----------RSLSSICWRTWG------------------------------------------WTTTCTSLWSPTTTS----------------WS-WTHPATSSST-------------------------------------------SSSPTNTVSSSSTTSAATGRGTENCSSSPSR--------------------------------------------------------------------------------------------------------------
>21-frpr19Y41D4A8a1_SSTP_contig0000004_761368_793167_strongyloides_stercoralis_PRJEB528
---------------------------------------------------------------------------------------------------------------------------------------VNV--------------------------VNDC---------------------------------------------------------------------------------------------YRTNIDYSI-----------------------PVIMPTLLRV---------------NEAYR--------------------------------------------------------------------------------------------------------------------------------------------------------------------------------------------------------------------------------------------------------------TIFFGWA-----YTIVM-------FI--IPFIVLIFVNT----TVVSVIRKS--------NRL--------------------------------------------------------HHTQDFIIRKVLIQLSKNLNLRKDKQQCLQS---------LYFWLVMFW---HLSI-----------------------------------------------------WKIIWVLYIIHLS-------------GLTIY---------------------------------------------------------------------------------------------------------------------------------------------------------------------------------------------------------
>24-frpr19Y41D4A8a1_RSKR_scaffold0000001_2073617_2104967_rhabditophanes_kr3021_PRJEB1297
----------------------------------------------------------------------------NFLLGVFALP------LIIFGIITNIFSVLI-FT-----------HESMK----NSS--INW---------------------YLT--VISL---SDS--LILIAAFFVLTLP-----------------------------------------------------------------------------------RIAE--------LL-------------------H-----CW------------------------------------------------------------------------------------------------------------------------------------------------------------------------------------------------------------------------------------------------------------------------------------SALTL-----------NPMSHKKSESK-------------------------------------------------------------------------------------------------------ERQTTIMLVAIV-----LMFLACNFL---AFVV---NILENIAPDSDL----------------------------------------FKTLVPCNNLL-VIVNA--SC---NVLIY----VI-FSDK-YRSLL--------------------------YYYISG-----------SCISQDRILLSTTAENL----------------------------------------------------------------------------------------------------------------------------
>23-frpr19Y41D4A8a1_SVE_scaffold0000022_496201_527632_strongyloides_venezuelensis_PRJEB530
--------------------------------------------------------------CTCHIVYSFYEYPEIILLGVVAFP------LIIFGIINNILSILI-FT-------------HEL----MKTSSINW---------------------YLT--IISL---SDT--IILISAFFVLTLPRLGEF----------------IEFWG---------------------------------------------------------AVSL-----------------SRFFEVNVVN--D-----CYR---------------------------------------------------------------------------------------------------------------------------------TNIEYS-----IPVI------------------------------------------------------------------------------MPTLL-----RINE-AYR-----------------------TIFFGWA-----YTIVM-------FI--IPFIVLIFVNT----AVVSVIHKS--------NRL-----HLTQ---------------------------------------------------------GSDSMTFKKSETKERQTTVMLVAIV-----IVFLACNVL---AFVV---NIMENLNLMGSL----------------------------------------YNTLVWFNNLL---------------------------------------------------------------------------------------------------------------------------------------------------------------------------------------------------------------------------
>13-frpr19Y41D4A8a1_PTRK_scaffold0000002_2427279_2457878_parastrongyloides_trichosuri_PRJEB515
----------------------------------------------------------------------------IILLGVVAFP------LIIFGIINNIFSILI-FT-------------HEL----MRTSSINW---------------------YLT--IISL---SDT--IILISAFFVLTLPRL------------------------------------------------------------------------------------------------------GEFMELWNAV---------------SLTNP--------------------------------------------------------------------------------------------------------------------------------------------------------------------------------------------------------------------------------------------------------------MSFKKSE-------------------------------------------------------------------------------------------------------------------------------------SKERQTTIMLVAIV-----IVFLACNVL---AFVV---NIMENLNFIGPL----------------------------------------YNTLVWFNNLL---------------------------------------------------------------------------------------------------------------------------------------------------------------------------------------------------------------------------
>24-frpr19Y41D4A8a1_scaffold1462_0_27969_diploscapter_pachys_PRJNA280107
VVVIGLVALPLFVFGLIANITSVRIFTHRTLSLFLISSFDIRMPNENITHGFIQLPSYKLCFDFPKTKYRDMQNELKITNIVTWAP------LCASSINANYPEIMLTIS------------RLMA----SSP--INW---------------------YLA--VLSV---SDT--FILISSFFVLTLPRLGEF----------------MTWWR----------------ANFIV-------------------------KASSVCYRE--------------NI-------GVYLPSITLA--------EFR---------------------------------------------------------------------------------------------------------------------------------LSELFSYEI--QERFYDDKIEM------------------------------------------------------------------------------------PKKFR-----------------------TLYLGWT-----YTIIM-------FM--IPFALLIGLNS----VVLAAVRRS--------RRM-----HMISQELQCS---------------------------------------------------GENDEFSKKGERKERQTSIMLVAIV-----LLFISCNVW---AFLC---NIMEKIEVSQHL----------------------------------------YQHFIIICNFL-VIVNA--SF---NICIY----ML-FSEK-YRLLL--------------------------RHYMRC-----------DWSRHGGELLISSVAG-----------------------------------------------------------------------------------------------------------------------------
>24-frpr19Y41D4A8a1_scf7180000986878_235553_268010_diploscapter_coronatus_PRJDB3143
------------------------------------------------------------------------------------------------------------YS--------------------VSP--------------------------LMF--------------GMMNLSQTIRE-----------------------IQIMK--------------DRKRLIKM------------------------KLSKDISPF-----------------------SVCMTVGVSV--H-----RYI----GVCHP----------------YKSVELLSR------------------KRVIWFI-----------------------------------------------------------TSLVT------FSFLFN-----LSRFFEVKASN--------VCYRENIGVY-----------------------------------------------------LPSITLAEFRLSELFSYEIQEGFYDEKIEMLKKFR------TLYLGWT-----YTIIM-------FM--IPFALLIGLNS----VVLAAVRRS--------RRM--------------------------------------------------------HMISQELQCSGENDEFSKKGERKERQTSIMLVAIV-----LLFISCNVW---AFLC---NIMEKIEVSQHL----------------------------------------YQHFIIICNFL-VIVNA--SF---NICIY----ML-FSEK-YRLLL--------------------------RHYMRC-----------DWSRHGGELLISSVAG-----------------------------------------------------------------------------------------------------------------------------
>25-frpr19Y41D4A8a1_scf7180000986895_2381182_2413875_diploscapter_coronatus_PRJDB3143
------------------------------------------------------------------------------------------------------------YS--------------------VSP---------------------------LM---FGM---MNL--SQTIREIQIMK--------------------------------------------------------------------------ERKRLIPPF-----------------------SVCMTVGVSV--H-----RYI----GVCHP---------YK-----SVEL---LSR-----------------KRVIWFI-----------------------------------------------------------TSLVT------FSFLFN-----LSRFFEVKASN--------VCYRENIGVY----LPSITLAEFRLSELFSTPILQIISLHNNYLRLGAFLKHEILKIFF----TAFSKRSFSYEIQEGFYDDKIEVPKKFR-------------TLYLGWT-----YTIIM-------FM--IPFALLIGLNS-----VVLAAVRR--------SRR-----MHMISQELQCS--------------------------------------------------GENDEFSKKGERKERQTSIMLVAIV-----LLFISCNVW---AFLC---NIMEKIEVSQHL----------------------------------------YQHFIIICNFL-VIVNA--SF---NICIY----ML-FSEK-YRLLL--------------------------RHYMRC-----------DWSRHGGELLISSVAG-----------------------------------------------------------------------------------------------------------------------------
>18-frpr19Y41D4A8a1_CSP32.scaffold01635_6097_10426_caenorhabditis_sulstoni_PRJEB12601
-----------------------------------------------------------------------------VILGLIAVP------VIMFGILANVTSVRI-FT-------------HRI----MSGSSINW---------------------YLA--VLSA---SDT--LILVSAFFVLSLPRFGEY----------------LTWWR----------------ANYISDLF-SY-------------------SVTPYMYGL-MMTAQ--------TC-------SVFMTVGVSV--H-----RYI----GVCHP---------YK-----SVEW---LPK-----------------KRVTTFI-----------------------------------------------------------IGLLT------FSVLFN-----TTRFFEVHISN--------VCYRVNIDYY----MPSL---------------------------------------------QPTAL-----RMSD-LYR-----------------------SLSSTFR-----CIILL-------LQ--TNLLRLGLYHR----HVRRTVHLP--------HCP-----QHDGPFG------------------------------------------------------------------------------------GSQITSHAH---GLAV---RSRERRVLEEGG---------------------------------AQGTPDLHHAHLDCAPLHRVQHSG-------VRLQH-------HGEHGHRNHL--------------------------QHSGHFQQPTGYNKRVVQHLCLHALLGQVPHAPPLLSLLRLVSSGRTPRFC------------SQ---------------------------------------------------------------------------------------------
>20-frpr19Y41D4A8a1_CAJGYM010000140.1_54740_51408_Caenorhabditis_auriculariae_genomic
--------------------------------------------------SEAPGCLPLNNSCVCHTEYMFYEYMERMLLGLVAVP------IIAFGVLANLTSVRI-FT-------------HRI----MSSSSINW---------------------YLA--VLSA---SDT--LILISAFFVLALPRFGEL----------------LSWWR-------------------ASYIY----------------------SVTPYMYGL-MMTAQ--------TC--------VFMTVGVSV--H-----RYI----GVCHP---------YK-----SVEW---LPK-----------------KRVTTFI-----------------------------------------------------------LCLIG------FSVIFN-----TTRFFEVYISN--------VCFRENIKFD----MPSL---------------------------------------------QPTSL-----RMSS-LY------------------------QIFFGWA-----YTIVM-------YV--VPFTLLIALNS----MVLSAVRKS--------RRM-----HMVSQCG------------------------------------------------------AENEEYSKKAERKERQTSIMLVSIV-----VLFISCNTL---AFVC---NIMENVEEEGPM----------------------------------------YQSLVTFNNLL-VIINA--SF---NICVY----ML-FSDK-YRTLL--------------------------RHYVCC-----------DWSRPGELLVSSV--------------------------------------------------------------------------------------------------------------------------------
>30-frpr19Y41D4A8a1_CSP21.scaffold00983_11838_15775_caenorhabditis_parvicauda_PRJEB12595
------------------------------------------------------------------------------------------------------------YS--------------------------------------------------------------------------------------------------------------------------------------------------------VTPYMYGL-MMTAQ--------TC-------SVFMTVGVSV--H-----RYI----GVCHP---------YK-----SVEW---LPK-----------------KRVVTFI-----------------------------------------------------------LSLLA------FSIIFN-----TTRFFEVHISN--------VCYRENIDYY----MPSL---------------------------------------------QPTEL-----RMS----------------------------TIFCGWL-----YTIVM-------YV--VPFSLLIGLNT----MVLLAVRKS--------RRM-----HMVSQCG------------------------------------------------------AENEEFSKKAERKERQTSIMLISIV-----LLFISCNTL---AFVC---NIMENMGENGPS----------------------------------------YQTLVTFNNLL-VIINA--SC---NICVY----ML-FSDK-YRMLL--------------------------HHYLFC-----------NWSRQGEMLVSSVIG------------------------------------------------------------------------------------------------------------------------------
>8-frpr19Y41D4A8a1_CBOVI.ctg00008_chrIV_1485854_1515666_caenorhabditis_bovis_PRJEB34497
-----------------------------------------------------------------------------FMLGLVAIP------IIVFGVLANVTSVRI-FT-------------HRI----MSGSSINW---------------------YLA--VLSL---SDT--LILVSAFFVLSLPRFGEF----------------LTWWR----------------ANYISY------------------------SVTPYMYGL-MNTAQ--------TCRIATRPSSVFMTVGVSV--H-----RYI----GVCHP---------YK-----SVEL---LPK-----------------KRVTTFI-----------------------------------------------------------IGLLT------FAVLFN-----TTRFFEVHISN--------VCYRTNIDYY----MPSL---------------------------------------------QPTSL-----RMSD-LYRLIRHSNFIRTKKRKQPKNVQNCRQIFFGWA-----YTIVM-------YV--VPFSLLIALNS----MVLSAVRRS--------RRM-----HMVSQCG------------------------------------------------------VESEEFSKKAERKERQTSIMLISIV-----FLFISCNTL---AFVC---NIMENMGVEGEA----------------------------------------YMSMVTFNNVL-VIINA--SC---NICIY----ML-FSDK-YRMLL--------------------------RYYMFC-----------DWSRKGELLVSSIVN------------------------------------------------------------------------------------------------------------------------------
>4-frpr19Y41D4A8a1_IV_12409060_12439920_caenorhabditis_briggsae_PRJNA10731
-----------------------------------------------------------------------------LMLGLIAVP------IIMFGIMANVTSMRI-FT-------------HRI----MSSSSINW---------------------YLA--VLSA---SDT--LILVSAFFVLSLPRFGEY----------------LKWWR----------------ANYISY------------------------SVTPYMYGL-MMTAQ--------TC-------SVFMTVGVSV--H-----RYI----GVCHP---------YK-----SVEW---LPK-----------------KRVTSFI-----------------------------------------------------------IGLLT------FSVLFN-----TTRFFEVNLVH-----ISNVCYRENIDYY-------------------------------------------------MPSLQPTAL-----RLDD-FYI-----------------------QIFFGWA-----YTIVM-------YV--IPFTLLIALNS----MVLAAVRRS--------RRM-----------------------------------------------------------HMVSQCGAESEEFSKKAERKERQTSIMLIAIV-----LLFIFCNTL---AFVC---NIIENMGGDGPL----------------------------------------YRTLVTTNNLL-VIINA--SC---NICVY----ML-FSDK-YRMLL--------------------------RYYLYC-----------DWSRQGELLVSSVLT------------------------------------------------------------------------------------------------------------------------------
>5-frpr19Y41D4A8a1_CM008512.1_19954919_19985770_caenorhabditis_nigoni_PRJNA384657
-----------------------------------------------------------------------------LMLGLIAVP------IIMFGIMANVTSMRI-FT-------------HRI----MSSSSINW---------------------YLA--VLSA---SDT--LILVSAFFVLSLPRFGEY----------------LKWWR----------------ANYISY------------------------SVTPYMYGL-MMTAQ--------TC-------SVFMTVGVSV--H-----RYI----GVCHP---------YK-----SVEW---LPK-----------------KRVTSFI-----------------------------------------------------------IGLLT------FSVLFN-----TTRFFEVHISN--------VCYRENIDYY----MPSL---------------------------------------------QPTAL-----RLDD-FYI-----------------------QIFFGWA-----YTIVM-------YV--IPFTLLIALNS----MVLAAVRRS--------RRM-----------------------------------------------------------HMVSQCGAESEEFSKKAERKERQTSIMLIAIV-----LLFIFCNTL---AFVC---NIIENMGGNGPL----------------------------------------YRTLVTTNNLL-VIINA--SC---NICVY----ML-FSDK-YRMLL--------------------------RYYLYC-----------DWSRQGELLVSSVLT------------------------------------------------------------------------------------------------------------------------------
>17-frpr19Y41D4A8a1_CSP26.scaffold02314_0_6690_caenorhabditis_zanzibari_PRJEB12596
-----------------------------------------------------------------------------WTLGLVAVP------VIMFGIMANVTSMRI-FT-------------HRI----MSGSSINW---------------------YLA--VLSA---SDT--LILVSAFFVLSLPRFGEY----------------LTWWR----------------ANYISY------------------------SVTPYMYGL-MMTAQ--------TC-------SVFMTVGVSV--H-----RYI----GVCHP---------YK-----SVEW---LPK-----------------KRVTTFI-----------------------------------------------------------MGLLT------FSVVFN-----TTRFFEVHISN--------VCYRSNIDYY-------------------------------------------------MPSLQPTAL-----RMND-LYR-----------------------QIFFGWV-----YTIVM-------YV--IPFTLLIALNS----MVLAAVRRS--------RRM-----------------------------------------------------------HMVSQCGAESEEFSKKAERKERQTSIMLIAIV-----LLFIGCNTL---AFVC---NIMENMGAYGEV----------------------------------------YITLVTSNNLL-VIINA--SC---NICVY----ML-FSDK-YRMLL--------------------------RYYIFC-----------DWSRQGELLVSSVLT------------------------------------------------------------------------------------------------------------------------------
>37-frpr19Y41D4A8a1_Cbre_Contig58_290841_321452_caenorhabditis_brenneri_PRJNA20035
-----------------------------------------------------------------------------IVLGLIAVP------VIMFGILANITSMRI-FT-------------HRI----MAGSSINW---------------------YLA--VLSA---SDT--LILVSAFFVLSLPRFGEY----------------LTWWR----------------ANYISY------------------------SVTPYMYGL-MMTAQ--------TC-------SVFMTVGVSV--H-----RYI----GVCHP---------YK-----SVEW---LPK-----------------KRVTSFI-----------------------------------------------------------FGLLA------FSVIFN-----TTRFFEVHISN--------VCYRANIDYY-------------------------------------------------MPSLQPTAL-----RLND-FYK-----------------------KIFFGWV-----YTIVM-------YV--VPFTMLIALNS----MVLSAVRRS--------RRM-----------------------------------------------------------HMVSQCGAESEEFSKKAERKERQTSIMLVSIV-----LLFISCNTL---ALVC---NIMDNMGIDGAL----------------------------------------YEAMVTLNNLL-VIINA--SC---NICVY----ML-FSDK-YRMLL--------------------------RYYLFC-----------DWSRQGELLVSSVLN------------------------------------------------------------------------------------------------------------------------------
>19-frpr19Y41D4A8a1_CSP39.scaffold00010_3488_21073_caenorhabditis_waitukubuli_PRJEB12602
---------MTASFNFTDDVVVVKSSPLPSLGLIITPDIITSTASVLFPDEEEDLCTPLNISCFCHTEYASYEGLERVILGLIAVP------VIMFGILANLTSVRI-FT-------------HRI----MSGSSINW---------------------YLA--VLSA---SDT--LILVSAFFVLSLPRFGEY----------------LTWWR----------------ANYISY------------------------SVTPYMYGL-MMTAQ--------TC-------SVFMTVGVSI--H-----RYI----GVCHP---------YK-----SVEW---LPK-----------------KRVTTFI-----------------------------------------------------------MGLLT------FSVIFN-----TTRFFEVHISN--------VCYRANIDYY----MP---------------------------------------SLQP------TAL-----RMSD-LYRYQKCLITSLLFDSR---------QIFFGWA-----YTIVM-------YV--VPFTFLIALNS----MVLSAVRRS--------RRM------------------------------------------------------------------------------------------------------------HMVS---Q---------------------------------------------------------------VIINA--SC---NICVY----ML-FSDK-YRMLL--------------------------RYYLFC-----------DWSRQGELLVSSVLN------------------------------------------------------------------------------------------------------------------------------
>30-frpr19Y41D4A8a1_Cjap.Contig16531_0_2471_caenorhabditis_japonica_PRJNA12591
-----------------------------------------------------------------------------------------------------------------------------------------------------------------------C-------------------------------------------------------------------------------------------------------GAESE-----------------------------------EFS---------------------------------------------------------------------------------------------------------------------------------------------------------------------------------------------------------------------------------------------------------------------------------------------------------------------------------------------------------------------------------------------------------------KKAERKERQTSIMLIAIV-----LLFIACNTL---AFVC---NIMENMGAEGVI----------------------------------------YNTLVTFNNLL-VIINA--SC---NICIY----ML-FSDK-YRMLL--------------------------RYYLFC-----------DWSRQGDLLVSSVLN------------------------------------------------------------------------------------------------------------------------------
>31-frpr19Y41D4A8a1_Cjap.Contig5609_6493_36651_caenorhabditis_japonica_PRJNA12591
-----------------------------------------------------------------------------VILGLVAVP------VIMFGILANVTSMRI-FT-------------NRI----MSGSSINW---------------------YLA--VLSA---SDT--LILVSAFFVLSLPRFGEY----------------LTWWR----------------ANYISY------------------------SVTPYMYGL-MMTAQ--------TC-------SVFMTVGVSV--H-----RYI----GVCHP---------YK-----SVEW---LPK-----------------KRVTSFI-----------------------------------------------------------IGLVS------FSILFN-----TTRFFECGAES----------------------------------------------------------------------------------------------------------------EEFSKKA------------------------------------------------------------------------------------------------------------------------------------ERKERQTSIMLIAIV-----LLFIACNTL---AFVC---NIMENMGAEGVI----------------------------------------YNTLVTFNNLL-VIINA--SC---NICIY----ML-FSDK-YRMLL--------------------------RYYLFC-----------DWSRQGDLLVSSVLN------------------------------------------------------------------------------------------------------------------------------
>21-frpr19_JAJAVP010000143.1_1_297237_+_Heterorhabditis_indica_genomic
--------------------------------------------------MDSAIVFIFDWQSMKEKEEAEFYDLQICLRLVFALP------IIILGLCANLTSVRI-FT-------------HRL----MSSSSINW---------------------YLA--VLSA---SDT--LILISAFFVLSLPRL-------------------GEYLT----------------CFLLPSII----------------------VFILFVYPV--RLIT--------NF-------SVFMTVGVSA--H-----RYI----GVCHP---------YK-----SVEW---LPK-----------------KRVTTFI-----------------------------------------------------------ICLVL------FSIVFN-----TTRFFEVHVSN--------VCYRININYF----MPSL---------------------------------------------QPTEL-----RLSD-MYR-----------------------NIFFGWA-----YTIVM-------YA--IPFSLLIGLNS----MVFSAVRRS--------RRM-----HMALQEFKNDAQK-----DVYWSRLIIESIKILQKFRASIKFPIFFNQLSFNNRVFCFEMKFTKSLTLNKILLKERQTSIMLVAIV-----LLFISCNTL---AFVC---NIMENLDQVGPV-------YQTMVTFNNLLVSIFKKSRESCFEYCSQLEVKVWEVEVPRSAPLQVIVNA--SC---NICVY----ML-FSEK-YRMLL--------------------------RHYVCCAKTKGTRGIARTLLIRVQMVMFLCVLVDDISRRNRKKKFHFVENK------------YQLNKVTYLCMATNELTLSKIRTIRKEYKDPLVEEEQQDESSVSEKISVISENRDETRDDERKELYFATIS------------------------
>23-frpr19Y41D4A8a1_nOt.2.0.scaf00011_171890_337993_oscheius_tipulae_PRJEB15512
----------------------------------------------------------------------------RLILGLVALP------IIVFGLCANLTSVRI-FT-------------HRL----MSSSSINWVEDNGLKLGYWIGILIERPDMYLA--ILST---SDT--FILISAFFVLCLPRLGEY----------------LTWWQ----------------LNYLSY------------------------SMAPYMYGL-MLTAQ--------TI-------SVFMTVGVSV--H-----RYI----GVCHP---------YK-----SVEW---LSQ-----------------KRVVMFI-----------------------------------------------------------GILLV------FSILFN-----TTRFFECGTEN----------------------------------------------------------------------------------------------------------------DEFCKKA------------------------------------------------------------------------------------------------------------------------------------ERKERQTSIMLIAIV-----FLFISCNTL---AFVC---NIMENLDYVREI----------------------------------------YQTFVLFNNLL-VVVNA--SC---NICVY----ML-FSEK-YRMLL--------------------------RHYICC-----------DWSRQGELLISSVVT------------------------------------------------------------------------------------------------------------------------------
>26-frpr19Y41D4A8a1_Scaffold1343_810260_815156_heterorhabditis_bacteriophora_PRJNA13977
------------------------------------------------------------------------------------------------------------YS--------------------------------------------------------------------------------------------------------------------------------------------------------VAPYMYGL-MMMAQ-----------------TIFMTVGVSV--H-----RYI----GVCHP---------YK-----SVEW---LPK-----------------KRVTTFI-----------------------------------------------------------ISLVL------FSIVFN-----TTRFFEVHVSN--------VCYRININYF----MPSL---------------------------------------------QPTEL-----RLSD-MYRFSVIHLSCANLQKPLIFVFYSR-NIFFGWA-----YTIVM-------YA--IPFSLLIGLNS----MVFSAVRRS--------RRM-----HMVSQCG------------------------------------------------------AENDEFAKKAERKERQTSIMLVAIV-----LLFISCNTL---AFVC---NIMENLDQVGPV----------------------------------------YQTMVTFNNLL-VIVNA--SC---NICVY----ML-FSEK-YRMLL--------------------------RHYICC-----------DWSRQGEMLITSVVG------------------------------------------------------------------------------------------------------------------------------
>31-frpr19Y41D4A8a1_ANCCANDFT_Contig241_258570_264301_ancylostoma_caninum_PRJNA72585
---------------------------------------------------------------------------------------------------------------------------------------VHV---------------------------------SNV-------------------------------------------------------CYRININ-------------------------YYMPSLQPT-ELRLS-----------------DLYRYYFSYV--------CFQ--------------------------------------------------------------------------------------------------------------------------------------------VEHYYDRSICR----------------------------------------------------------------------------------------------------------------NIFFGWA-----YTIVM-------YV--VPFSLLIILNS----LVLSAVRRS--------RRM-----------------------------------------------------------HMVSQCGVENDEFSKKAERKERQTSIMLIAIV-----LLFISCNTL---AFVC---NIMENLDEVSIS------------------------QFQHEFPTFFWVMGPFYQNMVTFNNLL-VMVNA--SC---NICVY----ML-FSEK-YRMLL--------------------------RHYVFC-----------DWSRQGEMLISSAVG------------------------------------------------------------------------------------------------------------------------------
>19-frpr19Y41D4A8a1_JAJQXH010000019.1_2345104_2342887_Oscheius_sp__G
--------------------------------------------------EGDESCTVLNSSCECHYEYQFYEFTERLVLGLVALP------IIVFGLCANITSTRI-FT-------------HRL----MWSSSIN----------------------YLG--ILSI---SDT--FILISAFFVLCLPRLGEY----------------LTWWR-------------------FNYMY----------------------SLAPYMYGL-MMTAQ--------TI--------VFMTVGVSV--H-----RYI----GVCHP---------YK-----SVEW---LPK-----------------KRVIAFI-----------------------------------------------------------MTLIS------FSLLFN-----ISRFFEVHVSN--------VCFRININYY----MPSL---------------------------------------------QPTAL-----RLSDLY-------------------------TIFFGWA-----YTIVM-------YA--IPFSLLIGLNS----MVLSAVRRS--------RRM-----------------------------------------------------------HMVSQCGSENDEFSKKAERKERQTSIMLVAIV-----LLFISCNTL---AFVC---NIMENLDEVGPL----------------------------------------YQTMVTFNNLL-VVVNA--SC---NICVY----ML-FSEK-YRMLL--------------------------RHYMCC-----------DWSRQGEMLISSVI-------------------------------------------------------------------------------------------------------------------------------
>22-frpr19_CALSFV010000078.1_351218_371304_+_parapristionchus_giblindavisi_genomic
-----------RSKSVRVWDSLLLNFLAPSTCSISRVVWRSIQYLRSNFTLDLPQCGHLNSSCVCQTEYQFYEWRERLVLGLLTLP------IISCGLIANLTSVRI-FT-------------HRL----MSSSSINW---------------------YLA--VLSA---SDS--LILISSFFVLSLPRV-------------------GEFLT---------------ISETYNFSY----------------------LVTPYMYGI-MMAAQ--------TT-------SVWMTVGVSI--H-----RYI----GVCHP---------YK-----AHVL---LPN-----------------NRVASFI-----------------------------------------------------------TCIVL------FSCIFN-----TTRLFEVHVSN--------VCFRHNIEYE----LPSL---------------------------------------------SPTTL-----RLND-AYR-----------------------FIFFGWA-----YTLVM-------FA--IPFTLLIVLNS----MVLHAVRKS--------RRQ---------------------------------------------------------------------------HSLKERQTSIMLIAVV-----VLFLLCNSL---AFLV---NILENLGSETDI----------------------------------------FQTLVMLSNFL-VIINA--SC---NFCIY----LL-FSEK-YRLLL-------------------------HHYVLCECSRQSTNQFSTFFPLLLISVPSRNKYSRYEKRLIVSRVRILL--------------------------------------------------------------------------------------------------------------
>8-frpr19Y41D4A8a1_ES5_v2_contig9014_531_4274_panagrolaimus_es5_PRJEB32708
----------------------------------------------------------------------------KLVLGLISLP------IISFGLCANILSICI-FT-----------HRVMR----GSP--INW---------------------YLA--VLSC---SDT--IILFSAFFVLALPRLGEYL---------------MIWWA-------------------TSFSY----------------------TTAPYFYGL-MTMAQ-----------------TTVVIVNASC--N-----IFI-----------------------------------------------------------------------------------------------------------------------------------------------------------------------------------------------------------------------------------------------------------------------------------YMLFS-----------DKYRVLL----------------------------------------------------------------------------------------------------------------------------HYYFCCRCC----------GQHRALFNSGYD----------------------------------------------------DVQTT--AL-----------------------------------------------------------------------------------------------------------------------------------------------------------------------------------------------------------------
>21-frpr19Y41D4A8a1_JU765_contig12694_404896_435633_propanagrolaimus_ju765_PRJEB32708
----------------------------------------------------------------------------KLMLGLISLP------IISFGLCANILSVCI-FT-----------HRVMR----SSS--INW---------------------YLA--ILSF---SDT--IILLSAFFVLALPRFGEY----------------LIYWK----------------ATSISY------------------------WMAPYFYGL-MTMAQ--------TV-------SVWMTVGMSL--H-----RYV----GVCLP---------FQAINILRK-------------------------KRIVGFL-----------------------------------------------------------VGIIT------FSILFN-----ATRFLEVHVVN--------DCYRNNIGAI----IPVL---------------------------------------------APTTL-----RLNS-TYR-----------------------VIFFGWA-----YTIMM-------FA--VPFAILILVNT----TVFYAIRRS--------NRM-------------------------------------------------------------------HILQSAKKAESKERQTTIMLIAIV-----VLFLFCNTL---AFVV---NILENLNYEDHL----------------------------------------FETLVTFNNLL-VIVNA--SS---NIFIY----ML-FSDK-YRLLL--------------------------QYYFCC-----------RCCREHRALFNNNYDDVHTTAL-----------------------------------------------------------------------------------------------------------------------
>24-frpr19Y41D4A8a1_SMUV_scaffold0000991_22087_26201_syphacia_muris_PRJEB524
---------------------------------------------------------------------------------------------------------------------------------------------------------------------------TDE--------------------------------------------------------------------------------------------------------------NT-------------------------KRM------------------------------------------------------------------------------------------------------------------------------------------------------------------------------------------------------------------------------------------------------------------------------------------------------------------------------------------------------------------------------------------------------------------ERKERQTSIMLIFIV-----IIFLICNTL---AFVC---NILENVGFDRSA-------------------------------------PELFTILVMYNNFV-VLINA--SC---NIAIY----ML-FSKK-YRMVL--------------------------RHYTQC-----------ARSHKGELLLATTAWTNQV--------------------------------------------------------------------------------------------------------------------------
>21-frpr19Y41D4A8a1_PSAMB.scaffold5298size12095_1843_3854_plectus_sambesii_PRJNA390260
---------------------------------------------------------------------------------------------------------------------------------------------------------------YWT-----------------------------------------------------------------------------------------------------TPYMYAL-MVLAQ--------TV-------SVYMTVLMSV--H-----RFI----GVCFP---------FK-----AQNV---LSR-----------------GRVKMAI-----------------------------------------------------------GAVLI------GALLFN-----TTRFFEVRVVV----RVVGTCFRYNINTT----MPVL---------------------------------------------VPTAL-----RLNA-TYR-----------------------QLFFGWA-----YTIVM-------FV--LPFVSLIIVNS----MVIFAVHRS--------RRL-------------------------------------------------------------------------------HAGLSTNLLVIINASI-NILIYCNETGAPKLHLLTPTILQVCSAISTV----------------------------------------------------CCLNTTFAA---------------IGRGKARCCS--------------------------RRTNTT--------------------------------------------------------------------------------------------------------------------------------------------------------
>27-frpr19Y41D4A8a1_contig00039_86657_90150_steinernema_feltiae_PRJNA353610
---------------------------------------------------------------------------------------------------------------------------------------------------------------YLT-----------------------------------------------------------------------------------------------------APYMYGL-MMLAQ--------TV-------RVWMTTGASV--H-----RYI----GVCLP---------FK-----ASTI---LRR-----------------RNVVSFI-----------------------------------------------------------ISLLI------FSVVFN-----STRFFE-------------------------------------------------------------------------------------------------------------------------------------------------------------------------------------------------------------------------------------------------------------------ERQTSVMLVAIV-----LLFLSCNTL---AFVV---NLLENLGLDNDL----------------------------------------YVSLVTYNNLL-VMVNA--SC---NIFIY----IL-FSDK-YRLLL--------------------------QHYISC-----------DWSRNGELLIEPHY-------------------------------------------------------------------------------------------------------------------------------
>20-frpr19Y41D4A8a1_MONTI_9779_16728_38462_steinernema_monticolum_PRJNA205067
---------------------------------------------------------------------------------------------------------------------------------------------------------------YLT-----------------------------------------------------------------------------------------------------APYMYGL-MMLAQ--------T--------SVWMTTGASV--H-----RYI----GVCLP---------FK-----ASTI---LRR-----------------RHVVTFI-----------------------------------------------------------ISLII------FSVVFN-----STRFFE-----------------------------------------------------------------------------------------------------------------------------------------------------------------------------------------------------------------------------------------------------------------------------------------------------------------------------------------------------------------------VMVNA--SC---NIFIY----IL-FSDK-YRLLL--------------------------QHYLSC-----------DWSRNGELLIEPHY-------------------------------------------------------------------------------------------------------------------------------
>17-frpr19Y41D4A8a1_ASIM_scaffold0000017_32381_79167_anisakis_simplex_PRJEB496
----------------------------------------------------------------------------VLMLGLITLP------IIIFGLCANLTSVRI-FT-------------HRL----MINSSINW---------------------YLG--VLSC---SDT--FILFSAFFVLS-----------------------LPRIG----------------------------------------------EYTGFWAAT--------------SC-------------------E------------GTKRA---------------------------------------------------------------------------------------------------------------------------------------------------------------------------------------------------------------------------------------------------------------------------------------------------------------------------------------------------------------------------------------------------------DRKERQTSIMLVAIV-----LVFLSCNTL---AFVV---NILENVGYENEI----------------------------------------YVSLVTYNNFL-VIVNA--SC---NIAIY----ML-FSDK-YRLLL--------------------------RHYLLC-----------DWSREGEMLLSVTYA------------------------------------------------------------------------------------------------------------------------------
>24-frpr19Y41D4A8a1_ALUE_scaffold0004835_3588_12018_ascaris_lumbricoides_PRJEB4950
-----------------------------------------------------------------------------------------------VRVVNNCF---------------------------RSN--INE---------------------FIP--VLNP---SDL------------------------------------------------------------------------------------------------------------------------------------------------------------------------------------------------------------------------------------------------------------------------------------------------------------------------------------------------------------------------------------RLNA-TYR-----------------------LIFFGWA-----YTILM-------FV--VPFSILIVLNT---------------------QDE-----------------------------------------------------------------------AAKRAERKERQTSIMLVAIV-----LVFLSCNTL---AFVV---NILENVGYDNEL----------------------------------------YVSLVTYNNFL-VIVNA--SC---NIAIY----ML-FSDK-YRLLL--------------------------RHYLLC-----------DWSREGEMLLSTTYA------------------------------------------------------------------------------------------------------------------------------
>16-frpr19Y41D4A8a1_TCLT_scaffold0000015_3617_41162_thelazia_callipaeda_PRJEB1205
---------------------------------------------------------------------------------LITLP------IIIFGLCANITSVRI-FT-------------HRL----MVSSSINW---------------------YLA--FLSS---SDT--LILFSAFFVLSLPRLSEYTK--------------TCYWV---APYMYGLMTLAQTIRQVPFYFITKPKIFECAPPSSLFILSCIYNHTGFVLATLDFLCL--------LLYSVNNNYSVWMTTGMSV--H-----RYI----GVCLP---------FKAPSILKK-------------------------TRVRIFI-----------------------------------------------------------LSLLI------FSLLFN-----ITRFFEVRVVN--------NCFRSNINAF----IPVL---------------------------------------------APSNL-----RLDQ-TYR-----------------------LIFFGWA-----YTILM-------FV--MPFSLLIILNS----------------------------------------------------------------------------------------------------------------------------------------------------------------------------------------------------------QVMVNA--SC---NIAIY----ML-FSDK-YRLLL--------------------------KQYLTC-----------IWSRDSQLLLTTNNA------------------------------------------------------------------------------------------------------------------------------
>19-frpr19Y41D4A8a1_CAKAEH010001518.1_19309_14865_Cercopithifilaria_johnstoni_genomic
--------------------------------------------------------------------------------------------------------------------------------------------------------------------------------------------------------------------------------------------------------------------------------------------NC-------SVWMTTGMSV--H-----RYV----GVCLP---------FK-----TSTL---LKT-----------------ARVRIFI-----------------------------------------------------------LSLLG------FSLLFN-----ITRFFEVRVVN--------NCFRSNINAF----IPVL---------------------------------------------VPSNL-----RLSQ-TYR-----------------------LIFFGWA-----YTILM-------FV--LPFTLLIILNS----QVLLAIRRS--------NRL-----HRRQS--------------------------------------------------------MVPDESLKQAERKERQISIMLITIV-----LVFLSCNTL---AFVV---NILENVGYDNAL----------------------------------------YVSLVTYSNFL-VMVNA--SC---NIAIY----ML-FSDK-YRLLL--------------------------KHYMTC-----------HWSRDSELLLTT---------------------------------------------------------------------------------------------------------------------------------
>34-frpr19Y41D4A8a1_PairedContig_1198_65506_78146_wuchereria_bancrofti_PRJNA275548
-----------------------------------------------------------------------------------------------VRVVNNCFRSNI-NA-------------------------------------------------FIP--VLVP---SNL--------------------------------------------------------------------------------------------------RLNQ-----------------------------------TYR-----------------------------------------------------------------------------------------------------------------------------------------------------------------------------------------------------------------------------------------------------------------------LIFFGWA-----YTILM-------FV--LPFTLLIILNSQRNEKNAKYQCLL--------QLY------------------------------------------------------------------------------SFSSPAIRHLLIF-----LKMLAMTMLSTFRLSL---TTISWWMHHATQ--------------------------------------YICYFRINIVYYYDIIHVI--GQ---GMVNY------------FRQIL----------------------------------------------------------------------------------------------------------------------------------------------------------------------------------------
>17-frpr19Y41D4A8a1_O_flexuosa-1.0_Cont21_751423_763943_onchocerca_flexuosa_PRJNA230512
---------------------------------------------------------------------------ERLLLGLITLP------IIVFGLCANITSIRI-FT-----------HRFMF----SSS--INW---------------------YLA--ILSS---SDT--LILFSAFFVLSLPRL----------------------------------------GEYTKTCY----------------------WVAPYMYGL-MTLAQ--------VR-------VVNNCFRSNI--N-----AFI----PVLAP---------------------------------------------------------------------------------------------------------------------------------------SDLRLNQ--------------------------------------------------------------------------------------TYR-----------------------LIFFGWA-----YTILM-------FV--LPFTLLIILNS------------Q------------------------------------------------------------------------------------------------------------------------------------------------------------------------------------------------------------------------------------------------------------------------------------------------------------------------------------------------------------------------------------------------------------------------
>8-frpr19Y41D4A8a1_contig329_0_34339_setaria_digitata_PRJNA479729
----------------------------------------------------------------------FYAYEERLLLGFITLP------IIVFGLCANITSIRI-FT-----------HRFMF----SSS--INW---------------------YLA--ILSS---SDT--LILFSAFFVLS---------------------------------------------------------------------------------------------------------------------------------------------------------------------------------------------------------------------------------------------------------------------------LPRLGEYTKTQ----------------------------------------------------------------------------------------------------------------------------------------------------------------------------------------------------------------------------------------------------------VERKERQISIMLIAIV-----LVFLSCNTL---AFVV---NILENVGYDNAL----------------------------------------YVSLVTYNNFL-VMVNA--SC---NIAIY----ML-FSDK-YRLLL--------------------------RHYMTC-----------HWSRDGELLLTTNTA------------------------------------------------------------------------------------------------------------------------------
>27-frpr19Y41D4A8a1_BPAG_contig0000046_54006_81042_brugia_pahangi_PRJEB497
---------------------------------------------------------------------------ERLLLGLITLP------IIMFGLCANITSIRI-FT-----------HRFMF----SSS--INW---------------------YLA--ILSS---SDT--LILFSAFFVLSLPRL--------------------------------------------------------------------------------GEYAK-----------------TVMVNASCNI----------------------------------------------------------------------------------------------------------------------------------------------------------------------------------------------------------------------------------------------------------------------------------TIYMLFS---------------------DKYRLLL----------------------------------------------------------------------------------------------------------------------------RHYMTCHWS----------RDGELLLTTNTA------------------------------------------------------------------------------------------------------------------------------------------------------------------------------------------------------------------------------------------------------------------------------
>35-frpr19Y41D4A8a1_WBA_scaffold0000152_3416_10422_wuchereria_bancrofti_PRJEB536
-----------------------------------------------------------------------------------------------------------------------------------------W---------------------------------NNY-----------------------------------------------------------------------------------------------------------------------SVWMTTGMSV--H-----RYI----GVC--------------------------------------------------------------------------------------------------------------------------------------------------------------------------------------------------------------------------------------------------------------------------------------------LPFKTSTLLKT---------------------ARV------------------------------------------------------------------------------------------------RIFILSLLG--------------------------------------------------------------FSLLFNITRFFEVMVNA--SC---NITIY----ML-FSDK-YRLLL--------------------------RHYMTC-----------HWSRDGELLLTTNTA------------------------------------------------------------------------------------------------------------------------------
>15-frpr19Y41D4A8a1_TCLT_contig0000229_5375_36585_thelazia_callipaeda_PRJEB1205
----------------------------------------------------------------------IWLSFLNALSRILALP------FIIIGLIANAVSVRI-FS-----------HRQMR----YEP--LNW---------------------NLL--LLAI---SDC--VLLIGAFFVLTLPRLGV-----------------LHQWQ------------------ATAFSY----------------------YSTPYMYAS-MTLAQ--------TL-------SVWMTTVMSV--H-----RFV----GVCLP---------FK-----AQSI---LTR-----------------RNTIFCI-----------------------------------------------------------TAIIV------VPILFN-----STRFFEVHIES--------ACYVSQIDTE----LPVL---------------------------------------------AATQL-----RINA-IYR-----------------------KIFYEWA-----YTVII-------FA--IPFTIFITVNT------------------------------------------------------------------------------------------------------------------------------------------------------------------------------------------------------------------AV---IFVVH---------------------------------------------------------------------------------------------------------------------------------------------------------------------------------------------------------
>22-frpr19Y41D4A8a1_JAEVLN010000012.1_2745735_2909423_Globodera_rostochiensis_genomic
-----------------------------------------------------------------------FQFVRKWLLGVVALP------FILCGLCANGMSVAI-FS-----------HRQMR----QQS--VNW---------------------YLL--VLS----SDL--VVLLGAFFVLTLP------------------------------------------------------------------------RLSEILHCWSG------------TA-------IVWMTVAMSL--------RFI----GVCFP---------YQ-----SGTI---LAT-----------------RNVKSLI-----------------------------------------------------------IGIIF------AAVMFN-----GCRFFEVSFQV---------CWMKPIGVQ----LPVL---------------------------------------------RMTAL-----RQNE-LYR-----------------------KVFYEWA-----YTLIM-------FV--IPFTILIVVNS----MVILAIHMS--------IER-----PS----------------------------------------------------------------------------------------------------------------------------------------------------------------------------SVFEANREK---------------KRKKERKERR----------------------------------------------------------------------------------------------------------------------------------------------------------------------------------------
>18-frpr19Y41D4A8a1_JAEHOM010000057.1_1_20011_-_Hoplolaimus_columbus_genomic
------------------------------------------------------------SVYRGAHLSAEKFSFAQAYMISIFLGCARK--VGIFAFISSTRGIDYHFH--------------PV----LSGVSLPV---------------------YRAVFFCLCEGSSDL--VILLGAFFVLTMPRFSEI----------------LHWWT----------------GTAISY------------------------YSTPLMYSL-MTMAQ--------TT-------SVWMTVAMSL--H-----RFI----GVCFP---------YQ-----SSRI---LTH-----------------RNVKALI-----------------------------------------------------------ICVIL------AAVVFN-----MCRFFEVL------------CWMVDHNGPLDVELPVL---------------------------------------------RMTAL-----RENE-LYR-----------------------KVFYEWA-----YTLIM-------FA--IPFTILIVVNS----MVILAIHKS--------RKI-------------------------------------------------------------HAKLNVHDDGARKQELAKEISTSIMLVAIV-----MAFLLCNTL---TFVV---NLMEKLDLYDLY-----------------------------------------VLLVPWSNML-VMCNA--SI---NICIY----CI-FSDR-YRNLL--------------------------CHYIHC-----------CRRQAGESVLSQMFN------------------------------------------------------------------------------------------------------------------------------
>10-frpr19Y41D4A8a1_JAGUQR010000011.1_1800272_1800958_Meloidogyne_exigua_genomic
-----------------------------------------------------------------------------------------------------------------------------------------------------------------------------------------------------------------------------------------------------------------------------------------------------SVWMTVAMSL--H-----RFI----GVCFP---------YQ-----SGRV---LTA-----------------RNVKGII-----------------------------------------------------------GGVIL------TAVLFN-----ICRFFEVNNFV---------CWMEPIGVE----LPVL---------------------------------------------RMTEL-----RKNE-FYR-----------------------KLFYEWA-----YTLIM-------FV--VPFTILIAVNS----MVIGAIHSR--------KIH-------------------------------------------------------------AKLNVREGNGARKQELAKEISTSIMLVSIV-----IAFLLCNTL----------------------------------------------------------------------------------------------------------------------------------------------------------------------------------------------------------------------------------------------------------------------------------------------------
>28-frpr19Y41D4A8a1_contig00163_19121_22523_steinernema_feltiae_PRJNA353610
---------------------------------------------------------------------------------------------------------------------------------------------------------------Y-----------------------------------------------------------------------------------------------------YSAPLMYAL-MVLSQ--------TV-------SVWMTTTMSI--H-----RFI----GVCLP---------FK-----AGTV---LQK-----------------QKVKRAI-----------------------------------------------------------IIVVA------LSILFN-----TTRFFEVTISE--------VCYNPEIGAA----LPVL---------------------------------------------TATDL-----RMNE-IYR-----------------------KIFYEWA-----YTLIM-------FA--IPFTILIVVNS----CVICAVH--------------------------------------------------------------------------------------------------------------------------------------------------------------------------------------------------------------------------------------------------------------------------------------------------------------------------------------------------------------------------------------------------------------------------
>14-frpr19Y41D4A8a1_JANLNO010000010.1_1826613_1825422_Bradynema_listronoti_genomic
------------------------------------------------------------------------------FIGIVALP------FIVMGLLANAMSVRI-FS-----------HRYMR----QQP--VNW---------------------YLL--ILAI---SDS--VILLGAFFVLTLPRLGEI----------------LACWD-------------------ATAIY----------------------YSTPYMYSL-MTLAQ--------TV-------SVWMTAAMSL--H-----RFI----GVCLP---------YQ-----AGNI---LHT-----------------HNVRMLI-----------------------------------------------------------VVVLL------TSVIFN-----TTRFFEVQIVG--------VCHMEPINAE----LPVL---------------------------------------------RPTEL-----RTNV-LYR-----------------------KIFYEWA-----YTLIM-------FA--IPFTLLILVNG----AVIIAIEFR--------SRQ-----IHAQLN-------------------------------------------------------MYDDGARKQELAKEISTSIMLVAIV-----VAFLICNIL--------------------------------------------------------------------------VLI-----------------------------------------------------------------------------------------------------------------------------------------------------------------------------------------------------------------------
>5-frpr19Y41D4A8a1_GLAS_2652_9405_40972_steinernema_glaseri_PRJNA204943
---------------------------------------------------------------------------------------------------------------------------------------------------------------Y-----------------------------------------------------------------------------------------------------YSAPIMYAL-MTLAQ--------TV-------SVWMTTAMSV--H-----RFI----GVCIP---------FQ-----AGSI---LRQ-----------------KNVLRLI-----------------------------------------------------------VSVIA------ASVFFN-----ITRFFEVAVTE--------VCYMPEIDAE----LPVL---------------------------------------------RPTDL-----RLNE-TYR-----------------------KVFYEWA-----YTLIM-------FA--IPFTVLIVVNT----CVIIAVHSK--------LNV-------------------------------------------------------------------YDDEVRKQELAKEISTSIMLVAIV-----LAFLCCNTL----------------------------------------------------------------------------------------------------------------------------------------------------------------------------------------------------------------------------------------------------------------------------------------------------
>17-frpr2C05E741_JAAVTS010000372.1_94000_101524_Baylisascaris_ailuri_genomic
----------------------------------------------------------MKQCECHSISSPGDEVVFNFYAIVLFLPI-----MSTIGITTNLCSMYI-YS-------------RLP----KQS--TNR---------------------YLT--ALSI---SDF---VCVTGLLVIC-----------------------ADSFR--------------SYNHTVDQIW-V--------------------FLLPKFIPF-GMFFQ--------ML-------SVYITVIAAL--D-----CFI-SIFCICKT----------------MVLY---NTC-------------------ATKLI-----------------------------------------------------------WITVV------VTAAYN-----LIVFGELETVH---------CLQTELNVT----LYEL---------------------------------------------CPTEM-----RLNEDY-------------------------ISIYGYM-----YAAVM-------AF--VPFVLLVLLTA----GILVAISRK--------RYI------------------------------------------------------------------LLGSVKIAESVMDQSSSPTTLILVV-----ALFLLCNSV---SLVV---NIFDMISLISEA---------------------------------------MSMIMIDIGNLL-VVFNA--TA---NFFIY----IS-FSEA-YR-------------------------------------------------------------------------------------------------------------------------------------------------------------------------------------------
>19-frpr2_CALSFV010000124.1_115486_135367_-_parapristionchus_giblindavisi_genomic
-------------------------------------LPPTPLTLLLSPPPLLLPFPSYSCECLHEANPSPLAGAFNFNVIVLFLPI-----LSSIGIIFNILNIRI-FS--------------------RRQQSASV---------------------YLT--ALSS---SDL--GVCLAGIVVIS-----------------------ADSLR--------------AYNHFIDQIFV---------------------FLLPKTIPL-CLFFQ--------ML-------SVYITVLAAI--D-----CFL----SVTRE----------------PGRNTFHSYR-----------------RGLDTIS-----------------------------------------------------------IPILII-----FVVLYN-----FIQFWDLEAVE---------CKNPMTNAS-------------------------------------------------MFELCPTEF-----RLSE-GYV-----------------------TYYKGYL-----YGLLM-------AF--LPFLLLSTLTV----AILIAIRRM----------------------------------------------------------------------------RPNDLLHQDLCQPCDGSSPIVLLLVI-----LLFLICNIT---SLMV---NIFEIPLNSDLE-----------------------------------------ALLIDIGNLL-VVFNA--TA---NFFIY----YA--SDREFAKSL--------------------------KKIVLSTVHARLDIGYRDEDEDDQLHNTPI--------------------------------------------------------------------------------------------------------------------------------
>21-frpr2C05E741_CALZFC010000113.1_675172_674113_allodiplogaster_sudhausi_genomic
---------------------------------------------------------------------------------------------------------------------------------------------------------------------------SAR----------------------------------------------------------------------------------------------PL------------------------VWLVLAIAA------------------------------------------------------------------------------------------------------------------------------------------------YN-----VIQFWELEAVE---------CQLPSRNIS----VYEL---------------------------------------------CPSDL-----RLSEPY-------------------------VIYYGYA-----YAVSM-------AF--LPFFLLSAFTV----AILYQIRRR--------CFG-------------------------------------------------------------------------SSSDDAEQSNPTVLLLVI-----LLFLFCNIT---SLLV---NVFEMLEMLDVD---------------------------------------VQAILIDIGNLL-VVFNA--TA---NFLIY----F--YTDDSF--------------------------------------------------------------------------------------------------------------------------------------------------------------------------------------------
>22-frpr2C05E741_CALQYR010007438.1_146636_144912_Auanema_sp__JU1783
---------------------------------------------------------VMRGCECLHEPTDGVAGTANLIMIVCILPV-----ISLLGIILNFINITV-FS-----------DQRGT----AAK--------------------------YLT--ALSC---SDV---VCMAGIFVIC-----------------------SDSLR--------------AHSFFVDQLF-V--------------------FLLPKIIPL-GLFFQ--------ML-------SVYITVLAAF--D-----CFV----SVYGT----------------SVTT---ARG-----------------IWAPRVL-----------------------------------------------------------AVIVI------IVAFYN-----LVQFGDLQAIE---------CLHPDNFTL----YEL----------------------------------------------CPTEL-----RVSEAY-------------------------VVVYGYM-----YALSM-------AF--IPFVLLSILTV----GILSILRRN--------QDS------------------------------------------------------------------EKSIFGLDCSEAQEQSSTTVLLLVI-----FLFLACNVT---SLLV---NIFEMFHTLPVS---------------------------------------HEAILIDVGNFL-VVINA--TA---NFFIY----YL--SSPEYKSDV-------------------------------------------QRRFRRTIGRLSKRKPI----------------------------------------------------------------------------------------------------------------------------
>32-frpr2C05E741_CSP21.scaffold00956_37047_43259_caenorhabditis_parvicauda_PRJEB12595
------------------------------------------------------------------------------MLIIFLLPI-----ISTLGVILNLFNIVI-FC--------------EQ----KNT--AAK---------------------YLT--ALAC---SDV--GVCMAGIFVIC-----------------------SDSLR--------------AHSFLIDQIF-V--------------------FLLPKIIPL-GLFFQ--------ML-------SVYITVLAAF--D-----CFY----SVYRG-----NSGESK----------------------------R--SSWAPRVL-----------------------------------------------------------AFVVI------SVAAYN-----IVQFGDLQFQA-------IECMHPENYTL----FEL----------------------------------------------CPTEM-----RVSE-AYV-----------------------IIYKGYL-----YALSM-------AF--LPFVLLSALTI----SIIYMMRKQ--------TQV---------------------------------------------------------------------VKSEKLGKFHSQGSPTVLLLVV-----LLFLCCNMT---SLLV---NVFEMMK-----------------------------------------------------------------------------------------------------------------------------------------------------------------------------------------------------------------------------------------------------------------------------------
>17-frpr2C05E741_Cang_2012_03_13_00020_204627_247690_caenorhabditis_angaria_PRJNA51225
---------------------------------------------------MLNHTRVFNECQCLHEPIEGIAGYANLFLIVFSLPI-----ISFVGVVLNFFNIFI-FC--------------------EQKNTAAK---------------------YLT--ALSC---SDV--GVCMAGIFVIC-----------------------SDSLR--------------AHSFVIDQIFV---------------------FLLPKIIPL-GLFFQ--------ML-------SVYITVLAAF--D-----CFY----SVHRG---------SK------------CDN-----------------NRSTWAP--------------------------------------------------------RVLALVVI------SVAAYN-----IVQFGDLQAVE---------CMHPENYTL--------------------------------------------------FELCPTEM-----RLSE-LYV-----------------------QVYKGYL-----YALSM-------AF--LPFVLLSILTV----SIIIMLRKK--------DGM-------------------------------------------------------------------KKMEKSEMNNEDSGNNPVVLLLVV-----LLFLCCNLT---SLLV---NVFEMLKFQLKY--------------------------------------EVEAVLIDIGNFL-VVINA--TA---NFFVYMASSEE-FRHSFYRRIR--------------------------------------RLLRSKQRSGGMPIMHEQRLRFFNRQPIASSL------------------------------------------------------------------------------------------------------------------
>31-frpr2C05E741_Cbre_Contig71_502088_505327_caenorhabditis_brenneri_PRJNA20035
-----------------------------------------------------------------------------------------------------------------------------------------------------------------------C---EDY--------------------------------------------------------------------------------------------------------------GG-------------------N-----------------------------------------------------------------------------------------------------------------------------------------------------------------------------------------------------------------------------------------------------------------------------------------------------------NPVVLLLIV--------------------------------------------------------------------------------------------------------------------------FLFLCCNLT---SLLV---NVFEMLKFEMAF--------------------------------------KAEEVLIDIANFL-VVINA--TA---NFFVYMSSSEE-FQAVFYERIR-------------------------------------------KIRPKFTRLPLLHDHRTRLFNRNPVASSI----------------------------------------------------------------------------------------------------------------
>19-frpr2C05E741_CSP32.scaffold00154_545012_549901_caenorhabditis_sulstoni_PRJEB12601
---------------------------------------------------------------------------------------------------------------------------------------------------------------MLN---------HTV--AVMRECECLHEP----------------------IEGWA--------------------------------------------------------GVANL--------ML-------SVYITVLAAF--D-----CFY----SVYRG---------------------TKCEP-----------------GRSTWAP--------------------------------------------------------RVLALVVI------SVAAYN-----IVQFGDLQAIE---------CLHPDNYTL--------------------------------------------------FELCPTEM-----RVSE-TYV-----------------------IVYKGYL-----YALSM-------AF--LPFVLLTFLTV----SIIIMLRRK--------NET--------------------------------------------------------------------MGKTDKEDCDDGGNNPVVLLLVV-----LLFLCCNLT---SLLV---NVFEMLKFKMSF--------------------------------------EAEAVLIDIGNFL-VVINA--TA---NFFVYMGSSEE-FRASFYERMK------------------------------------------RMWRPKPTRLPLLQDHRIRLFNKNPIASSL----------------------------------------------------------------------------------------------------------------
>30-frpr2C05E741_Cbre_Contig32_86690_159392_caenorhabditis_brenneri_PRJNA20035
---------------------------------------------------MLNHTVVMRECECLHEPIEGYAGIANLLLIVVLLPL-----ISFVGVVLNFFNIFI-FC--------------------EQKNTAAK---------------------YLT--ALSC---SDFLKCHISGVCMAGIFVIC-------------------SDSLR--------------AHSFVIDQVFV---------------------FLLPKIIPL-GLFFQ--------ML-------SVYITVLAAF--D-----CFY----SVYCG---------TK------------CEP-----------------KRSTWAP--------------------------------------------------------RVLALVVI------SVAAYN-----IVQFGDLQAIE---------CLHPDNYTL--------------------------------------------------FELCPTEM-----RVSE-TYV-----------------------IVYKGYL-----YALSM-------AF--LPFVLLTFLTV----SIIVMLRRK--------NDS-------------------------------------------------------------------MDKAEKQDCEDDGGNNPVVLLLVV-----LLFLCCNLT---SLLV---NVFEMLKFKMAF--------------------------------------EAEAVLIDIGNFL-VVINA--TA---NFFVYMGSSEE-FRAAFYERIR------------------------------------------RIWRPKSTRLPLLHDHRIRLFNRNPVASSI----------------------------------------------------------------------------------------------------------------
>22-frpr2C05E741_CSP26.scaffold01382_118440_123653_caenorhabditis_zanzibari_PRJEB12596
--------------------------------------------------------------------------------------------------------------------------------------------------------------------MLNH--------TVVMRECECLHEP---------------------IEGYA--------------------------------------------------------GIANL--------ML-------SVYITVLAAF--D-----CFY----SVYCG---------TK------------CEP-----------------KRSTWAP--------------------------------------------------------RVLALVVI------SVAAYN-----IVQFGDLQAIE---------CLHPDNYTL--------------------------------------------------FELCPTEM-----RVSE-TYV-----------------------IVYKGYL-----YALSM-------AF--LPFVLLTFLTV----SIIVMLRRK--------NDS-------------------------------------------------------------------MDKAEKQECEDDGGNNPVVLLLVV-----LLFLCCNLT---SLLV---NVFEMLKFKMAF--------------------------------------EAEALLIDIGNFL-VVINA--TA---NFFVYMGSSEE-FRASFYERIR------------------------------------------KIWRPKSTRLPLLHDHRIRLFNRNPVASSI----------------------------------------------------------------------------------------------------------------
>30-frpr2C05E741_Scaffold1355_1090816_1097615_heterorhabditis_bacteriophora_PRJNA13977
------------------------------------------------------------------------------IMIIGFLPL-----ISILGVVLNLVNIII-FS--------------------TQRNTAAK---------------------YLT--ALSC---SDV--GVCMAGVFVIC-----------------------TDSLR--------------AHSFFVDQLFV---------------------FLLPRIIPL-GLFFQ--------ML-------SVYITVLAAF--D-----CFV----SVQRGPNA--------------------CGT---------------RSTWAPRLL-----------------------------------------------------------ACVVI------SVAIYN-----IVQFADLQAVE---------CMHPDNYTI--------------------------------------------------FELCPTEL-----RISE-TYI-----------------------VVYKGYM-----YAISM-------AF--IPFVLLTVLTI----GILSMLRRR--------QQI--------------------------------------------------------------------------AKTEKDQSSPIVLLLVI-----VLFLACNAT---SLLV---NVFEMLKIRLGP--------------------------------------SADAILIDVGNVL-VVINA--TA---NFFVY----YC-SSKE-YKSAV---------------------------------------RLRFLTPRKAVDLLAARTNVDFV--------------------------------------------------------------------------------------------------------------------------
>22-frpr2C05E741_JAHQIW010007134.1_32950_19166_Parelaphostrongylus_tenuis_genomic
----------------------------------------------------------MRECECLNEPTDGVAGISNLVLVISILPI-----LAIIGVFLNFLNIVV-FS--------------LQ----RNT--AAR---------------------YLT--ALSC---SD---VVCVAGVVVIF-----------------------ADSLR--------------ARAYVVDQLF-V--------------------FLLPKLIPL-GLFFQ--------ML-------SVYITVLAAF--D-----CFI----SVMGP----------------EAHH---SRS-----------------TWAPRVL-----------------------------------------------------------AMVVI------TVAGYN-----VVQFADLEAIE---------CMHPDNYTL----YEL----------------------------------------------CPTEL-----RISETY-------------------------VVVYGYM-----YALSM-------AF--IPFVLLSILTI----GILYMLRKR--------QQN------------------------------------------------------------------TGKVMCEYESEKEDQGSPVVLLLVI-----ALFLACNVT---SLLV---NIFEMLKDLGDA---------------------------------------ASAILIDVGNFL-VVVNA--TA---NFFVY----WG-SSRE-YKTAV--------------------------RRLVR---------------------------------------------------------------------------------------------------------------------------------------------------------
>24-frpr2C05E741_DICVIVDFT_Contig776_13599_22209_dictyocaulus_viviparus_PRJNA72587
------------------------------------------------------------------------------VLIISVLPI-----IGGIGVFLNLLNITV-FS--------------LQ----RST--GAK---------------------YLS--ALSC---SDV--GVCMAGMVVIF-----------------------TDSLR--------------ARSFVVDQMF-V--------------------FLLPKLIPL-GLFFQ--------ML-------SVYITVLAAL--D-----CFVSAVECLHPD-----------------------------------------------------------------------------------------------------------------------------------NYTLYEL---------------------------------------------------------------------------CPTEL-----RISE-LYV-----------------------IVYKGYL-----YALSM-------AF--IPFILLTALTL----GIVLMLRNK--------QED--------------------------------------------------------------------------------SEKIMLLLLVI-----VLFLACNVT---SLLV---NIFEMLK-----------------------------------------------------------------------------------------------------------------------------------------------------------------------------------------------------------------------------------------------------------------------------------
>3-frpr5C56A33a1_ACAC_contig0000018_110341_145277_angiostrongylus_cantonensis_PRJEB493
--------------------------------------------------------------------------------------------VCLKSFSKTYCTIRR-AK------------------------------------------------------QICF--------SVMVASI------------------------------------------------------------------------------LYNSLRFPQ--FNLR--------KC----------FHDTSGV--S------------SVAHK---------NT------------------------------------------------------------------------------------------------------------------------TSNYYQKQSHC----------------------------------------------------------------------------------------------------------------QGYSDHF-----QDQVI-------EI--CPTSLFFTINM----AYNVY---------------------------------------------------------------------------------------------------------------LYMIMCLIQ---ALIV---NLIETFFDPDPL---------------------------------------LLNLLSDASNFL-VVLNS--SV---NCVIY----FV-FNNI-YREIF--------------------------SITHESPVWQPLTQCSLQNMKWPFATRWLAEVNILEGGEDDRRPHIVVKPF------------NDVADKGSMSITAL---------------------------------------------------------------------------------
>40-frpr5C56A33a1_nDv.1.0.scaf02815_4306_10772_dictyocaulus_viviparus_PRJEB5116
--------------------------------------------------------------------------------------------VCWKSLSKDYCTIRK-AK-------------------------------------------------QIC--------------LLVLVGSILYN-----------------------------------------------------------------------------SLRFPQ--FNLR--------KC----------FHDTSGV--K-----QII----EICP------------------------------------------------------------------------------------------------------------------------------------TSLFFAIN-------------------------------------------------------------------------------------------------------------------MVYNVYL-----YMVLM-------TL--LPFLFLLCLNT----IIVLRQNID--------TPP-----ENEMRCSTKVDP-------------------------------------------------ADSLLKPSSPAPNSGDETITMIMVV-----ILFLACNTL----------------------------------------------------------------------------------------------------------------------------------------------------------------------------------------------------------------------------------------------------------------------------------------------------
>29-frpr5C56A33a1_RSKR_contig0000035_17492_47612_rhabditophanes_kr3021_PRJEB1297
---------------------------------------------------------------------------FNFIVIIISLPC-----VSVCGLASNVVNFYI-YS------------RPSMA---KSS--SNT---------------------YLL--ALSC---SDW--LVVITGVFIFW-----------------------IDSAR--------------SYIPALAQAP----------------------YSTVYALPF-GYMAQ--------TN-------SIYFTVAAAI--D-----CY------------------------------------------------------------------------------------------------------------------------------------------------------------------------------------------------------------------------------------------------------------------------------------FNVLM-------TL--LPFMFLLVLNA----FIVAKQSTK-----------------------------------------------------------------KNDDQLPHNGLEKKISIPLETSKDESTGDTITLIMVV-----VLFLLCNFL---SLFV---NLIETFFEPDPL---------------------------------------LLNLLSDASNFL-VIFNS--SV---NSIIY----VT-FNEK-YRQLF---------------------------------------------------KELPSEPSSPIWKPQTVQNQ-----------------------------------------------------------------------------------------------------------------
>21-frpr5C56A33a1_ACRNAN_scaffold11386_2925_7913_acrobeloides_nanus_PRJEB26554
-----------------------------------------------------------------------------LIVCWKSISS------------------------------------------------------------------------HYCTVKRAR--------QIVASIVFLSI--------------------------------------------------------------------------VYNSLRFPQ--FNLR--------KCL------HEGSQVIITI--------IFF----QMKYN---------------------------------------------------------------------------------------------------------------------------FYN------NTKIEFVIEI-----------------------------------------------------------------------CPTTL----------FFTVN---------------------TIYNVYM-----YMVLM-------TL--LPFLFLLILNA----FIVVKQSFT--------PPR-----STENRKS----------------------------------------------CTLSGIQFTNRCKSACESQDGSKDDTITMIMVV-----VLFLCCNTL---ALLV---NIIETFFDPDPL---------------------------------------LLNLLSDASNFL-VIFNS--SV---NCIIY----LI-FNKE-YRELF----------------------------------------------RTHSPIWKPLTS------------------------------------------------------------------------------------------------------------------------------
>43-frpr5C56A33a1_NXFT01000205.1_13385_17792_meloidogyne_graminicola_PRJNA411966
---------------------------------------------------------------VCWRKILQFHCTIKKAKKIIIF-------IIICSIIYNSLRFPQ-FN-------------------------------------------------LRKCIHNGS---GEM--IIEICPTYLFYYIN-----------------------------------------TIYNVYLY----------------------MFVMTLFPF--FILL--------LL-------NLLIIFRKSI--NSKYNNKQL-----------------------------------------------------KKKKRF---------------------------------------------------------------------------------LNKFFKLNLKY--------------------------------------------------------------------------------------NYL-----------------------IKLFLFN-----FNNTI-------NFFLINLIFYFIKKL----NFFFYKIKN-----------------------------------------------------------------------------------------------LILYFVV-----ILFLCCNTL---SLIV---NLIETFFEPDPL---------------------------------------LLNLLSDASNFL-VVFNS--SV---NCVIY----LI-FNKE-YREVF----------------------------------------------------------------------------------------------------------------------------------------------------------------------------------------
>30-frpr5C56A33a1_scaffold1224_cov75_4890_9413_meloidogyne_arenaria_PRJNA340324
-------------------------------------------------------------------------------------------------------------------------------------------------------------------------------------------------------------------VCWR----------------------------------------------KQSPFHCTI--KKAK--------NI--------IYLIIICSI-----------------------------------------------------------------------------------------------------------------------------------------------IYN-----SLRFPQFNLRK----------------------------------------------------------------------------------------------------------------CIHDGSG------DMII-------EI--CPTYLFYHINT------------------------------------------------------------------------------------------------------------------------------------------------IYNPDPL---------------------------------------LLNLLSDASNFL-VVFNS--SV---NCVIY----LI-FNKE-YREVF----------------------------------------------------------------------------------------------------------------------------------------------------------------------------------------
>29-frpr5C56A33a1_scf7180000986756_57318_87942_diploscapter_coronatus_PRJDB3143
--------------------------------------------------------------------------------------------EQMIEICPTILFSMI-----------------------NTV--YNV---------------------YMY--------------MVLM---------------------------------------------------------------------------------TLLPFFFLL--------------CL-------NAIIVMRQNA-------------------------------------------------------------------------------------------------------------------------------------------------------AQGNGNLESEN--------------------------------------------------------------------------------------LYK-----------------------KFFFKCN-----------------LV--GTIPRMNCYKP----------------------------------------------------------------------------------------------------TVGNGDDTVTMIMVV-----VLFLCCNTL---ALIV---NVVEKFFEPNAI---------------------------------------FLNLITDASNFL-VIFNS--SV---NCIIY----YV-FNRI-YRDLF---------------------------------------------TGRESPIWQPLTQRSLPNFEWPGRK------------------------------------------------------------------------------------------------------------------
>30-frpr5C56A33a1_scf7180000986750_463153_494372_diploscapter_coronatus_PRJDB3143
--------------------------------------------------------------------------------------------VCWHSLSKDYCTV-------------------------ARAKQICY---------------------TIV--VVSI--------MYNSLRLPQFNLRKC-------------------FHETS--------------GVSFEILYLY----------------------VPHPSLFPL-CILIG-------------------YSNSGIIL-QE-----QMI----EIC-------------------------------------------------------------------------------------------------------------------------------------PTTLFSMIN------------------------------------------------------------------------------------------------------------------TVYNVYM-----YMVLM-------TL--LPFFFLLCLNA----IIVMRQNAAQGNGNLESENL---------------------------------------------------YKKFFNPKMNNFTNELLKSPMTVKPTVGNGDDTITMIMVV-----VLFLCCNTL---ALIV---NVVERFFEPNAI---------------------------------------FLNLITDASNFL-VILNS--SV---NCIIY----YV-FNRI-YRDLFTGRESPIWQPLTQRSLPNFEWPGRKISSCRPMARWLAEVNIVDNEVSEQRPHILVKPIRESSDRPSRASRTEDSISITAL--------------------------------------------------------------------------------------------------------
>7-frpr5C56A33a1_scaffold1758_13830_45120_diploscapter_pachys_PRJNA280107
---------------------------------------------------------------------------------------------------------------------------------------------------------------------------------------------------------------------------------------------------------------------EQMIEICPT-----------------------TLFSMI------N-------------------------------------------------------------------------------------------------------------------------------------------------------------------------------------------------------------------------------------------------------------------------------TVYNVYM-----YMVLM-------TL--LPFFFLLCLNA----IIVMRQNAA--------QGN------------------------------------------------------------GNLESENLYKKFCFKPTVGNGDDTITMIMVV-----VLFLCCNTL---ALIV---NVVERFFEPNAI---------------------------------------FLNLITDASNFL-VIFNS--SV---NCIIY----YV-FNRI-YRDLF-------------------------------------------SQAGRESPIWQPLTQRSLPNFEWPGRK------------------------------------------------------------------------------------------------------------------
>21-frpr5C56A33a1_ASIM_scaffold0000430_5084_12240_anisakis_simplex_PRJEB496
--------------------------------------------------------------------------------------------VCWHSIASSYCTV-------------------------RRAKQINT--------------------------CIAI--------CSIIYNSL-----------------------------------------------------------------------------RFPQFNLRK-CFXDH-----------------SVWISGSTFQRKH-----FYT----QTKDP-------------------------------------------------------------------------------------------------------------TMISI------LGISFQ-----LHAKRSVIIIE----------------------------------------------------------------------ICPTSL----------FFTVN---------------------TIYNVYM-----YMVLM-------TL--LPFLFLLILNA----IIVYRQSRSAQHAEKRFSSE------------------------------------------------------------------KQPLKMDANNAQGASDGTITMIMVV-----VLFLCCNTL---ALIV---NIIETFFEPDTL---------------------------------------LLNFLTDGSNFL-VIFNS--SV---NCLIY----LI-FSTE-YREVF----------------------------------------------------------------------------------------------------------------------------------------------------------------------------------------
>25-frpr5C56A33a1_contig798_0_18042_setaria_digitata_PRJNA479729
---------------------------------------------------------------------------------------------------------------------------------------------------------------EIC----------------------------------------------------------------------------------------------------PTPLFFAI-----------------------------------N-------------------------------------------------------------------------------------------------------------------------------------------------------------------------------------------------------------------------------------------------------------------------------TIYNVYM-----YMVLM-------TL--LPFLFLSILNA----IIVVQQSSK--------SQA--------------------------------------------------------IVLDFNSFFFFFFEIFEILKVSDRSDDTITMIMVV-----VLFLCCNIL---ALIV---NVIETFFQPSTL---------------------------------------LLNFFTDASNFL-VILNS--SI---NCLIY----YN-FNKE-YKNIV----------------------------------------------------------------------------------------------------------------------------------------------------------------------------------------
>3-frpr5C56A33a1_scf7180000006944_1_278662_310500_loa_loa_PRJNA246086
---------------------------------------------------------------------------------------------------------------------------------------------------------------EIC----------------------------------------------------------------------------------------------------PTPLFFAI-----------------------------------N-------------------------------------------------------------------------------------------------------------------------------------------------------------------------------------------------------------------------------------------------------------------------------TIYNVYM-----YMVLM-------TL--LPFLFLSILNA----IIVVQQSSV---------------------------------------------------------------------------------FSVVLGLCDGSDDSITMIMVV-----ILFLCCNIL---ALIV---NVIETFFEPSTL---------------------------------------LLNFLTDTSNFL-VILNS--SV---NCLIY----YT-FNKE-YKEVF--------------------------VNTATKRWIAEIQIEHRKESDTSHSRIYVLPLQKYIAKNVSITTL-----------------------------------------------------------------------------------------------------------------
>39-frpr5C56A33a1_WBA_contig0000025_17621_50526_wuchereria_bancrofti_PRJEB536
----------------------------------------------------------------------------------------------------SASYCTI-----------------------RRACEINT--------------------------CITV--------CSIIYNSLRFP------------------------------------------QFNLRKCL------------------------HGSSEICPT-----------------------SLFFAINTIY--N-----VYM---------------------------------------------------------------------------------------------------------------------------------YMVLMT-----LLPFLFLSILN----------------------------------------------------------------------------------------------------------------AIIVVQQ-----SSVFF-----------LQFIFMTCIMKKLKISVFVHILSS--------ASL--------------------------------------------------------------GHITNTMLQPTDRNGTIGSDDSITMVMVV-----ILFLCCNIL---ALIV---NVIETFFEPSTL---------------------------------------LLNFLTDTSNFL-VVLNS--SI---NCLIY----YT-FNKE-YKKVF--------------------------ADTVTKRWVAEIQIEHRNESDTLHPRIYVLPLRKYVVRNVSITTL-----------------------------------------------------------------------------------------------------------------
>29-frpr5C56A33a1_BPAG_scaffold0000375_2114_28907_brugia_pahangi_PRJEB497
----------------------------------------------------------------------------------EICP------TSLFFAINTIYNVYM----------------------------------------------------YMV--------------LMTLLPFLFLS------------------------------------------------------------------------------ILNAI--IVVQ--------QS-------SVFFLFLDIFVKK-----KLI-----------------------------------------------------------------------------------------------------------------------------------------------------------------------------------------------------------------------------------------------------------------------------------INLLL-----------VKFKLLISLSL------------------------------------------------------------------------------------------------------IGSDDSITMVMVV-----ILFLCCNIL---ALIV---NVIETFFEPSTL---------------------------------------LLNFLTDTSNFL-VVLNS--SI---NCLIY----YT-FNKE-YKEVF--------------------------------------DDTVTKRWVAEIQIEHRNESDTLHPRIYVLPLRKYIVRN------------VSITTL-----------------------------------------------------------------------------------------
>34-frpr5C56A33a1_BTMF_scaffold0000142_0_20113_brugia_timori_PRJEB4663
----------------------------------------------------------------------------------------------------------------------------------SAS--------------------------YCT--IRRA---CEINTCITVCSIIYNS-----------------------LRFPQ----------------------------------------------FNLRKCLHGSSKLLK--------KC-------------------H-----CFR---------------------------------------------------------------------------------------------------------------------------------RITQLN-----LLTFQEIIVEI-----------------------------------------------------------------------CPTSL----------FFAIN---------------------TIYNVYM-----YMVLM-------TL--LPFLFLSILNA----IIVVQQSSVFFLFLDIFVKK-----------------------------------------------------------KLIINLLLVKFKLLISLSLIGSDDSVTMVMVV-----ILFLCCNIL---ALIV---NVIETFFEPSTL---------------------------------------LLNFLTDTSNFL-VVLNS--SI---NCLIY----YT-FNKE-YKEVF--------------------------DDTVTKRWVAEIQIERRNESDTLHPRIYVLPLRKYIVRNVSITTL-----------------------------------------------------------------------------------------------------------------
>39-frpr5C56A33a1_nAv.1.0.scaf02271_4581_10311_acanthocheilonema_viteae_PRJEB1697
------------------------------------------------------------------------------------------------------------AS-------------------------------------------------YCTIRRACE---INT--CITVCSII--------------------------YNSLR----------------------------------------------------FPQ--FNLR--------KC----------LHAGSKV--------KII----VEICP-----------------------------------------------------------------------------------------------------------------------------------TSLFFAIN-------------------------------------------------------------------------------------------------------------------TIYNVYM-----YMVLM-------TL--LPFLFLSILNA----IIVVQQSSV--------LSI-----FPDIFRRS----------------------------------------DSLGHVNNTMLQSTGGKMLDRSGEAAESDNSITMIMVV-----ILFLCCNIL---ALIV---NVIETFFEPSTL---------------------------------------LVNFLTDTSNFL-VILNS--SI---NCLIY----YT-FNKE-YKKVF----------------------------------------------------------------------------------------------------------------------------------------------------------------------------------------
>13-frpr5C56A33a1_EEL_scaffold0000355_7740_40143_elaeophora_elaphi_PRJEB502
--------------------------------------------------------------------------------------------ASYCTI--------------------------------RRACEINT--------------------------FITV--------CSIIYNSLRFPQF------------------------------------------------------------------------NLRKCLHSGSKVIFK-----------------SFYLSKISHL-VE-----III----EICP------------------------------------------------------------------------------------------------------------------------------------TSLFFAIN-------------------------------------------------------------------------------------------------------------------TIYNVYM-----YMVLM-------TL--LPFLFLSILNA----IIVVQQSSV-------------------------------------------------------------------------------LSTFLDTFVTAGSDDSITMIMVV-----ILFLCCNIL---ALVV---NVIETFFEPSTL---------------------------------------LLNFLTDTSNFL-VILNS--SI---NCLIY----YT-FNKE-YRKVF------------------------PMRKRWIAEIQIEHRNESDISHPHIYVLPLRKYLTRNVSITTL---------------------------------------------------------------------------------------------------------------------
>37-frpr5C56A33a1_CSP38.scaffold00109_60628_93974_caenorhabditis_quiockensis_PRJEB11354
------------------------------------------------------------------------------------LPI-----LSVFGVFTNIINIFL-YTRKQVVRLLYFCEHFRL----ENS--ANT---------------------YLL--FLAC---SDF--MVILTGLFIFW-----------------------IDSAR--------------SYIPELERAP----------------------YTTVYTLPF-GYMAQ--------TC-------SIYFTVAAAV--D-----CFV----NKDYY-----------------------CSV-----------------RRAKQIC-----------------------------------------------------------IVIVV------LSIMYN-----SLRFPQFNLRK---------CFNEDTRDM-------------------------------------------------VIEICPTTL----------FYTIN---------------------SVYNIYM-----YMVLM-------TL--LPFFFLLCINA----IIVKRQSRQ--------------------------------------------------------------------------------SSDAEPKNEGTSDDTITMIMVV-----ILFLACNTL---ALVV---NIIENFAEPSAV---------------------------------------LLNCLTDTSNFL-VIFNS--SV---NCIVY----YI-FNVD-YREMF---------------IMYSKTLISLISDEYCCCFKRRSRHYSSYQPVSTRLVFDRVSSPIWQPITSRALPNVDWPNTYNPSNVEDEIDSGWDDGSQLSSRTPKRWIAEVNIVDCEHRGGGRQPHIYVRPLANFPTNDTISITAL----------------------------------------
>29-frpr5C56A33a1_CSP31.scaffold00961_34368_65633_caenorhabditis_uteleia_PRJEB12600
---------------------------------------------MVLEWEENQNSTKCLCPDIQREDYSPFFEWANLLTIILALPV-----LSVFGVLTNIINVFL-YT------------RKRL----QNS--ANT---------------------YLL--FLAC---SDF--MVIVTGLFIFW-----------------------IDSAR--------------SYIEELKQAP----------------------YTTVYTLPF-GYMAQ--------TC-------SIYFTVAAAV--D-----CFV----NVCWS--------------SQAKHY---CTV-----------------RRAKQIC-----------------------------------------------------------ISIVV------ASVMYN-----SLRFPQFNLRK---------CINDQTQQQ-------------------------------------------------IIEICPTTLFITIN-------------------------------SVYNIYM-----YMVLM-------TL--LPFFFLLCINA----IIVKRQASA--------KTD-----------------------------------------------------------------------GTAPKNEGSSDDTITMIMVV-----ILFLACNTL----------NNQNGNSSTKLI-----------------------------------------LPSLDLNRCDQASFAESECA---VSPIWQPLTTRNLPNVDWPNTY------------------------DPPNVDDEIDSGWDDSSQISSRTPKRWVTEVVEDGQDRRPHIFVRPLPHTDNISITAL------------------------------------------------------------------------------------------------------
>34-frpr5C56A33a1_Cjap.Contig18113_254653_284820_caenorhabditis_japonica_PRJNA12591
---------------------------------------------MILEWEGSENSTECLCSDIQRDDYSPFFEWANYLTIILALPI-----LSIFGVLTNIINVFL-YT------------RKRL----QNS--ANT---------------------YLL--FLAC---SDF--MVIVTGLFIFW-----------------------IDSAR--------------SYIPELTQAP----------------------YTTVYTLPF-GYMAQ--------TC-------SIYFTVAAAV--D-----CFV----NVCWA---------SH-----SKHY---CTV-----------------RRAKQIC-----------------------------------------------------------ISIVV------VSIMYN-----SLRFPQFNLRK---------CFNDITNEQ----VIEI---------------------------------------------CPTSLFVTIN-------------------------------SVYNIYM-----YMVLM-------TL--LPFFFLLCINA----IIVKRQSKA--------KTD-------------------------------------------------------------EAAPKNE----------GTSDDTITMIMVV-----ILFLACNTL---ALVV---NFIENFTEPSPV---------------------------------------LLNFLSDTSNFL-VVFNS--SV---NCIIY----FI-FNQD-YRNVF-------KIYWKK--------LKRVLYDEYCCCVSSGRRNYAAYQPVSTRLTIDKNLNGTSTTKLILPSFDLNRSDQ------------ASFAESESTSSPIWQPLTTRNLPNVDWPNIDDDVDSGWDDGSQVKMQISSRTPKRWLAEVNIVDMESSEGRHPRIYVRPLNQLPNNNETISITAL
>32-frpr5C56A33a1_CSP40.scaffold00267_608673_641021_caenorhabditis_tribulationis_PRJEB12608
---------------------------------------------MILDWEGSENSTECLCSDIQRDDYSPFFEWANYLTIILALPI-----LSVFGVLTNIINVFL-YT------------RKRL----QNS--ANT---------------------YLL--FLAC---SDF--MVIVTGLFIFW-----------------------IDSAR--------------SYIPELTQAP----------------------YTTVYTLPF-GYMAQ--------TC-------SIYFTVAAAV--D-----CFM----NVCWA---------SQ-----AKFY---CTV-----------------RRAKEIC-----------------------------------------------------------ISIVV------LSILYN-----SLRFPQFNLRK---------CFNDITKEE----VIEI---------------------------------------------CPTSLFVTIN-------------------------------SVYNIYM-----YMVLM-------TL--LPFFFLLCINA----IIVKRQSKA--------KSD-------------------------------------------------------------GSAPKNE----------GTSDDTITMIMVV-----ILFLACNTL---ALVV---NFIENFTEPSPV---------------------------------------LLNFLSDTSNFL-VVFNS--SV---NCIIY----FI-FNQD-YRDVF-------KMYWKK------VKRVLVEEYCCCCASSGGSRNYAAYQPVSTRLVIDKVQNGSSSTKLILPSLDLNKSDQ------------ASFAESESAASPIWQPLTTRNLPNVDWPNIDDDIDSGWDDGSQMKMQISSRTPKRWLAEVNIVSVESSEGRHPSIFVRPLNHLPNNETISITAL-
>20-frpr5C56A33a1_CSP26.scaffold00106_5391_38218_caenorhabditis_zanzibari_PRJEB12596
------------------------------------------MILDWEGSENSTECLCSDIQRDDYSPFFEKFSRANYLTIILALPI-----LSVFGVLTNIINVFL-YT------------RKRL----QNS--ANT---------------------YLL--FLAC---SDF--MVIVTGLFIFW-----------------------IDSAR--------------SYIPELTQAP----------------------YTTVYTLPF-GYMAQ--------TC-------SIYFTVAAAV--D-----CFM---NFVCWA---------SQ-----AKFY---CTV-----------------RRAKEIC-----------------------------------------------------------ISIVV------LSILYN-----SLRFPQFNLRK---------CFNDITKEE-------------------------------------------------VIEICPTSLFVTIN-------------------------------SVYNIYM-----YMVLM-------TL--LPFFFLLCINA----IIVKRQSKA--------KSD-----------------------------------------------------------------------GSAPKNEGTSDDTITMIMVV-----ILFLACNTL---ALVV---NFIENFTEPSPV---------------------------------------LLNFLSDTSNFL-VVFNS--SV---NCIIY----FI-FNQD-YRDVF-------------KMYWKKVKRVLVEEYCCCCVSSGGSRNYAAYQPVSTRLVIDKVQNGSSSTKLILPSLDLNKSEQ------------ASFAESESAASPIWQPLTTRNLPNVDWPNIDDDIDSGWDDGSQMKMQISSRTPKRWLAEVNIVDVESSEGRHPRIYVRPLNQLPNNETISITAL-
>43-frpr5C56A33a1_Cbre_Contig2926_0_9925_caenorhabditis_brenneri_PRJNA20035
---------------------------------------------MILEWEGDENSTECLCSDIQRDDYSPFFEWANYLTIIMALPV-----LSVFGVLTNIINVFL-YT------------RKRL----QNS--ANT---------------------YLL--FLAC---SDF--MVIVTGLFIFW-----------------------IDSAR--------------SYIPELTHAP----------------------YTTVYTLPF-GYMAQ--------TC-------SIYFTVAAAV--D-----CFV----NVCWA---------SQ-----AKHY---CTV-----------------HRAKQIC-----------------------------------------------------------ISIVI------VSIMYN-----SLRFPQFNLR-----------------------------------------------------------------------------------------------------------------RCFNDIT-----KEQVI-------EI--CPTSLFVTINS--------------------------------------------------------------------------------------------------------------------------------------------------------------------------------------------------------------------------VY---N-----------------------------------------------------------------------------------------------------------------------------------------------------------------------------------------------------
>20-frpr5C56A33a1_CSP39.scaffold02324_20621_52213_caenorhabditis_waitukubuli_PRJEB12602
---------------------------------------------MILEWEGSENSTECLCSDIQRDDYSPFYEWANYLTIILALPI-----LSVFGVLTNIINVFL-YT------------RKRL----QNS--ANT---------------------YLL--FLAC---SDF--MVIVTGLFIFW-----------------------IDSAR--------------SYIPELTQAP----------------------YTTVYTLPF-GYMAQ--------TC-------SIYFTVAAAV--D-----CFV--NFQVCWA---------SH-----AKHY---CTV-----------------RRAKQIC-----------------------------------------------------------VSIVV------VSIMYN-----SLRFPQFNLRK---------CFNDITNEQ----VIEI---------------------------------------------CPTSLFVTIN-------------------------------SVYNIYM-----YMVLM-------TL--LPFFFLLCINA----IIVKRQSKA--------KSD-------------------------------------------------------------ETTPKNE----------GTSDDTITMIMVV-----ILFLACNTL---ALVV---NFIENFTEPSPV---------------------------------------LLNFLSDTSNFL-VVLNS--SV---NCVIY----FI-FNQD-YREMF----------KLY-----WKKLKRVLYDEYCCCCHSGSRNYSAYQPVSTRLVIDKSQNGNSSTKLILPSLDLNRSDQ------------ASFAESESAASPIWQPLTTRNLPNVDWPNIDDDIDSGWDDGSQLKMQISSRTPKRWLAEVNIVDVESSEGGRHPRIYVRPLNQLPQNETISITAL
>27-frpr5C56A33a1_CSP28.scaffold3344_cov80_16843_48849_caenorhabditis_panamensis_PRJEB28259
---------------------------------------------MILEWEGSENSTECLCSDIQRDDYSPFYEWANYLTIILALPI-----LSVFGVLTNIINVFL-YT------------RKRL----QNS--ANT---------------------YLL--FLAC---SDF--MVIVTGLFIFW-----------------------IDSAR--------------SYIPELTQAP----------------------YTTVYTLPF-GYMAQ--------TC-------SIYFTVAAAV--D-----CFV----NVCWA---------SH-----SKHY---CTV-----------------RRAKQIC-----------------------------------------------------------VSIVV------VSIMYN-----SLRFPQFNLRK---------CFNDITNEQ-------------------------------------------------VIEICPTSLFVTIN-------------------------------SVYNIYM-----YMVLM-------TL--LPFFFLLCINA----IIVKRQSKA--------KSD-----------------------------------------------------------------------ETTPKNEGTSDDTITMIMVV-----ILFLACNTL---ALVV---NFIENFTEPSPV---------------------------------------LLNFLSDTSNFL-VVFNS--SV---NCVIY----FI-FNQD-YREMF---------------QLYWKKLKRVLYDEYCCCCHSGSRNYAAYQPVSTRLVIDKSQNGNSSTKLILPSLDLNRSDQ------------ASFAESESAASPIWQPLTTRNLPNVDWPNIDDDIDSGWDDGSQMKMQISSRTPKRWLAEVNIVDVESSDGRHPRIYVRPLNQLPQNETISITAL-
>28-frpr5C56A33a1_scaffold_6_718722_751125_caenorhabditis_latens_PRJNA248912
---------------------------------------------MILEWEGSENSTECLCSDIQRDDYSPFFEWANYLTIILALPI-----LSVFGVLTNIINVFL-YT------------RKRL----QNS--ANT---------------------YLL--FLAC---SDF--MVIVTGLFIFW-----------------------IDSAR--------------SYIPELTQAP----------------------YTTVYTLPF-GYMAQ--------TC-------SIYFTVAAAV--D-----CFV----NVCWP-----------------SHAKHYCTV-----------------RRAKQIC-----------------------------------------------------------ISIVV------VSIMYN-----SLRFPQFNLRK---------CFNDITKEQ-------------------------------------------------VIEICPTSLFVTIN-------------------------------SVYNIYM-----YMVLM-------TL--LPFFFLLCINA----FIVKRQSKA-------------------------------------------------------------------------------KTDETAPKNEGTSDDTITMIMVV-----ILFLACNTL---ALVV---NFIENFTEPSPV---------------------------------------LLNFLSDTSNFL-VVFNS--SV---NCIIY----FI-FNQD-YRDVF--------------KMYWKKLKRVLYEEYCCCCVPAGSRNYSAYQPVSTRLVIDKKFQTQNGSSSTKLILPSLDLNR---------SDQASFAESESAASPIWQPLTTRNLPNVDWPNIDDDIDSGWDDGSQMKMQISSRTPKRWLAEVNIVDMESSEGRHPRIYVRPLNHLPNNETISITAL-
>5-frpr5C56A33a1_Scaffold524_29633_62780_caenorhabditis_tropicalis_PRJNA53597
---------------------------------------------MILEWEGSENSTECLCSDIQRDDYSPFFEWANYLTIILALPI-----LSVFGVLTNIINVFL-YT------------RKRL----QNS--ANT---------------------YLL--FLAC---SDF--MVIVTGLFIFW-----------------------IDSAR--------------SYIPELTQAP----------------------YTTVYTLPF-GYMAQ--------TC-------SIYFTVAAAV--D-----CFV----NVCWA---------SH-----SKHY---CTV-----------------RRAKQIC-----------------------------------------------------------VSIVV------VSIMYN-----SLRFPQFNLRK---------CFNDITKEQ----VIEI---------------------------------------------CPTSLFVTIN-------------------------------SVYNIYM-----YMVLM-------TL--LPFFFLLCINA----IIVKRQSRA--------KTD----------------------------------------------------------------------ESTAPKNEGTSDDTITMIMVV-----ILFLACNTL---ALVV---NFIENFTEPSPV---------------------------------------LLNFLSDTSNFL-VVFNS--SV---NCIIY----FI-FNQD-YRDVF----------KLYWKKLKRKLKRVLYEEYCCCCVPAASRNYSAYQPVSTRLVIDKAQNGNSTTKLILPSLDLNRSDQ------------ASFAESESAASPIWQPLTTRNLPNVDWPNIDDDIDSGWDDGSQMKMQISSRTPKRWLAEVNIVDVESSQGRHPRIYVRPLNQLPNNETISITAL-
>38-frpr5C56A33a1_PgR024_1138739_1149050_parascaris_univalens_PRJNA386823
---------------------------------------------------------------------------FNYVLIIVALPT-----LSVFGVATNIVNVFI-YS------------RKRL----RS---------------------------YIPELARAP---------------------------------------------------------------------------------------------YTTVYTLPF-GYMAQ--------TC-------SIYFTVAAAV--D-----CYI----NVVRR----------------AKQI---N-------------------------------------------------------------------------------------TCITV------CSIVYN-----SLRFPQFNLRK---------CLHESSQVI----IIEI---------------------------------------------CPTSL----------FFTIN---------------------TIYNVYM-----YMVLM-------TL--LPFLFLLILNA----IIVVQQSSN--------AQG-----KKRTSTY-----------------------------------------------AIVGSAKKQAMSKQLSPGNDSADDTITMIMVV-----VLFLCCNTL---ALVV---NVIETFFDPDTL---------------------------------------LLNFLTDGSNFL-VIFNS--SV---NCLIY----LI-FNAE-YREVF----------------------------------------------------------------------------------------------------------------------------------------------------------------------------------------
>25-frpr5C56A33a1_JU765_contig6808_0_4573_propanagrolaimus_ju765_PRJEB32708
----------------------------------------------------------------------PIYAWFNWVLIIICLPS-----LSCFGICTNIINVYV-YT------------RKRM----HGS--ANT---------------------YLL--FLSC---SDF--FVILTGLFIFW-----------------------IDSAR--------------SYIQELSRAP----------------------YTTVYTLPF-GYMAQ--------TC-------SIYCTVAAAV--D-----CYI----NVCCHRFGTNTAPKEQPKESSATLF---CPS----------------------------------------------------------------------------------------------STIRSDSHNSTSESVFTKDQPR---------CFSRTRSTT-----------------------------------------------------CTPCLPTTQSSSPSSCFS-----------------------CAATRWLSSSTSSKHFL-----------NPMRCFTCSPT---------------------------------------------------------------------------------------------------PATSSSSSTVPSTASS-----TSFSTKNIA---PF-----------------------------------------------------------------------------------------------------------------------------------------------------------------------------------------------------------------------------------------------------------------------------------------------
>16-frpr5C56A33a1_PDA_v2_scaffold2818_0_8443_panagrolaimus_davidi_PRJEB32708
-----------------------------------------------------------------HDDYSPIYAWYNWVLIIICLPS-----IFVFGVLSNCVNVFI-YS------------RKRM----KSS--ANT---------------------YLL--FLSC---SDF--LVILTGLFIFW-----------------------VDSAR--------------SYIQELSRAP----------------------YTTVYTLPF-GYMAQ--------TC-------SIYFTVAAAV--D-----CYI-----------------------------------------------------------------------------------------------------------------------------------------------------------------------------------------------------------------------------------------------------------------------NMYMMLM-----------------TL--LPFFFLLVLNA----IIIIKQTNQANAKATSSAIQ----------------------------------------------------ALETSSVTSATTFDATDCDSLISEAAVSPDDTITMIAVV-----ILFLLCNTL---ALVV---NLIETFFEPDAL---------------------------------------LLNMLTDTSNFL-VVLNS--SV---NCIIY----LI-FNKE-YRAVF----------------------------------------------------------------------------------------------------------------------------------------------------------------------------------------
>17-frpr5C56A33a1_PDA_v2_scaffold5816_0_20465_panagrolaimus_davidi_PRJEB32708
-----------------------------------------------------------------HDDYSPIYAWYNWVLIIICLPS-----ISVFGVLSNCVNVFI-YS------------RKRM----KSS--ANT---------------------YLL--FLSC---SDF--LVILTGLFIFW-----------------------VDSAR--------------SYIQELSRAP----------------------YTTVYTLPF-GYMAQ--------TC-------SIYFTVAAAV--D-----CYI---------------------------------------------------------------------------------------------------------------------------------------------------------------------------------------------------------------------------------------------------------------------------------------------------------------------------------------------------------------------------------------------------------------------------------------------------------N-----------------------------------------------------------------------------------------------------------------------------------------------------------------------------------------------------------------------------------------------------------------------------------------
>32-frpr5C56A33a1_HPBE_scaffold0002965_11575_28002_heligmosomoides_polygyrus_PRJEB1203
------------------------------------------------------------------------------------------RSVVCWKIISKDYCTIR-----------------------RAK-------------------------------QICF--------SVIVVSI------------------------------------------------------------------------------MYNSLRFPQ-FNLRK-----------------------------------CFH-ETSGVCEP-------------------------------------------------------------------------------------------------------------LKPKL-----------------TRRFKEQIIEI-----------------------------------------------------------------------CPTSL----------FFTIN---------------------MVYNVYM-----YMVLM-------TL--LPFLFLLCLNA----IIVLRQSLDTNKQKEVFFFV---------------------------------------------------LASQIDCFSSKVESADSLLKQANSSSSGGGDDTITMIMVV-----ILFLACNTL---ALIV---NVIETFFDPDPL---------------------------------------LLNLLSDASNFL-VILNS--SV---NCVIY----FV-FNKE-YREIF----------------------------------------------------------------------------------------------------------------------------------------------------------------------------------------
>7-frpr5C56A33a1_GLAS_5830_38619_70209_steinernema_glaseri_PRJNA204943
-----------------------------------------------------------------HEDYSPLYAWVNYVLIILALPS-----LSVFGVLTNIVNVFV-YS-------------------------------------------------------------------------------------------------------------------------------------------------------RKRVYTLPF-GYMAQ--------TC-------SIYFTVAAAF--D-----CYV-----------------------------------------------------------------------------------------------------------------------------------------------------------------------------------------------------------------------------------------------------------------------XXXICYM-----YMVLM-------TL--LPFLFLLVLNA----FIVVRQSTT---------------------------------------------------------------------------------KTDASFAESSGDDTITMIMVV-----VLFLCCNTL---ALIV---NMIETFFSPDPL---------------------------------------LLNLLSDASNFL-VIFNS--SV---NCVIY----MI-FNKE-YRETF----------------------RQVQKSWIAEVKIVESGDGRFDKRPHIVVKPISGFKPDGISITAL---------------------------------------------------------------------------------------------------------------------
>23-frpr5C56A33a1_FELT_4672_35161_66323_steinernema_feltiae_PRJNA204661
-----------------------------------------------------------------HEDYSPLYAWFNYVLIILALPS-----LSVFGVLTNIVNVFV-YS-------------RKR----QSS--ANT---------------------YLL--FLGC---SDF--LVILTGLFIFW-----------------------IDSAR--------------SYIQELARAP----------------------YTTVYTLPF-GYMAQ--------TC-------SIYFTVAAAF--D-----CYI------------------------------------------------------------------------------------------------------------------------------------------------------------------------------------------------------------------------------------------------------------------------------------------------------------------------------------------------------------------------------------------------------------------------------------------NCTLL---ALIV---NMIETFFDPDPL---------------------------------------LLNLLSDASNFL-VILNS--SV---NCVIY----MI-FNKE-YRETF--------------------------KSWIAEVKIMESGDGRYDKPHIYVKPIAGFKPDNISITAL----------------------------------------------------------------------------------------------------------------------
>10-frpr14K07E851_JAKNDB010000002.1_97923_101623_Dirofilaria_immitis_genomic
---------------------------------------------------------------------DLIFQKYNLAVSGVILPI-----IGFIGIIGNCLVMTV-YG-------------NIE----QRNHSTNV---------------------YLA--ALAL---SDF--SMIWTAIILYG-----------------------IEAWR--------------HHGPLLSIIYV---------------------RSAEFVFPI-STMLQ--------TT-------SVYFCVAAAA--D-----SFV----RIVLS----------------AKIKDKICTP------------------FARLFV-----------------------------------------------------------LSIAI------ISFLYN-----VPHFFELKIID---------CIDETRNDT------------------------------------------------LSVQVCPT-------LRNNAFYY-----------------------ALYYTYM-----YTIFM-------AA--GPLLIIVTLNV----SIVRVVLKN-------------------------------------------------------------------------------------GASDLEDSDTISLIVVV-----FMFIFCNSA---ALLV---NFIEMFFADKDA----------------------------------------LIYLVDMSNLL-VIINC--TG---NFFCY----LF-FGGS-FRRTL--------------------------RKILI---------------------------------------------------------------------------------------------------------------------------------------------------------
>14-frpr14K07E851_CAKAEH010001262.1_26702_30896_Cercopithifilaria_johnstoni_genomic
-------------------------------------------------------------CSICLGSSDSQYIKYNLIVSGIILPI-----IGLIGIVGNFFVMAV-YG-------------SIE----QRSHSTNI---------------------YLA--ALAL---SDF--CMIWTAIILYG-----------------------LEAWR--------------HHGPTLATFYG---------------------RSAEFVFPI-STILQ--------TT-------SVYFCVAAAA--D-----FFA----RIVLS----------------AKIKDKICTP------------------FARLSV-----------------------------------------------------------LFIAI------ISLLYN-----VPHFFELTTID---------CIDEIRNNT------------------------------------------------LSVQVCPT-------LRNSASYY-----------------------QLYYTYM-----YTIFM-------AV--GPLLLLIILNV----LVVRAVLKN-------------------------------------------------------------------------------------GASISDDSDTVSLILVV-----FMFIFCNSA---ALLV---NFIEMVFAEKHL----------------------------------------LVYLVDMSNLL-VVINC--TG---NFFCY----LF-FGGS-FRRTL--------------------------RKIL----------------------------------------------------------------------------------------------------------------------------------------------------------
>16-frpr14K07E851_SSTP_contig0000007_445920_475961_strongyloides_stercoralis_PRJEB528
---------------------------------------------------------------------------------------------------------------------------------------SNI---------------------YLA--ALGT---SDL--LMICTAMFLFV-----------------------LESWR-------------------------------------------------HHSRPIVAYIYG-----------------TLYISIRSNISNN-----ISI----FLCCC------------------------------------------------------------------------------------------------------------------------SCLFYS-------------------------CSTSQKNWR----------------------------------------------------------------------------------------------MLKNCYN-----NNNNM-------FFICSSFFTSICFMY----YKINFTNMS----------------------------------------------------------------------------------------NRLNKNILYNILYI-----SLYNIYGSW---AISCIGYSYMCCCISMLQK--------------------------------------RRKRRWNNKFNIS-------------CFLFY----FLLYSTCRFSINISTTT------------------------------------------------------------------------------------------------------------------------------------------------------------------------------------
>9-frpr14K07E851_PTRK_scaffold0000003_976468_1007538_parastrongyloides_trichosuri_PRJEB515
--------------------------------------------------------------------------AYNIAVSGVILAF-----VGIIGFFGNIFVIRV-YT-----------TSSMR----KYS--SNI---------------------YLA--ALGT---SDL--FMICTAMFLFV-----------------------LESWRH---------------------------------------------HSPPYIFPL-GAIFQ--------TT-------SVYFCVAAAV--D-----CFI----HVVLP---------------------------------------------------------------------------------------------------------------------------------------------------------------------------------------------------------------------------------------------------------------------------------------------------------KKIGDKCEE-----------------------------------------------------------------------------------------NEEDGTISLILVV-----FFFIFCNFI---ALVV---NFLELIFQQQLE--------------------------------------ATMAYLIDMSNLL-VVINC--TA---NFFVY----LI-FSPA-FRRTL--------------------------KEMLLSKK------------------------------------------------------------------------------------------------------------------------------------------------------
>16-frpr14K07E851_SVE_contig0000004_17832_48860_strongyloides_venezuelensis_PRJEB530
--------------------------------------------------------------------------AYNIAVSGVLLAF-----VGVIGFFGNILVIRV-YT-----------TPSMR----KYS--SNI---------------------YLA--ALGT---SDL--LMICTAMFLFV-----------------------LESWR-------------------------------------------------HHSHPF-----------------------VAYIYLEATM--------AYL-----------------------------------------------------------------------------------------------------------------------------------------------------------------------------------------------------------------------------------------------------------------------------------------------------------------------------------------------------------------------------------------------------------------------------------------------------------------------------------------------------------------IDMSNLL-VVINC--TA---NFFVY----LI-FSPA-FKRTL-------------------------------------------------KELILPNK-------------------------------------------------------------------------------------------------------------------------------
>10-frpr14K07E851_JAMRYB010000005.1_927568_926161_Panagrellus_sp__LJ2285
-------------------------------------------------------DPVLPFCNICLANTGPGYQTYNIIVSGTILFF-----VGCVGLLGNILVVSV-YS-------------SPT----QRRHSTSI---------------------YLC--ALGC---SDF--CMICTAMFLFV-----------------------LEAWR-------------HHGHPTLAYLYG---------------------MGAPLVFPL-GAVFQ--------TT-------SVYFCIAAAV--D-----CFI----AVVLP----------------TACRQLCCTP-----------------KRAKLVV-----------------------------------------------------------MVMAC------ICCIYN-----IPHFLELETVR---------CIGNSGVES--------------------------------------------------LQICPTTI-----RLNAMYY------------------------TVYYTYM-----YTTFL-------AI--GPLLLLLVLNI----CVVYTVEQF-------------------------------------------------------------------------------------DGEADAGDDTISLILVV-----FFFIFSNFT---ALLI---NFLELTLYEQLK--------------------------------------DVIAYLVDMSNLL-VVCNC--TC---NFFVY----LT-FGKS-FRATL--------------------------KEILGLKPA-----------------------------------------------------------------------------------------------------------------------------------------------------
>21-frpr14K07E851_CALSFV010000001.1_982703_1002605_-_parapristionchus_giblindavisi_genomic
---------------------------------------------SHPSTVLLLEMDGPPYCDVCLGSTDPSYQTYNLAVSGVALAI-----VGFIGLFGNALVVRV-YL-------------SST----QRIHSTSI---------------------YLA--ALAM---SDF--CLIITALFLFV-----------------------LEAWR-------------HHDYPFIAYLYV---------------------TGAPIVFPL-ASVFQ--------TS-------SVYFCVAAAV--D-----CFI----SVVLP-----------------SLKEMYCTP-----------------YRAKITA-----------------------------------------------------------CCILM------FCFLYN-----IPHAFEIEKVE---------CLTRENTTS--------------------------------------------------SQICPTAF-----RGNQGYY------------------------TIYYTYM-----YTTFL-------AV--GPLILLILINI----CVVYTVIRH----------------------------------------------------------------------------------PTGEITVNYQSDTTSLILVV-----CFFIFCNST---ALFV---NFLEMIFQNAIA--------------------------------------NFLVYLVDFSNFL-IVING--TA---NFFCY----LI-FGSA-FRRTL-------------------------------------FEVFFSDPGRRGRILETHKTEKKNGAENALK--------------------------------------------------------------------------------------------------------------------
>11-frpr14K07E851_CALZFC010000018.1_1791114_1794621_allodiplogaster_sudhausi_genomic
------------------------------------------------------------MCRECLGSTQKSYQVYNLVVSGVVLAV-----IGAIGLCGNFLVVRV-YL------------STQR----VHS--TSI---------------------YLA--SLAC---SDF--MLIVTAMFLFV-----------------------LEAWR--------------HHDHDVAWLY-V--------------------TGAPMVFPL-AAVFQ--------TT-------SVYFCVAAAV--D-----CFI----TVVLPP-------------------------------------------------------------------------------------------------------------------------------------------------------------------------------------------------------------------------------------------------------------SVHEIYC---------------------TPRARKTVTWI---------------------------------------------------------------------------------------------------------------AILC-----FFYNIPHVF--------------------------------------------------------------------------EIEQV---------------------------------------------------------------------------------------------------------------------------------------------------------------------------------------------------------------------
>12-frpr14K07E851_JANLNO010000008.1_654459_657744_Bradynema_listronoti_genomic
------------------------------------------------------------FCNVCLSNTDPDYLAYNIVVSGVILAA-----VGAVGLVGNVLVVIV-YT-------------SAE----HRTQSTSI---------------------YLA--ALAV---SDF--LLIFTAMFLFV-----------------------LEAWR--------------HHGPLLARTYA---------------------GGATLVFPL-GAIFQ--------TT-------SVYFCMAVAV--D-----CFI----SVVLP----------------RACRKICCTA------------------NAKAVV-----------------------------------------------------------LVLTV------LSFLYN-----IPHFFELRSIE---------CDELFVKSL---------------------------------------------------QICPTEI-----RNDAVYY------------------------TVYYTYM-----YTTFM-------AV--GPLVLLIVLNI----FVVASVMRN-------------------------------------------------------------------------------------GATGTRDSDTISLILVV-----FLFIFCNLT---ALVV---NFLELALYDTYV----------------------------------------IVYLVDLSNLL-VIINA--TA---NFFVY----LI-FGKS-FRCSLNA--------------------------------------------------------------------------------------------------------------------------------------------------------------------------------------
>16-frpr14K07E851_JU765_contig12708_0_26462_propanagrolaimus_ju765_PRJEB32708
--------------------------------------------------------------------TDPKYLTYNMAVSGVLMAV-----FGMIGLIGNMFVVMT-YT-----------SKNKK----QRISSTSL---------------------YLA--ALGA---SDF--GLILTAMFLFV-----------------------LEAWR--------------HHGH----------------------------YSLAYLYHG-DIMDI-----------------TAWLIFTVEV-------------------P-------------------------------------------------------------------------------------------------------------------------------------------------------------------------------------------------------------------------------RSSSPW-------------------------ALFFKPL-----QCTFV-----------LPLLSTVSSTL----SCQKLAKNC------------------------------------------------------------------------------------VQHLKMPKGSSLSLL--------FILWICPTSLSSTVLV---TFLFIFLANLSV------------------------------------------------------------------------------------------------------------------------------------------------------------------------------------------------------------------------------------------------------------------------------
>17-frpr14K07E851_JAMRYA010000037.1_317660_315943_Panagrolaimus_sp__LJ2400
--------------------------------------------------DLSNETEPLPFCNICLGSTDPRYQMYNMIVSGIILPF-----VAIIGLFGNFLVVSV-YS-------------SKE----QRIHSLSI---------------------YLM--ALGI---SDF--CMICTAMFLFV-----------------------IEAWR-------------HHGYPMLAYIY----------------------GTAPLIFPF-GAIFQ--------TT-------SVYFCVGAAV--D-----CFI----SVALP----------------QACKELCCTA-----------------KKAKIVV-----------------------------------------------------------IIMTC------GCLLYN-----IPHFFEIKSVP---------CIDNRNELS--------------------------------------------------LQICPTDI-----RMDPIYY------------------------TVYYTYM-----YTTFL-------AV--GPLLLLVVLNI----IVVIKVVTK--------------------------------------------------------------------------------------TAAGEDSDTVSLILVV-----FFFIFCNFT---ALLI---NFLELTLYEQLK--------------------------------------QTIIYLVDMSNLL-VVINC--TL---NFFVY----TI-FGES-FRRTL-----------------------------------------------KTLFISQPQAKPLV---------------------------------------------------------------------------------------------------------------------------
>16-frpr14K07E851_JAMRYA010000018.1_1847064_1848780_Panagrolaimus_sp__LJ2400
--------------------------------------------------DLSNETEPLPFCNICLGSTDPRYQMYNMIVSGIILPF-----VAIIGLFGNFLVVSV-YS-----------SKEQR----IHS--LSI---------------------YLM--ALGI---SDF--CMICTAMFLFV-----------------------IEAWR-------------HHGYPMLAYIY----------------------GTAPLIFPF-GAIFQ--------TT-------SVYFCVGAAV--D-----CFI----SVALP----------------QACKELCCTA-----------------KKAKIVV-----------------------------------------------------------IIMTC------GCLLYN-----IPHFFEIKSVP---------CIDNRNELS--------------------------------------------------LQICPTDI-----RMDPIYY------------------------TVYYTYM-----YTTFL-------AV--GPLLLLVVLNI----IVVIKVVTK---------------------------------------------------------------------------------------TAAGDSDTVSLILVV-----FFFIFCNFT---ALLI---NFLELTLYEQLK--------------------------------------QTIIYLVDMSNLL-VVINC--TL---NFFVY----TI-FGES-FRRTL-----------------------------------------------KTLFISQPQAKPLV---------------------------------------------------------------------------------------------------------------------------
>17-frpr14K07E851_MONTI_9157_0_21048_steinernema_monticolum_PRJNA205067
--------------------------------------------------------------------------VYNMAVSGIVLAI-----VGFIGLAGNFLVIIV-YT-------------SAE----QKIHSTSI---------------------YLA--ALAA---SDF--SMICTAMFLFV-----------------------LEAWR-------------HHGPPFLAYLYG---------------------SGAPLIFPL-GAMFQ--------TT-------SVYFCVAAAV--D-----CFI----AVVFD-------------GERRYLKEICCTP-----------------KRAKVTV-----------------------------------------------------------ITLTV------CCFLYN-----IPHFFEIQAIP---------CIDNRFLTE-------------------------------------------------SLQICPTEI-----RMDPVYY------------------------TIYYTYM-----YTTFM-------AV--GPLLLLVVLNI----LVVASVLTK---------------------------------------------------------------------------------------GAGEDSDTVSLILVV-----CLFIFCNFT---ALLV---NFLELTLYEQLK--------------------------------------GVIIYLVDMSNLL-VVINC--TA---NFFVY----LI-FGAS-FRRTL----------------------------------------------------------------------------------------------------------------------------------------------------------------------------------------
>20-frpr14K07E851_scaffold31_346538_377893_ditylenchus_destructor_PRJNA312427
--------------------------------------------------------------------------TYNIAISGVVLAL-----VGMIGLVGNMFVIMV-YT------------STEQ----RLA--------------------------YAY--GIGA------------------------------------------------------------------------------------------------PLFFPL-SAVFQ--------TT-------SVYFCVAAAV--D-----CFI----SVTLP---------SA-----FKEI---CCT-------------------AKVVV-----------------------------------------------------------LTMAI------CCSVYN-----IPHFFEIKAIE---------CVDVRYGGF----HSLQI--------------------------------------------CPTDF-----RLDALYY------------------------TVYYTYM-----YTTFM-------AV--GPLLLLIVLNI----FVVITVIRK--------GAS-------------------------------------------------------------------------------EDSDTISLILVV-----FLFIFCNFT---ALLL---NFLELTLYEQLK--------------------------------------HIIVYLVDLSNLL-VVINC--TA---NFFVY----VI-FGNS-FRRSLKQ--------------------------------------------------------------------------------------------------------------------------------------------------------------------------------------
>17-frpr14K07E851_JNEY01001900.1_6899_1662_Aphelenchus_avenae_genomic
----------------------------------------------------------PPFCNICMGSTDPEYQMYNIAVSGVVLAI-----TGAIGLVGNLLVVAV-YT------------SPE-----QRIFSSSI---------------------YLA--ALAV---SDF--CMICTAMFLFV-----------------------LEAWR--------------HHGPPLAYMYG---------------------SGAPLIFPL-GAVFQ--------TT-------SVYFCLAAGV--D-----CFI----AVVLP-----------------KAFKEICCT-----------------AKAKTVV-----------------------------------------------------------LTMTI------CCVVYN-----VPHFFELEAID---------CIDARHGGI------------------------------------------------MSLQICPTGL-----RMDPMYY------------------------TIYYTYM-----YTTFM-------A---VPLLFLIILNI----CVVFCVLKY-------------------------------------------------------------------------------------GASGEADSDTISLILVV-----FLFIFCNFT---ALLV---NFLELTLYEQHV----------------------------------------IVYLVDLSNLL-VVINC--TA---NFFVY----LT-FGNS-FRKSL--------------------------RKILSG-----------KPDPKSTKLVWTEEE------------------------------------------------------------------------------------------------------------------------------
>16-frpr14K07E851_JNEY01000044.1_350430_346828_Aphelenchus_avenae_genomic
----------------------------------------------------------PPFCNICMGSTDPEYQMYNIAVSGVVLAI-----TGAIGLVGNLLVVAV-YT------------SPE-----QRIFSSSI---------------------YLA--ALAV---SDF--CMICTAMFLFV-----------------------LEAWR--------------HHGPPLAYMYG---------------------SGAPLIFPL-GAVFQ--------TT-------SVYFCLAAGV--D-----CFI----AVVLP-----------------KAFKEICCT-----------------AKAKTVV-----------------------------------------------------------LTMTI------CCVVYN-----VPHFFELEPID---------CIDARHGGI------------------------------------------------MSLQICPTGL-----RMDPMYY------------------------TIYYTYM-----YTTFM-------A---VPLLFLIILNI----CVVFCVLKY----------------------------------------------------------------------------------------GASDSDTISLILVV-----FLFIFCNFT---ALLV---NFLELTLYEQHV----------------------------------------IVYLVDLSNLL-VVINC--TA---NFFVY----LT-FGNS-FRKSL--------------------------RKILSG-----------KPDPKSTKLVWTEEE------------------------------------------------------------------------------------------------------------------------------
>4-frpr14K07E851_JAMPIN010000005.1_752769_751274_Aphelenchoides_bicaudatus_genomic
---------------------------------------------------------------------------YNVAVSGILLSI-----IGAIGMVGNILVVTV-YT------------SPE-----QRIFSTSI---------------------YLA--ALAV---SDF--LMICTAMFLFV-----------------------LEAWR--------------HHGPALAYTYG---------------------SGAPYIFPL-GAIFQ--------TT-------SVYFCVAAAV--D-----CFI----AIVLP-----------------KAFGEICCT-----------------PKAKIVV-----------------------------------------------------------LTMTI------CCVLYN-----IPHAFELQAIE---------CIDTRHDNI------------------------------------------------LSLEICPTSM-----RLDPFYY------------------------TIYYTA------YTTFM-------AV--GPLLLLIVLNI----CVVVTVIRK---------------------------------------------------------------------------------------GASEDSDTLSLILVV-----CFFIFCNFT---ALLV---NFLELTLYEQHV----------------------------------------IAYLVDLSNLL-VVINC--TA---NFFLY----MI-FGNS-FRRSL-----------------------------------------------KKLLSDRKSTKPNLLWPEDESN-------------------------------------------------------------------------------------------------------------------
>3-frpr14K07E851_CAJFCV020000002.1_3725000_3722454_Bursaphelenchus_xylophilus_genomic
-------------------------------------------------------ENPIQFCNVCMASTDADYQMYNVAVSGVVLAI-----VGAVGLIGNILVVTV-YT------------SPE-----QRVHSTSI---------------------YLA--ALAV---SDF--SMICTAMFLFV-----------------------LETWR--------------HHGPPLAYLYG---------------------SGAPYIFPL-GAVFQ--------TT-------SVYFCLAAGV--D-----CFI----SVVLP-----------------KPFKDICCT-----------------AKAKAVV-----------------------------------------------------------MIMSV------MCVLYN-----IPHCFELQAIE---------CIDTKHGGI------------------------------------------------LSLQICPTAF-----RMDPVYY------------------------TIYYTYM-----YTTFM-------AV--GPLLMLIVLNI----CVVFTVVTK-------------------------------------------------------------------------------------GASGRDDSDTISLILVV-----CFFIGCNFT---ALLV---NFLELTLYEQLS--------------------------------------HVIAYLVDLSNLL-VVVNC--TA---NFFLY----WI-FGNS-FRQSL--------------------------YKILSG-----------RTPLKQANLLWPEDESN----------------------------------------------------------------------------------------------------------------------------
>3-frpr14K07E851_CAJFCW020000002.1_574357_572166_Bursaphelenchus_okinawaensis_genomic
------------------------------------------------------------YCNVCMASTDASYQMYNVAVSGVVLAI-----VGAIGLIGNILVVTV-YT------------SPE-----QRVHSTSI---------------------YLA--ALAT---SDF--LMICTAMFLFV-----------------------LETWR--------------HHGPPLAYLYG---------------------SGAPYIFPL-GAVFQ--------TT-------SVYFCVAAGV--D-----CFI----SVVLP-----------------KPFKDICCT-----------------AKAKVVV-----------------------------------------------------------MVMSV------LCVLYN-----IPHCFELQAIQ---------CIEPKHGGI------------------------------------------------MSLQICPTPF-----RMDPVYY------------------------TIYYTYM-----YTTFM-------AV--GPLLMLIVLNI----CVVFTVVTK-------------------------------------------------------------------------------------GASISEDSDTISLILVV-----CFFIVCNFT---ALLV---NFLELTLYDQHV----------------------------------------IVYLVDLSNLL-VVVNC--TA---NFFLY----LI-FGNS-FRQSL--------------------------YKILAG-----------RPPLKQANLLWPEDD------------------------------------------------------------------------------------------------------------------------------
>14-frpr14K07E851_nOt.2.0.scaf00003_1673397_1704970_oscheius_tipulae.PRJEB15512.WBPS15.genomic.fa
---------------------------------------------------------------------NHQVQTYNLTVSGVILAI-----VGLIGLMGNILVMKV-YL-------------HKT----QRIHSTSI---------------------YLA--ALAF---SDF--FLILTAMFLFV-----------------------LEAWR-------------HHGYPTLAWAYV---------------------AGAPIVFPV-AAVFQ--------TT-------SVYFCVAAAV--D-----CFI----TVVLP----------------QSVRVLYCTP-------------KLNSRRHCLSH----------------------------------------------------------------------FGRL-------LLHFLQLHGSS----------------------------------------------------------------------------------------------------------------CLYGDNL-----QQSAN-------AS--LPS------------RPLQSPCRH--------QRN------------------------------------------------------------------------------------------------SLFLLSIFW---------------------------------------------------------------------------------SC---------------FPEDIER-------------------------------------------------------------------------------------------------------------------------------------------------------------------------------------------
>17-frpr14_CALZFC010000005.1_9279385_9280298_allodiplogaster_sudhausi_genomic
--------------------------------------------------------------------------------------------------------------------------------------------------------------------STQI--------------------------------------------------------------------------------------------------------------------------------------------------------------------------------------------------------------------------------------------------------------------------------------------------------------------------------------------------------------------------------CPTAF-----RANPLYYD-----------------------IYYYM-------YTTFM-------AI--GPLLLLILLNI----CVVYTVVRS--------TTP-------------------------------------------------------------------------------AESDTVSLILVV-----FFFIFCNFM---ALMV---NFLELYLGDILV------------------------------------------YLVDLSNLL-IVVNA--TA---NFFCY----LI-FGAS-FRRTL----------------------------------------------------------------------------------------------------------------------------------------------------------------------------------------
>17-frpr14K07E851_JAJQXH010000040.1_25026_27142_Oscheius_sp__G
-----------------------------------------------------DGDFPMMFCNACLGSTDPDYQTYNLTVSGVILAL-----VGIIGLFGNILVMKV-YL-------------HKE----QRIHSTSI---------------------YLA--ALAF---SDF--FLILTAMFLFV-----------------------LEAWR--------------HHDYPLAWAYV---------------------TGAPVIFPV-AAVFQ--------TT-------SVYFCVAAAV--D-----CFI----AVVLP----------------QSVRLLYCTP------------------RAKVTC-----------------------------------------------------------LIIFV------TCAVYN-----IPHFFELAKVP---------CIDNRGEPS--------------------------------------------------AQICPTI------RMDPAYY------------------------AIYYTYM-----YTTFL-------AI--GPLALLILLNI----CVVFTVVTK-------------------------------------------------------------------------------------GNTFSEDSDTMSLILVV-----FFFIFCNFT---ALLV---NFMEIILNNPQL----------------------------------------LVYLVDLSNLL-VVVNG--TA---NFFCY----LI-FGAA-FRKTL--------------------------KAV-----------------------------------------------------------------------------------------------------------------------------------------------------------
>20-frpr14K07E851_CALQYR010004162.1_27498_28559_Auanema_sp__JU1783
--------------------------------------------------------PGIMYCNACLGSTDPQYQTYNLTVSGVLLAI-----VGTIGLVSNFLVVRV-YT-------------HKD----HRIHSTSI---------------------YLA--ALAF---SDF--FLILTAMFLFV-----------------------LEAWR--------------HHNYPLAWLYV---------------------IGAPFIFPI-AAVFQ--------TS-------SVYFCVAAAV--D-----CFI----SVVLP----------------DSVRQLYCTP------------------RAKVTC-----------------------------------------------------------TCIMI------FCILYN-----IPHVLELDKV---------------------------------------------------------------------------------------------------------------------------------------------------------------------------------------------------------------------------------------------------------------------------------------------------------------------------------------------------------------------------------------------------------------------------------------------------------------------------------------------------------------------------------------------------------------------------------------------
>12-frpr14K07E851_Scaffold1357_827290_858872_heterorhabditis_bacteriophora.PRJNA13977.WBPS15.genomic.fa
--------------------------------------------------------------------------TYNLAVSGVLLAI-----VGLIGLVGNLLVILV-YT-------------HPD----QRIHSTSI---------------------YLA--ALAS---SDF--FLILTAMFLFV-----------------------LEAWR-------------HHNYPLLAWAYV---------------------FGAPLVFPI-AAVFQ--------TS-------SVYYCVAAAV--D-----CFI----AVVLP----------------ESVRQLYCTP-----------------KRAKVTC-----------------------------------------------------------VCIML------LCVIYN-----IPHFFELEEVF---------ILYLSYNIQ-------------------VACVGNDG--------------------LPSTQICPTDI-----RLDPAYY------------------------AIYYTYM-----YTTFL-------AI--GPLTLLVLLNI----CVVFTVLTK---------------------------------------------------------------------------------------GTGGDSDTISLILVV-----FFFILCNFT---ALLV---NFMEIILNNPRM----------------------------------------LVYFVDLSNLL-VVING--TA---NFFCY----LI-FGSS-FRGTL--------------------------NK------------------------------------------------------------------------------------------------------------------------------------------------------------
>12-frpr14K07E851_JAJAVP010000040.1_287149_288865_Heterorhabditis_indica_genomic
-----------------------------------------------STRMALNSSTPIIFCNACLGSTDPEYQTYNLAVSGVLLAI-----VGLIGLVGNLLVILV-YA-----------HPDQR----IHS--TSI---------------------YLA--ALAF---SDF--FLILTAMFLFV-----------------------LEAWR--------------HHNYPLAWAYV---------------------FGAPVVFPV-AAVFQ--------TS-------SVYFCVAAAV--D-----CFI----AVVLP----------------ESVRQLYCTP------------------RAKIAC-----------------------------------------------------------ACIML------LCIIYN-----IPHFFELEEVA---------CVGNDGLPS--------------------------------------------------TQICPTDI-----RLDPAYY------------------------AIYYTYM-----YTTFL-------AI--GPLTLLVLLNI----CVVFTVLTK---------------------------------------------------------------------------------GSG----ESGDSDTISLILVV-----FFFILCNFT---ALLV---NFMEIILNNPRM----------------------------------------LVYFVDLSNLL-VVING--TA---NFFCY----LI-FGSG-FRGTL--------------------------NKV-----------------------------------------------------------------------------------------------------------------------------------------------------------
>2-frpr14K07E851_ACAC_scaffold0000012_226533_276162_angiostrongylus_cantonensis_PRJEB493
-----------------------------------------------------------------------NFQTYNLTVSGVLLAI-----VGLIGLIGNILVVRV-YT-------------HED----HWSRSTSI---------------------YLA--ALGF---SDF--FLIVTAMFLFV-----------------------LEAWR-------------HHNYPFVAWAYV---------------------FGAPVVFPI-AAIFQ--------TS-------SVYFCVAAAV--D-----CFI----RVVLP----------------ESVRQLYCTP-----------------RKAKMTC-----------------------------------------------------------TCIMV------ICILYN-----IPHFFELEKVR---------CPFQFLMSS-------------------LVFLSLKVPCIAADGDLGQQI-------------CPTDI-----RLDPAYY------------------------AIYYTYM-----YTTFL-------AI--GPLTLLILLNI----CVVFTVLTK-------------------------------------------------------------------------------------RTAASDDSDTISLILVV-----FFFIFCNFT---ALLV---NFMEIILNNPNL----------------------------------------LVYFVDLSNLL-VVING--TA---NFFCY----LI-FGVG-FRQTL--------------------------RK------------------------------------------------------------------------------------------------------------------------------------------------------------
>1-frpr14K07E851_KI658727_691490_741580_necator_americanus_PRJNA72135
---------------------------------MNHHARGKKTTHISPVKMSAYTENPLIFCNACLGSTDPDYQTYNLAVSGVLLAV-----VGIIGLIGNVLVVSV-YT-----------HDDHW----KRS--TSI---------------------YLA--ALGF---SDF--FLILTAMFLFV-----------------------LEAWR-------------HHNHPYLAWAYV---------------------FGAPLVFPV-AAVFQ--------TS-------SVYFCVAAAV--D-----CFI----SVVLP----------------ESVRQLYCTP-----------------RRAKVTC-----------------------------------------------------------ICLMI------VCTLYN-----IPHFFELEKVD---------CIANDDSLS--------------------------------------------------AQICPTDI-----RLDPAYY------------------------AIYYTYM-----YTTFL-------AI--GPLALLILLNV----CVVFTVLTR--------------------------------------------------------------------------------------RSETDESDTISLVLVV-----FFFIFCNFT---ALLV---NFMEIILNNPNI----------------------------------------LVYFVDLSNLL-VVING--TA---NFFCY----LI-FGAS-FRQTL--------------------------KK------------------------------------------------------------------------------------------------------------------------------------------------------------
>16-frpr14K07E851_TELCIRDFT_Contig109_79767_135057_teladorsagia_circumcincta.PRJNA72569.WBPS15.genomic.fa
--------------------------------------------------------------------------TYNLTVSGVLLAV-----VGLIGLVGNILVVRV-YT-----------HEDHR----RRS--TSI---------------------YLA--ALGF---SDF--FLILTAMFLFV-----------------------LEAWR-------------HHNHPFLAWAYV---------------------FGAPVVFPV-AAVFQ--------TT-------SVYFCVAAAV--D-----CFI----GVVLP----------------ESVRQLYCTS-----------------RRAKMTC-----------------------------------------------------------MCIMI------ICILYN-----VPHFFELEKVC-----PNSQKWSRKNVEE-------------------ISFLSFQV-------------DCIANDGSPGTQICPTDI-----RLDPAYY------------------------AIYYTYM-----YTTFL-------AI--GPLTLLILLNI----CVVFTVLTK-------------------------------------------------------------------------------------RTPESDDSDTISLILVV-----FFFIFCNFT---ALLV---NFMEIILNNPKF-------------------------------------QNILVYFVDLSNLL-VVING--TA---NFFCY----LI-FGAS-FRLTL--------------------------KK------------------------------------------------------------------------------------------------------------------------------------------------------------
>2-frpr14K07E851_hcontortus_chr2_Celeg_TT_arrow_pilon_2934063_2978441_haemonchus_contortus.PRJEB506.WBPS15.genomic.fa
--------------------------------------------------------------------------TYNLTVSGVLLAV-----VGLVGLVGNVLVVRV-YT-----------HEDHA----RRT--SSI---------------------YLA--ALAF---SDF--FLILTAMFLFV-----------------------LEAWR-------------HHNHPFLAWAYV---------------------FGAPVVFPV-AAVFQ--------TS-------SVYFCVAAAV--D-----CFI----AVVLP---------------D----------------------------------------------------------------------------------------------------------------------------------------------------------------------------------------------------------------------------------------------SVRQLYS---------------------TP-----------------------------------------------------------------------------------------------------------------DSDTISLILVV-----FFFIFCNFT---ALLV---NFMEIILNNPNI----------------------------------------LVYFVDLSNLL-VVING--TA---NFFCY----LI-FGAG-FRLTL--------------------------KK------------------------------------------------------------------------------------------------------------------------------------------------------------
>6-frpr14K07E851_CBOVI.ctg00012_chrII_840484_870510_caenorhabditis_bovis_PRJEB34497
-------------------------------------------------------------------------------------------------------QIEVIHS-------------------------TSI---------------------YLA--ALAL---SDF--FLILTAMFLFV-----------------------LEAWR-------------HHDYPVLAYLYV---------------------TGAPIIFPL-AAVFQ--------TS-------SVYFCVAAAV--D-----CFI----IVVLP----------------ASVKQLYCTP-----------------KRAKIVC-----------------------------------------------------------SYVIL------FCIVYN-----IPHFFELQKVA---------CIDPDGSDS--------------------------------------------------LQICPTDF-----RVNEAYY------------------------SIYYTYM-----YTTFL-------AI--GPLSLLILLNI----CVVFTVLTK------------------------------------------------------------------------------------GPSEPGGDDDTVSLILVV-----FFFIFCNFT---ALLV---NFLEIILDDPTM----------------------------------------LVYFVDLSNLL-VVVNG--TA---NFFCY----FF-FGSS-FRATL--------------------------RK------------------------------------------------------------------------------------------------------------------------------------------------------------
>24-frpr14K07E851_Cjap.Contig17164_1980_32887_caenorhabditis_japonica_PRJNA12591
-------------------------------------------METTTQILEDVTVPEMMSCNSCLGSTDPEYLTYNLAVSGVLLAI-----VGMVGLIGNILVVKT-YL------------HPE-----QAIHSTSI---------------------YLA--ALGF---SDF--FLVLTAMFLFV-----------------------LEAWR-------------HHDYPTLAYLYV---------------------VGAPIIFPV-AAVFQ--------TS-------SVYFCVAAAV--D-----CFI----IVVLP----------------QSVRTLYCTP-----------------RRAKITC-----------------------------------------------------------TVLMI------LCIAYN-----IPHFFELEKVQ---------CLDEAGLEA--------------------------------------------------MQICPTDI-----RLDPAYY------------------------AIYYTYM-----YTTFL-------AI--GPLSMLILLNI----CVVFTVVTK------------------------------------------------------------------------------------GSANENGEDDTISLILVV-----FFFIFCNFT---ALLV---NFMEIVFNDPKM----------------------------------------LVYFVDLSNLL-VVVNG--TA---NFFCY----WI-FGTS-FRNTL-------------------------------KKVVFGAPAKRSSNLWISDEENKNTSQTLI---------------------------------------------------------------------------------------------------------------------------
>25-frpr14K07E851_Cjap.Contig4166_0_1813_caenorhabditis_japonica_PRJNA12591
-------------------------------------------METTTQILEDVTVPEMMSCNSCLGSTDPEYLTYNLAVSGVLLAI-----VGMVGLIGNILVVKT-YL-------------HPE----QAIHSTSI---------------------YLA--ALGF---SDF--FLVLTAMFLFV-----------------------LEAWR-------------------------------------------------------------------------------------------------------HHDYP------------------------------------------------------------------------------------------------------------------------------------------------------------------------------------------------------------------------------------------------------------------------------------------------------------------------------------------------------------------------------------------------------------------------------------------------------------------------------------------------------------------------------------------------------------------------------------------------------------------------------------------------------------------------------------------------------------------------------------------
>24-frpr14K07E851_CSP40.scaffold00105_124504_156578_caenorhabditis_tribulationis_PRJEB12608
----------------------------------------MEATTSQLLNFEPPPIFCNSCLGSTDPEYLSKFQTYNLAVSGFLLAV-----VGMIGLIGNILVVKT-YL-------------HPE----QAMHSTSI---------------------YLA--ALGF---SDF--FLVLTAMFLFV-----------------------LEAWR-------------HHDYPTLAYLYV---------------------IGAPIIFPV-AAVFQ--------TS-------SVYFCVAAAV--D-----CFI----IVVLP----------------ESVKLIYCTP-----------------RRAKITC-----------------------------------------------------------LILML------LCSAYN-----VPHFFELEKVD---------CLDENGRDS--------------------------------------------------MQICPTDI-----RLDPAYY------------------------AIYYTYM-----YTTFL-------AI--GPLTLLILLNI----CVVFTVVTK--------------------------------------------------------------------------------------GSDGGEDDTISLILVV-----FFFIFCNFT---ALMV---NFMELIFNDPTM----------------------------------------LVYFVDLSNLL-VVVNG--TA---NFFCY----FI-FGTS-FRNTL-------------------------------KKIVLGSPAKRSAVLWINDQENKNQQAHALI--------------------------------------------------------------------------------------------------------------------------
>11-frpr14K07E851_CSP26.scaffold01233_14871_47678_caenorhabditis_zanzibari_PRJEB12596
--------------------------------------------MEATTSQLLNFEPPPIFCNSCLGSTDPEYLTYNLAISGVLLAV-----VGMIGLIGNILVVKT-YL-------------HPE----QAMHSTSI---------------------YLA--ALGF---SDF--FLVLTAMFLFV-----------------------LEAWR-------------HHDYPTLAYLYV---------------------IGAPIIFPV-AAVFQ--------TS-------SVYFCVAAAV--D-----CFI----IVVLP----------------ESVKLIYCTP-----------------RRAKMTC-----------------------------------------------------------LILMV------LCSAYN-----VPHFFELEKVA---------CLDENGRDS--------------------------------------------------MQICPTDI-----RLDPAYY------------------------AIYYTYM-----YTTFL-------AI--GPLTLLILLNV----CVVFTVVTK--------------------------------------------------------------------------------------GSDGGEDDTISLILVV-----FFFIFCNFT---ALMV---NFMELIFNDPTM----------------------------------------LVYFVDLSNLL-VVVNG--TA---NFFCY----FI-FGTS-FRNTL-------------------------------KKIVLGSPAKRSAVLWINDQENKNQQAHALI--------------------------------------------------------------------------------------------------------------------------
>27-frpr14K07E851_Cbre_Contig118_92958_123487_caenorhabditis_brenneri_PRJNA20035
--------------------------------------------MDATTSSMLDFEPPPIFCNSCLGSTDPEYLTYNLGVSGVLLAI-----VGMIGLIGNVLVVKT-YL------------HPEL-----AIHSTSI---------------------YLA--ALGF---SDF--FLVLTAMFLFV-----------------------LEAWR-------------HHDYPTLAYLYV---------------------TGAPIIFPV-AAVFQ--------TS-------SVYFCVAAAV--D-----CFI----QVVLP----------------ESVKQLYCTP-----------------RRAKLTC-----------------------------------------------------------SVLMI------ICCVYN-----IPHFFELEKVD---------CLDEKGLDS--------------------------------------------------MQICPTDI-----RLDPAYY------------------------AIYYTYM-----YTTFL-------AI--GPLTLLILLNI----CVVFTVVSK------------------------------------------------------------------------------------GSNSENGEDDTISLILVV-----FFFIFCNFT---ALMV---NFMELIFNDPTM----------------------------------------LVYFVDLSNLL-VVVNG--TA---NFFCY----FI-FGTS-FRNTC-----------------------------KK---------------------------------------------------------------------------------------------------------------------------------------------------------
>16-frpr14K07E851_CSP39.scaffold09658_3447_31248_caenorhabditis_waitukubuli_PRJEB12602
--------------------------------------------METTTSQLLDFEPPPMFCNSCLGSTDPEYLTYNLAVSGVLLAI-----VGMVGLIGNILVVKT-YL------------HPE-----QAVHSTSI---------------------YLA--ALGF---SDF--FLVLTAMFLFV-----------------------LEAWR-------------HHDYPTLAYMYV---------------------IGAPVIFPV-AAVFQ--------TS-------SVYFCVAAAV--D-----CFI----IVVLP----------------ESVKQLYCTP-----------------RRAKVTC-----------------------------------------------------------AILMI------ICFVYN-----IPHFFELEKVD---------CLDEAGQDS--------------------------------------------------MQICPTDI-----RLDPAYY------------------------AIYYTYM-----YTTFL-------AI--GPLTLLILLNI----CVVFTVVTK------------------------------------------------------------------------------------GSANENGEDDTISLILVV-----FFFIFCNFT---ALLV---NFMELIFNDPKM----------------------------------------LVYFVDLSNLL-VVVNG--TA---NFFCY----FI-FGTS-FRNTL-------------------------------KKVVLGSPAKRSANLWINDEENKNQHSHALI--------------------------------------------------------------------------------------------------------------------------
>13-frpr8_Cang_2012_03_13_00500_52543_56480_caenorhabditis_angaria_PRJNA51225
---------------------------------------------------------------------------------------------------------------------------------------------------------------------------LQQ--SSMVCHFFW----------------------------------------------------------------------------RSTVSLFPI-SLISQ--------AG-------SIFTYVAVTV--D-----RFI----AVTFP---------LK-----KRVW---ATR-----------------NKSTTVL-----------------------------------------------------------ICITVKLRNKIFSTLFK-----LPSFFEVALNE---------NGQSVTTTL---------------------------------------------------------------RENK-FYT-----------------------EIYLLYL-----YFFLM-------QL--IPWTIIIFLNA----YIIHKVRLA--------YRV---------------------------------------------------------------QEAMIHGKPKTKREDAERKVTVMAIVMT-----CIFIICNIP---PGIN---NLVEEYGDRAYF-----------------------------------------RQRIPLSNLL-VCFNS--AS---NVMIY----CV-FNTR-FRRAA--------------------------LQILGFSTKNPTRAGSVITKITKEDGVGMLRSRISTYETLNGVEPTAC--------------------------------------------------------------------------------------------------------------
>30-frpr8_Cjap.Contig17811_32593_37171_caenorhabditis_japonica_PRJNA12591
------------------------------------------------------------------------------------------------------------HN------------------------------------------------------SITC-----------------HF-------------------------FWR-----------------------------------------------GTVSIFPL-SLIAQ--------AG-------SVWTYVAVTV--D-----RFI----AVSFP---------LK-----KRVW---STK-----------------SNALKVL-----------------------------------------------------------IGITF------VSTIFK-----LPSFFEVKLDQ---------------------------------------------------------------NGEV----VPTEL-----RINK-FYI-----------------------EFYLFYL-----YAAFI-------QI--IPWTIIIFLNS----IIIHRVRKA--------YRV-------------------------------------------------------------QEAMIHNRAKPKTKREDAERKITVMATVMT-----MIFIFCNIP---PGIN---YLVDRYAPT-----------------------------------------SAYRQRIPLSNLL-VCVNS--AS---NMMIY----CV-FNKRFRREAW--------------------------KLLGCI-----------ASKNRNGSVVTRLTKMDETTGM-----------------------------------------------------------------------------------------------------------------------
>33-frpr8F53A951_CALSFV010000102.1_1148_20906_-_parapristionchus_giblindavisi_genomic
-----------------------------------------LIDKIVEHMNVFDLFDDCQAGFRSKRSTATQLVETCSYYLSLHSKKKSFDTVCIPGVVTAALSCTVFFR------------MRRF----VSS--LDV---------------------LLC--GLSL---FDV--LVLFCSLIIYPPMTGCMT----------------LEMER----------------DFFVCQFFW---------------------KTTLVSYPI-SMIAQ--------VG-------SVWMCVAVTV--D-----RFM----AVSWP-----------------MKRITICTP-----------------ANAACVV-----------------------------------------------------------AGITV------FSFLYR-----LPTAFEISLDD---------NGKIQQTEL---------------------------------------------------------------AYNS-VYK-----------------------ALSKIYG-----YMLIL-------VL--LPLTTIILLNF----IIIRKIRKA----------------------------------------------------------------------YRTRNVLINQSNRSERKEEAERRMTVMSVVVA-----IMFIITSVP---SFSI---NLIEVSPTLFAF-------------------------------------IDLSPTFIAFANLL-VCINS--AN---NMIIY----II-FNRK-FRQFV----------------------IELLTPWMNKRRRRFAWIELNEMKKQFVKIDLDSRGRTAFECPVDASKSSFLILNIFNIIRFIDHHQKWTNRKQKGCQMHEGDSEYDNYLMNNAINKEYLKDSSH---------------------------------------------------------
>28-frpr8F53A951_JU765_contig12612_381971_412657_propanagrolaimus_ju765_PRJEB32708
---------------------------------------------------------------------------------------------------------------------------------MRSS--LNI---------------------YLA--GLSV---FDF--LLLAMS-----------------------------------------------GDRGDVCHIFW---------------------YTSVFTYPV-SLIAQ--------TG-------SVWTCVAITL--D-----RFL----AVKYP---------LH-----MRLW---CTS-----------------KRAIWVL-----------------------------------------------------------SFITAFSIIYKIPIIYK-----IPSFFELSHDE---------CGRVTATSL---------------------------------------------------------------RNHP-LYI-----------------------VLYITYG-----NVFIL-------LL--IPWLIIIILNV----VTVNAVRAA--------YKM-------------------------------------------------------------------RCQLRMNQRTEDNDRMTKMATVTI-----VAFILFNSI---AGFT---QIIEGFSLKIPG----------------------------------------QQYFLTVGNFL-VCLNS--AS---NILIY----SI-FGRR-FRKMA--------------------------FNLVCPCISAHYQ-------------------------------------------------------------------------------------------------------------------------------------------------
>2-frpr8F53A951_PS1159_contig16676_0_27439_panagrolaimus_ps1159_PRJEB32708
----------------------------------------------------------------------------------------------------------------------------------GNR-------------------------------GFVC------------------------------------------HIFWR-----------------------------------------------SSLFTFPM-SLIAQ--------TG-------SVWTCVAITV--D-----RFL----AVKYP---------LH-----MRLW---CTP-----------------HRAFCVL-----------------------------------------------------------SCITA------ISIIYK-----LPSVFELSLDE---------CGQL----------------------------------------------------------SPTQL-----RNNP-LYI-----------------------VIYNTYG-----YVLLL-------LV--IPFLIIIILNV----ITVNAVRAA--------YKI-----RREMRTN-------------------------------------------------------------TRGEENDRRCTKMATVTI-----VAFILLNSL---AGLN---NVIEAFNFRSSG----------------------------------------NQDRIAFGNLL-VCLNS--AS---NILIY----SI-FGRK-FRKMA--------------------------VQLICP--------------------------------------------------------------------------------------------------------------------------------------------------------
>8-frpr8F53A951_JAMRXY010000280.1_3222796_3221777_Panagrolaimus_sp__LJ2414
-------------------------------------------------------------------------DAFQTFVYSVLMPA-----VCIPGVLGACICIIV-FT------------KKQM----RSS--LNI---------------------YLA--GLSV---FDL--VLLTMSLLIYPLMSAC------------------LQQGN----------------KGPVCHIFW---------------------RSSLFTFPM-SLIAQ--------TG-------SVWTCVAITV--D-----RFL----AVKYP---------LH-----MRLW---CTP-----------------HRAFCVL-----------------------------------------------------------SCITA------ISIIYK-----LPSVFELSLDE---------CGRLSATQL---------------------------------------------------------------RNHP-LYI-----------------------VIYNTYG-----YVLLL-------IL--IPWLIIIILNV----ITVKTVRDA--------YKI------------------------------------------------------------------RREMRTNTRGEENDRRCTKMATVTI-----VAFILFNSL---AGLN---NVIEGFNLRSSG----------------------------------------NQDRITFGNLL-VCLNA--S----NILIY----SI-FGRK-FRKMA--------------------------VQLIC---------------------------------------------------------------------------------------------------------------------------------------------------------
>17-frpr8F53A951_JANLNO010000013.1_743313_740458_Bradynema_listronoti_genomic
----------------------------------------------------------QARGVHAHDVALAPPDDLTRVVYTILMPV-----VCVLGAVGAAICILI-FT------------RRQM----RSS--LSV---------------------YLA--GLSA---FDL--LVLVMSLLIYPSMNIC------------------LQEGN----------------RGPVCHFF-W--------------------RTSLATYPL-SLIAQ--------TG-------SVWTCVAITV--D-----RFL----AVQYP---------LH-----MRAW---CTP-----------------RRARIVL-----------------------------------------------------------NYIAI------VAILYK-----MPSIFELSLDE---------CGRL----------------------------------------------------------QPTQL-----RNHP-LYI-----------------------IIYITYG-----YLLLL-------FV--IPFFVIIVLNV----VIVNSVRAA--------TIR------------------------------------------------------------------RRQMQNIQQHRQHSKRCTNMVIVTI-----VTFVLFNWL---TGVN---NVIEAFYLSSSR----------------------------------------NSYRIPIGNLL-ICLNAT------NILIY----SI-FGQR-FRKIC--------------------------AALLC---------------------------------------------------------------------------------------------------------------------------------------------------------
>23-frpr8F53A951_JAMPIO010000288.1_56088_54975_Aphelenchoides_fujianensis_genomic
--------------------------------------------------------------------------WLHHLINTVFIPI-----VCVPGVFAATVCVLV-FS------------RPKM----VSS--LNI---------------------YLA--GLSF---FDL--LLLSMSLFIYPPMSIC------------------CEPQG----------------NEFICHFFW---------------------RTALVTFPI-SLLSQ--------FA-------SVWTCVAVTV--D-----RYL----AVQYP---------LK-----TRLW---CTP-----------------WKAFCVL-----------------------------------------------------------MIIAT------ISILYK-----LPSVFELRLDE---------CGRL----------------------------------------------------------SPTDL-----RKNE-LYI-----------------------MIYNTYG-----YLLFL--------I--LPWALMIVLNV----TVVRAVHNA--------YRK------------------------------------------------------------------RQSLVEGNMKVDDKERCTIMALVML-----STFILCNLL---AGVN---NVIEAFTSYHSV----------------------------------------YRLRIPIGNLL-VCVNA--S----NILIY----SI-FNRR-FRRVC--------------------------VKLLC---------------------------------------------------------------------------------------------------------------------------------------------------------
>22-frpr8F53A951_JAMPIO010000215.1_105847_104735_Aphelenchoides_fujianensis_genomic
--------------------------------------------------------------------------WLHHLINTVFIPI-----VCVPGVFAATVCVLV-FS------------RPKM----VSS--LNI---------------------YLA--GLSF---FDL--LLLSMSLFIYPPMSI-------------------CMRLQ---------------GNEFICHFFW---------------------RTALVTFPI-SLLSQ--------FA-------SVWTCVAVTV--D-----RYL----AVQYP---------LK-----TRLW---CTP-----------------WKAFCVL-----------------------------------------------------------MIIAT------ISVLYK-----LPSVFELRLDE---------CGRL----------------------------------------------------------SPTDL-----RKNE-LYI-----------------------MIYNTYG-----YLLFL-------IL--IPWALMIVLNV----TVVRAVHNA--------YRK------------------------------------------------------------------RQSLVEGNMKVDDKERCTIMALVML-----STFILCNLL---AGVN---NVIEAFTSYHSV----------------------------------------YRLRIPIGNLL-VCVNA--S----NILIY----SI-FNRR-FRRVC--------------------------VKLLC---------------------------------------------------------------------------------------------------------------------------------------------------------
>21-frpr8F53A951_CAKAEH010000258.1_5212_3903_Cercopithifilaria_johnstoni_genomic
----------------------------------------------------------------------------------------------------------------------------------------------------------------------------------VVCEFFW----------------------------------------------------------------------------KTTLVSYPI-SLAAQ--------TS-------SIWTCVAITV--------DYL----AVKYP---------LQ-----TRVW---CST-----------------SRAKLVL-----------------------------------------------------------SIIAT------VSFVYK-----SPSLFELTLDE---------CGRL----------------------------------------------------------TPTSL-----RTNG-LYI-----------------------VLYNTYG-----YLLIM-------II--IPWTTMIVLNV----IVIRSIQQA--------YRI-----------------------------------------------------------------RRSLTTRTRNLDDSERHCTLMAFVMI-----LTFIVCNLL---AGIN---QIIEAFFAEYSH---------------------------------------FFRLRLPIANVL-VCVNA--S----NIFIY----SI-FGRK-FRRIC--------------------------ATLLC---------------------------------------------------------------------------------------------------------------------------------------------------------
>13-frpr1C02B851_scaffold00252_585556_616802_bursaphelenchus_xylophilus_PRJEA64437
----------------------------------------------------------------------MSQNSTDLALAGSCSNL-----TIQLGQCNGLPICGFCYN-----------FGQYQ----KPAPEYEL---------------------YNM--ILIC-----L--ILPMLGFFGLIGN------------------------------------------------------------------------SLSAFVYSRKSMRSS--------LN-------------------------CYL---------------------------------------------------------------------------------------------------------------------------------FSLIYF--------------------------------------------------------------------------------------------------------------------------------TFYYAYL-----YTIVM-------AV--GPVLLLIILNT----AIVIIMRHT--------RES--------------------------------------------------------------------------GQTSDSGSDIATFVLIV-----CLFIACNIM----------------------------------------------------------------------------------------------------------------------------------------------------------------------------------------------------------------------------------------------------------------------------------------------------
>11-frpr1C02B851_contig672_0_20782_setaria_digitata_PRJNA479729
--------------------------------MDSINHSVCTNVTINDGYCYGLPVCGYCYDFNKTLEPWDAYELYNLMIIRIFLPV-----IGLFGLFGNGVSAFI-YS------------RKSM----RSS--MNI---------------------YLC--ALAI---SDT--IIILTAFFLFF-----------------------IENLR--------------YKSLEKKKIENE--------------------IVKRKVIKRNGTKIK-----------------EISFIVAI----------IFM---------------------------------------------------------------------------------------------------------------------------------LAMLYN-----SPHMLEISVIT---------CWNVIYAEK-------------------------------------------------SIDVCPSDL-----RQSQ-LYL-----------------------TVYYAWL-----YTAIM-------AV--GPVLILIVLNS----LIIIGLRNA--------------------------------------------------------------------------------------LSVSGESDIITLVLVV-----CLFITCNVL----------------------------------------------------------------------------------------------------------------------------------------------------------------------------------------------------------------------------------------------------------------------------------------------------
>35-frpr1C02B851_nAv.1.0.scaf02286_1331_6316_acanthocheilonema_viteae_PRJEB1697
------------------------------------------------------------------------------MVIRIFLPV-----IGLFGLCGNGISAFI-YS------------RKSM----RSS--MNV---------------------YLC--ALAI---SDI--IIILTAFFLFF-----------------------IENLR--------------YKSLLLSEIFA---------------------LLTPVAFPVEMKLKI--------LR-------KFFIVGMISM--------------------------------------------------------------------------------------------------------------------------------------------LAMLYN-----SPHMFEIDVIT---------CWNIVYAEK-------------------------------------------------SIDVCPTDL-----RQSQ-LYL-----------------------TVYYAWM-----YTVVM-------AV--GPVLILIVLNS----AIIIALRST--------------------------------------------------------------------------------------LSVSGDSDIITLVVVV-----CLFIACNVL----------------------------------------------------------------------------------------------------------------------------------------------------------------------------------------------------------------------------------------------------------------------------------------------------
>28-frpr1C02B851_BPAG_scaffold0000032_90887_123236_brugia_pahangi_PRJEB497
--------------------------------MDSINHSICTNTTINDGYCYGLPVCGYCYHFNITLESSNNYELYNMMVIRILLPV-----IGLFGLCGNGISAFI-YS------------RKSM----RSS--MNI---------------------YLC--ALAI---SDI--IIILTAFFLFF-----------------------IENLR--------------YKSLLLSKIFA---------------------MLTPIAFPL-GLTAQ--------SL-------SVFLTVTSAI--D-----CFL----LIYSN----------------PNCKRRFCSATTAIKVRLIVTYSEVILTKLLSLL-----------------------------------LLSSILTIYFSLVHQKLKLKIRKVLFFQMVGMISMLAMLYN-----SPHMFEINVIT---------CWNIVYFEK-------------------------------------------------SIDVCPTDLR-----------------------------------QIYYAWM-----YTAVM-------AV--GPVLILIALNS----AIIIALRNT--------------------------------------------------------------------------------------LPVSGDSDIITLVVVV-----CLFITCNIL----------------------------------------------------------------------------------------------------------------------------------------------------------------------------------------------------------------------------------------------------------------------------------------------------
>33-frpr1C02B851_BTMF_scaffold0000041_0_28588_brugia_timori_PRJEB4663
--------------------------------MDSINHSICTNTTINDGYCYGLPVCGYCYHFNITLESSNNYELYNMMVIRILLPV-----IGLFGLCGNGISAFI-YS------------RKSM----RSS--MNI---------------------YLC--ALAI---SDI--IIILTAFFLFF-----------------------IENLR--------------YKSLLLSKIFA---------------------MLTPIAFPL-GLTAQ--------SL-------SVFLTVTSAI--D-----CFL-----------------------------------------------------------------------------------------------------------------------------------------------------------------------------------------------------------------------------------------------------------------------LIYSNPN--------------------------------------------------------------------------------------------------------------------------------------------------------CKRRFCSAT---TAIK---------------------------------------------------------------------------------------------------------------------------------------------------------------------------------------------------------------------------------------------------------------------------------------------
>38-frpr1C02B851_WBA_contig0001562_0_8925_wuchereria_bancrofti_PRJEB536
--------------------------------MDSINHSICTNITINDGYCYGLPVCGYCYHFNITLESSNNYELYNMMVIRILLPV-----IGLFGLCGNGISAFI-YS------------RKSM----RSS--MNI---------------------YLC--ALAI---SDI--IIILTAFFLFF-----------------------IENLR----------------------------------------------YNSPHMFEI-----------------------NVIT--------------CWN-----------------------------------------------------------------------------------------------------------------------------------------------------------------------------------------------------------------------------------------------------------------------IVYFEKS-----------------------------IDV-----------------------------------------------------------------------------------------------------------------------------CPTD-------------------------------------------------------------------------------------------------------LRQSQ----------------------------------------------------------------------------------------------------------------------------------------------------------------------------------------
>3-frpr1C02B851_Bm_v4_ChrX_scaffold_001_12934232_12965247_brugia_malayi_PRJNA10729
--------------------------------MDSINHSICTNTTINDGYCYGLPVCGYCYHFNITLESSNNYELYNMMVIRILLPV-----IGLFGLCGNGISAFI-YS------------RKSM----RSS--MNI---------------------YLC--ALAI---SDI--IIILTAFFLFF-----------------------IENLR----------------------------------------------YNSPHMFEI-----------------------NVIT--------------CWN-----------------------------------------------------------------------------------------------------------------------------------------------------------------------------------------------------------------------------------------------------------------------IVYFEKS-----------------------------IDV-----------------------------------------------------------------------------------------------------------------------------CPTD-------------------------------------------------------------------------------------------------------LRQSQ----------------------------------------------------------------------------------------------------------------------------------------------------------------------------------------
>12-frpr1C02B851_JAKNDB010000066.1_701396_514614_Dirofilaria_immitis_genomic
------------------------------------------------------------------------------------------------------------IS--------------------KSFIKINY---------------------FIK---------NNR-----------------------------------------------------------------------------------------------------------------------QFFKNILIKVVGM-----SSI---------------------------------------------------------------------------------------------------------------------------------LAIFYN-----SPHIFEINIVN---------CWNIGYAEE-------------------------------------------------SIDVCPTDL-----RQNE-LYL-----------------------TVYYAWM-----YTVIM-------AI--GPVLILIILNS----AIIIALRNT--------------------------------------------------------------------------------------LSVSGDSDIITLVVVV-----CLFITCNIL---PLTV---NLLELISGYVNS------------------------------------------YLIDLSNFM-VVLNS--SC---NFLIY----FA-FGSR-FRKIF--------------------------KEYI----------------------------------------------------------------------------------------------------------------------------------------------------------
>7-frpr8F53A951_JAMRXY010000007.1_278470_274649_Panagrolaimus_sp__LJ2414
-------------------------------------------------------------------------------IYSLLMPI-----VCGLGVFAAFICVVV-FT------------RPQM----RSS--LNI---------------------YLA--GLSL---FDF--ILLAMSLLIYPPM---------------------SACLK--------------MKSGMVCQFFW---------------------KTALVTYPV-SLAAQ--------TA-------SVWTCVAITV--D-----RFL----AVQYP--------------LKMRLW---CSP-----------------AKAFVVL-----------------------------------------------------------SIIAT------ISLLYK-----MPSIFELQLDE---------CGMLTTTDL---------------------------------------------------------------RQNE-LYI-----------------------VIYNTYG-----YLLLL-------IV--IPWTLMIILNV----IVIRAVHAA--------YRI------------------------------------------------------------------RRSMTKTKGRVDDRERCTVMALVML-----STFIMFNLL---AGIN---NVIEAFTEYNSI----------------------------------------YRFRIPIGNLL-ICVNA--S----NILIY----SI-FGRK-FRRVC--------------------------FQILCP----------CLSDRGYQWLQLTQAMP-----------------------------------------------------------------------------------------------------------------------------
>18-frpr8F53A951_PDA_v2_Path_72_0_19157_panagrolaimus_davidi_PRJEB32708
------------------------------------------------------------------------------------------------------------SS-------------------------LNI---------------------YLA--GLSL---FDL--VLLAMSLLIYPPL---------------------SVCLK--------------MGSGMVCEFFW---------------------KTALVTYPV-SLAAQ--------TA-------SVWTCVAITV--D-----RFL----AVQYP---------LK-----MRLW---CSP-----------------AKAFVVL-----------------------------------------------------------SIIAT------ISFLYK-----MPSIFELQLDE---------CGKL----------------------------------------------------------VPTDL-----RQNE-LYI-----------------------VIYNTYG-----YLLLL-------IV--IPWTLMIILNV----VVIRAVHTA--------YRI-----------------------------------------------------------------RRSMTKNKGRVDDRERRCTVMALVML-----STFIMFNLL---AGVN---NIIEAFSPEHPA---------------------------------------NYRFRIPIGNLL-VCVNS--AS---NILIY----SI-FGRK-FRRVC--------------------------FQILCP-------------CLTDRGYQWLQPTMAIPSEA-----------------------------------------------------------------------------------------------------------------------
>3-frpr8F53A951_PS1159_contig9777_0_16126_panagrolaimus_ps1159_PRJEB32708
------------------------------------------------------------------------------------------------------------SS-------------------------LNI---------------------YLA--GLSL---FDL--VLLAMSLLIYPPL---------------------SVCLK--------------MGSGMVCEFFW---------------------KTALVTYPV-SLAAQ--------TA-------SVWTCVAITV--D-----RFL----AVQYP---------LK-----MRLW---CSP-----------------AKAFVVL-----------------------------------------------------------SIIAT------ISFLYK-----MPSIFELQLDE---------CGKL----------------------------------------------------------VPTDL-----RQNE-LYI-----------------------VIYNTYG-----YLLLL-------IV--IPWTLMIILNV----VVIRAVHTA--------YRI-----------------------------------------------------------------RRSMTKNKGRVDDRERRCTVMALVML-----STFIMFNLL---AGVN---NIIEAFSPEHPA---------------------------------------NYRFRIPIGNLL-VCVNS--AS---NILIY----SI-FGRK-FRRVC--------------------------FQILCP-------------CLTDRGYQWLQPTMAIPSEA-----------------------------------------------------------------------------------------------------------------------
>23-frpr8F53A951_JAMRYA010000062.1_439314_443422_Panagrolaimus_sp__LJ2400
-------------------------------------------------------------------------------IYSIVMPI-----VCGLGVFAAFICVVV-FT------------RPQM----RSS--LNI---------------------YLA--GLSL---FDL--VLLAMSLLIYPPM---------------------SVCLR--------------QKSGMICQFFW---------------------KTALVTYPL-SLAAQ--------TA-------SVWTCVAITV--D-----RFL----AVQYP---------LK-----MRLW---CSP-----------------AKAFVVL-----------------------------------------------------------SIIAT------ISFLYK-----MPSIFELQLNE---------CGELVQTEL---------------------------------------------------------------RQNE-LYI-----------------------VIYNTYG-----YLLLL-------IV--IPWTLMIILNV----VVIRAVHTA--------YRI------------------------------------------------------------------RRSMTKNKGRVDDRERCTVMALVML-----STFIMFNLL---AGVN---NVIEAFTDYSAH----------------------------------------YRFRIPIGNLL-VCVNA--S----NILIY----SV-FGRK-FRRVC--------------------------FQILC---------------------------------------------------------------------------------------------------------------------------------------------------------
>21-frpr8F53A951_JNEY01000018.1_395603_393973_Aphelenchus_avenae_genomic
----------------------------------------------------------------------------------------------------------V-FT------------RPQM----RSS--LNI---------------------YLA--GLSF---FDL--ILLAMSLLIYPPMSVC------------------LRTVR---------------SEVVVCQFF-W--------------------KTALVTFPI-SLAAQ--------TA-------SVWTCVAVTV--D-----RYL----AVRYP---------LK-----MRVW---CTP-----------------TKAMLVL-----------------------------------------------------------AVIAT------VSFLYK-----LPSVFELQLDE---------CGRL----------------------------------------------------------VTTDL-----RQNS-LYI-----------------------VIYNTY------YLLLL-------IA--VPWTIMIILNV----IVVKAVHRA--------YRI------------------------------------------------------------------RRTMTKAQGRVDDKERCTVMALVML-----STFILFNFL---AGVN---NIIEAFFYEVHD---------------------------------------QYRFRIPIGNLL-VCINS--AS---NILIY----SI-FGRK-FRRVC--------------------------INLFC---------------------------------------------------------------------------------------------------------------------------------------------------------
>23-frpr8F53A951_ACRNAN_Path_1062_4526_10591_acrobeloides_nanus_PRJEB26554
---------------------------------------------------------------------------------------------------------------------------KQM----RSS--LNV---------------------YLA--GLSL---FDL--ILLAMSLLIYPPM----------------------------------------SRTGMVCQFFW---------------------KTALVTYPI-SLAAQ--------TA-------SVWTCVAITV--D-----RFL----AVQYP--------------------------------------------------------------------------------------------------------------------------------------------------------------------------------------------------------------------------------------------------------------LKMRVWC---------------------TPAK-------------------------------------------------------------------------------------------------------------------------------------------------------------------------------------------------------------------------AS---NILIY----SI-FGRK-FRRVC--------------------------VQLFC---------------------------------------------------------------------------------------------------------------------------------------------------------
>17-frpr1C02B851_TCLT_scaffold0000127_27755_59599_thelazia_callipaeda_PRJEB1205
--------------------------------MEFANRSICTNVTVNDGHCNGLPVCGYCYNLNAPAKPNHNYEVYNLVVINILLPT-----IGSFGLFGNSISAFI-YS------------RKSM---------------------------------FYL-------------------------------------------------------------------------------------------------------------------------------------------------------------------------------------------------------------------------------------------------------------------------------------------------------------------------------------------------------------------------------------------------------------------------------TIYYVWM-----YTAIM-------AV--GPVLILIVLNS----MIIFALRKT--------------------------------------------------------------------------------------NDVSGDSDIITLVLVV-----CLFITCNVL----------------------------------------------------------------------------------------------------------------------------------------------------------------------------------------------------------------------------------------------------------------------------------------------------
>17-frpr8F53A951_JAJAVP010000080.1_1_180225_-_Heterorhabditis_indica_genomic
-----------------------------LSNDMVTIENIDTLVTDDRRGFSRLEENDCSYHFVVAFLNFCHIHLISHSINLFIIPT-----LCVFGILAATLCIVV-FS------------KRQM----RSS--LNV---------------------YLA--GLSS---FDL--VLLSMSLMIYPALQSC------------------IEQGR---------------MGTPVCHFFW---------------------RSALLTYPI-SLIAQ--------TG-------SVWTCVAVTV--D-----RFL----AVNYP--------------LHSKIW---CTP-----------------RRALAIL-----------------------------------------------------------CTITL------LSIAYR-----IPSIFELTLSK---------CGELATTTM---------------------------------------------------------------RQHP-LYI-----------------------SLYITYG-----YVLVM-------LM--IPWSIMIFFNT----FVVLAVHKA--------YKI------------------------------------------------------------------RRSMQNIKNQEEKDRRCTIMALVMV-----LTFIIFNSV---AAAN---NVLEAFQLSLGT--------------------------------------KSLRIRIPLGNLL-VCLNS--AS---NIVIY----SL-FGTR-FRQMC--------------------------VVLLCGKNSRCIGWLRTGRSSYIFRVIVSDWDARDAVTRRTSLDASTALISAKVILVLFLLTKLFFGMSSRRWSKRSSEGRSRRDTVVYLHVPTKMDLQKPVL-------------------------------------------------------
>39-frpr8F53A951_Scaffold1282_48041_53949_heterorhabditis_bacteriophora_PRJNA13977
------------------------------------------------------------------------------------------------------------SS-------------------------LNV---------------------YLA--GLSS---FDL--VLLSMSLMIYPALQSC------------------IEQGR---------------MGTPVCHFFW---------------------RSALLTYPI-SLIAQ--------TG-------SVWTCVAVTV--D-----RFL----AVNYP---------LH-----SKIW---CTP-----------------RRALAIL-----------------------------------------------------------CTITV------LSIAYR-----IPSIFELTLSK---------CGELATTTM---------------------------------------------------------------RQHP-LYI-----------------------SLYITYG-----YVLIM-------LM--IPWSIMIVFNT----FVVLAVHKA--------YKI------------------------------------------------------------------RRSMQNIKHQEEKDRRCTIMALVMV-----LTFIIFNSV---AAAN---NVLEAFQLSLGT--------------------------------------KSLRIRIPLGNLL-VCLNS--AS---NIVIY----SL-FGTR-FRQMC--------------------------VVLLCGKNSRCIGWLRTGRVIVSDWDARDAVTRRTSLDASTALISAK---------------------------------------------------------------------------------------------------------------
>25-frpr8F53A951_JAJQXH010000029.1_940587_943194_Oscheius_sp__G
---------------------------------------------------------------CNRTVHRPPLDLITHTINLFIIPT-----ICGFGSLAALLCIVVFSK--------------------RQMSSLNV---------------------YLA--GLSF---FDF--VLLTMSLIIYTPMQAC------------------VEQGR---------------AGTPICYFFW---------------------KSALVTYPV-SLIAQ--------TG-------SVWTCVSVTV--D-----RFL----AVSYP---------LH-----SKIW---CTP-----------------KRAFSIL-----------------------------------------------------------CTITI------ISIVYR-----IPSAFELTLNE---------CGELTRAKL---------------------------------------------------------------RRSQ-LYV-----------------------MLYINYG-----YLFFM-------LL--TPWSIMIILNT----FVVLAVHRA--------YKF-------------------------------------------------------------------RQALQGGKGQEERDRCTMMALCMI-----LTFVLFNAL---AALN---NVVESFQIEIDP--------------------------------------SLLHYMVPLANLF-VCLNA--S----NIVIY----SL-FGAR-FRRMC--------------------------VLMLCGRNSRWNVWLKTGK-------------------------------------------------------------------------------------------------------------------------------------------
>30-frpr8F53A951_nOt.2.0.scaf00014_1194307_1210702_oscheius_tipulae_PRJEB15512
--------------------------------------------------------------------------------------------L-------------------------------------RSS--LNV---------------------YLA--GLSF---FDF--ILLIMSLLIYTPMQAC------------------IEQGR---------------AGTPVCYFFW---------------------HSTLITYPV-SLIAQ--------TG-------SVWTCVSVTV--D-----RFL----AVSYP---------LH-----SKIW---CTP-----------------KRAFSIL-----------------------------------------------------------ITITI------LSVLYR-----VPSFFELTLNE---------CGELNPAEL---------------------------------------------------------------RQNH-LYV-----------------------MLYINYG-----YLFVM-------LL--VPWSIMIVLNT----FVVMAVHRA-------------------------------------------------------------------------------------------------------------------------------------------------------------------------------------------------------------------YK------FRQTL----------------------------------------------QGGKGQEERDR-------------------------------------------------------------------------------------------------------------------------------
>27-frpr8F53A951_scaffold119_38181_69090_diploscapter_pachys_PRJNA280107
--------------------------------MADSDPVNDTSNNGDLILEVGETSALSQNYICDFPPIKSKFDPIDFYVNLTILPI-----VCVFGTLAAVICVIV-FT------------RRQM----RSS--LNI---------------------YLA--GLSL---FDL--ILLLFSLVMFVPLQGC------------------IEKIQ-------------GQTNNAVCLFFW---------------------YTTPYFLPI-INIAQVFIISELITS-------SVWACVAVTV--D-----RFL----AVKFP--------------------------------------------------------------------------------------------------------------------------------------------------------------------------------------------------------------------------------------------------------------LHSKIWC---------------------TPKRALAILIC----ITLTSILYR---------------------------------------------------------------------------------------------CTIMALCMV-----TTFLLFNIV---AAIN---NINEPFQLGFPR------------------------------------------QLQPLGNLL-VCINS--AS---NIVIY----AL-FGAR-FRQMC--------------------------VLMLCGRNSRWMTWLKAGGCRMIVSDWDGKDLTTRKTSLDASTALLSTRVSPCNIERF----------------------------------------------------------------------------------------------------
>38-frpr8F53A951_scf7180000986867_31048_35334_diploscapter_coronatus_PRJDB3143
----------------------------------------------------------------------------------------------------NF----------------------------RSS--LNI---------------------YLA--GLSL---FDL--ILLLFSLVMFV---------------------------------------------------------------------------------PLQGCIEK-----------------ISFRCTIMAL--------CMV---------------------------------------------------------------------------------------------------------------------------------------------------------------------------------------------------------------------------------------------------------------------------------------------------TTFLLFNIVAA--------------------------------------------------------------------------------------------------------------------------------------IN---NINEPFQLGFPR------------------------------------------QLQPLGNLL-VCINS--AS---NIVIY----AL-FGAR-FRQMC--------------------------VLMLCG-----------RNSRWMIWLKAGGCRMIVSDWDGKDLTTRKTSLD------------ASTALLSTR--------------------------------------------------------------------------------------
>26-frpr8F53A951_CAJGYM010000006.1_98181_94873_Caenorhabditis_auriculariae_genomic
--------------------------------------------------------------NCTYVERYEEIDLVSTYIYLLVLPA-----VCLVGTLAACLCVIV-FT------------RKQM-----SS--LNI---------------------YLA--GLSV---FDL--ILLSFSALIYTPLQGCV-----------------LQGHG----------------DTAICHFFW---------------------RFTPYSLPI-SNIAQ--------AG-------SVWTCVAVTV--D-----RFL----AVNYP--------------LHSKIW---CTP-----------------KRAICIL-----------------------------------------------------------AVITV------VSCLFR-----APMFFELTTNE---------CGIIAMTGL---------------------------------------------------------------RRDD-DYR-----------------------KYYVMYG-----YVAVI-------LA--VPWTAMIVLNT----FVVLAVHRA--------YKI------------------------------------------------------------------RRTMQGGKANQEERDRCTLMALAMI-----LTFIVFNII---AAVN---NIADSLDISFSV------------------------------------------NWGPIGNLL-ICLNA--S----NIVIY----SL-FGAR-FRQMC--------------------------VVMLCGRNSNWMEWLRTGYSSRGMVSDWDVRDGTTRKTSLDASTALLSAR------------------------------------------------------------------------------------------------------------
>1-frpr8F53A951_CSP21.scaffold00961_98763_131029_caenorhabditis_parvicauda_PRJEB12595
----------------------------------------------------------------------------------------------------------------------------AY----RSS--LNV---------------------YLA--GLSF---FDL--LLLSFSALIFTPLQGCV-----------------LQGHD----------------NTAVCKFF-W--------------------KSTPYTLPI-SNVAQ--------TC-------SVWTCVAVTV--D-----RFL----AVNYP---------LH-----SKIW---CTP-----------------RKAVCIL-----------------------------------------------------------TIITI------MSFVFK-----APMFFELTTDD---------CGVLSTTW----------------------------------------------------------------LRDSYVYK-----------------------QYYVMYG-----YLIFI-------VL--VPWAMMIFLNL----FVVIAVHKA--------YKI-----RR-----------------------------------------------------------SMQQGGKKNQEERDRRCTLMAIAMV-----LTFLVFNVV---AAVN---NIAESFQMN-------------------------------------------IGYWGPIGNLL-VCLNS--AS---NIVIY----SL-FGAR-FRQMC--------------------------VIMLCG--------------KRSKCMSWMKVG------------------------------------------------------------------------------------------------------------------------------
>10-frpr8F53A951_CBOVI.ctg00002_chrX_6323470_6354099_caenorhabditis_bovis_PRJEB34497
------------------------------------------------------------------------------------------------------------SS-------------------------LNV---------------------YLA--GLSV---FDL--ILLSCSVLVFCPLQGCV-----------------LQGHR----------------DTTVCHFFW---------------------STTPWAHPI-NNIAQ--------AG-------SVWTCVAVTV--D-----RFL----AVNYP---------LH-----SKIW---CTP-----------------RRAFIIL-----------------------------------------------------------ITIAV------LSVLFR-----FPMFFELTTDN---------CGKLRPT-----------------------------------------------------------------SFRNVYYT-----------------------KYYLTYG-----YFILI-------LL--IPWTTMIVLNV----FVVKAVHRA--------YKL--------------------------------------------------------RRSMQGGKSSQEEKDRRVSQFRNSLRCTLMAIAMV-----LTFLVFNVV---AAGN---NIAESLLGANLG------------------------------------------YWGAIGNLL-ICLNS--AS---NIVIY----SL-FGAR-FRQMC--------------------------VLMICGRQSRWMEWLNVGRYDICFLLISMVSDWDGRDGTTRKTSLDASTALLSTRRMTISHFVSNASSRRWSKRSQSGHVPVTRKNTVVYTAQPNRLSLQSVPT------------------------------------------------------
>22-frpr8F53A951_CSP39.scaffold00601_0_22736_caenorhabditis_waitukubuli_PRJEB12602
---------------------------------MNSTISSLFFNATLLNASDIQGADFGTKTMCTYPTSFLEIDYISTYIYLLAIPT-----ICLLGAGAAVMCIVV-FT---------------------RKQMRSSLNV------------------YLA--GLSV---FDL--ILLSFSALIFTPLQGCV-----------------LQGHG----------------NTTVCRFFW---------------------MSTPWFLPV-SNIAQ--------CG-------SVWTCVAVTV--D-----RFL----AVNYP---------LH-----SKIWCTP-RR-----------------AVSIL-------------------------------------------------------------LAITV------FSVLFR-----APMFFELTNDE---------CGRLRT--T----D----------------------------------------------------------LRDNQYYK-----------------------QYYVTFG-----YLIAL-------LL--IPWTVMIILNV----FVVKAVHKA--------YKIRRSMQ-------------------------------------------------------------GGKNNQEEKDRRNSLRCTLMAIAMV-----LTFLIFNVV---AAVN---NLAETVFDYNLT------------------------------------------FWSSIGNLL-ICLNS--AS---NIVIY----SL-FGAR-FRQMC--------------------------VLMLCGRQSRWMEWLKVGRYPIRMTISNFISYPMSSRRWSKRSQSGAPNQA------------ARKDTVIYTTAQNRLSLQSTPS-------------------------------------------------------------------------
>46-frpr8F53A951_Cbre_Contig89_225867_255691_caenorhabditis_brenneri_PRJNA20035
--------------------------------MNSTIVSLLEGVSLINDTDQPGFSGSGKQTMCSYPTSFHEVDYISTYIYLLAIPT-----ICVLGSGAAIMCIVV-FT------------RKQMRETFRSS--LNV---------------------YLA--GLSV---FDL--ILLSFSALIFSPLQGCV-----------------LQGHG----------------DTAVCHFFW---------------------RSTPWTLPI-SNIAQ--------CG-------SVWTCVAVTV--D-----RFL----AVNYP---------LH-----SKIW---CTP-----------------RRATFIL-----------------------------------------------------------GIITV------FSIVFK-----APMFFELTNDE---------CGRLRTSFL---------------------------------------------------------------RDNK-YYK-----------------------EYYVTFG-----YLIAL-------LL--VPWAIMIALNI----FVVKAVHKA--------YKI-------------------------------------------------------------RRSMQGGKNNQEEKDRRNSLRCTLMAIAMV-----LTFLVFNIV---AAVN---NLAETVWEVSLG------------------------------------------FWSPIGNLL-ICLNS--AS---NIVIY----SL-FGAR-FRQMC--------------------------VLMLCGRQSRWMEWLKVGRYPAQSMVSDWDGRDGTTRKTSLDASTALLSAR------------RMTISNFITYPVSSRRWSKRSQSGAPNQPAV-RKDTVIYTSAQNRLSLQSTPS------------------------------------------
>5-frpr8F53A951_X-1_16025475_16055798_caenorhabditis_briggsae_PRJNA10731
------------------------------MALNSTIVSLLSNTTLMDRTDLPGLST------CTYPTSFAEVDYISTYIYLLAIPF-----ICVLGACAAVMCIVV-FT------------RKQM----RSS--LNV---------------------YLA--GLSV---FDL--ILLFFSALTFSPLQGCV-----------------LQGHG----------------DTAVCHFFW---------------------RTTPWTLPI-SNIAQ--------CG-------SVWTCVAVTV--D-----RFL----AVNYP---------LH-----SKIW---CTP-----------------RRAASIL-----------------------------------------------------------LAITV------FSVSFK-----APMFFELTNDE---------CGRLRTSSL---------------------------------------------------------------RDNK-YYK-----------------------EYYVTFG-----YLIAL-------LL--IPWAVMIVLNV----FVVKAVHKA--------YKI-------------------------------------------------------------RRSMQGGKNNQEEKDRRNSLRCTLMAIAMV-----LTFLVFNVV---AAVN---NLAETVFNVSLG------------------------------------------FWSPIGNLL-ICLNS--AS---NIVIY----SL-FGAR-FRQMC--------------------------VLMLCGRNSRWMEWLKVGRYPPQSIVSDWDGRDGTTRKTSLDASTALLSAR------------RMTISNFITYPMSSRRWSKRSQSGAPHQAAAARKDTVIYTSAQNRLSLQSTPS------------------------------------------
>33-frpr8F53A951_CSP40.scaffold00090_0_19881_caenorhabditis_tribulationis_PRJEB12608
------------------------------MTLNSTIISLLSNTTLVDATEIPGMSGTSNGVMCSYPTSFAEVDYISTYIYLLAIPT-----ICVLGAGAAVMCIVV-FS------------RKQM----RSS--LNV---------------------YLA--GLSV---FDL--ILLSFSALIFPPLQGCV-----------------LQGHG----------------DTVVCHFFW---------------------RSTPWTLPI-SNIAQ--------CG-------SVWTCVAVTV--D-----RFL----AVNYP---------LH-----SKIW---CTP-----------------RRAFTIL-----------------------------------------------------------MVITG------FSILFK-----APMFFELTNDD---------CGRLRTSFL---------------------------------------------------------------REHK-YYK-----------------------EYYVTFG-----YLIAL-------LV--IPWAIMIILNV----FVVKAVHKA--------YKI-------------------------------------------------------------RRSMQGGKNNQEEKDRRNSLRCTLMAIAMV-----LTFLVFNIV---AAVN---NLAETVFEVSLG------------------------------------------FWSPIGNLL-ICLNS--AS---NIVIY----SL-FGAR-FRQMC--------------------------VLMLCGRQSRWMEWLKVGRFPAQSMVSDWDGKDGTTRKTSLDASTALLSAR------------RMTISNFITYPMSSRRWSKRSQSGAPHQASAARKDTVIYTSAQNRLSLQSTPS------------------------------------------
>32-frpr8F53A951_CSP26.scaffold00036_185010_191155_caenorhabditis_zanzibari_PRJEB12596
--------------------------------MNSTIISLLSNTTLVDATEMPGMSGTSNGNICTYPTSFAEVDYISTYIYLLAIPT-----ICVLGAGAAVMCIVV-FS------------RKQM----RSS--LNV---------------------YLA--GLSV---FDL--ILLSFSALIFPPLQGCV-----------------LQGHG----------------DTAVCHFFW---------------------RSTPWTLPI-SNIAQ--------CG-------SVWTCVAVTV--D-----RFL----AVNYP---------LH-----SKIW---CTP-----------------RRAFTIL-----------------------------------------------------------MAITG------FSIIFK-----APMFFELTNDD---------CGRLRTSFL---------------------------------------------------------------REHQ-YYK-----------------------EYYVTFG-----YLIAL-------LL--IPWAIMIILNV----FVVKAVHKA--------YKI-------------------------------------------------------------RRSMQGGKNNQEEKDRRNSLRCTLMAIAMV-----LTFLVFNIV---AAVN---NLAETVFEVSLG------------------------------------------FWSPIGNLL-ICLNS--AS---NIVIY----SL-FGAR-FRQMC--------------------------VLMLCGRQSRWMEWLKVGRFPAQSMVSDWDGRDGTTRKTSLDASTALLSAR------------RMTISNFITYPMSSRRWSKRSQSGAPHQPAAPRKDTVIYTSAQNRLSLQSTPS------------------------------------------
>37-frpr8F53A951_Cjap.Contig17900_77770_108763_caenorhabditis_japonica_PRJNA12591
-----------------------------------------------------------------------------------------------------------------------------------SS--LNV---------------------YLA--GLSV---FDL--ILLSFSALIFSPLQGCV-----------------LQGHG----------------DTTVCHFFW---------------------RSTPWTLPI-SNIAQ--------CG-------SVWTCVAVTV--D-----RFL----AVNYP---------LH-----SKIW---CTP-----------------RRALSIL-----------------------------------------------------------LVITV------FSVLFK-----APMFFELTNDE---------CGRLRTSFL---------------------------------------------------------------RDNK-YYK-----------------------EYYVTFG-----YLIVL-------LL--IPWTVMIILNV----FVVKAVHKA--------YKI-------------------------------------------------------------RRSMQGGKNNQEEKDRRNSLRCTLMAIAMV-----LTFLVFNVV---AAVN---NLAETVFEVSLG------------------------------------------FWSPIGNLL-ICLNS--AS---NIVIY----SL-FGAR-FRQMC--------------------------VLMLCGRQSRWMEWLKVGRYPLQSMVSDWDGRDGTTRKTSLDASTALLSARLCFCLKKIKPLQRMTISNFITYPMSSRRWSKRSQSGAPHQTVT-RKDTVIYTSAQNRLSLQSTPS------------------------------------------
>4-frpr8F53A951_CAMPFS010000006.1_1983811_1981110_Caenorhabditis_sp__36
------------------------------------------------------------KIICSYPTSFAEVDYISTYIYLLAIPT-----ICVLGAGAAVMCIIV-FT------------RKQM-----SS--LNV---------------------YLA--GLSV---FDL--ILLSFSALIFSPLQGCV-----------------LQGHG----------------DTTVCHFFW---------------------RSTPWTLPI-SNIAQ--------CG-------SVWTCVAVTV--D-----RFL----AVNYP---------LH-----SKIW---CTP-----------------RRAVSIL-----------------------------------------------------------LAITV------FSVLFK-----APMFFELTNDD---------CGRLRTSFL---------------------------------------------------------------RDNK-YYK-----------------------EYYVTFG-----YLIAL-------LL--IPWTVMIILNV----FVVKAVHKA--------YKI-------------------------------------------------------------RRTMQGGKNNQEEKD-----RCTLMAIAMV-----LTFLIFNVV---AAVN---NLAETVFEVSLG------------------------------------------FWSPIGNLL-ICLN---AS---NIVIY----SL-FGAR-FRQMC--------------------------VLMLCGRQSRWMEWLKVGRYPL-SMVSDWDGRDGTTRKTSLDASTALLSAR------------RMTISNFISYPMSSRRWSKRSQSGAPNQTAT-RKDTVIYTSAQNRLSLQSTPS------------------------------------------
>4-frpr8F53A951_CM028619.1_11628177_11630385_Caenorhabditis_tropicalis_genomic
---------------------------------NSTMISLLDNSTLIITTDQPGFSG--KETMCSYPTNFTEVDYISTYIYLLAIPT-----ICVLGACAAVMCIVV-FT------------RKQM-----SS--LNV---------------------YLA--GLSV---FDL--ILLSFSALIFSPLQGCV-----------------LQGHG----------------DTAVCHFFW---------------------RSTPWTLPI-SNIAQ--------CG-------SVWTCVAVTV--D-----RFL----AVNYP---------LH-----SKIW---CTP-----------------RRAATIL-----------------------------------------------------------FVITI------FSIVFK-----APMFFELTNDD---------CGRLRTSFL---------------------------------------------------------------RDNK-YYK-----------------------EYYVTFG-----YLIAL-------LL--IPWTVMIILNV----FVVKAVHKA--------YKI-------------------------------------------------------------RRSMQGGKNNQEEKD-----RCTLMAIAMV-----LTFLVFNIV---AAVN---NLAETVFEVSLG------------------------------------------FWSPIGNLL-ICLN---AS---NIVIY----SL-FGAR-FRQMC--------------------------VLMLCGRQSRWMEWLKVGRYPA-SMVSDWDGRDGTTRKTSLDASTALLSAR------------RMTISNFITYPASSRRWSKRSQSGAPNQTAT-RKDTVIYTSAQNRLSLQSTPS------------------------------------------
>30-frpr8F53A951_scaffold_1_2488521_2521037_caenorhabditis_latens_PRJNA248912
--------------------------------MNSTIISLLSNTTLVDATDQPGYSGTVKDAMCTFPTNFAEVDYISTYIYLLAIPT-----ICVLGAGAAVMCIVV-FT------------RKQM----RSS--LNV---------------------YLA--GLSV---FDL--ILLSFSALIFSPLQGCV-----------------LQGHG----------------DTTVCHFFW---------------------RSTPWTLPI-SNIAQ--------CG-------SVWTCVAVTV--D-----RFL----AVNYP---------LH-----SKIW---CTP-----------------RRAATIL-----------------------------------------------------------VAITV------FSIVFKSSHFQAPMFFELTNDD---------CGRLRTSFL---------------------------------------------------------------RDNK-YYK-----------------------EYYVTFG-----YLIAL-------LL--IPWTIMIILNV----FVVKAVHKA--------YKI-------------------------------------------------------------RRSMQGGKNNQEEKDRRNSLRCTLMAIAMV-----LTFLVFNVV---AAVN---NLAETVFEVSLG------------------------------------------FWSPIGNLL-ICLNS--AS---NIVIY----SL-FGAR-FRQMC--------------------------VLMLCGRQSRWMEWLKVGRYPPQSMVSDWDGRDGTTRKTSLDASTALLSAR------------RMTISNFITYPMSSRRWSKRSQSGAPHQPAA-RKDTVIYTSAQNRLSLQSTPS------------------------------------------
>31-frpr8F53A951_Crem_Contig72_371346_375560_caenorhabditis_remanei_PRJNA53967
-----------------------------------------------------------------------------------------------------------------------------------SS--LNV---------------------YLA--GLSV---FDL--ILLSFSALIFSPLQGCV-----------------LQGHG----------------DTTVCHFFW---------------------RSTPWTLPI-SNIAQ--------CG-------SVWTCVAVTV--D-----RFL----AVNYP---------LH-----SKIW---CTP-----------------RRAATIL-----------------------------------------------------------VAITI------FSIVFKSSHFQAPMFFELTNDD---------CGRLRTSFL---------------------------------------------------------------RDNK-YYK-----------------------EYYVTFG-----YLIAL-------LL--IPWTIMIILNV----FVVKAVHKA--------YKI-------------------------------------------------------------RRSMQGGKNNQEEKDRRNSLRCTLMAIAMV-----LTFLVFNVV---AAVN---NLAETVFEVSLG------------------------------------------FWSPIGNLL-ICLNS--AS---NIVIY----SL-FGAR-FRQMC--------------------------VLMLCGRQSRWMEWLKVGRYPPQSMVSDWDGRDGTTRKTSLDVSTALLSAR------------RMTISNFITYPMSSRRWSKRSQSGAPHQPAA-RKDTVIYTSAQNRLSLQSTPS------------------------------------------
>15-frpr1C02B851_JANLNO010000005.1_2118966_2118371_Bradynema_listronoti_genomic
----------------------------------------CNNETLILGVCYGMPVCGFCYDFGQFYRPSREYEIFNLTVIGVLLPM-----LGIVGLMGNCVSAFI-FS------------RKSM----RTS--LNS---------------------YLS--ALAL---SDM--TIVITSFFLFF-----------------------LENMR------------KRSSSIYIAKCYA---------------------LLAPIMFPL-GLTAQ--------TL-------SVFLTLAGAF--D-----CFV-----------------------------------------------------------------------------------------------------------------------------------------------------------------------------------------------------------------------------------------------------------------------LVTAGEH--------------------------------------------------------------------------------------------------------------------------------------------------------LRRVCCTIS---------------------------------------------------------------------------------AS-----------------------------------------------------------------------------------------------------------------------------------------------------------------------------------------------------------------
>24-frpr1C02B851_CALSFV010000044.1_631104_651018_-_parapristionchus_giblindavisi_genomic
---------------------------TATVQFSHGCNNVTISMGMCNGLAVCGYCYGYIDEGGSIPEVATVYEHFNLIVIGILLPL-----IGLFGLIGDSISAFI-YS------------RKEM----QSS--LNV---------------------YLC--ALAC---SDI--IIILTAFFLFF-----------------------LENMR--------------KRSIQANRIFA---------------------ILALYMFPI-GLTAQ--------SL-------SVFLTVTAAA--D-----CLI----LVAGS----------------EKMKQMFCSVKSSLRVRKFIRCDIWSLIFDPSSL----------------------------------------------------CFDLSLIFDLQMLAVIVLLAMVYN-----APHLFEIYVID---------CWSLPYNQP-------------------------------------------------SKDVCPTDL-----RNNQ-TYV-----------------------SIYYAWL-----YTIVM-------AA--GPFVLLIFINS----AIVFSLRRQ--------------------------------------------------------------------------------KQNSNDEEDEEKEDVVTLILVV-----ALFVTCNIL---PLTV---NLLEMLLSIENP------------------------------------------YLIDLSNLM-VVVNS--SC---NFLIY----YA-FGSH-FRRTL--------------------------RSYLRRYHNRRDSASNGQSDECPRISVHQPPSHVII--------------------------------------------------------------------------------------------------------------------------
>26-frpr1C02B851_CSP31.scaffold02412_0_21915_caenorhabditis_uteleia_PRJEB12600
-------------------------MGSSELTSFMNLSMDCNAETRENGVCYGLAVCGFCYNFGETREVSKEYDQFNLVVIGLMLPC-----IGCLGLIGNLLSAFT-YS------------RREM----VSS--LNV---------------------YLF--ALAC---SDT--VIILTAFFLFF-----------------------LENMR--------------KRSEWATYYFA---------------------VLSPVMFPL-GLTAQ--------TL-------SVFITVASAF--D-----CFV----LVAAS----------------EKFKSKFCSV-----------------KTSIMVSQ---------------------------------------------------------------------GGTVYQ-----QAILFRSWLLKWPSCTMHPTCSKSMSSTV-----------------------------------------------------TASCT-----RQHQKMFV-----------------------QLIYVQMRTTFEFTMC--------TCTQFSWRLALSFCL----LSIRRLLRC---------------------------------------------------------------------------------------GMRLDLAVIRILSHL-----YWLYACLSLVTFCHLSISSSYSASSTATSSI------------------------------------SPTLWSLSIRHATFSTTLLAQ--ISAEHSATMS----RMHAADTTWRRIT-------------------------------------------DHHRESNCVYRPLNI------------------------------------------------------------------------------------------------------------------------------
>29-frpr1C02B851_contig00432_104261_109135_steinernema_feltiae_PRJNA353610
--------------------------------------------------------------------------------------------MNLSETIDANLCTNQ-----------------TI----REG--------------------------YCF--GMAV--------CGYCYDFGEY------------------------RRASR----------------------------------------------EYEIYNLAMVGVLMP--------VI-------GIFGLIGDVI--S-----AFI----YSRRS-------------------------------------------------------------------------------------------------------------------------------------------------------------------------------------------------------------------------------MASSLNYL-----------------------TFYYAYL-----YTIVM-------AV--GPVLLLVALNS----IIVVMMRRA--------KQK------------------------------------------------------------------------DPDNADSEDSDVTTLVLVV-----FLFISCNIM----------------------------------------------------------------------------------------------------------------------------------------------------------------------------------------------------------------------------------------------------------------------------------------------------
>18-frpr1C02B851_JADLIF010002782.1_1_23393_+_Steinernema_khuongi_genomic
--------------------------PEGMNLTEMIDAGVCTNQTIREGFCYGMAVCGYCYDFGEYRRPSREYEIYNLMVIGVAMPL-----IGVLGLIGDVISAFI-YS------------RRSM----ASS--LNR---------------------YLC--ALAF---SDI--TIILTAFFLFF-----------------------LESMR--------------KRSAVMSKYF-A--------------------LFAPFMFPL-GLTAQ--------TL-------SVFLTVAAAV--D-----CCV----LVATPKKF-------------SEKF---CKTRTAQWVSEAADSSLPSLIPRFQVI-----------------------------------------------------------GVIIV------LACLFN-----SPHLFEIYVIT---------CWSVPYHQP----TYDV---------------------------------------------CPTDL-----RQSP-EYL-----------------------TFYYAYL-----YTIVM-------AV--GPVVLLVAINS----TIVIMMRRA--------KRK------------------------------------------------------------------------GAGGADSSDSDVTTLVLVV-----FLFISCNVL---PLAV---NIMELFAGIVNA------------------------------------------YLIDLSNIM-VVVNS--SC---NFIIY----YA-FGAQ-FRRTL---------------------------RDYCS-----------LWLRHRHSAKLKTPAETQRHAAPRKIRA-----------------------------------------------------------------------------------------------------------------
>8-frpr1C02B851_scaffold3_1060036_1091157_steinernema_carpocapsae_PRJNA202318
-------------------------MNLSELIDANVCSNQTIREGFCYGMAVCGYCYDF----GEYRRPSREYEIYNLMVIGVLMPL-----IGVFGLIGDILSAFV-YS------------RRSM----ASS--LNR---------------------YLC--ALAF---SDI--TIILTAFFLFF-----------------------LESMR--------------KRSAIMSKYF-A--------------------LFAPFMFPL-GLTAQ--------TL-------SVFLTVAAAV--D-----CVV----LVVMPKKF-------------SEKF---CTT-----------------STAQWVRKSENPSEGRRREMVNRGSGEYRSTEDENRRRDELRRGIREWSKSQDTKGCLNKKCMVIIGAIII------LASLFN-----SPHLFEIYVIT---------CWSVPYSQP----TYDV---------------------------------------------CPTDL-----RQSP-EYL-----------------------TFYYAYL-----YTIVM-------AV--GPVALLIAINT----TIVIMMKRQ--------KKK------------------------------------------------------------------------NPDGEDSSDSDVTTLVLVV-----FLFISCNVL----------------------------------------------------------------------------------------------------------------------------------------------------------------------------------------------------------------------------------------------------------------------------------------------------
>13-frpr1C02B851_MONTI_7082_0_5447_steinernema_monticolum_PRJNA205067
------------------------------------------------------------------------------AMIGVLMPL-----IGIFGLIGDMISAFV-YS------------RRSM----ASS--LNR---------------------YLC--ALAF---SDI--TIILTAFFLFF-----------------------LESMR--------------KRSAIMSKYFA---------------------LFAPFMFPL-GLTAQ--------TL-------SVFLTVAAAV--D-----CCV----LVATP-------------------------------------------------------------------------------------------------------------------------------------KKFSEKFCT---------------------------------------------------------------------------------TKTAQWYL-----------------------TFYYAYL-----YTIVM-------AV--GPVMLLIAINT----TIVVMMKRA--------KQK------------------------------------------------------------------------DPDGADSADSDVTTLVLVV-----FLFISCNIL----------------------------------------------------------------------------------------------------------------------------------------------------------------------------------------------------------------------------------------------------------------------------------------------------
>20-frpr1C02B851_CALZFC010000252.1_1161965_1164598_allodiplogaster_sudhausi_genomic
------------------------------------SSSLLCTNETMEEGLCFGLSVCGFCYGATPEMDDAEKEVRIKIVIGMVLPL-----VGCCGLVGDAISAFI-YS------------RREM----ISS--LN----------------------YLC--ALAC---SDI--IIILTAFFLFF-----------------------LENMR--------------KRIFSANFYFA---------------------VLAPYMFPL-GLTAQ--------TF-------SVFLTVTAAF--D-----CFV---LVAGWP-----------------AFRMAFCTPSTSLKVLPRTPRTATILRWQMLVL-----------------------------------------------------------ISL--------LAIAYN-----SPHFFEIFVID---------CWSVRHGAP-------------------------------------------------SKDVCPTEL-----RNNE-TYV-----------------------VVYYAWL-----YTLVM-------AA--GPVLLLVAINS----AILLSLRRQ--------------------------------------------------------------------------------------QSADSQSDVITLVLVV-----CLFVTCNIQ---PLTV---NLLEMLVSLENP------------------------------------------YLIDVSNLL-VVVNS--SC---NFLIY----YA-FGAN-FRRTLK---------------------------------------------------------------------------------------------------------------------------------------------------------------------------------------
>19-frpr1C02B851_CALZFC010000087.1_275705_278063_allodiplogaster_sudhausi_genomic
-----------------------------------SSSLLCTNETMEEGLCFGLSVCGFCYGGIEGQTTYTKKGANIEIVIGMVLPL-----VGCCGLVGDAISAFI-YS--------------------RSEMISSLN--------------------YLC--ALAC---SDI--IIILTAFFLFF-----------------------LENMR--------------KRIFSANFYFA---------------------VLAPYMFPL-GLTAQ--------TF-------SVFLTVTAAF--D-----CFV---LVAGWP-----------------AFRMAFCTPSTSLKVLPRTPRTATILRWQMLVL-------------------------------------------------------------ISL------LAIAYN-----SPHVFEIFVID---------CWSVRHGAP----SKDV---------------------------------------------CPTEL-----RNNE-TYV-----------------------VVYYAWL-----YTLVM-------AA--GPVLLLVAINS----AILLSLRRQ--------QSA------------------------------------------------------------------------------DSQSDVITLVLVV-----CLFVTCNIQ---PLTV---NLLEMLVSLENP------------------------------------------YLIDVSNLL-VVVNS--SC---NFLIY----YA-FGAN-FRRTL-------------------------K--------------------------------------------------------------------------------------------------------------------------------------------------------------
>19-frpr1C02B851_ASIM_scaffold0000975_5203_14378_anisakis_simplex_PRJEB496
--------------------------------------------------------------------------------------------------MNNSTSQHV-CT--------------------NET--------------------------ILD--GVCY--------GLAVCGYCYDF-----------------------GESIK--------------PTKEYQQYNL----------------------IVIGIILPLIG------------TC-------GLIGNSISAF--------IYS----------------------------------------------------------------------------------------------------------------------------------------------------------------------------------------------------------------------------------------RKSMLMYF-----------------------TVYYAWM-----YTLVM-------AV--GPVALLIALNS----AIIIYMRHH--------PPQ-----------------------------------------------------------------------------EDSDSDIITLVLVV-----CLFISCNML----------------------------------------------------------------------------------------------------------------------------------------------------------------------------------------------------------------------------------------------------------------------------------------------------
>16-frpr1C02B851_JAAVTS010004568.1_7038_5209_Baylisascaris_ailuri_genomic
------------------------------------------------------------------------------------------------------------FQ------------------------------------------------------ALVG--------IVFLAAL------------------------------------------------------------------------------YNSPHMFEI--IVID-----------------------------------CW---------------------------------------------------------------------------------------------------------------------------------------------SVPYSQQSLDV-----------------------------------------------------------------------CPTDL-----RQNQ-MYF-----------------------TIYYAWM-----YTLVM-------AV--GPVILLIVLNS----AIVICMRRS--------PPQ-----------------------------------------------------------------------------VDSDSDIITLVLVV-----CLFISCNIL---PLTV---NFLELLFGIVNS------------------------------------------YLIDLSNLM-VVVNS--SC---NFLIY----YA-FGSR-FRRTL--------------------------KQYISA-----------LLHSSPLHTTTKITNGTPHINRMTPHTELLI--------------------------------------------------------------------------------------------------------------
>28-frpr1C02B851_AgB14_1846143_1882719_ascaris_suum_PRJNA62057
--------------------------------MENTSETLCSNETIRNGFCYGLAVCGYCYDFGESIKPTKEYQQYNLIVIGIILPL-----IGTCGLLGNSISAFI-YS------------RRTM----LSS--MNV---------------------YLC--ALAI---SDM--TIIITAFFLFF-----------------------LENMR--------------ARSVLISKFFA---------------------MLAPVTFPL-GLTAQ--------SL-------SVFLTVTAAV--D-----CFI----LVASS----------------QSCKQRFCSV-----------------NVSLQVS----------------------------------------------------------------------YKIIYLLQFTDGCRFFSII-------------------------------------------------------------------------------------------------------------------FFFFAFL------SIVC-----------LPSGVMLSTYIAKIYQILLVISRS---------------------------------------------------------------------NLNLALVGIVFMAALYNSPHMFEIFVIDCWSVPYSQQSLDVCPTDLRQNQPLTV---NFLELLFGIVNS------------------------------------------YLIDLSNLM-VVVNS--SC---NFLIY----YA-FGSR-FRRTL--------------------------KQYISALLHSSPVHITTKVTNGTPHITRMTPHTELLI-------------------------------------------------------------------------------------------------------------------------
>25-frpr1C02B851_ALUE_scaffold0005065_676_10529_ascaris_lumbricoides_PRJEB4950
--------------------------------------------------------------------------------------------------------------------------------------SMNV---------------------YLC--ALAI---SDM--TIIITAFFLFF-----------------------LENMR--------------ARSVLISKFFA---------------------MLAPVTFPL-GLTAQ--------SL-------SVFLTVTAAV--D-----CFI----LVASS----------------QSCKQRFCSVNVSLQVSYKIIYLLQFTDGCRFFS---------------------------------------------------IIFFFFAFLSIVSLVGIVFMAALYN-----SPHMFEIFVID---------CWSVPYSQQ----SLDV---------------------------------------------CPTDL-----RQNQMYF------------------------TIYYAWM-----YTLVM-------AV--GPVILLIVLNS----AIVICMRRS-------------------------------------------------------------------------------------PPQVDSDSDIITLVLVV-----CLFISCNIL---PLTV---NFLELLFGIVNS------------------------------------------YLIDLSNLM-VVVNS--SC---NFLIY----YA-FGSR-FRRTL--------------------------KQYISALLHSSPVHITTKVTNGTPHITRMTPHTELLI-------------------------------------------------------------------------------------------------------------------------
>3-frpr1C02B851_OW051496.1_6170130_6170965_Oscheius_dolichura_genomic
-------------------------------LQEMNVTAGCSNWTVAEGQCWGLSVCGYCYDYGETRVVSRTYETFNLAVIGITLPI-----IGCLGLLGNSISAFI-YT------------RKEM----ISS--LN----------------------YLG--ALAF---SDS--LIILTAFFLFF-----------------------LENMR--------------RRSLYATYYFA---------------------VLSPVMFPL--LTAQ--------SL-------SVFLTVAAAL--D-----CLI--------------------------------------------------------------------------------------------------------------------------------------------------------------------------------------------------------------------------------------------------------------------------------------------------------------------LVAADEK-----------------------------------------------------------------------------------------------------------FSTKFCSVR---------------------------------------------------------------------------------TS------LY----VG---------------------------------------------------------------------------------------------------------------------------------------------------------------------------------------------------
>24-frpr1C02B851_nOt.2.0.scaf00002_1363435_1367596_oscheius_tipulae_PRJEB15512
------------------------------------------------------------------------------AVIGITLPV-----IGCLGLVGNSISAFI-YT------------RKEM----VSS--LNM---------------------YLG--ALAC---SDI--VIILTAFFLFF-----------------------LENMR--------------RRSLYATYYFA---------------------VLSPVMFPI---------------------------IIGIVL--------------------------------------------------------------------------------------------------------------------------------------------AAFIYN-----SPHMFEIFVID---------CWSVPFGSV----TKDV---------------------------------------------CPTAL-----RTDP-DYL-----------------------TIYYAYM-----YTIVM-------AG--GPVFLLIGINS----AIVLAMRRW--------KKP-------------------------------------------------------------------------EGDEESNSSDIITLVLVV-----CLFICCNIL----------------------------------------------------------------------------------------------------------------------------------------------------------------------------------------------------------------------------------------------------------------------------------------------------
>21-frpr1C02B851_CAJGYM010000010.1_175194_176749_Caenorhabditis_auriculariae_genomic
------------------------------------------------------------------------------------------------------------FQ-------------------------------------------------VLV--------------SIVLIAFI-----------------------------------------------------------------------------YNSPHMFEI--YVID---------CWS-----TMYNTTSKDV-----------------------------------------------------------------------------------------------------------------------------------------------------------------------------------------------------------------------------------------CPTPL-----RTNP-DYL-----------------------TIYYAYM-----YTIMM-------AV--GPVVLLVVINT----AIVITMRRS--------TQD------------------------------------------------------------------------------GCESDIITLVLVV-----CLFISCNIL---PLTV---NLLELLMSLVNP------------------------------------------YLIDLSNLM-VVVNS--SC---NFLIY----YA-FGSN-FRRTL--------------------------RHYLTN-----------AWKRRRASLLQNNRMKLCLPATEVLI-------------------------------------------------------------------------------------------------------------------
>20-frpr1C02B851_JAJQXH010000027.1_5861449_5858509_Oscheius_sp__G
----------------------------------MNLTAGCSNATLASGQCYGLSVCGYCYDYGETRVVSKEYENFNLLVIGIILPF-----VGGLGLIGNSISAFV-YS------------RQEM----RSS--LN----------------------YLC--ALAC---SDT--VIILTAYFLFF-----------------------LENMR--------------KRSEYATYYFA---------------------VLSPVMFPL--LTAQ--------SL-------SVFLTVAAAF--D-----CLV---LVAANPKFSNSFCSVKT-----SFIVSFLCFS---------------SKNQNVQVI-----------------------------------------------------------GGIVL------TAVIYN-----SPHVFEIYVIE---------CWSVPYKTV----SKDV---------------------------------------------CPTAL-----RADP-DYL-----------------------TIYYAYM-----YTIVM-------AG--GPVALLIVINS----AIVVAMKNE-----------------------------------------------------------------------------------ANEPQGDGGSDIITLVLVV-----CLFISCNVL---PLTV---NFLELLFMIVNS------------------------------------------YLIDLSNLM-VVVNS--SC---NFIIY----YA-FGSH-FRRTLK---------------------------------------------------------------------------------------------------------------------------------------------------------------------------------------
>16-frpr1C02B851_Cang_2012_03_13_01023_14103_19862_caenorhabditis_angaria_PRJNA51225
------------------------------------------------------------------------------VVIGVLLPT-----IGVLGLIGNTLSAFT-YS------------RREM----ISS--LNV---------------------YLF--SLAC---SDI--IIILTAFFLFF-----------------------LENMR--------------KRSEYATYYFA---------------------VLSPVMFPL-GLIGQ--------TL-------SVFITVASAF--D-----CFV----LVAAG----------------EKFKNKFCSV-----------------------------------------------------------------------------------STSIC---------VYN-----SPHMFEIYVID---------CWSLTYNTR----SKDV---------------------------------------------CPTAL-----RANP------------------------------------------------------------------------------------------------------------------------------------------------------------------------------------------------------PLTV---NFLELLFGIINS------------------------------------------YLIDLSNLM-VVVNS--SC---NFLIY----YA-FGSH-FRRTL--------------------------RHYIKNAWLRHFGSNRNNNRVPTRVKLCLPATEILI--------------------------------------------------------------------------------------------------------------------------
>32-frpr1C02B851_Cjap.Contig18210_664013_695006_caenorhabditis_japonica_PRJNA12591
---------------------------MEGGLEILNMSLECSPESRSNGTCYGLAVCGYCYDFAETRQVSKEYEQFNLIVIGVLLPL-----IGCLGLIGNALSAFT-YS------------RREM----ISS--LNV---------------------YLF--ALAC---SDI--VIILTAFFLFF-----------------------LENMR--------------KRSEWATYYFA---------------------VLSPVMFPL-GLTAQ--------TM-------SVFITVASAF--D-----CFV----LVAAG----------------EKFKSKFCSV-----------------NTSILVS-----------------------------------------------GYRHLTLTWNLLWSFVLIVKIFLLGTFYN-----SPHMYEIYVID---------CWSTMYNTA-------------------------------------------------SKDVCPTAL-----RANQ-DYV-----------------------RIYYVYM-----YTIVM-------AV--GPVLLLIVINS----AIVVSMRRA--------------------------------------------------------------------------------------SSPNSESDIITLVLVV-----CLFITCNIL---PLTV---NFLELLFGIINS------------------------------------------YLIDLSNLM-VVVNS--SC---NFLIY----YT-FGSN-FRRTL--------------------------RHYVRNALNRRPIRQNANSRTPPRVKLCLPPTEVLI--------------------------------------------------------------------------------------------------------------------------
>38-frpr1C02B851_Cbre_Contig30_1303_32434_caenorhabditis_brenneri_PRJNA20035
-------------------------------MEGLNMSMECTPATRSNGTCYGLAVCGFCYDFAETRQVSKEYEQFNLVVIGLMLPF-----IGCLGLIGNALSAFT-YS------------RREM----ISS--LNV---------------------YLF--ALAC---SDI--VIILTAFFLFF-----------------------LENMR--------------KRSEWATYYFA---------------------VLSPVMFPL-GLTAQ--------TM-------SVFITVASAF--D-----CLV----LVAAS----------------EKFKSKFCSV------------NTSILVRKSLLF-----------------------------------------------------------FVFQIIVKIFLLGVFYN-----SPHMYEIYVID---------CWSTMYNTA-------------------------------------------------SKDVCPTAL-----RANE-DYV-----------------------RIYYVYM-----YTIVM-------AV--GPVFLLIIINT----AIVISMRRS--------------------------------------------------------------------------------------SSPNSESDIITLVLVV-----CLFISCNVLLFQPLTV---NFLELLFGIINS------------------------------------------YLIDLSNLM-VVVNS--SC---NFLIY----YT-FGSN-FRRTL--------------------------RHYVRNALSRRIPTQGANNRTPPRVKLCLPPTEVLI--------------------------------------------------------------------------------------------------------------------------
>6-frpr1C02B851_CM008514.1-1_14728990_14759183_caenorhabditis_nigoni_PRJNA384657
-------------------------------MEGLNMSMECTRESRSNGTCFGLAVCGFCYDFAETRQVSKEYEQFNLVVIGLMLPA-----IGCLGLIGNTLSAFT-YS------------RREM----ISS--LNV---------------------YLF--ALAC---SDI--VIILTAFFLFF-----------------------LENMR--------------KRSEWATYYFA---------------------VLSPVMFPL-GLTAQ--------TI-------SVFITVASAF--D-----CLV----LVAAS----------------DKFKSKFCSV-----------------NTSIIVC-----------------------------------------------------------FPVVIIVKILLLGALYN-----SPHMYEIYVID---------CWSTMYNTA-------------------------------------------------SKDVCPTAL-----RADE-DYV-----------------------RIYYVYM-----YTIVM-------AV--GPVFLLVIINS----AIVISMRRS--------------------------------------------------------------------------------------SSPNSESDIITLVLVV-----CLFISCNVL---PLTV---NFLELLFGIINS------------------------------------------YLIDLSNLM-VVVNS--SC---NFLIY----YT-FGSN-FRRTL--------------------------RHYLRNAFNWNAPTQLANNRTPPRVKMCLPPTEVLI--------------------------------------------------------------------------------------------------------------------------
>30-frpr1C02B851_CSP40.scaffold01719_65050_98302_caenorhabditis_tribulationis_PRJEB12608
-------------------------------MDGLNMSLECTRESRSNGTCYGLAVCGFCYDFAETRQVSKEYEQFNLVVIGLMLPF-----IGCLGLIGNTLSAFT-YS------------RREM----VSS--LNV---------------------YLF--ALAC---SDI--VIILTAFFLFF-----------------------LENMR--------------KRSEWATYYFA---------------------VLSPVMFPL-GLTAQ--------TM-------SVFITVASAF--D-----CLV----LVAAS----------------EKFKSKFCSV---------NTSIIVRDNKNDVII-----------------------------------------------------------IKIFI------LGTVYN-----SPHMYEIYVID---------CWSTMYNTA----SKDV---------------------------------------------CPTDL-----RADE-DYV-----------------------RIYYVYM-----YTIVM-------AV--GPVFLLVIINS----AIVISMRRS--------SSP------------------------------------------------------------------------------NSESDIITLVLVV-----CLFISCNVL---PLTV---NFLELLFGIINS------------------------------------------YLIDLSNLM-VVVNS--SC---NFLIY----YT-FGSN-FRRTL--------------------------RHYIRTAICRRHPNQVANNNRTPPRVKMCLPPTEVLI-------------------------------------------------------------------------------------------------------------------------
>18-frpr1C02B851_CSP26.scaffold01382_32640_65502_caenorhabditis_zanzibari_PRJEB12596
-------------------------------MEGLNMSLECTRESRSNGTCYGLAVCGFCYDFAETRQVSKEYEQFNLVVIGLMLPF-----IGCLGLIGNALSAFT-YS------------RREM----ISS--LNV---------------------YLF--ALAC---SDI--VIILTAFFLFF-----------------------LENMR--------------KRSEWATYYFA---------------------VLSPVMFPL-GLTAQ--------TM-------SVFITVASAF--D-----CLV----LVAAS----------------EKFKSKFCSV---------NTSILVRPHSNCVII-----------------------------------------------------------IKIFI------LGTVYN-----SPHMYEIYVID---------CWSTMYNTA----SKDV---------------------------------------------CPTAL-----RADE-DYV-----------------------RIYYVYM-----YTIVM-------AV--GPVFLLIVINS----AIVISMRRS--------SSP------------------------------------------------------------------------------NSESDIITLVLVV-----CLFISCNVL---PLTV---NFLELLFGIINS------------------------------------------YLIDLSNLM-VVVNS--SC---NFLIY----YT-FGSN-FRRTL--------------------------RHYIRTAIFGQHPNQVVNNNRAPPRVKMCLPPTEVLI-------------------------------------------------------------------------------------------------------------------------
>0-frpr1C02B851_CSP21.scaffold01415_0_30656_caenorhabditis_parvicauda_PRJEB12595
------------------------------------------------------------------------------IVIGLLLPS-----IGCLGLVGNSLSAFT-YS------------RREM----ISS--LNV---------------------YLF--ALAC---SDV--VIILTAFFLFF-----------------------LENMR--------------KRSEWATYYFA---------------------VLSPVMFPL-GLTAQ--------TL-------SVFITVASAF--D-----CLV----LVIAS----------------EKFRYRFCSIQTSIAVSDNRKYGNSKLNWKMLRF------------------------------------------FLLLSAVLVAKESLQILVCILL------GAFIYN-----SPHMFEIYVVD---------CWSMVYNTK-------------------------------------------------SKDVCPTAL-----RSDP-AYL-----------------------TIYYAYM-----YTIVM-------AL--GPVVLLIIINS----AIVLAMKKT--------------------------------------------------------------------------------------TAASSDSDIITLVLVV-----CVFISCNIL---PLTV---NFLELLFNIVNS------------------------------------------YLIDLSNLM-VVVNS--SM---NFLIY----YA-FGSK-FRKTL--------------------------RHYISQYFGRRSATDTRETVKLYIPNAEVLI-------------------------------------------------------------------------------------------------------------------------------
>21-frpr1C02B851_CALQYR010007444.1_176168_178245_Auanema_sp__JU1783
----------------------------------MNISVGCSNESISDGVCWGLSICGWCYDYGQTRVVSKEYEHFNLIVIGVLLPL-----IGCMGLIGNTLSAFT-YS------------RREM----ISS--LN----------------------YLC--ALAC---SDI--IIILTAFFLFF-----------------------LENMR--------------KRSLIATYYFA---------------------VLSPVMFPL--LTAQ--------SL-------SVFLTVAAAF--D-----CLV----LVAAG----------------PKFKNKFCSN---------ISDCELQETEYRNMT-----------------------------------------------------------IHILMIAMIILLAFIYN-----SPHMYEIFVID---------CWSMPYNTV-------------------------------------------------SKDVCPTAL-----RSDP-DYL-----------------------TIYYAYM-----YTIVM-------AA--GPVILLVAINS----AIVVFMRET--------------------------------------------------------------------------------------EENESDSDIITLVLVV-----CLFISCNVL---PLTV---NFLELVFMIVNS------------------------------------------YLIDLSNLM-VVVNS--SC---NFSIY----YA-FGSN-FRRTL--------------------------RHYLTNAMRRRKTNRNTFQRVSVP--------------------------------------------------------------------------------------------------------------------------------------
>14-frpr1C02B851_JAJAVP010000050.1_84836_91167_Heterorhabditis_indica_genomic
----------------------------------MNISTGCTNETVAEGHCYGLSICGWCYDYGEARVVSKEYERFNSVVISFILPS-----VGLLGIIGNSLSAFT-YS------------RKEM----ISS--LN----------------------YLC--ALAC---SDI--IIILTAYFLFF-----------------------MESMR--------------KRSEIVTYFFA---------------------VLSPVMFPL--VTAQ--------SL-------SVFITVASAF--D-----CLV----LVSAS----------------PKFRNKFCSV--------------NTSILAKFQI-----------------------------------------------------------LFIIIL-----TAFIYN-----SPHMFEIYVID---------CWSMPYNAV-------------------------------------------------SKDVCPTAL-----RSNP-DYL-----------------------TIYYAYM-----YTIIM-------AV--GPVVLLIVINS----IIVIALKRN-------------------------------------------------------------------------------------KQDDQNDSDILTLVLVV-----CLFISCNVL---PLTV---NFLELLFMIVNA------------------------------------------YLIDLSNLM-VVVNS--SC---NFLIY----YA-FGSN-FRRTL--------------------------QHYLTQIVQKK---------------------------------------------------------------------------------------------------------------------------------------------------
>21-frpr1C02B851_JAHQIW010006940.1_98336_84095_Parelaphostrongylus_tenuis_genomic
----------------------------------MNTSLGCNNETIANGQCFGLSICGWCYDYGEARLVSKEYEKFNSIVISLILPS-----IGFLGIVGNGLSAFT-YS------------RKEM----LSS--LN----------------------YLC--ALAC---SDI--IINLTAFFLFF-----------------------MESMR--------------KRSKAITYYFA---------------------VLSPVMFPL--LTAQ--------TL-------SVFITVASAF--D-----CLI----LVAGS----------------PKIRNKFCSV-----------------NTSLLVI----------------------------------------------VYFLFGIFLFQVLLIIFC------TAFVYN-----FPHIFEIYVID---------CWSMPYRAV-------------------------------------------------SKDVCPTAL-----RSNP-VYL-----------------------TIYYAYL-----YTIVM-------AA--GPVFLLILINS----AIVVSLKRK-------------------------------------------------------------------------------------KEDEQNEGDILTLVLVV-----CLFISCNVL---PLTV---NFLELLFMIVNA------------------------------------------YLIDLSNLM-VVVNS--SC---NFIIY----YA-FGSS-FRRTL--------------------------HSYLVQLIKGRS--------------------------------------------------------------------------------------------------------------------------------------------------
>2-frpr1C02B851_NBR_scaffold0000010_155563_188735_nippostrongylus_brasiliensis_PRJEB511
------------------------------------------------------------------------------IVISFLLPS-----IGFLGVVGNGLSAFT-YS------------RKEM----VSS--LNV---------------------YLC--ALAC---SDI--IIILTAFFLFF-----------------------MESMR--------------KQSEAVTYYF-A--------------------VLSPVMFPY--NSPH--------MY-------EIYVI-------D-----CWS-------LP------------------------------------------YRAVSKDV-------------------------------------------------------------------------------------------------------------------------------------------------------------------CPTAL-----RSNP-AYL-----------------------TIYYAYL-----YTIVM-------AA--GPVFLLIMINS----AIVIAMKRS--------RDQ-------------------------------------------------------------------------------NDSDILTLVLVV-----CLFISCNVL---PLTV---NFLELLFMVVNA------------------------------------------YLIDLSNLM-VVINS--SC---NFLIY----YA-FGSN-FRRTL--------------------------RYYLVH----------MVKRKRKGEFRRISVHLLPPPTEILI--------------------------------------------------------------------------------------------------------------------
>31-frpr1C02B851_HPBE_scaffold0000415_76100_87016_heligmosomoides_polygyrus_PRJEB1203
------------------------------------------------------------------------------IVISFMLPC-----VGILGIVGNGLSAFT-YS------------RKEM----VSS--LNV---------------------YLC--ALAC---SDI--IIILTAFFLFF-----------------------MESMR--------------KRSEDVTYYFA---------------------VLSPVMFPL---------------------------------------------------------------------------------------------------------------------------------------------------------------------------------YN-----SPHMFEIYVID---------CWSMPYNTL-------------------------------------------------SKDVCPTAL-----RTNP-AYL-----------------------TFYYAYL-----YTIVM-------AA--GPVLLLIVINS----AIVVSMKRN--------KRE-----------------------------------------------------------------------------DQNDSDILTLVLVV-----CLFISCNVL---PLTV---NFLELLFKIVNA------------------------------------------YLIDLSNLM-VVVNS--SC---NFLIY----YA-FGSN-FRRTL--------------------------RYYLTHILARKRREEFRQLSIRLLPPPTEMLI------------------------------------------------------------------------------------------------------------------------------
>25-frpr1C02B851_ANCDUODFT_Contig139_31075_49132_ancylostoma_duodenale_PRJNA72581
------------------------------------------------------------------------------IVISFLLPS-----IGFLGIVGNGLSAFT-YS------------RKEM----VSS--LNV---------------------YLC--ALAC---SDI--VIILTAFFLFF-----------------------MESMR--------------KRSEAITYYFA---------------------VLSPVMFPY-----------------------------------N----------------------------------------------------------------------------------------------------------------------------------------------------SPHMFEIYVVD---------CWSMPYGAV----SKDV---------------------------------------------CPTAL-----RSNP-DYL-----------------------TIYYAYL-----YTIVM-------AA--GPVSLLVVINS----AIVVSMKRN--------KRE-----------------------------------------------------------------------------EQNESDILTLVLVV-----CLFISCNVL----------------------------------------------------------------------------------------------------------------------------------------------------------------------------------------------------------------------------------------------------------------------------------------------------
>14-frpr17T14C111_JAIXHY010000007.1_2899868_2900702_Globodera_pallida_genomic
------------------------------------------------------------------------------------------------------------YT-----------------------------------------------------------------------------------------------------------------------------------------------------------------------------------------------------------------------------------------------------------------------------------------------------------------------------------------------------------------------------------------------------------------------------------------------------------------------------------LIYYKYM-----YAFFL-------AV--GPLVILIALNT----ASIGLLISF----------------------------------------------------------------------------------------YNKKNQSRTFILVV-----LLFILCNII---ALLI---NIFESHLSSALS--------------------------------------WRINYIIDISNLL-VVFNS--SL---NFVIY----YN------FSRLF----------------------------------------------------------------------------------------------------------------------------------------------------------------------------------------
>4-frpr17T14C111_CP049706.1_4614773_4613765_heterodera_glycines_genomic
------------------------------------------------------------------------------------------------------------YT-----------------------------------------------------------------------------------------------------------------------------------------------------------------------------------------------------------------------------------------------------------------------------------------------------------------------------------------------------------------------------------------------------------------------------------------------------------------------------------LVYYKYL-----YAFFL-------AV--GPLVILIALNT----AVIVGTVIC--------KRG-------------------------------------------------------------------------------NSEDNMALILVV-----LLFILCNSI---ALLI---NIFETHLSTALS--------------------------------------WRINYIIDISNLL-VVFNS--SL---NFVIY----YN-FSRP-FRATF-------------------------------------------LRHFGKKKVLLES--------------------------------------------------------------------------------------------------------------------------------
>25-frpr17T14C111_SIJG01000179.1_175593_174552_Heterodera_schachtii_genomic
------------------------------------------------------------------------------------------------------------YT-----------------------------------------------------------------------------------------------------------------------------------------------------------------------------------------------------------------------------------------------------------------------------------------------------------------------------------------------------------------------------------------------------------------------------------------------------------------------------------LVYYKYL-----YAFFL-------AV--GPLVILIALNT----AVIVGTVIC--------KRG-------------------------------------------------------------------------------NSEDNMALILVV-----LLFILCNSI---ALLI---NIFETHLSTALS--------------------------------------WRINYIIDISNLL-VVFNS--SL---NFVIY----YN-FSRP-FRATF-------------------------------------------LRHFGKKKVLLESAVVPAPRQKTE---------------------------------------------------------------------------------------------------------------------
>5-frpr17T14C111_CP049712.1_3191563_3192571_heterodera_glycines_genomic
------------------------------------------------------------------------------------------------------------YT-----------------------------------------------------------------------------------------------------------------------------------------------------------------------------------------------------------------------------------------------------------------------------------------------------------------------------------------------------------------------------------------------------------------------------------------------------------------------------------LVYYKYL-----YAFFL-------AV--GPLVILIALNT----AVIVGTVIC--------KRG-------------------------------------------------------------------------------NSEDNMALILVV-----LLFILCNSI---ALLI---NIFETHLSTALS--------------------------------------WRINYIIDISNLL-VVFNS--SL---NFVIY----YN-FSRP-FRATF-------------------------------------------LRHFGKKKVLLES--------------------------------------------------------------------------------------------------------------------------------
>17-frpr17T14C111_JAEVLN010000002.1_902418_901458_Globodera_rostochiensis_genomic
------------------------------------------------------------------------------------------------------------YT-----------------------------------------------------------------------------------------------------------------------------------------------------------------------------------------------------------------------------------------------------------------------------------------------------------------------------------------------------------------------------------------------------------------------------------------------------------------------------------LIYYKYM-----YAFFL-------AV--GPLVILIALNT----AVIVGTMIC--------KRG-------------------------------------------------------------------------------NSEDNMALILVV-----LLFILCNII---ALLI---NIFESHLSSALS--------------------------------------WRINYIIDISNLL-VVFNS--SL---NFAIY----YN-FSRP-FRATF-------------------------------------------LCHFGHKK-------------------------------------------------------------------------------------------------------------------------------------
>13-frpr17T14C111_JANLNO010000011.1_3083313_3086381_Bradynema_listronoti_genomic
---------------------------------------------VVAGETASVDYCLPNCGLCTTHTGDSNYFVFNLLVIGTLLPL-----VGLCGIVGNSLSAYI-YS------------RPLR----TQS--ANL---------------------YLC--ALGC---SDN--AVILTAQFLFF-----------------------IDNIK--------------RHSATLSVVYG---------------------RLSPVIYPA-GMIAQ--------TC-------SVYFTLIAGI--D-----CFV----KVCLN----------------SELQRFFASQ-----------------RFAGYAI-----------------------------------------------------------GATLV------FSILYN-----VPHGFEAILVD---------CWHVQFHSR-------------------------------------------------SVEVCPTPL-----RFNQ-IYT-----------------------TIYYKYM-----YSIFL-------AV--GPLLLLILLNS----CIIIVTVYS--------------------------------------------------------------------------------------------VHLISFLLIFQILVVLLFIACNTV---ALLI---NVFETRLSTLLE--------------------------------------WRINYIIDVSNLL-VVFNS--SF---NIVIYYNFSCT-YRNT-FRAEF----------------------------------------------------------------------------------------------------------------------------------------------------------------------------------------
>14-frpr17T14C111_CALZFC010000331.1_268758_278031_allodiplogaster_sudhausi_genomic
-----------------------------------------------------FNGCVPLCEICSTPASQADYIFFNLVLSGCLLPL-----LGILGLFGNAMSAFV-YS-------------RKC----RSS--TNL---------------------YLC--ALGC---SDS--AVIVTAIFLFG-----------------------VEAYK---------------YSLHIYTVFA---------------------AVSPIVYPM-GLAAQ--------TC-------SVYFTLVAGA--D-----CFV----QTCMS----------------TRVRSFISRP-----------------RTVRWAV-----------------------------------------------------------VVVVV------FSIAYN-----IPHCFESVVIR---------CFHDRFSAL-------------------------------------------------TFELCPDPL-----RFNE--YS-----------------------IIYYKYM-----YSIFV-------AV--GPLVCLILMNI----SIITASVLG--------------------------------------------------------------------------------------HSSSNTGDTIALVLVV-----LLFIMCNTA---ALLL---NIFEQKIAEDLG--------------------------------------EYFNYIVDLSNIM-VVFNS-------RHLVC---------------------------------------------------------------------------------------------------------------------------------------------------------------------------------------------------------
>13-frpr17T14C111_CALZFC010000046.1_2333078_2151527_allodiplogaster_sudhausi_genomic
-----------------------------------------------------FNGCVPLCEICSTPASQADYIFFNLVLSGCLLPL-----LGILGLFGNAMSAFV-YS-------------RKC----RSS--TNL---------------------YLC--ALGC---SDS--AVIVTAIFLFG-----------------------VEAYK---------------YSLHIYTVFA---------------------AVSPIVYPM-GLAAQ--------TC-------SVYFTLVAGA--D-----CFV----QTCMS----------------TRVRAFISRP-----------------RTVRWAV-----------------------------------------------------------VFVVV------FSIAYN-----IPHCFESVVIR---------CFHERFSAL-------------------------------------------------TFELCPDPL-----RFNE--YS-----------------------IIYYKYM-----YSIFV-------AV--GPLVCLILMNI----SIITASVLG--------------------------------------------------------------------------------------HSSSNTGDTIALVLVV-----LLFIMCNTA---ALLL---NIFEQKIAEDLG--------------------------------------EYFNYIVDLSNIM-VVFNST------NILLY----IL------YAYFS----------------------------------------------------------------------------------------------------------------------------------------------------------------------------------------
>4-frpr17T14C111_PPA_ChrX_4741579_4747166_pristionchus_pacificus_PRJNA12644
----------------------------------------------------------------CRSSTNLYLCALGFSDSAVILTA-----IFLFGVESYRKWEII-LS-------------PHTGIELVNELSIYFYRQ------------------YQDQRSISHGSNFELERNKLINFSILFFNSATSKSTVY-------------IDQIH------------SGKFSVFIYTVHG---------------------SVSPIVYPM-GHAAQ--------VC-------SVYFTLVAGM--D-----CFV----VTCLS----------------NRIRNIVCRT-----------------RTVKRLV-----------------------------------------------------------MCVVI------FSICYN-----VPHCFESIVIE----------------------------------------------------------------------------------------------------------------CYHEKFN---------------------------------------------------------------------------------------------------------------------------------------------------------------------------------------------------------------------------------------------------------------------------------------------------------------------------------------------------------------------------------------------------------------------------------------------------------------------
>20-frpr17_CALSFV010000208.1_199060_218980_-_parapristionchus_giblindavisi_genomic
--------------------------------------------VSPPTLESLRRTPPPLNCGMCPPASQPDYILFNLIVSGIILPL-----LGVFGLMGNAMSAFI-YS------------RPG-----SCFHSTNL---------------------YLC--ALGC---SDS--AVILTAIFLFG-----------------------VESYR--------------KFSVFVYTIHG---------------------AVSPIVYPM-GHAAQ--------VC-------SVYFTLVAGA--D-----CFV----GTCLS----------------NRMRNAMCRT-----------------KTVKKLI-----------------------------------------------------------MFVVI------FSICYN-----VPHCFESIVIE---------CFHEKFQPT--------------------------------------------------FELCPDPF-----RFNE-IYA-----------------------YTYYKLM-----YSAFV-------AV--GPLICLIIMNI----AIIGVSIFG--------SKG------------------------------------------------------------------------------GNMGDTIALVLVV-----LLFILCNTV---ALIL---NVFEDQIAENLG--------------------------------------PYFNYLVDLSNLL-VVFNS--SF---NFVIY----VI-FSSA-FRRTL--------------------------MLYVLG-----------HKAVRACIRLLNTERKEGKSEETHGLL------------------------------------------------------------------------------------------------------------------
>4-frpr17T14C111_JAMRXY010000285.1_2607706_2606338_Panagrolaimus_sp__LJ2414
----------------------------------TFATIEYLYRNGIISTWPNFTNCLPQCGICTSFATDHTYMIYNLVMIGLLLPF-----ISLCGLIGNSLSAFI-YS-------------RPM----RSS--TNL---------------------YLC--CLAC---SDI--AVICTALILFF-----------------------VDSIR--------------RYSLQLSIIYG---------------------VFASVAYPA-GLIAQ--------TC-------SVYFTLAAAI--D-----CFI----QVCLP----------------EKCKRFFSRV-----------------GCFQFVS-----------------------------------------------------------AFVII------FSISYN-----VPRFFENIAFE---------CWHSKFDSN-------------------------------------------------SMEVCPTPL-----RYNDYLYI-------------------------YFYVM-----YTLFL-------AV--GPLVVLIFLNT----CIIFASVFL---------------------------------------------------------------------------------------KRGKTEDNISLILVV-----LLFIACNTI---ALLL---NIFEESLERNLE--------------------------------------WRFNYLVDVSNLL-VVFNS--SF---NIVIY----YV-FSKP-YRHAF--------------------------RHYF----------------------------------------------------------------------------------------------------------------------------------------------------------
>39-frpr17T14C111_nDv.1.0.scaf05869_92_7764_dictyocaulus_viviparus_PRJEB5116
------------------------------------------------------------CGICDHPLSESDYVTYNLIVSGVILPV-----IGFFGLVGNGLSAFV-FS------------RPEM----RSS--TNL---------------------YLC--ALGC---SDS--AVILTGIFLFF-----------------------LDSVR--------------KFSLNLTRIFGVSKFFVVWFRIIMIQ------LFSPIVFPM-GMTAQ--------TC-------SVYFTIFAGA--D-----CFA----QVCLP----------------VNVKNSMAKS-----------------KFIRRSI-----------------------------------------------------------VFVLI------FSVLYN-----IPHCFEAIVID---------CFHKALGGS-------------------------------------------------SWEVCPETM-----RYNE-LYQ-----------------------EVYYKYM-----YAIFL-------AV--GPLIILVILNV----FII------------------------------------------------------------------------------------------------------------------------------------------------------------------------------------------------------------------------------------------------------------------------------------------------------------------------------------------------------------------------------------------------------------------------------
>18-frpr17_JADANN010000294.1_271804_267611_Angiostrongylus_vasorum_genomic
----------------------------------------------------------------------SDYVTYNLIVSGVILPL-----IGLFGLVGNGLSAFI-FS-------------RSM----RSS--TNR---------------------YLC--ALGC---SDS--AVILTGIFLFF-----------------------SQRQK--------------ILSEFNTEYL----------------------LFSPIVFPM-GMTAQ--------TC-------SVYFTVFAAA--D-----C-----------------------------------------------------------------------------------------------------------------------------------------------------------------------------------------------------------------------------------------------------------------------------------------------------------------------------------------------------------------------------------------------------------------------------------------------------------------------------------------------------------------------------------------------------------------------------------------------------------------------------------------------------------------------------------------------------------------------------------------------------
>8-frpr17T14C111_JAGUQR010000003.1_222387_222893_Meloidogyne_exigua_genomic
[truncated: 21,171 more chars]
