# Supplementary material for: Evolution of neuropeptide Y/RFamide-like receptors in nematodes
Source: Heliyon. 2024 Jul 15;10(14):e34473. doi: 10.1016/j.heliyon.2024.e34473 (PMC11315170; doi:10.1016/j.heliyon.2024.e34473)
Supplement: MMC 3 — Resulting Multiple Sequence Alignment. [file mmc3.zip › Suppl_3_Multiple_sequence_Alignments/npr1.fasta]

>2-npr1_JAKKPZ010000004.1_557076_557958_Ditylenchus_destructor_genomic
-----------------------------------------------------NDCQPYYVLFEDPSTHPLSIGIFAPVYIT-IF--LLGNIG----NI--------------AVIVV---------------------------TLRRKTL----QT----VQN----------------------------------------L-----------------FL--INM--------------A-------LGNL------------I-LC--LL-----------------------SI--------------PL-----------T-----PV------------THM-----------------YKE--------------------------------W----L-------------FGE--V-----MC-----------R--------LMVG---------------------------------I---------QAVG--V---------FIS-----------------------------------------------SF-----SLCSIAVD-----R----------------------------------------------------------------------------------------------------------------------------------------------------------------------------------------------------------------------------------------------------------------------------------------------------------------------------------------------------------------------------------------------------------------------------------------------------------------------------------------------------------------------------------------------------------------------------------------------------------------------------------------------------------------------------------------------------------------------------------------------------YL--------------------------------------------------------------------------------------------------------------------------------------------------------------------------------------------------------------------
>1-npr1_JAMRYB010000003.1_4234288_4233386_Panagrellus_sp__LJ2285
------------------------------------------------------------------------------------------------------------------------------------------------------------------------------------------------------------------------------------------------------------------------------IC-------------------------------------------------------------------------------------------------------------------------------------------------------GE----------------------------------------------------------------------------------------------------------------------------------------------------------------------------------------------------------------------------------------------------------------------------------------------------------------------------------------------------------------------------------------------------------------------------------------FCTEK---------------WPN-----------------NNSKRIYT------------------FIVLM--------------------T-QAFVPF----------SIMAVCY---------RSVFAFLR---------------------------------------------KRATTRLTSIAQQANMLYLLAATAGGETQLNHLFEQKKRVARQK------------RRVT----------------IILV------------------------LMVV---------------LFGLSQ-LPFN--------------------------------IVALITEFDSEY------AVFTLPEGTDISYLV----------------------------------NLFAHMAMTS----------------------CVTNPVL--------------YA-------------F-LNP------EFRE---------------------------------LVVKS--------------------------------------------------------------------------------------------------------------------------------------------------
>2-npr1_JAMRYB010000044.1_8681_9583_Panagrellus_sp__LJ2285
-------------------------------------------------------------ICGEFCTEKWPNNNSKRIYTF-------------------------------IVLMT--------------------------------------QA-----------------------------------------------------------------FV---------------------------PFSI------------MAVC------------------------------------------------------------------------------------------------------------------------------------------------------YRS--V-----FA--------------------FLRK-------------------------------------------RATT---------------------------------------------------------------------RLTSIAQQ-------------------------------------------------------------------ANML----------------------------------------------------------YLLAAT-----------------------------------------------------------------------------------------------------------------------------------AGGET-------------------------------------------------------------SVHSD----------------------QFHLQL----------NHLFEQK---------KRVARQKR----------------------------------------------------------------------------------------------------------------------RVTIILV------------------------LMVV---------------LFGLSQ-LPFN--------------------------------IVALITEFDSEY------AVFTLPEGTDISYLV----------------------------------NLFAHMAMTS----------------------CVTNPVL--------------YA-------------F-LNP------EFRE---------------------------------LVVKS--------------------------------------------------------------------------------------------------------------------------------------------------
>3-npr1_JAMRXZ010000028.1_2066759_2067425_Panagrolaimus_sp__LJ2406
------------------------------------------------------------EICGEFCTEKWPNNNSKRIYTF-------------------------------LVLLA--------------------------------------QA-----------------------------------------------------------------FI---------------------------PFSI------------MAAC------------------------------------------------------------------------------------------------YRA-------------------------------------V-------------FAF--------LR-----------Q--------RAHT--------------------------------------------------------------------------------------------------------------------RLTSIQQQ-------------------------------------------------------------------SNML----------------------------------------------------------YLLAAT-----------------------------------------------------------------------------------------------------------------------------------AGGET---------------------------------TQHKEQVQYN------------------LTHLF-------------------------QQK----------QKIALQK---------RRVTVILV-----------------------------------------------------------------------------------------------------------------------------------------------------SMVV---------------IFALTS-LPHN--------------------------------IVNLITEFDSEY------EVMVLPDGTDITYIL----------------------------------NLFSHMAMTS----------------------CVTNPIL--------------YA-------------F-LNP------EFRE---------------------------------FILKS--------------------------------------------------------------------------------------------------------------------------------------------------
>6-npr1_JAMRXY010000003.1_2255739_2256402_Panagrolaimus_sp__LJ2414
------------------------------------------------------------EICGEFCTEKWPSNNSKRIYTF-------------------------------LVLLA--------------------------------------QA-----------------------------------------------------------------FI---------------------------PFSI------------MAAC------------------------------------------------------------------------------------------------YRA-------------------------------------V-------------FAF--------LR-----------Q--------RAHT--------------------------------------------------------------------------------------------------------------------RLTSIQQQ-------------------------------------------------------------------SNML----------------------------------------------------------YLLAAT-----------------------------------------------------------------------------------------------------------------------------------AGGET---------------------------------TQHKEQVQYN------------------LTHLF-------------------------QQK----------QKIALQK---------RRVTVILV-----------------------------------------------------------------------------------------------------------------------------------------------------SMVV---------------IFALTS-LPHN--------------------------------IVNLITEFDSEY------EVMVLPDGTDITYIL----------------------------------NLFSHMAMTS----------------------CVTNPIL--------------YA-------------F-LNP------EFRE---------------------------------FILKS--------------------------------------------------------------------------------------------------------------------------------------------------
>4-npr1_JAMRXY010000038.1_1724675_1725341_Panagrolaimus_sp__LJ2414
------------------------------------------------------------EICGEFCTEKWPNNNSKRIYTF-------------------------------LVLLA--------------------------------------QA-----------------------------------------------------------------FI---------------------------------------------------------------------------------------------------------------------------------------------------------------------------------------P-------------FSI-MA-----AC-----------Y--------RAVF-------------------------------------------------A------------------------------------------------------------------FLRQRAHT-----R--------------------------------------LTS------------------IQQQSN----------------------------------------------------------------------MLYL--------LAAT-------------------------------------------------------------------------------------------------------------AGGET---------------------------------TQHKEQVQYN------------------LTHLF-------------------------QQK----------QKIALQK---------RRVTVILV-----------------------------------------------------------------------------------------------------------------------------------------------------SMVV---------------IFALTS-LPHN--------------------------------IVNLITEFDSEY------EVMVLPDGTDITYIL----------------------------------NLFSHMAMTS----------------------CVTNPIL--------------YA-------------F-LNP------EFRE---------------------------------FILKS--------------------------------------------------------------------------------------------------------------------------------------------------
>2-npr1_JAMRXZ010000021.1_4925779_4926442_Panagrolaimus_sp__LJ2406
------------------------------------------------------------EICGEFCTEKWPNNNSKRIYTF-------------------------------LVLLA--------------------------------------QA-----------------------------------------------------------------FI---------------------------------------------------------------------------------------------------------------------------------------------------------------------------------------P-------------FSI-MA-----AC-----------Y--------RAVF-------------------------------------------------A------------------------------------------------------------------FLRQRAHT-----R--------------------------------------LTS------------------IQQQSN----------------------------------------------------------------------MLYL--------LAAT-------------------------------------------------------------------------------------------------------------AGGET---------------------------------TQHKEQVQYN------------------LTHLF-------------------------QQK----------QKIALQK---------RRVTVILV-----------------------------------------------------------------------------------------------------------------------------------------------------SMVV---------------IFALTS-LPHN--------------------------------IVNLITEFDSEY------EVMVLPDGTDITYIL----------------------------------NLFSHMAMTS----------------------CVTNPIL--------------YA-------------F-LNP------EFRE---------------------------------FILKS--------------------------------------------------------------------------------------------------------------------------------------------------
>5-npr1_JAMRXY010000274.1_201122_200459_Panagrolaimus_sp__LJ2414
------------------------------------------------------------EICGEFCTEKWPNNNSKRIYTF-------------------------------LVLLA--------------------------------------QA-----------------------------------------------------------------FI---------------------------------------------------------------------------------------------------------------------------------------------------------------------------------------P-------------FSI-MA-----AC-----------Y--------RAVF-------------------------------------------------A------------------------------------------------------------------FLRQRAHT-----R--------------------------------------LTS------------------IQQQSN----------------------------------------------------------------------MLYL--------LAAT-------------------------------------------------------------------------------------------------------------AGGET---------------------------------TQHKEQVQYN------------------LTHLF-------------------------QQK----------QKIALQK---------RRVTVILV-----------------------------------------------------------------------------------------------------------------------------------------------------SMVV---------------IFALTS-LPHN--------------------------------IVNLITEFDSEY------EVMVLPDGTDITYIL----------------------------------NLFSHMAMTS----------------------CVTNPIL--------------YA-------------F-LNP------EFRE---------------------------------FILKS--------------------------------------------------------------------------------------------------------------------------------------------------
>3-npr1_JAAVTS010000301.1_1_115915_-_Baylisascaris_ailuri_genomic
---------------------------------------------LQLQYYDDEGCAFYADVFPDPSTHPTTISIFSLLYAI-IF--VVGLIG----NL--------------SVIVA---------------------------TMKHRSL----QS----VQN----------------------------------------I-----------------FI--LNL--------------A-------ASDV------------I-LC--LL-----------------------SI--------------PL-----------T-----PV--------------------------------TLI--------------------------VKQ---W----Y-------------FGA--I-----LC-----------R--------TVAL------------------------------------------IQAIG--M---------FIG-----------------------------------------------TF-----SLCAIAVD-----R--------------------------------------YFR------------------LVIAPG-----------------------------------------RPMRRSQ----------AVRVTW------LIWM--------FALLVT--------------------LPY-----------------------------------------VFHMSLKRYPGICGE----------------------------FCTEE---------------WPD-----------------ESSKRVYT------------------FFILL--------------------V-QFVIPF----------AVMTFCY---------HSVFAFLS----------------------------------------RRAHSRLSSIAQQANMLYVLAATAGADSQHHRDQLSHLIEQKKRVAQQR------------RRVT----------------IILV------------------------SMVA---------------IFGFTA-LPHN--------------------------------IVSIIYEYDSDY-------TLMRIADSDISYLV----------------------------------NLFAHWLAKSFSNSVKTLS------------QGWQETLF-------GQFCHKSYI-------------F-VPATAADRQPYAR-------CIHQTYTTRAFEIHLPEHVLGPLRISCTGRSSARPHRKHNVVSEGLMLWLVVGRLRSEVKKYKVISLCRSGEIGERLHRVADVLWVNERVV--------------------------------------------------------------------------------------
>1-npr1_ASIM_scaffold0000124_87232_92968_anisakis_simplex_PRJEB496
-------------------------------------------------------------------------------------------------NI----------------------------------------------------------------------------------------------------------------------------FI--LNL--------------A-------ASDV------------I-LC--LL-----------------------SI--------------PL-----------T-----PI--------------------------------TLI--------------------------MKQ---W----Y-------------FGA--I-----LC-----------R--------TVAL------------------------------------------IQAIA-LIQAIGM----FIG-----------------------------------------------TF-----SLCAIAVD-----R--------------------------------------YFQ------------------LVVAPR---------------------------------------------------------------------------------------------------------------------------------------------------------------------------------------------------------------------------------------------------------------------VTIIL--------------------------------------ASMVVIF-----------------------------------------------------------------------------------------------------------------------------------------------------------------------------------------GFTA---LPHN--------------------------------IVSIIYEYDSDY-------TIMQVDNNDITYLV----------------------------------NLFSHCMAMA--------C-------------CVANPIL--------------YA-------------F-LNP------EFRD---------------------------------IVLNAMKW-----------------------------------------------------------------------------------------------------------------------------------------------
>3-npr1_AgR019X_1773121_1782825_ascaris_suum_PRJNA62057
---------------------------------------------------------------------------------------LIQAIG-------------------------------------------------------------------------------------------------------------------------------------------------------------------------------------MF--------------------------------------------------------------------------------------------------------------------------------------------------IGT--F---------------------------------------------------------------------------------------------------------------------------------------------------SLCAIAVD-----R--------------------------------------YFR------------------LVIAPR----------------------------------------------------------RRVTII-----------------------------------------------------------------------------------------------------------------------------------------------------------------------------------------------------LVSMV--------------------------------------AIFGFTA------------------------------------------------------------------------------------------------------------------------------------------------------------------------------------------------LPHN--------------------------------IVSIIYEYDSDY-------TLMRIADSDISYLV----------------------------------NLFAHCMAMA-------S--------------CVANPIL--------------YA-------------F-LNP------EFRD---------------------------------IVLNSIKWTPAF-------------------------------------------------------------------------------------------------------------------------------------------
>1-npr1_JAMPIO010000017.1_475747_475350_Aphelenchoides_fujianensis_genomic
-------------------------------------------------------CQPYHVLYKDPSSTVLSMVIFGCIYCF-LF--VFGLIG----NL--------------SVIVL---------------------------TLKNRSL----QT----VQN----------------------------------------L-----------------FI--LNL--------------G-------VADV------------F-LC--LL-----------------------SV--------------SL-----------T-----PI--------------------------------TTI--------------------------FKE---F------------------FGR--F-----LC-----------R--------LIGG------------------------------------------TQAIA--M---------FIS-----------------------------------------------SF-----SLCAIAVD-----R---------------------------------------------------------------------------------------------------------------------------------------------------------------------------------------------------------------------------------------------------------------------------------------------------------------------------------------------------------------------------------------Y----------------------------------------------------------------------------------------------------------------------------------------------------------------------------------------------------------------------------------------------------------------------------------------------------------------------------------------------------------------------------------------------------------------------------------------------------------------------------------------------------------------------------------------------------------------------------------
>12-npr1_JNEY01007335.1_1122_337_Aphelenchus_avenae_genomic
-----------------------------------------------------VDCTPYHVLYRDPTSHPIVVTVFAVYYLL-VF--IFGLLG----NL--------------AIIIV---------------------------TLRHRSL----QT----VQN----------------------------------------I-----------------FI--LNL--------------A-------ASGV------------I-LC--VL-----------------------SI--------------PL-----------T-----PI------------THI-----------------YKQ--------------------------------Y------------------FGN--I-----LC-----------R--------VVGG---------------------------------T---------QAVG--M---------FIG-----------------------------------------------SF-----SLCAIAID-----R--------------------------------------YFR------------------------------------------------------------------------------------------------------------------------------------------------------------------------------------------------------------------------------------------------------------------------------------------------LV-------------------------------------------------------------------------------------------------------------------------------------------------------------------------------------------------------------------------------------------------------------------------------------------------------------------------------------------------------------------------------------------------------------------------------------------------------------------------------------------------------------------------------------------------------------------------------------------------------------------------------
>12-npr1_CAJGYM010000012.1_1754624_1756819_Caenorhabditis_auriculariae_genomic
------------------------------------------------------------------------------------------------------------------VIYA---------------------------TIRHRSL----QT----VQN----------------------------------------I-----------------FI--VNL--------------A-------ISGV------------I-LA--CL-----------------------SI--------------PL-----------T-----PV--------------------------------THI--------------------------AKQ---F------------------FGS--L-----LC-----------R--------VVGG------------------------------------------TQAIG--T---------FIG-----------------------------------------------TF-----SLCAIAVD-----R--------------------------------------YFR------------------LVIAPR------------------------------------------PLRKVN----------AMRITM------IMWA--------VSIVVT--------------------LPY---------------------------------------VYHMNLMKYSPKHLCGW----------------------------FCTEK---------------WPS-----------------PFSKRAYT------------------IFVLV--------------------I-QFLIPF----------SIMTVCY------------------------------------------------------------------------------------------------------------------------------------------------------------------------------------------------------------------------------------------------------------------------------------------------------------------------------------------HAVG----------------------------------------SFRS----------------------------------------------------------------------------------------------------------------------------------------------------------------------------------------
>2-npr1_JAJAVP010000122.1_81880_80827_Heterorhabditis_indica_genomic
------------------------------------------------------------------------------------------------------------------VIYA---------------------------TVKHRSL----QT----VQN----------------------------------------I-----------------FI--VNL--------------A-------VSDV------------I-LC--IL-----------------------SI--------------PL-----------T-----PV--------------------------------THI--------------------------AKQ---Y------------------FGS--V-----LC-----------R--------AVGG------------------------------------------IQAIA--L---------FIG-----------------------------------------------TF-----SLCAIAVD-----R--------------------------------------YFR------------------LVIAPS------------------------------------------PLKKVN----------AIRITV------FLWI--------ISILVT--------------------LPY-----------------------------------------VYHMKITYYPELICGE---------------------------FCTEK---------------WPN-----------------VYSKRIYT------------------LFVLI--------------------I-QFIIPF----------TIMTICY-------------------------------------------------------------------------------------------------------------------------------------------------------------------------------------------------------------------------------------------------------------------------------------------------------QAVSECLNIK---------------------------------------------------------------------SGKK----------------------------------------------------------------------------------------------------------------------------------------------------------------------------------------
>3-npr1_CALQYR010007259.1_79050_79688_Auanema_sp__JU1783
------------------------------------------------------------------------------------------------------------------VIYA---------------------------TIKYRSL----QT----VQN----------------------------------------I-----------------FI--VNL--------------A-------VSGV------------I-LA--FI-----------------------SI--------------PL-----------T-----PV--------------------------------TNI--------------------------AKE---F------------------FGA--P-----MC-----------R--------TFAG------------------------------------------VQAVG--V---------FIG-----------------------------------------------TF-----SLCAIAVD-----R--------------------------------------YFR------------------LVIAPS------------------------------------------PLRRKN----------AIRITI------LLWI--------ISIVIA--------------------LPY-----------------------------------------MVHVKMRTYDEFICGI---------------------------FCTEE---------------WPN-----------------VASKRTYT------------------IFVLV--------------------V-QFLIPF----------TIMAICY----------------------------------------------------------------------------------------------------------------------------------------------------------------------------------------------------------------------------------------------------------------------------------------------------------------------------------------------------------------------------------------------------------------------------------------------------------------------------------------------------------------------------------------------------------------------------------
>2-npr1_scaffold1486_10995_16928_diploscapter_pachys_PRJNA280107
-------------------------------------------------------------------------------------------------------------------------------------------------------------------------------------------------------------------------------LI---------------------------------------------VC--IV-----------------------SL--------------PI-----------T-----PI-------TSI----------------------YKN--------------------------------W----Y-------------FGD--I-----MC-----------H--------ALPW------------------------------------------IQGIS--V---------FIA-----------------------------------------------TF-----SLTAIALD-----R--------------------------------------YFL------------------I-VKPL----------------------------------------RKRLTKNV----------YSFFQE--------------------------------------------AKY------------------------------------------------------------------------------------------------------------------------------------------------------MMCIL------------------------------------------------------WITSGMIT-------------------------------------------------------------------------------------------------------------------------------------------------------------------------------LPYA--------------------------------ANMILTDLPNLC---------------------------------------------------------GKFCIAMM-------NN-------------VV-NPVL--------------YG-------------L-LNP------TFVE---------------------------------MLRKTCSEWKSSF------------------------------------------------------------------------------------------------------------------------------------------
>2-npr1_scf7180000986606_0_4804_diploscapter_coronatus_PRJDB3143
-------------------------------------------------------------------------------------------------------------------------------------------------------------------------------------------------------------------------------LI---------------------------------------------VC--IV-----------------------SL--------------PI-----------T-----PI-------TSI----------------------YKN--------------------------------W----Y-------------FGD--I-----MC-----------H--------ALPW-----------------------------------------I-QGIS--V---------FIA-----------------------------------------------TF-----SLTAIALD-----R--------------------------------------YFL------------------I-VKPL---------------------------------------------TDL----------PNLCGK-----------------------------------------------------------------------------------------------------------------------------------FCIAM-------------------------------------------------------------MNNVV---------------------------------------------------------------------------------------------------------------------------------------------------------------------------------------------------------------------------------------------------------------------------------------------------------------------------------------------------------------------------------------NPVL--------------YG-------------L-LNP------TFVE---------------------------------MLRKTCSEWKNSF------------------------------------------------------------------------------------------------------------------------------------------
>1-npr1_scf7180000985987_42492_48513_diploscapter_coronatus_PRJDB3143
-------------------------------------------------------------------------------------------------------------------------------------------------------------------------------------------------------------------------------LI---------------------------------------------VC--IV-----------------------SL--------------PI-----------T-----PI-------TSI----------------------YKN--------------------------------W----Y-------------FGD--I-----MC-----------H--------ALPW-----------------------------------------I-QGIS--V---------FIA-----------------------------------------------TF-----SLTAIALD-----R--------------------------------------YFL------------------I-VKPL----------------------------------------------------------------------------------------------------------TDLPN------------------------------------------------------------------------------------LCGKF---------------------------------------------------------------------------------------------------------------------------------------------------------------------------------------------------------------------------------------------------------------------------------------------------------------------------------------------------------------------------------------------------------------------------CIAMM-------NN-------------VA-NPVL--------------YG-------------L-LNP------TFVE---------------------------------MLRKTCSEWKNSF------------------------------------------------------------------------------------------------------------------------------------------
>1-npr1_JAJAVP010000038.1_157643_156907_Heterorhabditis_indica_genomic
-------------------------------------------------------------------------------------------------NM----------------------------------------------------------------------------------------------------------------------------FI--LNL--------------A-------IADL------------I-VC--VF-----------------------SL--------------PI-----------T-----PI----TNI-------------------------YKN--------------------------------W----Y-------------FGD--H-----MC-----------H--------SLPW------------------------------------------IQGAS--V---------FIA-----------------------------------------------TF-----SLSSIAVD-----R--------------------------------------YFM------------------I-VTPH----------------------------------------RQRISKNY----------AKVVML------MLWI-------------------------------------------------------------------------------------------------------------------------------------------------------------------------------------------SSVLI------------------------TLPY--------------------------------------------------------------------------------------------------------------------------------------------------------------------------------------------------------------SW--------------------------------------FMALVEYDGLC-------------------------------------------------------GKFC-------------TE-------------SW------------------------------------PSD------PLRR----------------------------------------------------------------------------------------------------------------------------------------------------------------------------------------
>4-npr1_ANCDUODFT_Contig3350_0_4279_ancylostoma_duodenale_PRJNA72581
---------------------------------------------------------------------------------------VNSFLD----------------------------------------------------KQEKERQRLIQQN----RRT----------------------------------------T-----------------YI---------------------------LVAM------------------VV-------------------------------------------------------------------------------------------------------------------------------W------------------FGL---------------------T--------WLPH--------------------------------------------------------------------------------------------------------------------NVVSLIIE-------------------------------------------------------------------YDET----------------------------------------------------------QTFFRL-----------------------------------------------------------------------------------------------------------------------------------FGREE--------------------------------------------------------------------------------------------------------LDISYLL-------------------------------------------------------------------------------------------------------------------------------------------------------------------------------------------------------------------------------------------------------------------------------------------------------NLFTHCFAMS-------NN-------------VV-NPLL--------------YA-------------W-LNP------TFRK---------------------------------LVVTTIFGSVGKRGSS---------------------------------------------------------------------------------------------------------------------------------------
>11-npr1_JAAVTS010005143.1_1_10267_-_Baylisascaris_ailuri_genomic
--------------------CPRGGGIPTSLMESIPLTITFALLQNEKLSKNNRIIREEIFYISDPSMKLEVVASFALIYSV-IF--VLGVIG----NA--------------FVIFL---------------------------TLRHRKL----QT----VQN----------------------------------------M-----------------FI--LNL--------------A-------GADL------------V-VC--IF-----------------------SL--------------PI-----------T-----PI------------TNV-----------------YKN--------------------------------W----Y-------------FGS--T-----MC-----------H--------GLPW---------------------------------M---------QGIA--V---------FIG-----------------------------------------------TF-----SLCAISID-----R--------------------------------------YLM------------------V-TLPT----------------------------------------KKIIDKTV----------SFLFEM-----------------------------------------------------------------------------------------------------------------------------------------------------------------------------------------------------MNVFS------------------------LERF----------TSHLFRF-----------------------------------------------------------------------------------------------------------------------------------------------------------------------------------------FFCVKLTKSLN------------------------------------------------------------------------------------------------------------------------------------------------------------------------------------------------------------------------------------------------------------------------------------------------------------------------------------------------------------------------------
>4-npr1_PgR127_152011_160497_parascaris_univalens_PRJNA386823
-------------------------------------------------------------------------------------------------NM----------------------------------------------------------------------------------------------------------------------------FI--LNL--------------A-------GADL------------V-VC--IF-----------------------SL--------------PI-----------T-----PI----TNV-------------------------YKN--------------------------------W----Y-------------FGS--T-----MC-----------H--------GLPW--------------------------------------------------------------------------------------------------------------------ILCAISVD-----R--------------------------------------YLM------------------V-TLPT----------------------------------------KRIIDKTV----------SFFFSR------RLLS--------LAKF----------------------SNL-----------------------------------------NSFSHRLLYFFGCMLKINSERIIYIIIY---------------FCNTN-------------------------------------------------------------IYIYL--------------------Y-NYIYER----------IIYIYIY---------IYIYIYIY--------------------------------------NMKAEKTCKWNIRFDIQH---------------------------------------------SRNH--------------------------------------------LITM---------------AYLVIISALIF--------------------------------VHSHFLRMMAIR------IFSAQYGSPQFCGHF--------------------------------RLFLLYHMRCIW----------------------MLLLTTV--------------YA---------------ENS------AQRN---------------------------------GLMLVGVSIRLRRIMYRIQFYMHYIHYLSSS------------------------------------------------------------------------------------------------------------------------
>1-npr1_JAAVTS010010184.1_1_2587_-_Baylisascaris_ailuri_genomic
-------------------------------------------------------------------------------------------------GY----------------------------------------------ITQQKSF----HP-----------------------------------------------------------------II-------------------A-------------------------IC------------------------------------------------------------------------------------------------FIF-------------------------------------N------------------------LV--------------------QFPY-------------------------------------------------V---------FTY-----------------------------------------------RH-----RFCAINFS-----S--------------------------------------FLL--------------------ISEN----------------------------------------VIDWRLQR----------SKWITA------ILWT--------LSIIFT--------------------LPY-----------------------------------------AMYMDVIVVDGICGQ----------------------------FCTEK---------------WPD-----------------SGLRRTYT------------------IFVFI--------------------V-QFIIPL----------IIMFICY---------YKIFDELK-------------------------------------------KRTTKKIKQIRERSVVLASALACTPNHPKEAYSRRIKRLIASQREI------------KCEL--------VANARRNTILLV------------------------SMVV---------------MFAIAW-LPHN--------------------------------IVSLLMEFDERI--------FERDDGVNIIYLF----------------------------------NLFTHRLVGE----------------------LFFKFVI-------------PFC-------------W------------------------------------------------------------------------------------------------------------------------------------------------------------------------------------------------------
>3-npr1_CAKAEH010001958.1_1_164963_-_Cercopithifilaria_johnstoni_genomic
--------------------------------------------IENNFDECISWKINNCDKFRDPSMDIRAIIPFAIAYLL-IF--ILGVIG----NA--------------LVIYL---------------------------TLLHRKL----QT----VQN----------------------------------------M-----------------FI--LNL--------------A-------SADL------------V-VC--IF-----------------------SL--------------PI-----------T-----PI----ANV-------------------------YKN--------------------------------W----Y-------------FGS--A-----MC-----------H--------GLPW------------------------------------------MQGIA--V---------FIG-----------------------------------------------TF-----SLCAISVD-----R--------------------------------------YIM------------------V-TLPT----------------------------------------RRIINKTV----------RFYITI------ILWT--------LSII--ST------------------LPY-----------------------------------------AIYMDLVVVDGICGQ----------------------------FCTEN---------------WPN-----------------SRLRAIYT------------------IFVFV--------------------V-QFVIPL----------TIMFICY---------YHIFAVLR-----------------------------------------KRMSRKIMRLKERSMVMASLCLTESSNNDVSCRRNFGTDTFKENQDRL------------RNEL--------VTNARRNTILLV------------------------SMVV---------------LFAISW-LPHN--------------------------------IVSLLMEFDESL--------FECSDGVNNIYLI----------------------------------NLFTHWVAMA-------NN-------------VW-NPIL--------------YA-------------L-LNP------LFID-------LMTKTLYSNKFKNDFMSNKSDIYSISVCDYTKHTNKRRRKGGVGTNPSVSKRNISKCQMNLKFHVNGNPKHTRPDDPSKTVSQKSKAEFSTAVVEPLQLVSYSSNHSVL--------------------------------------------------------------------
>0-npr1_JAKNDB010000054.1_935218_965716_Dirofilaria_immitis_genomic
------------------------------------------------------------------------------------------------------------------------------------------------------------QN-----------------------------------------------M-----------------FI--LNL--------------A-------SADL------------V-VC-IFT-----------------------ST---T----------PI-----------T-----NV--------------------------------YKN--------------------------------W----Y-------------FGA--A-----MC-----------H--------GLPW---------------------------------M---------QGIA--V---------FIG-----------------------------------------------TF-----SLCAISVD-----R--------------------------------------YIM------------------V-ILPT----------------------------------------RRIINKTR----------KQLEYY------FIWL-------------------------------------------------------------------------------------------------------------------------------------------------------------------------------------------LSFII---------------------------------------------------------------------------------------------------------------------------------------------------------------------------------------------------------------------------------------------FPFS-----------------------------------------------------------------------------------------------------------------------------------LINSQII------------------------------------------------------------------------------------------------------------------------------------------------------------------------------------------------------------------------------------
>3-npr1_OOCN_scaffold0000148_20798_29566_onchocerca_ochengi_PRJEB1204
-------------------------------------------------------------------------------------------------NM----------------------------------------------------------------------------------------------------------------------------FI--LNL--------------A-------SADL------------V-IC--IF-----------------------SL--------------PI-----------T-----PV-------TNV----------------------YKN--------------------------------W----Y-------------FGA--A-----MC-----------H--------GLPW-----------------------------------------M-QGIA-GIAV-------FIG-----------------------------------------------TF-----SLCAISVD-----R--------------------------------------YIM------------------V-ILPT----------------------------------------RRIINKTR---------------------------------------------------------------------------------------------------------------------------------------------------------------------------------------------------------------------NTILL--------------------------------------VSMVV-------------------------------------------------------------------------------------------------------------------------------------------------------------------------------------------LFAISW-LPHN--------------------------------IVSLLMEFDETI--------FERHDGVNNIYLI----------------------------------NLFTHWIAMA-------NN-------------VW-NPIL--------------YA-------------L-LNP------LFIE---------------------------------LMAKTLY------------------------------------------------------------------------------------------------------------------------------------------------
>1-npr1_contig596_11115_19746_setaria_digitata_PRJNA479729
-------------------------------------------------------------------------------------------------NM----------------------------------------------------------------------------------------------------------------------------FI--LNL--------------A-------SADL------------V-VC--IF-----------------------SL--------------PI-----------T-----PV----ANV-------------------------YKN--------------------------------W----Y-------------FGS--A-----MC-----------H--------GLPW--------------------------------------------------------------------------------------------------------------------ILCAISVD-----R--------------------------------------YIM------------------V-ILPT----------------------------------------RRIINKTV----------RYCCFQ---SVNHLYL--------FALL----------------------LFY-----------------------------------------FFYLCLIFPFSFSFKL---------------------------YINKI---------------------------------YIFLLRSKY-------------------ITIVL-----------------------WTLSI-----------IFTLPY---------AMYMDLIE---------------------------------------VDGICGQFCTENWPNSR---------------------------------------------LRTI--------YTNARRNTILLV------------------------SMVV---------------LFAVSW-LPHN--------------------------------IVSLLMEFDESL--------FERYDGVNNIYLI----------------------------------NLFTHWVAMA-------NN-------------VW-NPIL--------------YA-------------L-LNP------LFIE---------------------------------LMAKTLYRLRTI-------------------------------------------------------------------------------------------------------------------------------------------
>3-npr1_BPAG_scaffold0000110_3819_10254_brugia_pahangi_PRJEB497
-------------------------------------------------------------------------------------------------NM----------------------------------------------------------------------------------------------------------------------------FI--LNL--------------A-------SADL------------V-VC--IF-----------------------SL--------------PI-----------T-----PV----ANV-------------------------YKN--------------------------------W----Y-------------FGS--A-----MC-----------H--------GLPW---------------------------------------------------------------------------------------------------------------------MQGIARN--------------------------------------------------------------------------------------------------------------------------------------------------------------------------------------------------------------------------------------------------------------------------------------------------------------------------------------------TILLV-------------------------------------------------------------------------------------------------------------------------------------------------------------------------------------------------------------------SMVV---------------LFAVSW-LPHN--------------------------------IVSLLMEFDESL--------FERHDGVNIIYLI----------------------------------NLFTHWVAMA-------NN-------------VW-NPIL--------------YA-------------L-LNP------LFIE---------------------------------LMTKTLYRLR---------------------------------------------------------------------------------------------------------------------------------------------
>2-npr1_JH712369_25349_31786_loa_loa_PRJNA37757
-------------------------------------------------------------------------------------------------NM----------------------------------------------------------------------------------------------------------------------------FI--LNL--------------A-------SADL------------V-VC--IF-----------------------SL--------------PI-----------T-----PV----ANV-------------------------YKN--------------------------------W----Y-------------FGS--T-----MC-----------H--------GLPW------------------------------------------MQGIA----------------------------------------------------------------------------------N-------------------------------------------------------------ARRN---------------------------------------------------------------------------------------------------------------------------------------------------------------------------------------------------------------------------------------------------------------------TILLV-------------------------------------------------------------------------------------------------------------------------------------------------------------------------------------------------------------------SMVV---------------LFAVSW-LPHN--------------------------------IVSLLMEFDESL--------FERYDGVNSIYLI----------------------------------NLFTHWVAMA-------NN-------------VW-NPIL--------------YA-------------L-LNP-------------------------------------------LFIELMAETLY--------------------------------------------------------------------------------------------------------------------------------------------
>4-npr1_TCNE_contig0001569_0_9581_toxocara_canis_PRJEB533
-------------------------------------------------------------------------------------------------NM----------------------------------------------------------------------------------------------------------------------------FI--LNL--------------A-------SADL------------V-VC--IF-----------------------SL--------------PI-----------T-----PI----TNV-------------------------YKN--------------------------------W----Y-------------FGS--T-----MC-----------H--------GLPW-----------------------------------------------------------MQN---------------------------------------------------------------------------------------------------------------------------------ARRN---------------------------------------------------------------------------------------------------------------------------------------------------------------------------------------------------------------------------------------------------------------------TILLV-------------------------------------------------------------------------------------------------------------------------------------------------------------------------------------------------------------------SMVV---------------MFAIAW-LPHN--------------------------------IVSLLTEFDEKI--------FERDDGVNIIYLI----------------------------------NLFTHSVAMT-------NN-------------VS-NPIL--------------YA-------------L-LNP------LFIE---------------------------------LIAESVTRLRRIIV-----------------------------------------------------------------------------------------------------------------------------------------
>4-npr1_scaffold504_27154_32678_pristionchus_entomophagus_PRJEB27334
-------------------------------------------------------------------------------------------------------------------------------------------------------------T----VQN----------------------------------------M-----------------FI--LNL--------------A-------ASDI------------I-VC--LL-----------------------SL--------------PI-----------T-----PV------------TNI-----------------YKN--------------------------------W----F-------------FGS--V-----LC-----------R--------LITR---------------------------------------------------------------------------------------------------------------------------------R--------------------------------------------------------------------------------------------------------------------------------------------------------------------------------------------------------------------------------------------------------------------------------------------------------------------------------------TTMIL----A--------------------------------------------------------------------------------------------------------------------------------------------------------------------------------------------------------------SMVV---------------MFGLTW-LPHN--------------------------------VVSIILEFYDDS------RTIFSWYDHDVSYLI----------------------------------NLFTHSIAMT-------NN-------------IS-NPVL--------------YA-------------W-LNP------TFRQ---------------------------------LVIETFFGRKSRRNV----------------------------------------------------------------------------------------------------------------------------------------
>4-npr1_GLAS_6352_26588_57965_steinernema_glaseri_PRJNA204943
---------------------------------------MSTSNIELELMNNRNDCDIYYLMFPDPATSVYVYIPFAFIYAI-IF--ILGIVG----NV--------------AIIHV---------------------------TLQHRTLQLCVKT----VQN----------------------------------------M-----------------FI--LNL--------------A-------ASDI------------I-VC--LL-----------------------SL--------------PI-----------T-----PV------------TNI-----------------FKN--------------------------------W----Y-------------FGS--V-----LC-----------R--------LIPW-----------------------------------------------------------VQG---------------------------------------------------------------------------------------------------------------------------------TRRT---------------------------------------------------------------------------------------------------------------------------------------------------------------------------------------------------------------------------------------------------------------------TIILV-------------------------------------------------------------------------------------------------------------------------------------------------------------------------------------------------------------------SMVV---------------IFGLTW-LPHN--------------------------------VVSLIIEYDEKQ-------NFFQVFDMDFSYLV----------------------------------NLFTHSLSLT-------AA-------------LQ-SPIS----------------------------------------SLIQ---------------------------------CSTLGIRRSANWSSKHVTKTKRE--------------------------------------------------------------------------------------------------------------------------------
>1-npr1_MONTI_7108_0_3010_steinernema_monticolum_PRJNA205067
-------------------------------------------------------------------------------------------------------------------------------------------------------------T----VQN----------------------------------------M-----------------FI--LNL--------------A-------ASDI------------I-VC--LL-----------------------SL--------------PI-----------T-----PV----TNI-------------------------FKN--------------------------------W----Y-------------FGS--V-----LC-----------R--------LIPW------------------------------------------VQGVSVFICVSV-----FIC-----------------------------------------------TF-----SLGAIALD-----R--------------------------------------YIL------------------V-VHPH----------------------------------------ARPLTKRG----------ALIVTA------FLWT-------------------------------------------------------------------------------------------------------------------------------------------------------------------------------------------LSVIV------------------------TLPY----------AVFTTII---------------LA-----------------------------------------------------------------------------------------------------------------------------------------------------SMVV---------------IFGLTW-LPHN--------------------------------VVSIVIEYDEKQ-------NFFQIFDMDFSYLI----------------------------------NLFTHSIAMT-------NI-------------VS-NPVL--------------YA-------------W-LNP------TFRE---------------------------------LVIQTC-------------------------------------------------------------------------------------------------------------------------------------------------
>3-npr1_FELT_5455_1033630_1092637_steinernema_feltiae_PRJNA204661
------------------------------------------------------------------------------------------------------------------------------------------------------------------------------------------------------------------------------------------------------------ASDI------------I-VC--LL-----------------------SL--------------PI-----------T-----PV------------TNI-----------------FKN--------------------------------W----Y-------------FGS--V-----LC-----------R--------LIPW---------------------------------V---------QGVS-VFIVSV-----FIC-----------------------------------------------TF-----SLGAIALD-----R--------------------------------------YIL------------------V-VHPH----------------------------------------ARPLTKRG----------ALIVTA------FLWT-------------------------------------------------------------------------------------------------------------------------------------------------------------------------------------------LSVIV------------------------TLPY----------AVFTTII---------------LA-----------------------------------------------------------------------------------------------------------------------------------------------------SMVV---------------IFGLTW-LPHN--------------------------------VVSLIIEYDEKQ-------NFFQVFDMDFSYLT----------------------------------NLFTHGIAMT-------NI-------------VF-NPVL--------------YA-------------W-LNP------TFRE---------------------------------LVIETCCNDKRKIKQST--------------------------------------------------------------------------------------------------------------------------------------
>3-npr1_contig03063_1197063_1255728_steinernema_feltiae_PRJNA353610
------------------------------------------------------------------------------------------------------------------------------------------------------------------------------------------------------------------------------------------------------------ASDI------------I-VC--LL-----------------------SL--------------PI-----------T-----PV--------------------------------TNI--------------------------FKN---W----Y-------------FGS--V-----LC-----------R--------LIPW------------------------------------------VQGVSVFIVSV------FIC-----------------------------------------------TF-----SLGAIALD-----R--------------------------------------YIL------------------V-VHPH----------------------------------------ARPLTKRG----------ALIVTA------FLWT--------LSVIVT--------------------LPY--------------------------------------------------ANICGV----------------------------FCTER---------------WPN-------------------------------------------RQTTI--------------------------------------ILASMVV-----------------------------------------------------------------------------------------------------------------------------------------------------------------------------------------IFGLTW-LPHN--------------------------------VVSLIIEYDEKQ-------NFFQVFDMDFSYLT----------------------------------NLFTHGIAMT-------NI-------------VF-NPVL--------------YA-------------W-LNP------TFRE---------------------------------LVIETCCNDKRKIKQST--------------------------------------------------------------------------------------------------------------------------------------
>0-npr1_PPA_ChrX_6445487_6450795_pristionchus_pacificus_PRJNA12644
-------------------------------------------------------------------------------------------------------------------------------------------------------------T----VQN----------------------------------------M-----------------FI--LNL--------------A-------ASDI------------I-VC--LL-----------------------SL--------------PI-----------T-----PV----TNI-------------------------YKN--------------------------------W----F-------------FGS--V-----LC-----------R--------LIPW---------------------------------------------------------------------------------------------------------------------------------------------------------------------------------------------V---------------------------------------------------------------QGICGC-----------------------------------------------------------------------------------------------------------------------------------FCTEK---------------WPN-----------------PTSRRVYT------------------MVVMI--------------------G-QFVLPF----------IVMAFCY---------ATIFSRLR--------------------------------------NRAKVRTNTLILPPPRTT-----------------------------------------------------------------MILA------------------------SMVV---------------MFGLTW-LPHN--------------------------------VVSIIIEYVVNR------------AVQKFNALL-----------------------------------ISQCSFAFSDPRENMNQE-------------CVKFNIL-----------------------------V-LKK------RRNQ-------RSDMTIVEQSSPGMTTTSVISSISSPIASPIILPIRCFTRGSTPPSANWSSRPALGANREEMLP-----------------------------------------------------------------------------------------------------------------
>4-npr1_scaffold267_125116_130431_micoletzkya_japonica_PRJEB27334
-------------------------------------------------------------------------------------------------------------------------------------------------------------T----VQN----------------------------------------M-----------------FI--LNL--------------A-------ASDI------------I-VC--LL-----------------------SL--------------PI-----------T-----PV-------TNI----------------------YKN--------------------------------W----F-------------FGT--L-----LC-----------R--------LIPW-------------------------------------------------V-----------------------------------------------------------------------------------------------------------------------------------------------------------------------------------------------------------QGICGC-----------------------------------------------------------------------------------------------------------------------------------FCTEK---------------WPN-----------------DASRRAYT------------------MVVMT--------------------A-QFVLPF----------VLMAFCY---------ATIFSRLR-------------------------------------------------------------------------------------------------------------------------------------------------------------------------------IRAK--------------------------------VMNSL-------------------------------------------------------------------------------------------------SPLL--------------SL-------------L----------TFP-----------------------------------------------------------------------------------------------------------------------------------------------------------------------------------------
>0-npr1_scaffold_7_457478_489367_parapristionchus_giblindavisi_PRJEB27334
-------------------------------------------------------------------------------------------------------------------------------------------------------------T----VQN----------------------------------------M-----------------FI--LNL--------------A-------ASDI------------I-VC--LL-----------------------SL--------------PI-----------T-----PV------------TNI-----------------YKN--------------------------------W----F-------------FGS--L-----LC-----------R--------LIPW---------------------------------------------------------------------------------------------------------------------------------------------------------------------------------------------V---------------------------------------------------------------QGICGC-----------------------------------------------------------------------------------------------------------------------------------FCTEK---------------WPN-----------------ASSRRAYT------------------MVVMT-------------------A--QFVLPF----------ALMAFCY---------ATIFSRLR-------------------------------------------------------------------------------------------------------------------------------------------------------------------------------------------------------------------NRAKVSALKLDE-----------------------------------------------------------GMIAMT-------NN-------------IA-NPVL--------------YA-------------W-LNP------TFRQ--------------------------------LVIETCFGRKPRRN------------------------------------------------------------------------------------------------------------------------------------------
>1-npr1_scaffold212_72206_78435_pristionchus_mayeri_PRJEB27334
-------------------------------------------------------------------------------------------------------------------------------------------------------------T----VQN----------------------------------------M-----------------FI--LNL--------------A-------ASDI------------I-VC--LL-----------------------SL--------------PI-----------T-----PV-------TNI----------------------YKN--------------------------------W----F-------------FGS--V-----LC-----------R--------LIGI-----------------------------------------------------------CGC----------------------------------------------------------------------------------------------------------------------------------------------------------------------------------------------------------------------------------------------------------------------------------------------------------------------------------------FCTEK---------------WPN-----------------PTSRRVYT------------------MVVMI--------------------G-QFVLPF----------IVMAFCY---------ATIFSRLR-----------------------------------------------------------------------------------------------------NRAK-----------------------------------------------------------------------------------------------------------------------------------------------------------------------------------IAMT-------NN-------------IA-NPVL--------------YA-------------W-LNP------TFRQ-------LVIE-----------------------------------------------------------------------------------------------------------------------------------------------------------------------------
>0-npr1_scaffold_0_1499565_1532347_pristionchus_arcanus_PRJEB27334
-------------------------------------------------------------------------------------------------------------------------------------------------------------T----VQN----------------------------------------M-----------------FI--LNL--------------A-------ASDI------------I-VC--LL-----------------------SL--------------PI-----------T-----PV----TNI-------------------------YKN--------------------------------W----F-------------FGS--V-----LC-----------R--------LIPW---------------------------------------------------------------------------------------------------------------------------------------------------------------------------------------------V---------------------------------------------------------------QGICGC-----------------------------------------------------------------------------------------------------------------------------------FCTEK---------------WPN-----------------PTSRRVYT------------------MVVMI--------------------G-QFVLPF----------IVMAFCY---------ATIFSRLR-----------------------------------------------------------------------------------------------------NRAK----------------------------------------------------------------------------------------------------------VRTPSSEWNAQI--------------------------------------------------------------AMT-------NN-------------IA-NPVL--------------YA-------------W-LNP------TFRQ--------------------------------LVIETCFGRKPRRNVAV---------------------------------------------------------------------------------------------------------------------------------------
>0-npr1_scaffold17_1000074_1032637_pristionchus_maxplancki_PRJEB27334
-------------------------------------------------------------------------------------------------------------------------------------------------------------T----VQN----------------------------------------M-----------------FI--LNL--------------A-------ASDI------------I-VC--LL-----------------------SL--------------PI-----------T-----PV------------TNI-----------------YKN--------------------------------W----F-------------FGS--V-----LC-----------R--------LIPW---------------------------------------------------------------------------------------------------------------------------------------------------------------------------------------------V---------------------------------------------------------------QGICGC-----------------------------------------------------------------------------------------------------------------------------------FCTEK---------------WPN-----------------PTSRRVYT------------------MVVMI-------------------G--QFVLPF----------IVMAFCY---------ATIFSRLR-----------------------------------------------------------------------------------------------------NRAK----------------------------------------------------------------------VRRK--------------------------------------------------------------------------------------------------------------------------------------DSLG------------------------------------------------------------------------------------------------------------------------------------------------------------------------------------------------------------------------------------
>8-npr1_SSTP_contig0000060_76568_81257_strongyloides_stercoralis_PRJEB528
-------------------------------------------------------------------------------------------------------------------------------------------------------------S----VQN----------------------------------------M-----------------FI--LNL--------------A-------ASDI------------I-VC--LL-----------------------SL--------------PI-----------T-----PVTNV-----------------------------FKN--------------------------------W----Y-------------FGE--V-----LC-----------R--------LIAL------------------------------------------IQGVS--I---------YIC-----------------------------------------------TF-----SLGAIAVD-----R--------------------------------------YIL------------------V-VKPH----------------------------------------SKALSRKG----------ALVVTG------ILWT--------LSLIFN--------------------IPY-----------------------------------------VLFMYIQSYDGVCGV----------------------------FCTEK---------------WPN-----------------PESRRAYT------------------LMVMV---------------------AQFVFPF----------SVMAFCY---------ATIFSKLK-----------------------------------SRAKLRIRKIDERFVALGRSS---------------------------------------------------------NYSNIRNTIILV------------------------SMVV---------------IFGLTW-LPHN--------------------------------VVSLVLEYDEDQ------TIFKIDGDDDLDLSY--------------------------------LVNLFTHSIAMT-------NI-------------VF-NPVL--------------YA-------------W-LNP------QFRD---------------------------------LCIQTFYKNRK--------------------------------------------------------------------------------------------------------------------------------------------
>3-npr1_PTRK_contig0000001_117643_149293_parastrongyloides_trichosuri_PRJEB515
-----------------------------------MNYFDNNISVVEINNDSDDKCEVYYQMYPDPSSNPYVFIPFAIFYMV-IF--TLGIIG----NV--------------SIIYV---------------------------TVRHKVL----QS----VQN----------------------------------------M-----------------FI--LNL--------------A-------ASDI------------I-VC--LL-----------------------SL--------------PI-----------T-----PV----TNV-------------------------FKN--------------------------------W----Y-------------FGE--V-----LC-----------R--------LIAL------------------------------------------IQGVS--I---------YIC-----------------------------------------------TF-----SLGAIAVD-----R--------------------------------------YIL------------------V-VKPH----------------------------------------SKALSRKG----------ALIVTG------ILWT--------LSLIFN--------------------IPY-----------------------------------------VLFMYIQSYDGVCGV----------------------------FCTEK---------------WPN-----------------PESRRAYT------------------LMVMV--------------------A-QFVFPF----------SVMAFCY---------ATIFSKLK----------------------------------------SRAKLRIRKIDERFVA---------------------------------------------LGRS--------SNYANINTIILV------------------------SMVV---------------IFGLTW-LPHN--------------------------------VVSLVLEYDEDQ------TIFKIDGDDDLDLSY--------------------------------LVNLFTHSIAMT-------NI-------------VF-NPVL--------------YA-------------W-LNP------QFRD---------------------------------LCIHTFYKN----------------------------------------------------------------------------------------------------------------------------------------------
>3-npr1_SVE_scaffold0000010_289232_293843_strongyloides_venezuelensis_PRJEB530
-------------------------------------------------------------------------------------------------------------------------------------------------------------S----VQN----------------------------------------M-----------------FI--LNL--------------A-------ASDI------------I-VC--LL-----------------------SL--------------PI-----------T-----PV--------------------------------TNV--------------------------FKN---W----Y-------------FGE--V-----LC-----------R--------LIAL------------------------------------------IQGVS--I---------YIC-----------------------------------------------TF-----SLGAIAVD-----R--------------------------------------YIL------------------V-VKPH----------------------------------------SKTLSRKG----------ALIVTG------ILWT--------LSLIFN--------------------IPY-----------------------------------------VLFMYIQSYDGVCGV----------------------------FCTEK---------------WPN-----------------PESRRAYT------------------LMVMV---------------------AQFVFPF----------SVMAFCY---------ATIFSKLK-----------------------------------SRAKLRIRKIDERFVALGRSS---------------------------------------------------------NYTNIRNTIILV------------------------SMVV---------------IFGLTW-LPHN--------------------------------VVSLVLEYDEDQ------TIFKIDGDDDLDLSY--------------------------------LINLFTHSIAMT-------NI-------------VF-NPVL--------------YA-------------W-LNP------QFRD---------------------------------LCIQTFYKNRKTK------------------------------------------------------------------------------------------------------------------------------------------
>5-npr1_SPAL_scaffold0000012_148541_178545_strongyloides_papillosus_PRJEB525
-------------------------------------MSYTDSNISVIEITNDGKCEVYYQMYPDPSSNPYVFIPFAIFYMV-IF--TLGIIG----NV--------------CIIYV---------------------------TVRHKVL----QS----VQN----------------------------------------M-----------------FI--LNL--------------A-------ASDI------------I-VC--LL-----------------------SL--------------PI-----------T-----PVTNV-----------------------------FKN--------------------------------W----Y-------------FGE--V-----LC-----------R--------LIAL------------------------------------------IQGVS--I---------YIC-----------------------------------------------TF-----SLGAIAVD-----R--------------------------------------YIL------------------V-VKPH----------------------------------------SKTLSRKG----------ALIVTG------ILWT--------LSLIFN--------------------IPY-----------------------------------------VLFMYIQSYDGVCGV----------------------------FCTEK---------------WPN-----------------PESRRAYT------------------LMVMV---------------------AQFVFPF----------SVMAFCY---------ATIFSKLK-----------------------------------SRAKLRIRKIDERFVALGRSS---------------------------------------------------------NYTNIRNTIILV------------------------SMVV---------------IFGLTW-LPHN--------------------------------VVSLVLEYDEDQ------TIFKIDGDDDLDLSY--------------------------------LINLFTHSIAMT-------NI-------------VF-NPVL--------------YA-------------W-LNP------QFRD---------------------------------LCIQTFYKNRKTK------------------------------------------------------------------------------------------------------------------------------------------
>1-npr1_SCAPT_488_585001_615889_steinernema_scapterisci_PRJNA204942
------------------------------------------------------------------------------------------------------------------------------------------------------------------------------------------------------------------------------------------------------------ASDI------------I-VC--LL-----------------------SL--------------PI-----------T-----PV-------TNI----------------------FKN--------------------------------W----Y-------------FGS--V-----LC-----------R--------LIPW------------------------------------------VQGVN------------ICG-------------------------------------------------------------------------------------------------------------------------------V--------------------------------------------------------------------------------------------------------------------------------------------------------------------------------------------------------FCTER---------------WPN-----------------PSSRRAYT------------------MVVLI-------------------A--QFVVPF----------TLMAFCY---------ATIFSRLK---------------------------------------------SRAKARLRRID---------------------------------------------ARSN--------ALEQTNTTIILA------------------------SMVV---------------IFGLTW-LPHN--------------------------------VVSLIIEYDEKQ--------------------------------------------------------HFFQIFDMD-------------------------------------------FS-------------YLINL-------FTH----------------------------------------------------------------------------------------------------------------------------------------------------------------------------------------
>2-npr1_ACRNAN_scaffold656_7567_38733_acrobeloides_nanus_PRJEB26554
--------------------------------------------------------------------------------------------------------------------------------------------------------------------------------------------------------------------------------------------------------------DI------------I-VC--LL-----------------------SL--------------PI-----------T-----PV------------TNI-----------------FKN--------------------------------W----Y-------------FGG--I-----LC-----------R--------IIPW---------------------------------A---------QGVS-VFIWVSV----FIC-----------------------------------------------TF-----SLGAIALD-----R--------------------------------------YIL------------------V-VLPH----------------------------------------WRPLNKKR----------AMTVTL------ILWS--------LSVL----VT----------------SPY-----------------------------------------AFFMHIETYEGVC--GV--------------------------FCTEN---------------WPK---------------KLPFMRRAYT------------------MVVMF-------------------A--QFVAPF----------VLMAFCY---------ASIFARLR------------------------------------------------------------------------TRARVRLRKLDARTSVF--------EQSGIRTT----------------LILV------------------------SMVV---------------IFGITW-LPHN--------------------------------VISLIMEYDEHH--------------------------------------------------------EMFHLFGRT-------DL-------------DI-SYFI--------------HL---------------LTH--------------------------------------------------------------------------------------------------------------------------------------------------------------------------------------------------
>2-npr1_KB455558_361075_364685_panagrellus_redivivus_PRJNA186477
------------------------------------------------------------------------------------------------TNF---------------------------------------------------------QS----VQN----------------------------------------I-----------------FI--MNL--------------A-------ASDI------------F-VC--LL-----------------------SL--------------PI-----------T-----PI----TNV-------------------------FKI--------------------------------W----Y-------------FGT--V-----LC-----------G--------LIPW------------------------------------------VQGVS--I---------FIC-----------------------------------------------TF-----SLGAIAVD-----R--------------------------------------YIL------------------V-VRPH----------------------------------------STPLRTLS----------------------IVMT----------------------------------LPY-----------------------------------------AFIMKLESYSDICGV----------------------------FCTEQ---------------WPS-----------------KHARQAYT------------------FIVMV--------------------A-QFVVPF----------GLMAFCY---------AAIFSRLK------------------------------------------NRTRVRLKRLAARS----------------MTLEQSTITVPMSNTRR------------------------------TTAILA------------------------CMVI---------------IFGLTW-LPHN--------------------------------VVSLLLEYDNDE-----GKLFYLFGREDLNITY--------------------------------LINLFTHSFAMT-------NN-------------VS-NPLL--------------YA-------------W-LNP------TFRE---------------------------------LLVKTFFKKQAKMEKQ---------------------------------------------------------------------------------------------------------------------------------------
>3-npr1_JU765_contig651_28067_58735_propanagrolaimus_ju765_PRJEB32708
-------------------------------------------------------------------------------------------------------------------------------------------------------------S----VQN----------------------------------------I-----------------FI--MNL--------------A-------ASDI------------I-IC--LL-----------------------SL--------------PI-----------T-----PITNI-----------------------------YKN--------------------------------W----Y-------------FGS--L-----LC-----------R--------LIPW------------------------------------------IQGIS--I---------FIC-----------------------------------------------TF-----SLGAIAVD-----R--------------------------------------YIL------------------V-VRPH----------------------------------------ASPLNKKS----------AISTTI------VLWT--------LSIVVT--------------------LPY-----------------------------------------AFMMSLESYTGVCGM----------------------------FCSEQ---------------WPN-----------------KQTRQAYT------------------LMVMV---------------------AQFVVPF----------SVMAFCY---------TAIFAQLK------------------------------------------SRTRIRLKRLAARS-----------------------------------------MTLDQSTT--------TFPTEATTAILA------------------------CMVI---------------IFGLTW-LPHN--------------------------------IVSLLIEYEDDD---GEIFYLFGRKDLNITYLI----------------------------------NLFTHSFAMI-------NN-------------VS-NPLL--------------YA-------------W-LNP------TFRE---------------------------------SLAKTFLKNQTRTKS----------------------------------------------------------------------------------------------------------------------------------------
>7-npr1_JAMRXY010000007.1_2379208_2377898_Panagrolaimus_sp__LJ2414
------------------------------------------------------NCTVYHQATWDLSMSPYAYIPFGVWYLL-IF--VIGLVG----NI--------------TVIHV---------------------------TLKNRSL----QS----VQN----------------------------------------I-----------------FI--MNL--------------A-------ASDI------------V-VC--LL-----------------------SL--------------PI-----------T-----PV-------TNV----------------------FKN--------------------------------W----Y-------------FGS--L-----LC-----------R--------LIPW------------------------------------------IQGIS--I---------FIC-----------------------------------------------TF-----SLGAIAVD-----R--------------------------------------YIL------------------V-VRPH----------------------------------------STPLNKKA----------AISATI------VLWT--------LSII--VT------------------LPY-----------------------------------------AFIMSLETYPGICGM----------------------------FCTEY---------------WPS-----------------KHARQAYT------------------LVVMV--------------------A-QFVVPF----------SLMAFCY---------AAIFARLK----------------------------------------SRTRVRLKRLAARSLTLEHSTTTFPASTSTERIHNTTLSLMSYSTRDKE------------KQRL--------LNRTRRTTAILA------------------------CMVI---------------IFGLTW-LPHN--------------------------------IVSLLIEYDEAE-----GHIFYIFGKEELNITY--------------------------------LINLFTHFAMTN----------------------NVSNPLL--------------YA-------------W-LNP------TFRE---------------------------------LLVKTFFKKRAK-------------------------------------------------------------------------------------------------------------------------------------------
>2-npr1_PSU_contig_42937_0_10032_panagrolaimus_superbus_PRJEB32708
--------------------------------------------MLKNFDKDSSNCTVYHQATWDLSMSPYAYIPFGVWYLL-IF--VIGLVG----NI--------------TVIHV---------------------------TLKNRSL----QS----VQN----------------------------------------I-----------------FI--MNL--------------A-------ASDI------------V-VC--LL-----------------------SL--------------PI-----------T-----PV----TNV-------------------------FKN--------------------------------W----Y-------------FGS--L-----LC-----------R--------LIPW------------------------------------------IQGIS--I---------FIC-----------------------------------------------TF-----SLGAIAVD-----R--------------------------------------YIL------------------V-VRPH----------------------------------------STPLNKKA----------AISATI------VLWT--------LSII--VT------------------LPY-----------------------------------------AFIMSLETYPGICGM----------------------------FCTEY---------------WPS-----------------KHARQAYT------------------LVVMV--------------------A-QFVVPF----------SLMAFCY---------AAIFARLK-------------------------------------------SRTRVRLKRLAAR---------------------------------------------------------------------------------------------SLTL---------------EHSTTT-FPAS---------------------------NSTERIHNTTLSLGKEI--------------------------------------------------------CNDKCFQSI-------TL-------------CL------------------------------------VKS------NIPR---------------------------------IISKNIFKESKVSKT----------------------------------------------------------------------------------------------------------------------------------------
>2-npr1_KB455558_348186_378185_panagrellus_redivivus_PRJNA186477
------------------------------------------------------------------------------------------------TNF---------------------------------------------------------QS----VQN----------------------------------------I-----------------FI--MNL--------------A-------ASDI------------F-VC--LL-----------------------SL--------------PI-----------T-----PI----TNV-------------------------FKI--------------------------------W----Y-------------FGT--V-----LC-----------G--------LIPW------------------------------------------VQGHL-WR---------FLHG-----------------------------------------------------TMAARSPS--------------------------------------------LHL--------------------YCHG----------------------------------------------------------CAVCGT-------IWA--------DGFL---------------------------------------------------------------LCRHFFATEKQDSSPAEA----------------------------ACCQV---------------YDS--------RTIDNHCPDEQHAQNNC------------------HPCLH--------------------G-HYLWPN---------MAAAQCCF---------IIVGIRRQ------------------------------------------------------------------------------------------------------------------------------------------------------------------------IVLLIW-------------------------------------SRRSQHHLSDKP-----------------------------------------------------IYSQLCHDQQCI-------------------------QPVT-----------------------------LRMAQP-----NFSR--------------------------------VIGQNVFQKTSQNGKT----------------------------------------------------------------------------------------------------------------------------------------
>0-npr1_ES5_v2_contig553_31667_63026_panagrolaimus_es5_PRJEB32708
--------------------------------------------MLKNFDKDGSNCTVYHHATWDLSMSPYAYIPFGVWYLL-IF--VIGLVG----NI--------------TVIHV---------------------------TLKNRSL----QS----VQN----------------------------------------I-----------------FI--MNL--------------A-------ASDI------------V-VC--LL-----------------------SL--------------PI-----------T-----PVTNV-----------------------------FKN--------------------------------W----Y-------------FGS--L-----LC-----------R--------LIPW------------------------------------------IQGIS--I---------FIC-----------------------------------------------TF-----SLGAIAVD-----R--------------------------------------YIL------------------V-VRPH----------------------------------------STPLNKKA----------AISATI------VLWT--------LSIIVT--------------------LPY-----------------------------------------AFIMSLETYPGICGM----------------------------FCTEY---------------WPS-----------------KHARQAYT------------------LVVMV---------------------SQFVLPF----------SLMAFCY---------AAIFARLK------------------------------------------SRTRVRLKRLAARS-----------------------------LTLEHSTTTFPASNSTERIH--------NTNLSSGKEILA------------------------CMVI---------------IFGLTW-LPHN--------------------------------IVSLLIEYDEAE---GHIFYIFGKEELNITYLI----------------------------------NLFTHGFAMT-------NN-------------VS-NPLL--------------YA-------------W-LNP------TFRE---------------------------------LLIKTFFKKRAKLAKQ---------------------------------------------------------------------------------------------------------------------------------------
>3-npr1_PS1159_contig15842_0_3425_panagrolaimus_ps1159_PRJEB32708
-----------------------------------------------------------------------------------------------------------------------------------------------------------------------------------------------------------------------------------ISI-----------------------------------------------------------------------------------------------------------------------------------------------------------------------------F-----------------------------IC-------------------------------------------------------------------------------------------------------------------------------------TF-----SLGAIAVD-----R--------------------------------------YIL------------------V-VRPH----------------------------------------STPLNKKA----------AISATI------VLWT-------------------------------------------------------------------------------------------------------------------------------------------------------------------------------------------LSIIV------------------------TLPY----------------------------------------------------------------------------------------------------------------------------------------------------------------------------------------------------------AFIMSL----------------------------------------------------------------------------------------------------------ETYPFAMT-------NN-------------VS-NPLL--------------YA-------------W-LNP------TFRE---------------------------------LLIKTFFKKRAKLAKQ---------------------------------------------------------------------------------------------------------------------------------------
>2-npr1_PSU_contig_42937_3021_7457_panagrolaimus_superbus_PRJEB32708
-------------------------------------------------------------------------------------------------------------------------------------------------------------S----VQN----------------------------------------I-----------------FI--MNL--------------A-------ASDI------------V-VC--LL-----------------------SL--------------PI-----------T-----PV-------TNV----------------------FKN--------------------------------W----Y-------------FGS--L-----LC-----------R--------LIPW-----------------------------------------I-QGIS--I---------FIC-----------------------------------------------TF-----SLGAIAVD-----R--------------------------------------YIL------------------V-VRPH----------------------------------------STPLNKKA----------AISATI------VLWT-------------------------------------------------------------------------------------------------------------------------------------------------------------------------------------------LSIIV------------------------TLPY---------AFIMSLET---------YPILA--------------------------------------------------------------------------------------------------------------------------------------------------------CMVI---------------IFGLTW-LPHN--------------------------------IVSLLIEYDEAE------GHIFYIFGKEELNIT-------------------------------YLINLFTHGFAMT-------NN-------------VS-NPLL--------------YA-------------W-LNP------TFRE---------------------------------LLVKTFFKKRAKLAKQ---------------------------------------------------------------------------------------------------------------------------------------
>7-npr1_TCNE_scaffold0003065_5475_14431_toxocara_canis_PRJEB533
-------------------------------------------------------------------------------------------------------------------------------------------------------------T----VQN----------------------------------------I-----------------FI--LNL--------------A-------ASDI------------I-MC--LL-----------------------SV--------------PV-----------T-----PV------------TNI-----------------YKN--------------------------------W----F-------------FGA--I-----LC-----------R--------LIPC---------------------------------V---------QGVS--V---------FIT-------------------------------------------------------------------R---------------------------------------------------------------------------------------------------------------------------RTTVIL-----------------------------------------------------------------------------------------------------------------------------------------------------------------------------------------------------VSMVL--------------------------------------------------------------------------------------------------------------------------------------------------------------------------------------------------------------------------------------IFGCTW-LPHN--------------------------------LISLVIEYDGTD------RFFHIFGSEQTNLSY--------------------------------LINLFTHSMAMT-------NN-------------VA-NPIL--------------YA-------------W-LNP------TFHE--------------------------------LVMQTCCNKYKP--------------------------------------------------------------------------------------------------------------------------------------------
>3-npr1_PgR032X_793953_801390_parascaris_univalens_PRJNA386823
-------------------------------------------------------------------------------------------------------------------------------------------------------------T----VQN----------------------------------------M-----------------FI--LNL--------------A-------ASDI------------V-IC--VL-----------------------SV--------------PV-----------T-----PI-------TNI----------------------YKN--------------------------------W----F-------------FGA--L-----LC-----------H--------LIPT-------------------------------------------FSLG-AIALDRVSNFTIIS--------------------------------------------NKFTLNAIRSICHNLQLD-YTICR--------------------------------------YVL------------------V-IHPH----------------------------------------RRSLSKHG----------AVIVTT------ILWT--------LSVF--VT------------------LPY-----------------------------------------AFFMTIESYPGVC--GE--------------------------FCTEK---------------WPN-----------------ASSRRAYT------------------TFVLM--------------------A-QFVIPF----------TVMAFCY---------AVIFARLR---------------------------------------------TRARLRLQRIN----------------ERCSFVLEKANSPSCMR--------LKTTRRTT----------------IVLV------------------------SMVL---------------FFAFTW-LPHN--------------------------------VVSLIIEYDESN------RFFRTFGIDNMSLSY--------------------------------LINLFTHSVAMT-------NN-------------IA-NPIL--------------YA-------------W-LNP------TFRD--------------------------------LVIRTCCRRYQPIQ------------------------------------------------------------------------------------------------------------------------------------------
>2-npr1_AgR018X_1043011_1728467_ascaris_suum_PRJNA62057
-------------------------------------------------------------------------------------------------------------------------------------------------------------T----VQN----------------------------------------M-----------------FI--LNL--------------A-------ASDI------------V-MC--IL-----------------------SV--------------PV-----------T-----PV-------TNI----------------------YKN--------------------------------W----F-------------FGA--I-----LC-----------R--------LIPY------------------------------------------VQGVS-VFIRVSV----FIS-----------------------------------------------TF-----SLGAIALD-----RL-------------------------------------YVL------------------V-VHPH----------------------------------------TRSLSKHG----------AMTVTT------ILWT--------LSIF--VT------------------LPY-----------------------------------------AFFMTIESYPGVCGE----------------------------FCTEK---------------WPN-----------------ASSRRAYT------------------MVVLV--------------------A-QFVIPF----------IVMAFCY---------AVIFARLR------------------------------------------TRARLRLQRINERC-----------------------------------------SFVLEKTN--------SPSTRRTTMILV------------------------SMVL---------------FFALTW-LPHN--------------------------------VVSLIIEYDESN------RFFRTFGIDNMSLSY--------------------------------LINLFTHSVAMT-------NN-------------IA-NPVL--------------YA-------------W-LNP------TFRD--------------------------------LVIQTCCRRYQPIQ------------------------------------------------------------------------------------------------------------------------------------------
>4-npr1_ALUE_scaffold0000412_44481_52088_ascaris_lumbricoides_PRJEB4950
-------------------------------------------------------------------------------------------------------------------------------------------------------------T----VQN----------------------------------------M-----------------FI--LNL--------------A-------ASDI------------V-MC--IL-----------------------SV--------------PV-----------T-----PV-------TNI----------------------YKN--------------------------------W----F-------------FGA--I-----LC-----------R--------LIPY------------------------------------------VQGVS-VFIRVSV----FIS-----------------------------------------------TF-----SLGAIALD-----RL-------------------------------------YVL------------------V-VHPH----------------------------------------TRSLSKHG----------AMTVTT------ILWT--------LSIF--VT------------------LPY-----------------------------------------AFFMTIESYPGVCGE----------------------------FCTEK---------------WPS-----------------ASSRRAYT------------------MVVLV--------------------A-QFVIPF----------IVMAFCY---------AVIFARLR------------------------------------------TRARLRLQRINERC-----------------------------------------SFVLEKTN--------SPSTRRTTMILV------------------------SMVL---------------FFALTW-LPHN--------------------------------IVSLIIEYDESN------RFFRTFGIDNMSLSY--------------------------------LINLFTHSVAMT-------NN-------------IA-NPVL--------------YA-------------W-LNP------TFRD--------------------------------LVIQTCCRRYQPIQ------------------------------------------------------------------------------------------------------------------------------------------
>2-npr1_scf7180000986863_720646_755111_diploscapter_coronatus_PRJDB3143
----------------------------------------------MPNASVSEKCTLYYEMYPDPSSSPYAIGPFAFIYVL-LF--ILGLLG----NV--------------SLIFV---------------------------TIKHRTL----QT----VQN----------------------------------------I-----------------FI--LNL--------------A-------ASDI------------M-MC--ML-----------------------SL--------------PI-----------T-----PV---TNV--------------------------YKN--------------------------------W----Y-------------FGK--L-----LC-----------H--------LIPC---------------------------------------------------------------------------------------------------------------------IQGKMIE--------------------------------------------FEG--------------------VCGH---------------------------------------------------------------------------------------------------------------------------------------------------------------------------------------------------FCTER---------------WKS-----------------PRNRRLYT------------------MVVML--------------------C-QFVLPF----------IVMALCY---------SRIFAVLN------------------------------------------------------------------------------------------------------------------KRAQVTTSILV------------------------AMVV---------------WFGLTW-LPHN--------------------------------VVSLIIEFDEQQ------TFFRLYGREDLDVSY--------------------------------LLNLFTHCFAMS-------NN-------------VV-NPVL--------------YA--------------------------------------------------------------------------------------------------------------------------------------------------------------------------------------------------------------------
>3-npr1_scf7180000986868_1329950_1364033_diploscapter_coronatus_PRJDB3143
----------------------------------------------MPNASASEKCTLYYEMYPDPSSSPYAIGPFAFIYVL-LF--ILGLLG----NV--------------SLIFV---------------------------TIKHRTL----QT----VQN----------------------------------------I-----------------FI--LNL--------------A-------ASDI------------M-MC--ML-----------------------SL--------------PI-----------T-----PV----TNV-------------------------YKN--------------------------------W----Y-------------FGK--L-----LC-----------H--------LIPC------------------------------------------IQGCL-WT---------FLH------------------------------------------------------TMEVATEQ-----------------------------------------------------------------TTVHHG----------------------------------------RHALSVRP----------ALHCDG------SMLLEN-----------------------------------------------------------------------------------------------------------------------LCSSQ---------------------------------KSTGYDLDSG------------------GNGGV--------------------V-RSDMAA----------AQRRQSD---------HRIRRAAN------------------------------------------------------------------------------------------------------------------------------------------------------------------------LLSTLW--------------------------------------------------------------------------------------------------------KRRPRCLLLA-------------------------QSF---------------YS--------------------------------------------------------------------------------------------------------------------------------------------------------------------------------------------------------------------
>7-npr1_scaffold214_46211_80667_diploscapter_pachys_PRJNA280107
----------------------------------------------MPNASASEKCTLYYEMYPDPSSSPYAIGPFAFIYVL-LF--ILGLLG----NV--------------SLIFV---------------------------TIKHRTL----QT----VQN----------------------------------------I-----------------FI--LNL--------------A-------ASDI------------M-MC--ML-----------------------SL--------------PI-----------T-----PV------------TNV-----------------YKN--------------------------------W----Y-------------FGK--L-----LC-----------H--------LIPC-----------------------------------------------------------IQG---------------------------------------------------------------------------------------------------------------------------------VCGH---------------------------------------------------------------------------------------------------------------------------------------------------------------------------------------------------FCTER---------------WKS-----------------PRNRRLYT------------------MVVML-------------------C--QFVLPF----------IVMALCY---------SRIFAVLN---------------------------------------------KRAQVTTSILV---------------------------------------------------------------------------------------------AMVV---------------WFGLTW-LPHN--------------------------------VVSLIIEFDEQQ--------------------------------------------------------TFFRLYGRE----------------------DLDVSYL-------------------------------LNL-------FTH----------------------------------------------------------------------------------------------------------------------------------------------------------------------------------------
>8-npr1_scaffold549_154169_178075_diploscapter_pachys_PRJNA280107
----------------------------------------------MPNASVSEKCTLYYEMYPDPSSSPYAIGPFAFIYVL---------------------------------------------------------------------------------------------------------------------------L-----------------FI--LGL------------------------------------------------------------------------------------------------------------------------------------------------------------------------------------------------LGN--V---------------------------------------------------------------------------------------------------------------------------------------------------SLIFVTIK-------------------------------------------------------------------HRTL----------------------------------------------------------QGVCGH-----------------------------------------------------------------------------------------------------------------------------------FCTER---------------WKS-----------------PRNRRLYT------------------MVVML---------------------CQFVLPF----------MVMALCY---------SRIFAVLN------------------------------------------------------------------------------------------------------------------KRAQVTTSILV------------------------AMVV---------------WFGLTW-LPHN--------------------------------VVSLIIEFDEQQ--------------------------------------------------------TFFRLYGRE----------------------DLDVSYL-------------------------------LNL-------FTH----------------------------------------------------------------------------------------------------------------------------------------------------------------------------------------
>1-npr1_nDv.1.0.scaf00087_37428_42314_dictyocaulus_viviparus_PRJEB5116
-------------------------------------------------------------------------------------------------------------------------------------------------------------S----VQN----------------------------------------M-----------------FI--LNL--------------A-------ASDV------------M-MC--LL-----------------------SL--------------PI-----------T-----PV------------TNI-----------------FKN--------------------------------W----F-------------FGN--V-----LC-----------H--------LIPC---------------------------------I---------QGVS--I---------FIC-----------------------------------------------TF-----SLAAIAVD-----R--------------------------------------YIL--------VKYSMKIFIFV-IRPH----------------------------------------TKSLSRKG----------ALIVTI------ILWT-------------------------------------------------------------------------------------------------------------------------------------------------------------------------------------------LSFIV------------------------TLPY----------------------------------------------------------------------------------------------------------------------------------------------------------------------------------------------------------AFNMEI-VDFS------------------------------------------------------------------------------------------------------------------------------------------------------------------------------------------------------------------------------------------------------------------------------------------------------------------------------------------------------------------------------
>2-npr1_nDv.1.0.scaf00448_37586_43155_dictyocaulus_viviparus_PRJEB5116
-------------------------------------------------------------------------------------------------------------------------------------------------------------------------------------------------------------I-----------------LQ--VNL-----------------------------------------------------------------------------------------------------------------------------------------------------------------------------F-----------------------L-----DC-----------------------------------------------------------------------------------QEK------------------------------------------------------EKQRLALQ-------------------------------------------------------------------NRRT---------------------------------------------------------------------------------------------------------------------------------------------------------------------------------------------------------------------------------------------------------------------TCILV-------------------------------------------------------------------------------------------------------------------------------------------------------------------------------------------------------------------AMVA---------------WFGLTW-LPHN--------------------------------VLSLIIEYDESQ------TFFRLFGREELDISY--------------------------------LLNLFTHCFAMS-------NN-------------VV-NPLL--------------YA-------------W-LNP------VFQQ---------------------------------LVIKTIFTSMRKK------------------------------------------------------------------------------------------------------------------------------------------
>5-npr1_KI668634_263438_278218_necator_americanus_PRJNA72135
------------------------------------------------------------------------VSIFICTFSL---------------GA----------------------------------------------IAVDRYI----------LVT----------------------------------------------------------FL-------------------S-------HSSF-------------------------------------------GK---------------------------E---------------------------------------FRF--------------------------------F-----------------------------CC-----------Y--------KIIF------------------------------------------------------------------------------------------------------------------------------------------------------------------------FFK------------------V-VRPH----------------------------------------TKPLSRRG----------AVIATL------ILWS--------LSFI--VT------------------LPY-------------------------------------------AFNMEMSQGVC--GK--------------------------FCTER---------------WTT-----------------ALGRRSYT------------------MVVMF--------------------S-QFALPF----------TLMAFCY---------AHIFLVLN----------------------------------------RRAKVSYRIISSYTVN----------------SFLDKQEKERQRLIHQN------------RRTT----------------YILV------------------------AMVV---------------WFGLTW-LPHN--------------------------------VVSLIIEYDETQ------TFFRLFGREELDISY--------------------------------LLNLFTHCFAMS-------NN-------------VV-NPVL--------------YA-------------W-LNP------TFRK---------------------------------LVVATVFGSVGKRGSS---------------------------------------------------------------------------------------------------------------------------------------
>2-npr1_Acey_s0136_scaf_76193_96785_ancylostoma_ceylanicum_PRJNA231479
-------------------------------------------------------------------------------------------------------------------------------------------------------------S----VQN----------------------------------------M-----------------FI--LNL--------------A-------ASDV------------M-MC--LL-----------------------SL--------------PI-----------T-----PV------------TNI-----------------YKN--------------------------------W----Y-------------FGN--A-----LC-----------H--------LIPC---------------------------------V---------QGVS--I---------FIC-----------------------------------------------TF-----SLGAIAVD-----R--------------------------------------YIL------------------VIVRPH----------------------------------------TKPLSRRG----------AVIATL------ILWT--------LSFT----VT----------------LPY-------------------------AFN--------------MEMVDFSSQGVC------GK----------------------FCTER---------------WTT-----------------ALARRSYT------------------MVVMF-------------------S--QFALPF----------TLMAFCY---------AHIFLVLN-----------------------------------------------RRAKMNSFL----------------DKQEK--------ERQR--------LIQQNRRT---------------TYILV------------------------AMVV---------------WFGLTW-LPHN--------------------------------VVSLIIEYDETQ------TFFRLFGREELDISY--------------------------------LLNLFTHCFAMS-------NN-------------VV-NPLL--------------YA-------------W-LNP------TFRK---------------------------------LVVTTIFGSVGKRGSS---------------------------------------------------------------------------------------------------------------------------------------
>1-npr1_ANCCANDFT_Contig6_277785_322332_ancylostoma_caninum_PRJNA72585
-------------------------------------------------------------------------------------------------------------------------------------------------------------S----VQN----------------------------------------M-----------------FI--LNL--------------A-------ASDV------------M-MC--LL-----------------------SL--------------PI-----------T-----PVTNI-----------------------------YKN--------------------------------W----Y-------------FGN--A-----LC-----------H--------LIPC------------------------------------------VQVNS---------------------------------------------------------------------FLDKQEKE-----R---------------------------------------------------------------------------------------------------------QRLIQQNR----------RTTYIL-----------------------------------------------------------------------------------------------------------------------------------------------------------------------------------------------------VAMVV--------------------------------------------------------------------------------------------------------------------------------------------------------------------------------------------------------------------------------------WFGLTW-LPHN--------------------------------VVSLIIEYDETQ------TFFRLFGREELDISY--------------------------------LLNLFTHCFAMS-------NN-------------VV-NPLL--------------YA-------------W-LNP------TFRK---------------------------------LVVTTIFGSVGKRGSS---------------------------------------------------------------------------------------------------------------------------------------
>4-npr1_SVUK_scaffold0000959_3875_13285_strongylus_vulgaris_PRJEB531
-------------------------------------------------------------------------------------------------------------------------------------------------------------S----VQN----------------------------------------M-----------------FI--LNL--------------A-------ASDV------------M-MC--LL-----------------------SL--------------PI-----------T-----PV-------TNI----------------------YKN--------------------------------W----Y-------------FGN--A-----LC-----------H--------LIPC------------------------------------------VQGVS--I---------FIC-----------------------------------------------TF-----SLGAIAVD-----R--------------------------------------YIL--VSLGFNVFYNHYNVFKV-VKPH----------------------------------------KKPLSRRG----------AVFATL------ILWS-------------------------------------------------------------------------------------------------------------------------------------------------------------------------------------------LSFIV------------------------TLPY---------AFNMEMVD---------FSVNSFLD-------------------------------------------KQEKERQRLIQQN---------------------------------------------RRTT----------------YILV------------------------AMVV---------------WFGLTW-LPHN--------------------------------VVSLIIEYDETQ--------------------------------------------------------TFFRLFGRE----------------------ELDISYL-------------------------------LNL-------FTH----------------------------------------------------------------------------------------------------------------------------------------------------------------------------------------
>5-npr1_CGOC_scaffold0000397_0_18471_cylicostephanus_goldi_PRJEB498
-------------------------------------------------------------------------------------------------------------------------------------------------------------S----VQN----------------------------------------M-----------------FI--LNL--------------A-------ASDV------------M-MC--LL-----------------------SL--------------PI-----------T-----PV------------TNI-----------------YKN--------------------------------W----Y-------------FGN--V-----LC-----------H--------LIPC---------------------------------V---------QGVS--I---------FIC-----------------------------------------------TF-----SLGAIAVD-----R--------------------------------------YIL--VSVLYGEKTLSFRSIQV-VRPH----------------------------------------TKPLSRRG----------AMIATF------ALWS--------LSFI----VT----------------LPY-------------------------AFN--------------MEMVDFSSQGVC------GK----------------------FCTER---------------WKT-----------------AFGRRSYT------------------MIVMF-------------------S--QFALPF----------ALMAFCY---------AHIFLVLN-----------------------------------------------------------------------------------------------------RRAK--------------------------------------------------------------------------------------------------------------------------------------------------------------------------------------------------------------------------------------------------------------------------------------------------------------------------------------------------------------------------------------------------------------------------------------------------------
>1-npr1_JADANN010000020.1_214756_212216_Angiostrongylus_vasorum_genomic
-------------------------------------------------------CSVYYLVFPDPSSSLYAIVPFSVIYLF-FF--ILGLAG----NI--------------ILIIV---------------------------TMKNKVL----QS----VQN----------------------------------------M-----------------FI--LNL--------------A-------ASDI------------I-MC--LL-----------------------SL--------------PI-----------T-----PV-------TNI----------------------YKN--------------------------------W----Y-------------FGD--V-----LC-----------H--------LIPC-------------------------------------------VQVS--I---------FIC-----------------------------------------------TF-----SLGAIAVD-----R--------------------------------------YIL------------------V-VKPH----------------------------------------TKPLSRRG----------ALIATL------ILWT--------LSFI--VT------------------LPY---------------------------------------AFNMEMVDFSSQGVCGK----------------------------FCTER---------------WTT-----------------AFGRRLYT------------------MVVMF--------------------S-QFALPF----------TLMAFCY---------AHIFVVLN-----------------------------------------------------------------------------------------------------RRAK--------------------------------------------------------------------------------------------------------------------------------------------------------------------------------------------------------------------------------------------------------------------------------------------------------------------------------------------------------------------------------------------------------------------------------------------------------
>2-npr1_Scaffold1318_124751_132263_heterorhabditis_bacteriophora_PRJNA13977
-------------------------------------------------------------------------------------------------------------------------------------------------------------S----VQN----------------------------------------I-----------------FI--LNL--------------A-------ASDV------------M-MC--LL-----------------------SL--------------PI-----------T-----PV-------TNM----------------------FKN--------------------------------W----Y-------------FGN--A-----LC-----------H--------LIPC-----------------------------------------------------------VQG---------------------------------------------------------------------------------------------------------------------------------VCGK---------------------------------------------------------------------------------------------------------------------------------------------------------------------------------------------------FCTEH---------------WTT-----------------AMGRRSYT------------------MVVMF--------------------S-QFALPF----------SVMAFCY---------AQIFLVLN-----------------------------------------KRAKMNSFLDKQEKE-------------------------RQRLIQQN------------RRTT----------------SILV------------------------TMVV---------------WFGLTW-LPHN--------------------------------VISLIIEYDETQ------TFFRLYDREDLDISY--------------------------------LLNLFTHCFAMS-------NN-------------VV-NPVL--------------YA-------------W-LNP------TFRQ--------------------------------LVVTTCLGGEKRTPGEATLIEFSDNDTFV---------------------------------------------------------------------------------------------------------------------------
>3-npr1_JAJAVP010000162.1_9166_11784_Heterorhabditis_indica_genomic
---------------------------------------------------TWDNCTVYYQLYPDPASSLYSIIPFATVYLF-LF--ILGLAG----NL--------------LLIYV---------------------------TLKNKIL----QS----VQN----------------------------------------M-----------------FI--LNL--------------A-------ASDV------------M-MC--LL-----------------------SL--------------PI-----------T-----PV-------TNM----------------------FKN--------------------------------W----Y-------------FGN--A-----LC-----------H--------LIPC-------------------------------------------VQVS--I---------FIC-----------------------------------------------TF-----SLGAIAVD-----R--------------------------------------YIL------------------V-VKPH----------------------------------------ARPLSRRG----------AVTATL------ILWT--------LSFI--VT------------------LPY---------------------------------------AFNMEMVDFNVSGVCGK----------------------------FCTER---------------WTT-----------------AMGRRSYT------------------MVVMF--------------------S-QFALPF----------SVMAFCY---------AQIFLVLN-----------------------------------------------------------------------------------------------------KRAK--------------------------------------------------------------------------------------------------------------------------------------------------------------------------------------------------------------------------------------------------------------------------------------------------------------------------------------------------------------------------------------------------------------------------------------------------------
>0-npr1_OESDENDFT_Contig5_63973_128138_oesophagostomum_dentatum_PRJNA72579
-------------------------------------------------------------------------------------------------------------------------------------------------------------S----VQN----------------------------------------M-----------------FI--LNL--------------A-------ASDV------------M-MC--LL-----------------------SL--------------PI-----------T-----PV----TNI-------------------------YKN--------------------------------W----Y-------------FGN--V-----LC-----------H--------LIPC------------------------------------------IQGVS--I---------FIC-----------------------------------------------TF-----SLGAIAVD-----R--------------------------------------YIL-----VSGFLSRKRWESDVFVKPH----------------------------------------TKPLSRRG----------AVIATL------VLWT--------LSFT--VT------------------LPY---------------------------------------AFNMEMVDFSSQGVCGK----------------------------FCTER---------------WTT-----------------ALGRRSYT------------------MVVMF--------------------S-QFALPF----------TLMAFCY---------AHIFLVLN-----------------------------------------RRAKVNSFLDKQEKE---------------------------------------------RQRL--------VQQNRRTTYILF------------------------AMVV---------------WFGLTW-LPHN--------------------------------VVSLIIEFDEMQ--------------------------------------------------------TFFRLFGRE----------------------ELDISYL-------------------------------LNL-------FTH----------------------------------------------------------------------------------------------------------------------------------------------------------------------------------------
>3-npr1_ACOC_scaffold0000608_46683_56585_angiostrongylus_costaricensis_PRJEB494
-------------------------------------------------------------------------------------------------------------------------------------------------------------S----VQN----------------------------------------M-----------------FI--LNL--------------A-------ASDV------------I-MC--LL-----------------------SL--------------PI-----------T-----PV-------TNI----------------------YKN--------------------------------W----Y-------------FGN--V-----LC-----------H--------LIPC------------------------------------------VQGVS--I---------FIC-----------------------------------------------TF-----SLGAIAVD-----R--------------------------------------YIL------------------VIVKPH----------------------------------------TKPLSRRG----------ALIATL------ILWT--------LSFV--VT------------------LPY---------------------------------------AFNMEMVDFSSQGVCGK----------------------------FCTER---------------WTT-----------------AFGRRLYT------------------MVVMF--------------------S-QFALPF----------TLMAFCY---------AHIFVVLN-----------------------------------------RRAKVNSFLDKQEKE---------------------------------------------RQRL--------TQQNRRTTYILV------------------------AMVV---------------WFGLTW-LPHN--------------------------------VVSLIIEYDESQ------TFFRLFGREELDISY--------------------------------LLNLFTHCFAMS-------NN-------------VV-NPLL--------------YA-------------W-LNP------TFQK---------------------------------LVIKTIFGKMGRRRKP---------------------------------------------------------------------------------------------------------------------------------------
>2-npr1_ACAC_contig0001988_0_9459_angiostrongylus_cantonensis_PRJEB493
-------------------------------------------------------------------------------------------------------------------------------------------------------------S----VQN----------------------------------------M-----------------FI--LNL--------------A-------ASDI------------I-MC--LL-----------------------SL--------------PI-----------T-----PVTNI-----------------------------YKN--------------------------------W----Y-------------FGN--V-----LC-----------H--------LIPC------------------------------------------VQGVS--I---------FIC-----------------------------------------------TF-----SLGAIAVD-----R--------------------------------------YIL------------------VIKRAL---------------MLFSSQFSTHCYGNHSVKVQVVKPHTKPLSRRG----------ALIATL------ILWT--------LSFLVT--------------------LPY---------------------------------------AFNMEMVDFSSQGVCGK----------------------------FCTER---------------WRT-----------------AFGRRLYT------------------MVVMF---------------------SQFALPF----------TLMVFCY---------AHIFVVMN--------------------------------------------RRAKVNLFLDKQ------------------------------------------EKERQRL--------TQQNRRTTYILV------------------------AMVV---------------WFGLTW-LPHN--------------------------------VVSLIIEYDESQ------TFFRLFGREELDISY--------------------------------LLNLFTHCFAMS-------NN-------------VV-NPLL--------------YA-------------W-LNP------TFQK--------------------------------LVIKTIFGKMGRRRKP----------------------------------------------------------------------------------------------------------------------------------------
>1-npr1_JAJQXH010000024.1_1176217_1172638_Oscheius_sp__G
-------------------------------------------------------CIVYYQAYPDPSSSPYAIVPFAFIYVV-LF--ILGLAG----NS--------------LLIYV---------------------------TLKNKTL----QT----VQN----------------------------------------I-----------------FI--LNL--------------A-------GSDV------------M-MC--LL-----------------------SL--------------PI-----------T-----PV----ANI-------------------------YKN--------------------------------W----Y-------------FGA--V-----LC-----------H--------LIPC-------------------------------------------IQVS--I---------FVC-----------------------------------------------TF-----SLGAIAID-----R--------------------------------------YIL------------------V-VRPH----------------------------------------ARPLSRRG----------AIITTI------ILWT--------ISIIVT--------------------LPY---------------------------------------AFYMGVVDYEDEGICGL----------------------------FCTEF---------------WPS-----------------ASSRRAYT------------------MVVMA--------------------C-QFVVPF----------ICMAYCY---------AKIFGVLS-------------------------------------------KRAKVCFQHFDLFVLFRSCGRWMRGLLPWSKRVWGVEAQTVSIRKT-----------GRRIT--------------TTSILA------------------------AMVV---------------WFGLTW-LPHN--------------------------------VLSLIIEYDERL------TIFKIFHSGDVDINY--------------------------------LLNLFTHFSMSN----------------------VVVNPIL--------------YA-------------W-LNP------QFRQ--------------------------------LVINTCLGTTEK--------------------------------------------------------------------------------------------------------------------------------------------
>1-npr1_nOt.2.0.scaf00043_49269_54846_oscheius_tipulae_PRJEB15512
-------------------------------------------------------------------------------------------------------------------------------------------------------------S----VQN----------------------------------------I-----------------FI--MNL--------------A-------ASDL------------L-MC--LL-----------------------SV--------------PI-----------T-----PV--------------------------------ANV--------------------------MKN---W----M-------------FGK--T-----LC-----------H--------LIPC------------------------------------------IQGVS--I---------FVC-----------------------------------------------TF-----SLGAIAVD-----R--------------------------------------YKL----------VHSFSINFV-VCPH----------------------------------------SKPLSKRG----------AAYIIA------IMWM-------------------------------------------------------------------------------------------------------------------------------------------------------------------------------------------LSVVV------------------------TLPY---------AFYMQHVS---------YETTIILV-----------------------------------------------------------------------------------------------------------------------------------------------------FMVL---------------WFIFSW-MPHN--------------------------------VLSLIIEYDDGL------TIFKWFHNTDMDINY--------------------------------LLNMFTHCLSMT-------NV-------------VV-NPFI--------------YA-------------W-LNP------QVRS---------------------------------IVISTCLGRDKP-------------------------------------------------------------------------------------------------------------------------------------------
>10-npr1_CAJGYM010000002.1_976062_979792_Caenorhabditis_auriculariae_genomic
------------------------------------------------ESSNESECSKYWQAYPDPASSPYAIIPFSVVYVT-LF--ILGLGG----NS--------------MLIYV---------------------------TCKHKTL----QT----VQN----------------------------------------M-----------------FI--LNL--------------A-------ASDI------------M-MC--LL-----------------------SL--------------PI-----------T-----PV------------SNV-----------------YKN--------------------------------W----Y-------------FGD--L-----LC-----------H--------LIPC------V-------------------------------------QVS--I---------FVC-----------------------------------------------TF-----SLGAIALD-----R--------------------------------------YIL------------------V-VKPH----------------------------------------AKPLSRKG----------AVMATI------ILWT--------LSFL--------VT------------LPY-------------------------AFN--------------MGVVTYEDHQIC------GK----------------------FCTEK---------------WQS-----------------PTLRRAYT------------------MGVML----S-------------QF----VLPF----------AVMAICY---------AHIFAVLN---------------------------------RRAQVKIRRMDERSIALENSCVMPCNLKNEINTNMNNFLDKQEK----EKQRLLQQ------------NRTT----------------SILV------------------------TMVV---------------WFGITW-LPHN--------------------------------VVSIIIEYDDTQ------SFFRLFNREDLDISY---------------------------------LVNLFTHIAMS-------NN-------------VV-NPVL--------------YA-------------W-LNP------TFRV---------------------------------LVVKTFFPHKHNGGRYV--------------------------------------------------------------------------------------------------------------------------------------
>3-npr1_CSP21.scaffold01753_26711_32817_caenorhabditis_parvicauda_PRJEB12595
-------------------------------------------------------------------------------------------------------------------------------------------------------------T----VQN----------------------------------------M-----------------FI--LNL--------------A-------ASDV------------M-MC--LL-----------------------SL--------------PI-----------T-----PV----TNI-------------------------YKN--------------------------------W----Y-------------FGK--L-----LC-----------H--------LIPC------------------------------------------VQGIS--I---------FVC-----------------------------------------------TF-----SLSAIAID-----R--------------------------------------FIL-----------VKSFKFQI-VKPH----------------------------------------TTPFSKRG----------AFMVNL------ALWT--------ISMIVT--------------------LPY---------------------------------------AFNMEVIDYPHEKICGY----------------------------FCTER---------------WQS-----------------AKSRRAYT------------------MIVML--------------------S-QFVLPF----------AVMAYCY---------YQIFSVLS---------------------------------------KRARVSFNLLIRIKKNI--------------------PAKDPNGHKQEKE------------KQKL--------IMQNRRTTSILL------------------------TMVV---------------WFAVTW-LPHN--------------------------------VVSLIIEYDDAQ------DFFRLFGRADWDISY-----------------------------LLNLFTHTFFSFAMS-------NN-------------VV-NPVL--------------YA-------------W-LNP------QFRE---------------------------------IVVQTILGNNEKRRKLCEFSAGDTFV-----------------------------------------------------------------------------------------------------------------------------
>4-npr1_Cang_2012_03_13_00067_170030_190895_caenorhabditis_angaria_PRJNA51225
-------------------------------------------------------------------------------------------------------------------------------------------------------------T----VQN----------------------------------------I-----------------FI--LNL--------------A-------ASDI------------M-MC--IL-----------------------SV--------------PI-----------T-----PI--------------------------------TNV--------------------------AKN---W----Y-------------FGN--M-----LC-----------H--------LIPC------------------------------------------IQGIS--T---------FVC-----------------------------------------------TF-----SLTAIAID-----R--------------------------------------YIL------------------V-VKPH----------------------------------------RTPLSQRG----------ALMTTI------FIWI-------------------------------------------------------------------------------------------------------------------------------------------------------------------------------------------ISCVV------------------------TIPY---------AFNMQMVE---------YKTTSILL-----------------------------------------------------------------------------------------------------------------------------------------------------TMVI---------------WFGGTW-LPHN--------------------------------IVSLIIEYDDTH--------------------------------------------------------QFFQISNRE----------------------DWDISYL-------------------------------LNL-------FTH----------------------------------------------------------------------------------------------------------------------------------------------------------------------------------------
>1-npr1_CSP38.scaffold02126_138179_170609_caenorhabditis_quiockensis_PRJEB11354
----------------------------------------MAEENNITWSVNDENCTVYSQIYPDPSLNPYAFVPFAFVYIC-IF--ILGLVG----NA--------------TVIFI---------------------------TCSNNCL----LS----VQN----------------------------------------I-----------------FI--LNL--------------A-------ASDM------------M-MC--IL-----------------------SV--------------PI-----------T-----PI--------------------------------TNVAKN-----------------------------W----Y-------------FGN--M-----LC-----------H--------LIPC------------------------------------------VQGIS--T---------FVC-----------------------------------------------TF-----SLTAIAID-----R--------------------------------------YIL------------------V-VKPH----------------------------------------MTPLSQRG----------ALYTTI------MIWI--------VSCVVT--------------------VPY---------------------------------------AFNMQMVEYREDRICGF----------------------------FCTER---------------WET-----------------AKQRRIYT------------------FIVML---------------------AQFVFPF----------AIMAFCY---------YNIFAVLD---------------------------------------RRTQVTKKRHISPRVFE--------------------------------------LNKQEREKAKM--------LNQNRRTTSILL------------------------TMVI---------------WFGGTW-LPHN--------------------------------IVSLIIEYDDSH------QFFQISNREDWDISY--------------------------------LLNLFTHCIAMS-------NL-------------VV-NPVL--------------YA-------------W-LNP------TFRQ---------------------------------LVYKKFFGNKKKSSE----------------------------------------------------------------------------------------------------------------------------------------
>1-npr1_CSP31.scaffold02640_27850_59008_caenorhabditis_uteleia_PRJEB12600
-----------------------------------------------MTDENITECDVYWTVYPDPSQSPYAIVPFLFVYLF-LF--FLGLFG----NV--------------TLIYV---------------------------TCSNKAL----LS----VQN----------------------------------------I-----------------FI--LNL--------------A-------ASDI------------M-MC--IL-----------------------SL--------------PI-----------T-----PI-------TNV----------------------YKN--------------------------------W----Y-------------FGN--L-----LC-----------H--------LIPC-----------------------------------------I-QGIS--I---------FVC-----------------------------------------------TF-----SLGAIALD-----R--------------------------------------YIL------------------V-VKPH----------------------------------------SNPLSQRG----------AFVTTV------LLWI--------LSFV--VT------------------LPY------------------------------------AFN---MQMIEYTELNIC--GY--------------------------FCTEK---------------WES-----------------AKSRRAYT------------------MIVML-------------------A--QFVVPF----------AVMAFCY---------SSIFAVLS-----------------------------------RRAQVDNQVSKLRKMVERTSALESSCAFPSHGLEQYENELNEFLDKQEKEKQKL--------VIQNRRTT----------------SILV------------------------TMVV---------------WFGITW-LPHN--------------------------------VVSLIIEYDDSQ------QFFRLYGRDDYDISY--------------------------------LLNLFTHCIAMS-------NN-------------VI-NPVL--------------YA-------------W-LNP------TFRQ---------------------------------LVIKTYFGDRRKSDPFSLCCPEEELIEFSVNDTLV--------------------------------------------------------------------------------------------------------------------
>2-npr1_Cjap.Contig17934_147666_177716_caenorhabditis_japonica_PRJNA12591
-----------------------------------------------MEDENFTECHVYWKVYPDPSQSIYAIIPFLCIYLF-LF--FLGLFG----NL--------------TLIYV---------------------------TCSNKAL----LS----VQN----------------------------------------I-----------------FI--LNL--------------A-------ASDS------------M-MC--IL-----------------------SL--------------PI-----------T-----PITNV-----------------------------YKN--------------------------------W----Y-------------FGN--L-----LC-----------H--------LIPC------------------------------------------IQGIS--I---------FVC-----------------------------------------------TF-----SLGAIALD-----R--------------------------------------YIL------------------V-VRPH----------------------------------------STPLSQKG----------AFLTTV------LLWI--------LSFVVT--------------------LPY---------------------------------------AFNMQMMEYTEENICGY----------------------------FCTEK---------------WES-----------------AKSRRAYT------------------LIVML---------------------AQFVVPF----------AVMAFCY---------ANIFAVLS----------------------------------------KRAQTKIRRMVERTSALESSCAFPSHGLEQYENELNEFLDKQEKEKQKV------------------------VLQNRRTTSILV------------------------AMVV---------------WFGITW-LPHN--------------------------------VISLIIEYDDSQ------SFFRLFGRDDYDISY--------------------------------LLNLFTHCIAMS-------NN-------------VV-NPVL--------------YA-------------W-LNP------TFRQ---------------------------------LVVKTYFGGRRKSDYIYFSKTISDMDELIEFSINDTLV-----------------------------------------------------------------------------------------------------------------
>4-npr1_CSP39.scaffold18056_711865_716222_caenorhabditis_waitukubuli_PRJEB12602
-----------------------------------------------MEDENFTECQVYWKVYPDPSQSIYAIVPFLCVYLF-LF--FLGLFG----NL--------------TLIYV---------------------------TVSHKAL----LS----VQN----------------------------------------I-----------------FI--LNL--------------A-------ASDC------------M-MC--IL-----------------------SL--------------PI-----------T-----PITNI-----------------------------YKN--------------------------------W----Y-------------FGN--L-----LC-----------H--------LIPC------------------------------------------IQGIS--I---------FVC-----------------------------------------------TF-----SLSAIALD-----R--------------------------------------YIL------------------V-VRPH----------------------------------------STPLSQRG----------AFLTTI------LLWI--------LSFVVT--------------------LPY---------------------------------------AFNMQMMEYSDENICGY----------------------------FCTEK---------------WES-----------------AKSRRAYT------------------MIVML---------------------AQFVVPF----------AVMAFCY---------ANIFSVLS----------------------------------------KRAQTKIRKMVERTSALESSCAFPSHGLEQYENELNEFLDKQEKEKQRV------------------------VLQNRRTTSILV------------------------TMVV---------------WFGITW-LPHN--------------------------------VISLIIEYDDSQ------SFFRLYGRDDYDISY--------------------------------LLNLFTHSIAMS-------NN-------------VV-NPVL--------------YA-------------W-LNP------TFRQ---------------------------------LVIKTYFGDRRKSDKTVDQMDELIEFSVNDTLV----------------------------------------------------------------------------------------------------------------------
>1-npr1_CSP28.scaffold163_cov73_1642159_1646907_caenorhabditis_panamensis_PRJEB28259
-----------------------------------------------MEDENITDCQVYWKVYPDPSQSIYAIVPFLCVYLF-LF--FLGLFG----NV--------------TLIYV---------------------------TCSHKAL----LS----VQN----------------------------------------I-----------------FI--LNL--------------A-------ASDC------------M-MC--IL-----------------------SL--------------PI-----------T-----PI-------TNV----------------------YKN--------------------------------W----Y-------------FGN--L-----LC-----------H--------LIPC------------------------------------------IQGIS--I---------FVC-----------------------------------------------TF-----SLGAIALD-----R--------------------------------------YIL------------------V-VRPH----------------------------------------STPLSQRG----------AFLTTV------LLWI--------LSFV--VT------------------LPY---------------------------------------AFNMQMMEYTDEKICGY----------------------------FCTER---------------WES-----------------AKSRRAYT------------------MIVML--------------------A-QFVVPF----------AVMAFCY---------ANIFSVLS----------------------------------------RRAETKIRKMVERTSALESSCAFPSHGLEQYENELNEFLDKQEKEKQRV--------VLQNRRTT----------------SILV------------------------TMVV---------------WFGITW-LPHN--------------------------------VISLIIEYDDSQ------SFFRLYGRDDYDISY--------------------------------LLNLFTHSIAMS-------NN-------------VL-NPVL--------------YA-------------W-LNP------TFRQ---------------------------------LVIKTYFGDRRKSDKTVDHGDELIEFSVNDTLV----------------------------------------------------------------------------------------------------------------------
>1-npr1_CSP32.scaffold00416_282568_314594_caenorhabditis_sulstoni_PRJEB12601
-----------------------------------------------MEDENFTECQVYWKVYPDPSQSVYAIIPFLCGYLF-LF--FLGLFG----NV--------------TLIYV---------------------------TCSNKAL----LS----VQN----------------------------------------I-----------------FI--LNL--------------A-------ASDC------------M-MC--IL-----------------------SL--------------PI-----------T-----PITNV-----------------------------YKN--------------------------------W----Y-------------FGN--L-----LC-----------H--------LIPC------------------------------------------IQGIS--I---------FVC-----------------------------------------------TF-----SLGAIALD-----R--------------------------------------YIL------------------V-VRPH----------------------------------------STPLSQRG----------AFLTTI------LLWI--------LSFVVT--------------------LPY---------------------------------------AFNMQMIEYTEENICGY----------------------------FCTEK---------------WES-----------------AKSRRAYT------------------MIVML---------------------AQFVLPF----------AVMAFCY---------ANIFSVLS----------------------------------------KRAQTKIRKMVERTSALESSCAFPSHGLEQYENELNEFLDKQEKEKQKV------------------------VFQNRRTTSILV------------------------TMVV---------------WFGITW-LPHN--------------------------------VISLIIEYDDTQ------QFFRLYGRDDYDISY--------------------------------LLNLFTHSIAMS-------NN-------------VV-NPVL--------------YA-------------W-LNP------TFRQ-------LVIKTYFGDRRKSDRIINQASVYKSKIVQTNEAKNMSRRVKSADSCRQVLTERDLSCSENASYRAQAPSRARTPDVQLNEVSSPETSKTVADVDELIEFSVNDTLV-----------------------------------------------------------------------
>1-npr1_Contig0_7497554_11042131_caenorhabditis_remanei_PRJNA248909
-----------------------------------------------MGDENFTDCQVYWKVYPDPSQSIYAIVPFLCVYLF-LF--FLGLFG----NV--------------TLIYV---------------------------TCSHKAL----LS----VQN----------------------------------------I-----------------FI--LNL--------------A-------ASDC------------M-MC--IL-----------------------SL--------------PI-----------T-----PI----TNV-------------------------YKN--------------------------------W----Y-------------FGN--L-----LC-----------H--------LIPC------------------------------------------IQGIS--I---------FVC-----------------------------------------------TF-----SLGAIALD-----R--------------------------------------YIL------------------V-VRPH----------------------------------------TTPLSQRG----------AFLTTV------LLWI--------LSFVVT--------------------LPY---------------------------------------AFNMQMIEYTEEHICGY----------------------------FCTEK---------------WES-----------------AKSRRAYT------------------MIVML--------------------A-QFVVPF----------AVMAFCY---------ANIFSVLS----------------------------------------KRAQTKIRKMVERTSALESSCAFPSHGLEQYENELNEFLDKQEKEKQRV--------VLQNRRTT----------------SILV------------------------TMVV---------------WFGITW-LPHN--------------------------------VISLIIEYDDSQ------QFFRLYGRDDYDISY--------------------------------LLNLFTHSIAMS-------NN-------------VV-NPVL--------------YA-------------W-LNP------TFRQ-------LVMKTYFGDRRKSDRIINQTSVYKTKIVHDTKHLNGRVKNGDSWALKQRELNSCSENLSYRVNGQTRTPTPDVQLNEVSSPEISKLAADPDELIEFSVNDTLV--------------------------------------------------------------------------
>0-npr1_Scaffold409_175417_201088_caenorhabditis_tropicalis_PRJNA53597
-----------------------------------------------MEDDNFTDCQVYWKVYPDPSQSTYAIVPFLCVYLF-LF--FLGLFG----NV--------------TLIYV---------------------------TCSHKAL----LS----VQN----------------------------------------I-----------------FI--LNL--------------A-------ASDC------------M-MC--IL-----------------------SL--------------PI-----------T-----PI----TNV-------------------------YKN--------------------------------W----Y-------------FGN--L-----LC-----------H--------LIPC------------------------------------------IQGIS--I---------FVC-----------------------------------------------TF-----SLGAIALD-----R--------------------------------------YIL------------------V-VRPH----------------------------------------TTPLSQRG----------AFLTTV------LLWI--------LSFVVT--------------------LPY---------------------------------------AFNMQMIEYTEENICGY----------------------------FCTEK---------------WES-----------------AKSRRAYT------------------MIVML--------------------A-QFVVPF----------AVMAFCY---------ANIFSVLS----------------------------------------KRAQTKIRKMVERTSALESSCAFPSHGLEQYENELNEFLDKQEKEKQRV--------VFQNRRTT----------------SILV------------------------TMVV---------------WFGITW-LPHN--------------------------------VVSLIIEYDDSQ------QFFSLYGRADYDISY--------------------------------LLNLFTHSIAMS-------NN-------------VV-NPVL--------------YA-------------W-LNP------TFRQ-------LVIKTYFGDRRKSDRIINQTLVYKTKIVHDSKHLNGRARNGKRFRLFLENVCLNSDNLNYRMNGLTRTPTPDVQLNEVSSPEISKIAADHDELIEFSVNDTLV--------------------------------------------------------------------------
>1-npr1_CSP26.scaffold03090_68354_100339_caenorhabditis_zanzibari_PRJEB12596
-----------------------------------------------MGDTNITDCQVYWKVYPDPSQSIYAIVPFLCVYLF-LF--FLGLFG----NV--------------TLIYV---------------------------TCSHKAL----LS----VQN----------------------------------------I-----------------FI--LNL--------------A-------ASDC------------M-MC--IL-----------------------SL--------------PI-----------T-----PI----TNV-------------------------YKN--------------------------------W----Y-------------FGN--L-----LC-----------H--------LIPC------------------------------------------IQGIS--I---------FVC-----------------------------------------------TF-----SLGAIALD-----R--------------------------------------YIL------------------V-VRPH----------------------------------------TTPLSQRG----------AFLTTI------LLWI--------LSFVVT--------------------LPY---------------------------------------AFNMQMIEYTEEKICGY----------------------------FCTEK---------------WES-----------------AKSRRAYT------------------MIVML--------------------A-QFVVPF----------AVMAFCY---------WNIFSVLS----------------------------------------KRAQTKIRKMVERTSALESSCAFPSHGLEQYENELNEFLDKQEKEKQRV--------VLQNRRTT----------------SILV------------------------TMVV---------------WFGITW-LPHN--------------------------------VVSLIIEYDETQ------SFFQLYDRVDYDISY--------------------------------LLNLFTHSIAMS-------NN-------------VL-NPVL--------------YA-------------W-LNP------TFRQ-------LVIKTYFGDRRKSDRIINQTSVYKTKILNDAKNLNGRAKNGNNGHVALKEREINSCSENLSYRVNGQTRTPTPDVQLNEVSSPEISKLVADPDELIEFSVNDTLV------------------------------------------------------------------------
>3-npr1_CSP40.scaffold01113_172807_204895_caenorhabditis_tribulationis_PRJEB12608
-----------------------------------------------MDDENVTDCQVYWKVYPDPSQSIYAIVPFLCVYLF-LF--FLGLFG----NV--------------TLIYV---------------------------TCSHKAL----LS----VQN----------------------------------------I-----------------FI--LNL--------------A-------ASDC------------M-MC--IL-----------------------SL--------------PI-----------T-----PI----TNV-------------------------YKN--------------------------------W----Y-------------FGN--L-----LC-----------H--------LIPC------------------------------------------IQGIS--I---------FVC-----------------------------------------------TF-----SLGAIALD-----R--------------------------------------YIL------------------V-VRPH----------------------------------------TTPLSQRG----------AFLTTI------LLWI--------LSFVVT--------------------LPY---------------------------------------AFNMQMIEYTEERICGY----------------------------FCTEK---------------WES-----------------AKSRRAYT------------------MIVML--------------------A-QFVVPF----------AVMAFCY---------WSIFSVLS----------------------------------------KRAQTKIRKMVERTSALESSCAFPSHGLEQYENELNEFLDKQEKEKQRV--------VLQNRRTT----------------SILV------------------------TMVV---------------WFGITW-LPHN--------------------------------VVSLIIEYDETQ------SFFRLYGRDDYDISY--------------------------------LLNLFTHSIAMS-------NN-------------VL-NPVL--------------YA-------------W-LNP------SFRQ-------LVIKTYFGDRRKSDRIINQTSVYKTKMLNDAKNLNGRVKNGDNGHVVLKERELNSCSENLSYRVNGQTRTPTPDVQLNEVSSPEISKLAGDPDELIEFSVNDTLV------------------------------------------------------------------------
>1-npr1_Csp5_scaffold_00802_8092_34412_caenorhabditis_sinica_PRJNA194557
-----------------------------------------------MDDENFTDCQVYWKVYPDPSQSTYAIIPFLCVYLF-LF--FLGLFG----NV--------------TLIYV---------------------------TVSHKAL----LS----VQN----------------------------------------I-----------------FI--LNL--------------A-------ASDC------------M-MC--IL-----------------------SL--------------PI-----------T-----PI----TNV-------------------------YKN--------------------------------W----Y-------------FGN--L-----LC-----------H--------LIPC------------------------------------------IQGIS--I---------FVC-----------------------------------------------TF-----SLGAIALD-----R--------------------------------------YIL------------------V-VRPH----------------------------------------TTPLSQRG----------AFLTTV------LLWI--------LSFVVT--------------------LPY------------------------------------AFNMQMIEYTSFQEENICGY----------------------------FCTEK---------------WES-----------------AKSRRAYT------------------MIVML--------------------A-QFVVPF----------AVMAFCY---------WNIFSVLS----------------------------------------KRAQTKIRKMVERTSALESSCAFPSHGLEQYENELNEFLDKQEKEKQRV--------VLQNRRTT----------------SILV------------------------TMVV---------------WFGITW-LPHN--------------------------------VVSLIIEYDESQ------SFFRLYGRDDYDISY--------------------------------LLNLFTHSIAMS-------NN-------------VL-NPVL--------------YA-------------W-LNP------SFRQ-------LVIKTYFGDRRKSDRIINQASVYKTKMLNDAKNLNGRVKNGDS
