# Supplementary material for: Evolution of neuropeptide Y/RFamide-like receptors in nematodes
Source: Heliyon. 2024 Jul 15;10(14):e34473. doi: 10.1016/j.heliyon.2024.e34473 (PMC11315170; doi:10.1016/j.heliyon.2024.e34473)
Supplement: MMC 3 — Resulting Multiple Sequence Alignment. [file mmc3.zip › Suppl_3_Multiple_sequence_Alignments/npr10.fasta]

>4-npr10_JAKKPZ010000006.1_3216142_3215414_Ditylenchus_destructor_genomic
----------------------------------------------------------------------------------------LGVVG----NS--------------LVILS---------------------------ITRHKSL----QS----VRN----------------------------------------M-----------------FI--LSL--------------S-------CSDI------------V-VS--FV-----------------------SG--------------TV-----------T-----PI------------SAF-----------------TKV--------------------------------W----L-------------FGA--A-----LC-----------K--------LVPV-----------------------------------------I-QGAS--L---------CFS-----------------------------------------------TL-----TLTAISID-----R--------------------------------------FIL------------------I-IYPT----------------------------------------KRSIQKRQ----------AFQVNL------FILI-------------------------------------------------------------------------------------------------------------------------LMSGK-------------------------------------------------------------VRLFM--------------------------------------------------------------------------------------------------------------------------------------------------------------------------------------------------------------------------------------TEFIHW-----------------------------------------------------------------------------------------------------------------------------------------------------------------------------------------------------------------------------------------------------------------------------------------------------------------------------------------------------------------------------------
>15-npr10_JAMPIO010000002.1_1567443_1566477_Aphelenchoides_fujianensis_genomic
------------------------------------------------------------------------------------F--SLGVLG----NS--------------LVIAS---------------------------VYRHKSL----QS----TRN----------------------------------------I-----------------FI---SL--------------S-------CSDI------------I-VS--LV-----------------------SS--------------VF-----------T-----PS--------------------------------AFT---------------------------KI---W----L-------------FGK--A-----LC-----------R--------LVPV------------------------------------------IQGTS--L---------CFS-----------------------------------------------TL-----TLTSIAID-----R--------------------------------------FLI--------------------IFPT----------------------------------------KRSIQMRQ----------AFQIIF------VNLL--------IAVCTS--------------------LPM-----------------------------------------FFKQKLVNYSNFCGQ----------------------------FCAEE---------------WGD----------------DSIGRKNYG------------------TIVFV--------------------I-QFLLPI----------LCISFCY---------SMIYIRLG----------------------------------------KGMLMKSRGSDPSQST--------------------------------------PVIQSDQRRAA--------SKRRMRTNKMLI------------------------SMVA---------------VFLACW-TPTV--------------------------------VFNGLRDFDALP------------------------------------------------------------------------SF-------------VLKQEYL-----------------------------WGIST--------------------------------------------------------------------------------------------------------------------------------------------------------------------------------------------------
>6-npr10_JANLNO010000003.1_4895697_4894687_Bradynema_listronoti_genomic
----------------------------------------------------------------------------------------LGVVG----NC--------------LVIIS---------------------------VYRHRSL----QS----VRN----------------------------------------I-----------------FI--VSL--------------S-------CSDV------------V-VS--IV-----------------------SG--------------TI-----------T-----PI--------------------------------TAF--------------------------TKV---W----L-------------FGA--A-----LC-----------K--------LVPL------------------------------------------IQGTS--L---------CFS-----------------------------------------------TL-----TLTAISID-----R--------------------------------------FIL------------------I-IYPT----------------------------------------RRSIQKRH----------AFRMVL------LNWL-------------------------------------------------------------------------------------------------------------------------------------------------------------------------------------------IATGI------------------------STPM-------------------------------------------------------------------------------------------------------------------------------------------------------------------------------------------------------------------------------------------------------------------------------------------------------------------------------------------------------------------------------------------------------FFKQ----------------------------------------------------------------------------------------------------------------------------------------------------------------------------------------
>4-npr10_JAEVLN010000007.1_3729626_3728701_-_Globodera_rostochiensis_genomic
-------------------------------------------------------KAYLWAQHSDVTSLVPVMLLFGLIYST-II--VTSILG----NL--------------LVIFS---------------------------VCQHRSL----QS----VRN----------------------------------------------------------FI--VSL--------------S-------VSDI------------V-VS--VV-----------------------SG--------------TI-----------T-----PI--------------------------------NAF--------SKI---------------------W----L-------------FGE--L-----LC-----------K--------LVPV---------------------------------F---------QGVS--L---------CFS-----------------------------------------------TL-----TLSAISID-----R--------------------------------------FRL------------------I-VTPL------------------------------------------RQSIQK---------------------------------------------------------------------------------------------------------------------------------------------------RCACR-------------------------------------------------------------IVALN--------------------------------------SAIAFII------------------------------------------------------------------------------------------------------------------------------------------------------------------------------------------------------------------------------------------------------------------------------------------------------------------------------------------SQIA-----------------------------L-KNE--------------------------------------------------------------------------------------------------------------------------------------------------------------------------------------------------
>2-npr10_SIJG01000012.1_1073064_1096729_-_Heterodera_schachtii_genomic
---------------------------------------------DQSERDCVEIKSYLWARHKDVTSLVPVMLLFGLIYST-II--VTSILG----NL--------------LVIIS---------------------------VFRYRSL----QS----VRN----------------------------------------M-----------------FI--VSL--------------S-------VSDI------------V-VS--IV-----------------------SG--------------TI-----------T-----PI--------------------------------NAF--------------------------SKI---W----L-------------FGE--L-----LC-----------K--------LVPV------------------------------------------IQGVS--L---------CFS-----------------------------------------------TL-----TLSAISID-----R--------------------------------------FRL------------------I-VTPL----------------------------------------RQSIQKRC----------ACRIVALNTAISLIIS----------------------------------LPM-----------------------------------------LFTQKLDTYHRFCGQ----------------------------FCSEY---------------WGS--------------ELGAMARSAYG------------------TFVFF--------------------A-QFVIPF----------LIISTCY---------VMISIKIN------------------------------------------TVIFFFVYKLITSI---------------------------------------------KKAI--------LNRRLRTNRMLI------------------------AMVA---------------LFFCCW-APTV--------------------------------LFNFLRDNQWLP------NFVLS-----QEYLF----------------------------------GIITHCISMS-------ST-------------LW-NPVL--------------YA-------------L-LNE------QFRA---------------------------------AFSEQFNQLRHRFCSPCNGDTTTARIRLPTIDSSA--------------------------------------------------------------------------------------------------------------------
>6-npr10_JAEEAS010000381.1_3140501_3141768_Meloidogyne_arenaria_genomic
------------------------------------------------------LKEFLWTNSSDLTSLPIVMGFFAFLYSA-IV--LTSLLG----NL--------------LVILS---------------------------VCQYRSL----QS----VRN----------------------------------------L-----------------FI--VSL--------------S-------VSDI------------V-IS--VV-----------------------SG--------------TI-----------T-----PI--------------------------------VAF---TKI--------------------------W----P-------------FGQ--L-----LC-----------K--------WVPV-----------------------------------------I-QGVS--L---------CFS-----------------------------------------------TL-----TLTSISVD-----R--------------------------------------FLL------------------I-VTPL----------------------------------------KPSIQKCC----------ACRIVA------LNCA--------IALA--IS------------------IPI-----------------------------------------LFNQTMVDWPPFC--GQ--------------------------FCTED---------------WSN----------------SSIQRSLYT------------------FVLFT----------------------QFVFPF----------LIITSCY---------VMISIKIN-----------------------------------------SGMRTKRSMKVAMDQ-------------------------RKMVLSRR---------IRTNRML--------------------------------------------IMVA---------------VFFCCW-APSV--------------------------------IFNFLRDYQWLP------NFVIA-----QEYLF----------------------------------GTTTHCLSIR-------QV--------------------------------------------------------------------------------------------------------------------------------------------------------------------------------------------------------------------------------------------------------
>13-npr10_JAEEAS010001265.1_88665_109712_-_Meloidogyne_arenaria_genomic
---------------------------------------------NTEDDQCVDIKEFLWTNSSDLTSLPIVMGFFAFLYSA-IV--LTSLLG----NL--------------LVILS---------------------------VCQYRSL----QS----VRN----------------------------------------L-----------------FI--VSL--------------S-------VSDI------------V-IS--VV-----------------------SG--------------TI-----------T-----PI--------------------------------VAF--------------------------TKI---W----P-------------FGQ--L-----LC-----------K--------WVPV------------------------------------------IQGVS--L---------CFS-----------------------------------------------TL-----TLTSISVD-----R--------------------------------------FLL------------------I-VTPL----------------------------------------KLQTKCCA----------CRIVAL------NCAI-------ALAIS----------------------IPI------------------------------------------LFNQTMVDWPFCGQ----------------------------FCTED---------------WSN----------------SSIQRSLYG------------------TFVLF--------------------T-QFVFPF----------LIITSCY---------VMISIKIN-----------------------------------------SGMRTKRSMKVAMDQ---------------------------------------------RKMV--------LSRRIRTNRMLI------------------------AMVA---------------VFFCCW-APSV--------------------------------IFNFLRDYQWLP------NFVIA-----QEYLF----------------------------------GTTTHCLSIS-------ST-------------VW-NPIL--------------YA-------------L-LNE------QFRL---------------------------------AFSEIFKQISNYLGIRKERKGNLLCLELLTLHPTALQVPHTSPSTV---------------------------------------------------------------------------------------------------------
>2-npr10_scaffold00252_551742_582432_bursaphelenchus_xylophilus_PRJEA64437
------------------------------------------MSNLSKSANCVDIKAFLWTSQGDLTSLPSTMLIFLILYVL-II--TLGVLG----NG--------------LVILS---------------------------VIRHKSL----QS----VRN----------------------------------------L-----------------FI--VSL--------------S-------CSDI------------V-AS--LV-----------------------SG--------------SV-----------T-----PI--------------------------------SAF--------------------------TKI---W----L-------------FGE--T-----LC-----------K--------FVPL-----------------------------------------IQRSIQ------------TKH------------------------------------------------------ALRMIALN--------------------------------------------CLI--------------------ATSI----------------------------------------------------------SLPMVF------------------------------------------------------------------------------------------KQKLVDYGDFCGQ----------------------------FCTED---------------WKE----------------DTFARSAYG------------------TMVFI--------------------L-QFVVPF----------VIITFCY---------MMISIRLG----------------------------------------QGILVKDRNTDQQQLT-------------------------QQQSEQRKTALKRRLRTNRMLIAM--------VARRLRTNRMLI------------------------AMVA---------------VFLLCW-TPAV--------------------------------LFNFLRDYQWLP-----------NVVARQEYLF----------------------------------GVITHCISMS-------ST-------------VW-NPIL--------------YT-------------M-LNE------QFRL---------------------------------AFAEFFKLCRP--------------------------------------------------------------------------------------------------------------------------------------------
>0-npr10_CAJFCW020000006.1_2817278_2819692_Bursaphelenchus_okinawaensis_genomic
---------------------------------------------LKAADDCVDIKAFLWTNQGDLTSLPSTMLVFLVLYVL-I---ILGVLG----NG--------------LVILS---------------------------VIRHKSL----QS----VRN----------------------------------------M-----------------FI--VSL--------------S-------CSDI------------V-AS--LV-----------------------SG--------------SV-----------T-----PI--------------------------------SAF--------------------------TKI---W----L-------------FGE--T-----LC-----------K--------FVPL------------------------------------------IQGSS--L---------CFS-----------------------------------------------TL-----TLTAISID-----R--------------------------------------FIL------------------I-IYPT----------------------------------------KRSIQTKH----------ALRMIA------VNCF--------IAIC--IS------------------LPM-----------------------------------------VFKQKLVDYADFCGQ----------------------------FCTED---------------WKE----------------DTFARSAYT------------------MVFIL----------------------QFVVPF----------VIITFCY---------LMISIRLG---------------------------------------QGMLVKDRSDHQQLNQQ-----------------------------------------QSEQRKTA--------LKRRLRTNRMLI------------------------AMVA---------------VFLCCW-TPAV--------------------------------LFNFLRDYQWLP------QLVAQ-----QEYLF----------------------------------GVITHCISMS-------ST-------------VW-NPLL--------------YT-------------M-LNE------QFRL-------AFA------------------------------------------------------------------------------------------------------------------------------------------------------------------------------
>3-npr10_KB455423_371969_383525_panagrellus_redivivus_PRJNA186477
----------------------------------------------------------------------------------------LGILG----NL--------------LVILS---------------------------VFKHRSL----QS----VRN----------------------------------------I-----------------FI--VSL--------------S-------CSDI------------V-VC--LV-----------------------SG--------------TI-----------T-----PI--------------------------------SAF--------------------------YKV---W----F-------------FGE--K-----LC-----------K--------LVPV------------------------------------------IQGTS--L---------CFS-----------------------------------------------TL-----TLTAISID-----R--------------------------------------FIL------------------I-VYPT-----------------------------------------------------------------------------------------------------------------------------------------------------------------------------------------------------------------------------------------------SAYG------------------TIVFL--------------------L-QFVIPF----------FIITFCY-----------------------------------------------------------------------------------------------------------------------------------------------------------------------------------------------------------------------------------------------------------------------------------------------------------LMISVR------------------------------------------------------------LGK--------------------------------------------------------------------------------------------------------------------------------------------------------------------------------------------------
>8-npr10_Contig80_97821_104608_halicephalobus_mephisto_PRJNA528747
----------------------------------------------------------------------------------------LGVLG----NT--------------LVILS---------------------------VIKHRSL----QS----VRN----------------------------------------I-----------------FI--VSL--------------S-------CSDI------------V-VC--IV-----------------------SG--------------TI-----------T-----PI--------------------------------TAF--------------------------TKI---W----V-------------FGG--A-----LC-----------K--------LVPL------------------------------------------IQGAS--L---------CFS-----------------------------------------------TL-----TLTAISID-----R--------------------------------------FIL------------------I-IYPT------------------------------------------------------------------------------------------------------------------------------------------------------------------------------------------------------------------------------------------------------------------------------------------------QFVVPF----------FIITFCY---------------------------------------------------------------------------------------------------------------------------------------------------------------------------------------------------------------------------------------LMISLRLGR------------------------------------------------------------------------ST-------------IW-NPIL--------------YA-------------L-LNE------QFRL---------------------------------AFAELLAS-----------------------------------------------------------------------------------------------------------------------------------------------
>5-npr10_JU765_contig12724_17371_42530_propanagrolaimus_ju765_PRJEB32708
----------------------------------------------------------------------------------QLF--RLGVLG----NL--------------LVVCS---------------------------IIKFRSL----QS----VRN----------------------------------------L-----------------FI--FSL--------------S-------CSDI------------V-VC--VV-----------------------SG--------------TI-----------T-----PI--------------------------------TAF--------TKI---------------------W----V-------------FGG--A-----LC-----------K--------LVPL---------------------------------I---------QGAS--L---------CFS-----------------------------------------------TL-----TLTAISID-----R--------------------------------------FIL------------------I-IYPT---------------------------------------------------------------------------------------------------------------------------------------------------------------------------------------------------------------------------------------------------------------------------------------------------------------------------------------------------------------------------------------------------------------------------------------------QRSI---------------------------------------------------------------QKSTIW-------------------------------------------------------------------------------------------------------------------------------------------NPIL--------------YA-------------L-LNE------QFRL---------AF---------AELL----------------------------------------------------------------------------------------------------------------------------------------------------------------
>10-npr10_JAMRXY010000276.1_305533_308902_Panagrolaimus_sp__LJ2414
----------------------------------------------------------------------------------------LGILG----NT--------------LVILS---------------------------VMRHRSL----QS----VRN----------------------------------------M-----------------FI--VSL--------------S-------CSDI------------V-VC--SV-----------------------SG--------------TI-----------T-----PI--------------------------------SAF--------------------------TKI---W----I-------------FGG--A-----LC-----------K--------LVPL------------------------------------------IQGAS--L---------CFS-----------------------------------------------TL-----TLTAISID-----R--------------------------------------FIL------------------I-VYPT----------------------------------------QRSIQKRH----------AFQMIA------VNVF--------ISFC--VS------------------LPM-----------------------------------------FFKQSLMPYGHFCGE----------------------------FCAED---------------WGN----------------DQSSRSFYG------------------TIVFI--------------------L-QFVVPF----------FIITSCY---------TTISLRLG-----------------------------------KGMLIKRGSGEQKLNGPQSEQ---------------------------------------------RRQA--------LKRRLRTNRMLM------------------------AMVC---------------VFLICW-TPAV--------------------------------AFNFLRDYQWLP------LIISK-----QEYLS----------------------------------GVITHCISMS-------ST-------------IW-NPIL--------------YA-------------L-LNE------QFRL---------------------------------AFADLL-------------------------------------------------------------------------------------------------------------------------------------------------
>19-npr10_JAMRYA010000023.1_1135710_1138960_Panagrolaimus_sp__LJ2400
-----------------------------------------------------------------------------------------GILG----NT--------------LVILS---------------------------VMRHRSL----QS----VRN----------------------------------------M-----------------FI--VSL--------------S-------CSDI------------V-VS--IV-----------------------SG--------------TI-----------T-----PI--------------------------------SAF--------------------------TKV---W----I-------------FGG--A-----LC-----------K--------LVPL------------------------------------------IQGAS--L---------CFS-----------------------------------------------TL-----TLTAISID-----R--------------------------------------FIL------------------I-VYPT----------------------------------------QRSIQKRH----------AFQMIA------VNVF--------ISFC--VS------------------LPM-----------------------------------------FFKQSLMPYGHFCE-----------------------------FCAED---------------WGN----------------DQSSRSFYG------------------TIVFI--------------------L-QFVVPF----------FIITSCY---------TTISLRLG-----------------------------------KGMLIKRGSGEQKLNGPQSEQ---------------------------------------------RRQA--------LKRRLRTNRMLM------------------------AMVC---------------VFLICW-TPAV--------------------------------AFNFLRDYQWLP------LIISK-----QEYLS----------------------------------GVITHCISMS-------ST-------------IW-NPVL--------------YA-------------L-LNE------QFRL---------------------------------AFADL--------------------------------------------------------------------------------------------------------------------------------------------------
>7-npr10_PS1159_contig4369_2629_8706_panagrolaimus_ps1159_PRJEB32708
----------------------------------------------------------------------------------------LGILG----NT--------------LVILS---------------------------VMRHRSL----QS----VRN----------------------------------------M-----------------FI--VSL--------------S-------CSDI------------V-VC--SV-----------------------SG--------------TI-----------T-----PI--------------------------------SAF--------TKI---------------------W----I-------------FGG--A-----LC-----------K--------LVPL---------------------------------I---------QGAS--L---------CFS-----------------------------------------------TL-----TLTAISID-----R--------------------------------------FIL------------------I-VYPT-----------------------------------------------------------------------------------------------------------------------------------------------------------------------------------------------------------------------------------------------------------------------------------------------------------------------------------------------------------------------------------------------------------------------------------------------------------------------------------------------------------------------------------------------------------------------------------------------------------------------------------------------QR------------------------------------------------------------SIQK----------------------------------------------------------------------------------------------------------------------------------------------------------------------------------------
>5-npr10_JAMRXZ010000012.1_2513695_2517040_Panagrolaimus_sp__LJ2406
----------------------------------------------------------------------------------------LGILG----NT--------------LVILS---------------------------VMRHRSL----QS----VRN----------------------------------------M-----------------FI--VSL--------------S-------CSDI------------V-VC--SV-----------------------SG--------------TI-----------T-----PI--------------------------------SAF--------------------------TKI---W----I-------------FGG--A-----LC-----------K--------LVPL------------------------------------------IQGAS--L---------CFS-----------------------------------------------TL-----TLTAISID-----R--------------------------------------FIL------------------I-VYPT----------------------------------------QRSIQKRH----------AFQMIAVNVFISFCVS----------------------------------LPM-----------------------------------------FFKQSLMPYGHFCE-----------------------------FCAED---------------WGN----------------DQSSRSFYG------------------TIVFI--------------------L-QFVVPF----------FIITSCY---------TTISLRLG---------------------------------------KGMLIKRGSGEQKLNGP-----------------------------------------QSEQRRQA--------LKRRLRTNRMLM------------------------AMVC---------------VFLICW-TPAV--------------------------------AFNFLRDYQWLP-----------LIISKQEYLS----------------------------------GVITHCISMS-------ST-------------IW-NPIL--------------YA-------------L-LNE------QFRL---------------------------------AFADLL-------------------------------------------------------------------------------------------------------------------------------------------------
>23-npr10_JAMRXY010000016.1_5644295_5643319_Panagrolaimus_sp__LJ2414
-------------------------------------------------------------------------------------------------------------------------------------------------------------------------------------------------------------------------------------------------------------------------------------------------------------------------------------------------------------------------------------------------------------------F------------------LGE----------------------------------------------------------------------------------------------------------------------------------------------------------------------------------------------------------------------------------------------------------------------------------------------------------------------------------------------------------------------------------------------------------------------------------------FCAED---------------WGN----------------DQSSRSFYGT-----------------IVFIL----------------------QFVVPF----------FIITSCY---------TTISLRLG---------------------------------------KGMLIKRGSGEQKLNGP-----------------------------------------QSEQRRQA--------LKRRLRTNRMLM------------------------AMVC---------------VFLICW-TPAV--------------------------------AFNFLRDYQWLP-----------LIISKQEYLS----------------------------------GVITHCISMS-------ST-------------IW-NPIL--------------YA-------------L-LNEQ-------------------------------------------------------------------------------------------------------------------------------------------------------------------------------------------------
>13-npr10_JNEY01000007.1_1640289_1637295_Aphelenchus_avenae_genomic
------------------------------------------------DGECVDIKQFLWTTSGDLTSLPSTMSIFAVVYTL-I---ILGVVG----NT--------------LVVVS---------------------------VRRHKSL----QS----VRN----------------------------------------I-----------------FI--VSL--------------S-------CSDI------------V-VS--LL-----------------------SG--------------II-----------T-----PT--------------------------------TAF--------------------------TKI---W----L-------------FGH--A-----LC-----------R--------LVPL------------------------------------------IQGSS--L---------CFS-----------------------------------------------TL-----TLTAISID-----R--------------------------------------FIL------------------I-VFPT----------------------------------------KRSIQKKH----------AFAIIALNCAAAIAIS----------------------------------LPM-----------------------------------------FFKQALVDYAGFCGQ----------------------------FCSED---------------WGD----------------DETGRSTYG------------------TLVFI--------------------M-QFVLPI----------FCITFCY---------MMISLKLG-----------------------------------------KDSDELRKLSSLHSE--------------------------------------------QRKQA--------LRRRLRTNKMLM------------------------AMVG---------------VFLCCW-TPSV--------------------------------VFNFLRDYQWLP------AVVAR-----QEYLF----------------------------------GIITHCISM------------------------------------------------------------------------------------------------------------------------------------------------------------------------------------------------------------------------------------------------------------------
>6-npr10_ACRNAN_Path_136_19528_25957_acrobeloides_nanus_PRJEB26554
----------------------------------------------------------------------------------------LGVVG----NT--------------LVVIS---------------------------ILKHKSL----QS----VRN----------------------------------------M-----------------FI--MSL--------------S-------CSDI------------V-VS--IV-----------------------SG--------------SI-----------T-----PI--------------------------------TAF--------------------------TKI---W----L-------------FGY--S-----LC-----------K--------LVPL------------------------------------------IQGAS--L---------CFS-----------------------------------------------TL-----TLTAISID-----R--------------------------------------FIL------------------I-IFPT--------------------------------------------------------------------------------------------------------------------------------------------------------------------------------------------------------------------------------------------------G-------------------------------------------------------------------------------------------------------------------------------------------------------------------------------------------------------------------------------------------------------------VFTLCW-TPAV--------------------------------AFNFLRDFAALP-----------TFVVQQEYLV----------------------------------GILTHCISM------------------------------------------------------------------------------------------------------------------------------------------------------------------------------------------------------------------------------------------------------------------
>4-npr10_SSTP_scaffold0000003_596647_628006_strongyloides_stercoralis_PRJEB528
------------------------------------------------------------------------------------------VIG----NS--------------LVIIS---------------------------VLQNKIL----QS----VRN----------------------------------------F-----------------FI--VAL--------------S-------CSDI------------I-VC--VV-----------------------SG--------------SF-----------T-----PI--------------------------------SAF--------------------------SKT---W----L-------------FGE--F-----LC-----------K--------LVPF-------------------------------------------------I-------------------------------------------------------------------------------Q--------------------------------------FIL------------------I-IFPT----------------------------------------TQPISKKL---------------------------------------------------------------------------------------------------------------------------------------------------------------------------------------------------------------------AIVMI------------------------------------------ISY---------IIIGSILT-------------------------------------------------------------------------------------------------------------------------------------------------------------------------------KPIY--------------------------------DENTLESYKDYC------------------------------------------------------------------------------------------GKIC--------------YE------------------------KWN-----------------------------------------------------------------------------------------------------------------------------------------------------------------------------------------
>3-npr10_JADLIF010001697.1_1_48366_-_Steinernema_khuongi_genomic
---------------------------------------------ANAPDQCVDIKEFLWRNQSDLTSLPSTMSVFGVVYSL-II--TLGVIG----NM--------------LVVIS---------------------------VWRHKSL----QS----VRN----------------------------------------M-----------------FI--VSL--------------S-------ISDI------------V-IS--IV-----------------------SG--------------SI-----------T-----PI--------------------------------TAF---TKV--------------------------W----L-------------FGV--Q-----LC-----------Y--------LVPL-----------------------------------------I-QGAS--L---------CFS-----------------------------------------------TL-----TLTSIAID-----R--------------------------------------FIL------------------I-IYPT----------------------------------------KRAIQQKH----------AFRMIA------LNCT--------VAVL--IS------------------LPM-----------------------------------------VFKQTLVDYGNFC--GR--------------------------FCTEE---------------WGD----------------DQAGRSTYG------------------TLVFL--------------------M-QFVLPL----------TVITFCY---------MMISLRLG------------------------------------KGMLVKKNCSEKLLTHGSEQ-------------------------RKTALRRR--------IRTNRMLQ--------------------------------------------AMVG---------------VFCCCW-MPSV--------------------------------AFNFLRDYQWLP------MFVAR-----QEYLF----------------------------------GIITHCISMS-------ST-------------VW-NPIL--------------YA-------------L-LNE------QFRL-------AFSS----------------------LLASCRSGPDLNRRKSRFDARCERLVSNAFVDGNGATTVPADR------------------------------------------------------------------------------------------------------------
>4-npr10_GLAS_2226_21700_29362_steinernema_glaseri_PRJNA204943
----------------------------------------------------------------------------------------LGVIG----NM--------------LVVIS---------------------------VWRHKSL----QS----VRN----------------------------------------M-----------------FI--VSL--------------S-------ISDI------------V-IS--VV-----------------------SG--------------SI-----------T-----PI--------------------------------TAF--------------------------TKV---W----L-------------FGV--Q-----LC-----------Y--------LVPL------------------------------------------IQGAS--L---------CFS-----------------------------------------------TL-----TLTSIAID-----R--------------------------------------FIL------------------I-IYPT-----------------------------------------------------------------------KWM--------------------------------------------------------------------------------------------------------------------------------------------------------------------------------------------------------------------------------------PSVAFNF-----------------------------------------------------------------------------------------------------------------------------------------------------------------------------------------LRDYQW-LP----------------------------------MFVLRQEYLFGI---------------------------------------------------------ITHCISM------------------------------------------------------------------------------------------------------------------------------------------------------------------------------------------------------------------------------------------------------------------
>1-npr10_MONTI_13452_7974_24989_steinernema_monticolum_PRJNA205067
------------------------------------------MDPDANIEQCVDIKEFLWRNQSDLTSLPSTMSVFGVFYSL-II--TLGVVG----NM--------------LVVIS---------------------------VWKHKSL----QS----VRN----------------------------------------M-----------------FI--VSL--------------S-------ISDI------------V-IS--IV-----------------------SG--------------SI-----------T-----PI--------------------------------TAF--------------------------TKV---W----L-------------FGV--Q-----LC-----------Y--------LVPL------------------------------------------IQAIQ------------QKQ------------------------------------------------------ALRMIALN--------------------------------------------CAI----------------------------------------------------------------------------------AVLVSF---------------------------------------------PM-----------------------------------------VLKQSLVDYGNFCGR----------------------------FCTED---------------WGD----------------DQAGRSTYG------------------TLVFI--------------------M-QFVLPL----------TVITFCY-----------------------------------------------------------------------------------------------------------------------------------------------------------------------------------------------------------------------------------------------------------------------------------------------------------MMISLK------------------------------------------------------------LGK--------------------------------------------------------------------------------------------------------------------------------------------------------------------------------------------------
>4-npr10_FELT_5075_204_31751_steinernema_feltiae_PRJNA204661
------------------------------------------MAPDANVEQCVDIKEFLWRNQSDLTSLPSTMSVFGVFYSL-II--TLGVVG----NM--------------LVVIS---------------------------VWKHKSL----QS----VRN----------------------------------------M-----------------FI--VSL--------------S-------ISDI------------V-IS--IV-----------------------SG--------------SI-----------T-----PI--------------------------------TAF--------------------------TKV---W----L-------------FGV--Q-----LC-----------Y--------LVPL------------------------------------------IQTIQ------------QKH------------------------------------------------------AFRMVALN--------------------------------------------CAI----------------------------------------------------------------------------------AVLVSM---------------------------------------------PM-----------------------------------------VFKQSLVDYGNFCGR----------------------------FCTED---------------WGD----------------DQAGRSTYG------------------TLVFI--------------------M-QFVLPL----------TCITFCY---------MMISLKLG----------------------------------------------------------------------------------------------------KRKAA--------LRRRLRTNRMLM------------------------AMVG---------------VFCCCW-MPSV--------------------------------AFNFLRDYQWLP-----------VFVAKQEYLF----------------------------------GIITHCISM------------------------------------------------------------------------------------------------------------------------------------------------------------------------------------------------------------------------------------------------------------------
>0-npr10_scaffold3_1026350_1057910_steinernema_carpocapsae_PRJNA202318
------------------------------------------MNLDVLDAQCVDIKEFLWRNQSDLTSLPSTMSVFGIFYSL-II--TLGVVG----NM--------------LVVLS---------------------------VWKHKSL----QS----VRN----------------------------------------M-----------------FI--VSL--------------S-------ISDI------------V-IS--IV-----------------------SG--------------SI-----------T-----PI--------------------------------TAF--------------------------TKV---W----L-------------FGV--Q-----LC-----------Y--------LVPL------------------------------------------IQGAS--L---------CFS-----------------------------------------------TL-----TLTSISID-----R--------------------------------------FIL------------------I-IYPT----------------------------------------KRAIQQKH----------ALRMILLNVAIAVLVS----------------------------------LPM-----------------------------------------VFKQSLVDYGNFCGR----------------------------FCTED---------------WGD----------------DQAGRSTYG------------------TLVFI--------------------M-QFVLPL----------TVITFCY-----------------------------------------------------------------------------------------------------------------------------------------------------------------------------------------------------------------------------------------------------------------------------------------------------------MMISLK------------------------------------------------------------LGK--------------------------------------------------------------------------------------------------------------------------------------------------------------------------------------------------
>4-npr10_SCAPT_2847_141671_146995_steinernema_scapterisci_PRJNA204942
----------------------------------------------------------------------------------------LGVVG----NM--------------LVVLS---------------------------VWKHKSL----QS----VRN----------------------------------------M-----------------FI--VSL--------------S-------ISDI------------V-IS--IV-----------------------SG--------------SI-----------T-----PI--------------------------------TAF--------------------------TKV---W----L-------------FGV--Q-----LC-----------Y--------LVPL---------------------------------------------------------------------------------------------------------------------------------------------------------------------------------------------I-----------------------------------------------------------------------------------------------------------------------------------------------------------------------------------------------------------------------------------------------------------------------------------------------------QFVLPL----------TVITFCY---------MMISLKLG------------------------------------------------------------------------------------------------------------------------------------------------------------------------KVSKTA-------------------------------------LRRRLRT-----------------------------------------------------------------------------------------------NRML-------------------------------MAM--------------------------------------------------------------------------------------------------------------------------------------------------------------------------------------------------
>6-npr10_CAKAEH010001514.1_130370_153191_-_Cercopithifilaria_johnstoni_genomic
-----------------------------------------------------SSFASLVVVHFAFFWRVPEAFLSPIASSI-VVCGNIILLTWCSWHT--------------LIVLS---------------------------MIWHKSL----QP----IRN----------------------------------------------------------FI--ISL--------------S-------MTDL------------VILI--IF-----------------------KT--------------LT-----------------PI--------------------------------TAF--------------------------SEA---W----I-------------FGE--L-----FC-----------C--------FVPF-------------------------------------ILLYKVEAIS--M---------CFS-----------------------------------------------TL-----IFIAMTID-----R--------------------------------------YVL--------------------IFPQ----------------------------------------KEKILKNK----------RYMAYN------------------TSAIE---------------------MPF-------------------------------------FKRRELFVADTHTLQVC------------------------------FINKC-------------------------------------------------------------IKLSL----------------------VFVLPS----------FMLLVNY------SFVTSISFFYR---------------------------------------KSLILASIKRRKIICSF--------------------------------------------YRQKT--------PKRHLRSNCMLI------------------------VMVAMCS------------FVAECQLLSYF--------------------------------LRDYHRLLNFIN---------------QQEYLI----------------------------------GMITHCIMGS----------------------AIWNPYL--------------YT-------------S-LNN------ELRL---------------------------------VFLGLLELFRIVCANLELSRVAKKNDGSNKKISLKIIVCEKRSITIVVEFSS---------------------------------------------------------------------------------------------------
>5-npr10_TCLT_scaffold0000328_0_28979_thelazia_callipaeda_PRJEB1205
----------------------------------------------------------------------------------------LGVLG----NS--------------LVIIS---------------------------VIRYKSL----QS----VRN----------------------------------------I-----------------FI--VSL--------------S-------VSDI------------V-IS--VV-----------------------SG--------------TI-----------T-----PI--------------------------------TAF--------------------------TKI---W----L-------------FGE--L-----LC-----------Y--------FVPF------------------------------------------IQGAS--L---------CFS-----------------------------------------------TL-----TLTAIAID-----R--------------------------------------YIL------------------I-IFPT----------------------------------------KEPIQKSQ----------AVKMIG------IDFV------LATAIS----------------------LPM-----------------------------------------FIKQQLVKFENFCGQ----------------------------FCTED---------------WGS------------DNTGRSTYEQLYL------------------YSNLL--------------------------------------HLLSSLF---------AIQSLNLA------------------------------------------------------------------------------------------------------------------------------------------------------------------------RYCIFV-IHLR--------------------------------ICLLLDAICCIQ----------------FSRLS--------------------------------VVTKLCYARIFI----------------------RPNYPLH--------------FN--------------------------------------------------------------------------------------------------------------------------------------------------------------------------------------------------------------------
>6-npr10_contig8_311964_345739_setaria_digitata_PRJNA479729
----------------------------------------------------------------------------------------LGVLG----NT--------------LVVLS---------------------------VIRHKSL----QS----VRN----------------------------------------M-----------------FI--VSL--------------S-------VSDI------------V-IS--VV-----------------------SG--------------TI-----------T-----PI------------TA------------------FTK--------V-----------------------W----I-------------FGE--L-----LC-----------Y--------FVPF---------------------------------I---------QGAS--L---------CFS-----------------------------------------------TL-----TLTAIAID-----R--------------------------------------YIL------------------I-IFPT----------------------------------------KRPIQKPQ----------AVKMIG------LDFT--------LAAA--------IS------------LPM-----------------------------------------FIKQRFVEYENFC------GQ----------------------FCTED---------------WGS----------------NDAGRSTY-------------------VQLCSFSNLW---------------------------------HHLLFLF---------ATQFRKLP-----------------------------------------------------------------------------------------------------------------------------------------------------RMVG---------------VFVCCW-MPSV--------------------------------VFNFLRDYQWLP------NFVNQ-----QEYLI----------------------------------GIITHCISM------------------------------------------------------------------------------------------------------------------------------------------------------------------------------------------------------------------------------------------------------------------
>3-npr10_BPAG_contig0000003_27424_59073_brugia_pahangi_PRJEB497
--------------------------------------------------------------------------------------SRFGVLG----NT--------------LVILS---------------------------VIRHKSL----QS----VRN----------------------------------------L-----------------FI--ISL--------------S-------VTDI------------I-IS--IV-----------------------SG--------------TV-----------T-----PI--------------------------------TAFSKT-----------------------------W----I-------------FGE--L-----LC-----------Y--------FIPL------------------------------------------IQGAS--L---------CFS-----------------------------------------------SL-----TLTAIAID-----R--------------------------------------YIL------------------I-IFPT----------------------------------------KRPIQKRQ----------AIKIIG------LDFA--------LATAIS--------------------LPM-----------------------------------------FIKQRFIKYENFCGQ----------------------------FCTED---------------WSS----------------DNMGRSIYV--------------------------------------------------------------------------------------------------------------------------------------------------------------------------------------------------------------------------------------------------------------------------------------------------------VFNFLRDYHWLP-----------NFISQQEYLI----------------------------------GIITHCISM------------------------------------------------------------------------------------------------------------------------------------------------------------------------------------------------------------------------------------------------------------------
>4-npr10_BTMF_scaffold0001301_0_8689_brugia_timori_PRJEB4663
--------------------------------------------------------------------------------------SRFGVLG----NT--------------LVILS---------------------------LIRHKSL----QS----VRN----------------------------------------L-----------------FI--ISL--------------S-------VTDI------------I-IS--IV-----------------------SG--------------TV-----------T-----PI--------------------------------TAF--------------------------SKI---W----I-------------FGE--L-----LC-----------Y--------FIPL------------------------------------------IQGAS--L---------CFS-----------------------------------------------SL-----TLTAIAID-----R--------------------------------------YIL------------------I-IFPT----------------------------------------KRPIQKRQ----------AIKIIG------LDFA--------LATAIS--------------------LPM-----------------------------------------FIKQRFIKYENFCGQ----------------------------FCTED---------------WSS------------------------------------------------------------------------------------------------------DNMGRSIY-----------------------------------------------------------------------------------------------------------------------------------------------------------------------------------------------------------------------------------------------------------------------------------------------------------------------------------------------------------------------------------------------------------------------------------------------------------------------------------------------------------------------------------------------------------------
>5-npr10_JAAVTS010002389.1_6796_30400_-_Baylisascaris_ailuri_genomic
-----------------------------------------------STKRVHLICHLAYYFRLSITLCSSLIFSIGFTSFIEVILMLLGVLG----NT--------------LVVLS---------------------------VIRHKSL----QS----VRN----------------------------------------M-----------------FI--VSL--------------S-------VSDI------------V-IS--IV-----------------------SG--------------SI-----------T-----PI--------------------------------TAF--------------------------TKI---W----L-------------FGE--F-----LC-----------Y--------LVPL------------------------------------------FQGAS--L---------CFS-----------------------------------------------TL-----TLTAIAID-----R--------------------------------------FIL------------------I-IYPM----------------------------------------KRPIQKVH----------------------ALWMIALNITLATAIS----------------------MPM-----------------------------------------FLMQKLVDYGNFCGQ----------------------------FCTED---------------WGT----------------NEFGRSTYG------------------TVVFI--------------------L-QFVAPL----------IVITFCY---------TMISLKLS---------------------------------------KGLLVKQASKQSSGLGT-------------------------------------------EQRRLA--------LQRRLRTNRMLM------------------------AMVG---------------VFLCCW-MPTV--------------------------------AFNFLRDYRWLP-----------PFVAQQEYLF----------------------------------GIITHCISMS-------ST-------------VW-NPCL--------------YA-------------L-LNE------QFRL---------------------------------AYVDLLQYCRSGQKRCGTRYTEARCSRLVSNAFLANNSITEENIKLPNSV-----------------------------------------------------------------------------------------------------
>4-npr10_AgR011_965639_1008448_ascaris_suum_PRJNA62057
--------------------------------------------MSNTTPECIDIKEYLWKNQSDLTSLPSTMSVFAVIYSF-II--TLGVLG----NT--------------LVVLS---------------------------VIRHKSL----QS----VRN----------------------------------------M-----------------FI--VSL--------------S-------VSDI------------V-IS--IV-----------------------SG--------------SI-----------T-----PI--------------------------------TAF---TKI--------------------------W----L-------------FGE--F-----LC-----------Y--------LVPL-----------------------------------------F-QGAS--L---------CFS-----------------------------------------------TL-----TLMAIAID-----R--------------------------------------FIL------------------I-VYPM----------------------------------------KRPIQKVH----------------------ALWM--------IALN--ITLATAIS------------MPM-----------------------------------------FLMQKLVDYGNFC--GQ--------------------------FCTED---------------WGN----------------NEFGRSTYG------------------TVVFI--------------------L-QFVVPL----------IVITFCY---------TMISLKLN-------------------------------------------------------------------------------------------------------------------------------------------------------------------------KVSCFDIQYV--------------------------------QRRLALQRRLRT------------------------------------------------------------------------------------------NRML-------------------------------MAM--------------------------------------------------------------------------------------------------------------------------------------------------------------------------------------------------
>4-npr10_CSP21.scaffold02864_55109_60020_caenorhabditis_parvicauda_PRJEB12595
----------------------------------------------------------------------------------------LGIIG----NL--------------LVVIS---------------------------VCQHRAL----QS----VRN----------------------------------------I-----------------FI--VSL--------------S-------CSDI------------V-VS--CV-----------------------SA--------------SV-----------T-----PI--------------------------------TAF--------------------------SKV---W----L-------------FGA--N-----LC-----------Y--------LLPL-----------------------------------------------------------IQT----------------------------------------------------------------------------------------------------------------------------------------------------------------------------------------------------------------------------------------------------------------------------------------------------------------------------------------------------------------------------------------------------------LVFFI----------------------QFVFPF----------IVIAFCY---------TGISFKLR------------------------------------------NVSSFRVNKNKRKC----------------------------------------------------------------------------------------------------------------LFSSFI-FQGI-----------------------------------MLRDIKKGN-------------------------------------------------------MTEQRKAALQ-------RR-------------IRTNRML-------------------------------MAM--------------------------------------------------------------------------------------------------------------------------------------------------------------------------------------------------
>7-npr10_ALUE_scaffold0000654_31455_54792_ascaris_lumbricoides_PRJEB4950
----------------------------------------------------------------------------------------LGVLG----NT--------------LVVLS---------------------------VIRHKSL----QS----VRN----------------------------------------M-----------------FI--VSL--------------S-------VSDI------------V-IS--IV-----------------------SG--------------SI-----------T-----PI--------------------------------TAF--------------------------TKI---W----L-------------FGE--F-----LC-----------Y--------LVPL------------------------------------------------------------------------------------------------------------------------------------------------------------------------FQT---------------------------------------------------------------------------------------------------------------------------------------------------------------------------------------------------------------------------------------------------------------------------------------------VVFIL----------------------QFVVPL----------IVITFCY---------TMISLKLN------------------------------------------------------------------------------------------------------------------------------------------------------------------------KVNFHFVLHST-----------------------------------IISEIGLLV------------------------------------------------------KQASKHASGLG----------------------TEQRRLA-------------------------------LQR------RLRT-----------------------------------NRMLMAM----------------------------------------------------------------------------------------------------------------------------------------------
>5-npr10_AgR011_976146_994948_ascaris_suum_PRJNA62057
----------------------------------------------------------------------------------------LGVLG----NT--------------LVVLS---------------------------VIRHKSL----QS----VRN----------------------------------------M-----------------FI--VSL--------------S-------VSDI------------V-IS--IV-----------------------SG--------------SI-----------T-----PI--------------------------------TAF--------------------------TKI---W----L-------------FGE--F-----LC-----------Y--------LVPL------------------------------------------FQGAS--L---------CFS-----------------------------------------------TL-----TLMAIAID-----R--------------------------------------FIL------------------I-VYPM----------------------------------------------KT---------------------------------------------------------------------------------------------------------------------------------------------------------------------------------------------------------------------VVFIL----------------------QFVVPL----------IVITFCY-----------------------------------------------------------------------------------------------------------------------------------------------------------------------------------------------------------------------------------------------------------------------------------------------------------TMISLK------------------------------------------------------------LNK--------------------------------------------------------------------------------------------------------------------------------------------------------------------------------------------------
>5-npr10_PgB09_64538_82081_parascaris_univalens_PRJNA386823
----------------------------------------------------------------------------------------LGVLG----NT--------------LVVLS---------------------------VIRHRSL----QS----VRN----------------------------------------M-----------------FI--VSL--------------S-------VSDI------------V-IS--IV-----------------------SG--------------SI-----------T-----PI--------------------------------TAF--------------------------TKI---W----L-------------FGE--F-----LC-----------Y--------LVPL------------------------------------------FQGAS--L---------CFS-----------------------------------------------TL-----TLTAIAID-----R--------------------------------------FIL------------------I-IYPM----------------------------------------------KT---------------------------------------------------------------------------------------------------------------------------------------------------------------------------------------------------------------------IVFIL----------------------QFVVPL----------IVITFCY-----------------------------------------------------------------------------------------------------------------------------------------------------------------------------------------------------------------------------------------------------------------------------------------------------------TMISLK------------------------------------------------------------LNK--------------------------------------------------------------------------------------------------------------------------------------------------------------------------------------------------
>2-npr10_ASIM_scaffold0001170_3969_14289_anisakis_simplex_PRJEB496
----------------------------------------------------------------------------------------LGVLG----NT--------------LVVLS---------------------------VIRHKSL----QS----VRN----------------------------------------M-----------------FI--VSL--------------S-------ISDI------------V-IS--IV-----------------------SG--------------SI-----------T-----PI--------------------------------TAF--------------------------TKI---W----L-------------FGE--F-----LC-----------Y--------LVPV------------------------------------------IQGTS--L---------CFS-----------------------------------------------TL-----TLTAIAID-----R--------------------------------------FIL------------------I-IYPT------------------------------------------------------------------------------------------------------------------------------------------------------------------------------------------------------------------------------------------------------------------------------------------------RFIAPL----------TVITFCY-----------------------------------------------------------------------------------------------------------------------------------------------------------------------------------------------------------------------------------------------------------------------------------------------------------VMISLK------------------------------------------------------------LNK--------------------------------------------------------------------------------------------------------------------------------------------------------------------------------------------------
>4-npr10_DME_contig0000098_19576_26899_dracunculus_medinensis_PRJEB500
----------------------------------------------------------------------------------------LGVMG----NT--------------LVVLS---------------------------IIQHKVL----QS----VRN----------------------------------------M-----------------FI--LSL--------------S-------ITDI------------V-IS--IV-----------------------SG--------------TI-----------T-----PI--------------------------------TAF--------------------------TKI---W----L-------------FGE--F-----LC-----------Y--------LVPL------------------------------------------IQGAS--L---------CFS-----------------------------------------------TM-----TLTAIAID-----R--------------------------------------YIL------------------I-IYPT----------------------------------------------KT---------------------------------------------------------------------------------------------------------------------------------------------------------------------------------------------------------------------VVFIF----------------------QFVAPF----------VVITFCY---------IMISLKLN-----------------------------------------------------------------------------------------------------------------------------------------------------KV-----------------SFKNQW-----------------------------------------------------------------------------------------------------------------------------------------------------------------------------------------------------------------------------------------------------------------------------------------------------------------------------------------------------------------------------------
>8-npr10_EEL_scaffold0001321_0_5840_elaeophora_elaphi_PRJEB502
----------------------------------------------------------------------------------------LGVLG----NT--------------LVVLS---------------------------VIRHKSL----QS----VRN----------------------------------------L-----------------FI--ISL--------------S-------ITDI------------V-IS--IV-----------------------SG--------------TI-----------T-----PI--------------------------------TAF--------------------------NKV---W----I-------------FGE--L-----LC-----------Y--------LVPF------------------------------------------IQGAS--L---------CFS-----------------------------------------------TL-----TLTAIAID-----R--------------------------------------YIL------------------I-IFPT----------------------------------------------KT---------------------------------------------------------------------------------------------------------------------------------------------------------------------------------------------------------------------IVFIF----------------------QFVAPL----------TVISFCY-----------------------------------------------------------------------------------------------------------------------------------------------------------------------------------------------------------------------------------------------------------------------------------------------------------TMISLR------------------------------------------------------------LTK--------------------------------------------------------------------------------------------------------------------------------------------------------------------------------------------------
>6-npr10_scaffold81_194384_199552_micoletzkya_japonica_PRJEB27334
----------------------------------------------------------------------------------------CGVTG----NT--------------LVVLA---------------------------VLSNKSL----QS----VRN----------------------------------------I-----------------FI--VSL--------------S-------VSDI------------V-VC-IVLPTSKSLLKATKISSWRSDKYKRFML---SWTTCYSGTITPI-----------T-----AF--------------------------------SKT--------------------------------W----L-------------FGS--H-----LC-----------Y--------MVPL---------------------------------I---------QGTS--L---------CFS-----------------------------------------------TF-----TLMAIAID-----R--------------------------------------FIL------------------I-IFPT----------------------------------------------------------------------------------------------------------------------------------------------------------------------------------------------------------------------------------------------------------------------------------------------------------------------------------------------------------------------------------------------------------------------------------------------RVG---------------------------------------------------------------VFVCSW-TPTV--------------------------------TFNFLRDHDLLP------SFVAA-------------------------------------------------------------------------------QDYL--------------YG-------------L-ITH------CISI----------------------------------------------------------------------------------------------------------------------------------------------------------------------------------------
>6-npr10_Scaffold_918_635666_650131_ditylenchus_dipsaci_PRJNA498219
----------------------------------------------------------------------------------------LGVLG----NS--------------LVILS---------------------------VMRHKSL----QS----VRN----------------------------------------M-----------------FI--VSL-------------------------------------------------------------------------------------WL-----------S---------------------------------------------------------------------------------------------IGA--S-----LC--------------------FSTL--------------------------------------------------------------------------------------------------------------------TLTAIAID-----R--------------------------------------FIL------------------I-IYPT------------------------------------------------------------------------------------------------------------------------------------------------------------------------------------------------------------------------------------------------------------------------------------------------KFVIPF----------FVITFCY---------LMISVKLS--------------------------------------------------KVKSEQ---------------------------------------------RRVA--------LKRRLRTNRMLM------------------------GMLL----------------------DPSV--------------------------------VFNFLRDYDWLP------------------------------------------------------------------------SF-------------IVTQAYL--------------YG-------------------------------------------------------------VITHCISM-----------------------------------------------------------------------------------------------------------------------------------------------
>5-npr10_scf7180000986891_487536_517928_diploscapter_coronatus_PRJDB3143
------------------------------------------------------------------------------------------------------------------------------------------------------------GT--------------------------------------------------------------------------------------S--------------------------------------------------------------------------------------------------------------------------------------------------------------------------------------------LC--------------------FSTL--------------------------------------------------------------------------------------------------------------------TLTAIAID-----R--------------------------------------FIL------------------I-IYPT----------------------------------------RRPIQRRH----------AFRMVA------FNCT--------VALA--IS------------------FPM-----------------------------------------FLKQKLVKWENFCGK----------------------------FCTED---------------WGV----------------DAHMRSVYG------------------TLVLI--------------------L-QFAIPL----------VIITFCY---------SMISLQLS------------------------------------------------------------------------------------------------------KVG---------------------------------------------------------------VFFCCW-VPSV--------------------------------AFNFLRDYGWLP------EFVKK-----QEYFF----------------------------------GVITHCISM------------------------------------------------------------------------------------------------------------------------------------------------------------------------------------------------------------------------------------------------------------------
>9-npr10_scaffold310_0_29337_diploscapter_pachys_PRJNA280107
------------------------------------------------------------------------------------------------------------------------------------------------------------GT--------------------------------------------------------------------------------------S--------------------------------------------------------------------------------------------------------------------------------------------------------------------------------------------LC--------------------FSTL--------------------------------------------------------------------------------------------------------------------TLTAIAID-----R--------------------------------------FIL------------------I-IYPT----------------------------------------RRPIQRRH----------AFRMVA------FNCT--------VALA--IS------------------FPM-----------------------------------------FLKQKLVKWENFCGK----------------------------FCTED---------------WGV----------------DAHMRSVY--------------------------------------------------------------VIITFCY---------SMISLQLS------------------------------------------------------------------------------------------------------KVG---------------------------------------------------------------VFFCCW-VPSV--------------------------------AFNFLRDYGWLP------EFVKK-----QEYFF----------------------------------GVITHCISM------------------------------------------------------------------------------------------------------------------------------------------------------------------------------------------------------------------------------------------------------------------
>6-npr10_scaffold15_403315_433684_diploscapter_pachys_PRJNA280107
------------------------------------------------------------------------------------------------------------------------------------------------------------------GTS----------------------------------------------------------------------------------------------------------------------------------------------------------------------------------------------------------------------------------------------------------------------------LC--------------------FSTL--------------------------------------------------------------------------------------------------------------------TLTAIAID-----R--------------------------------------FIL------------------I-IYPT----------------------------------------RRPIQRRH----------AFRMVA------FNCT--------VALAIS--------------------FPM-----------------------------------------FLKQKLVKWENFCGK----------------------------FCTED---------------WGV----------------DVHMRSVYGT-----------------LVLIL----------------------QFAIPL----------VIITFCY---------SMISLQLS------------------------------------------------------------------------------------------------------KVG---------------------------------------------------------------VFFCCW-VPSV--------------------------------AFNFLRDYGWLP-----------EFVKKQEYFF----------------------------------GVITHCISM------------------------------------------------------------------------------------------------------------------------------------------------------------------------------------------------------------------------------------------------------------------
>4-npr10_scf7180000986877_755125_785494_diploscapter_coronatus_PRJDB3143
------------------------------------------------------------------------------------------------------------------------------------------------------------------GTS----------------------------------------------------------------------------------------------------------------------------------------------------------------------------------------------------------------------------------------------------------------------------LC--------------------FSTL--------------------------------------------------------------------------------------------------------------------TLTAIAID-----R--------------------------------------FIL------------------I-IYPT----------------------------------------RRPIQRRH----------AFRMVA------FNCT--------VALAIS--------------------FPM-----------------------------------------FLKQKLVKWENFCGK----------------------------FCTED---------------WGV----------------DVHMRSVYGT-----------------LVLIL----------------------QFAIPL----------VIITFCY---------SMISLQLS------------------------------------------------------------------------------------------------------KVG---------------------------------------------------------------VFFCCW-VPSV--------------------------------AFNFLRDYGWLP-----------EFVKKQEYFF----------------------------------GVITHCISM------------------------------------------------------------------------------------------------------------------------------------------------------------------------------------------------------------------------------------------------------------------
>4-npr10_Backbone_255_322427_326877_mesorhabditis_belari_PRJEB30104
------------------------------------------------------------------------------------------------------------------------------------------------------------GT--------------------------------------------------------------------------------------S--------------------------------------------------------------------------------------------------------------------------------------------------------------------------------------------LC--------------------FSTL--------------------------------------------------------------------------------------------------------------------TLTAISID-----R--------------------------------------FFL------------------I-IFPT----------------------------------------------RT---------------------------------------------------------------------------------------------------------------------------------------------------------------------------------------------------------------------LVFII----------------------QFVLPL----------LIITFCY---------AMISIKLS------------------------------------------------KVDLKSIL----------------NYIGVLVRAEEGVLTEQ------------RKNA--------MKRRLRTNRMLI------------------------AMVG---------------VFFCCW-LPSV--------------------------------AFNFLRDYEWLP------KFVSR-----QKYFF----------------------------------GVLTHCISM------------------------------------------------------------------------------------------------------------------------------------------------------------------------------------------------------------------------------------------------------------------
>3-npr10_JAJQXH010000027.1_5816108_5818140_Oscheius_sp__G
----------------------------------------------------------------------------------------LGVVG----NL--------------LVIVS---------------------------VCKHRSL----QS----VRN----------------------------------------I-----------------FI--VSL--------------S-------CSDI------------V-VC--VV-----------------------SG--------------SV-----------T-----PI--------------------------------TAF--------------------------SKI---W----L-------------FGS--T-----LC-----------N--------LVPL------------------------------------------IQGTS--L---------CFS-----------------------------------------------TL-----TLTAISID-----R--------------------------------------FIL------------------I-IFPT-----------------------------------------KPIQKED----------AFKMVA------FNCA------VATGVS----------------------FPM-----------------------------------------FLKQTLTSYGDFCDQ----------------------------FCAED---------------WGD----------------DLYMRSVYT------------------VVFVL----------------------QFVVPF----------LIICFCY---------TMISLKLG----------------------------------------KKEVKKGEEAMLMTEQ---------------------------------------------RKTA--------LRRRMRTNRMLV------------------------GMVC---------------VFFCCW-LPSV--------------------------------AFNILRDYSLLP------QFVRE-----QDYLF----------------------------------GVITHCISI--------ST-------------VW-NPCL--------------YA-------------L-MNE------QFRV---------------------------------AFASLLSSLK---------------------------------------------------------------------------------------------------------------------------------------------
>5-npr10_CALQYR010007444.1_1_453790_-_Auanema_sp__JU1783
---------------------------------------------TNKSESCIDIREFLYQNESDLTLEPITMVTFGFIYSL-FV--TLGVIG----NL--------------LVIIS---------------------------VYQNRSL----QS----VRN----------------------------------------I-----------------FI--VSL--------------S-------VSDI------------V-VS--IV-----------------------SG--------------SV-----------T-----PI--------------------------------SAF--------------------------SKT---W----L-------------FGA--N-----MC-----------Y--------FVPL------------------------------------------IQGTS--L---------CFS-----------------------------------------------TL-----TLTAIAID-----R--------------------------------------FIL------------------I-IFPA----------------------------------------KKPIQMSM----------ALKMIF------LNCS------IAASVS----------------------FPM-----------------------------------------FLKQRLSQFQNFCGH----------------------------FCAED---------------WGN----------------DLYARSVYG------------------TIVFI--------------------L-QFVIPL----------IIISFCY---------LMISLKLK---------------------------------------RGMLVRNSKNEELIMTE--------------------------------------------QRKAA--------LKRRMRTNRMLI------------------------GMVG---------------VFFCCW-MPSV--------------------------------VFNFLRDYTWLP------DYVRH-----QEYLF----------------------------------GVITHCISMS-------ST-------------IW-NPCL--------------YA-------------L-MNE------QFRI---------------------------------AFVSLLNNLKTTDKKKVSEYMPRCIDHIITKFLNQTRQKTTTTEPYKL-------------------------------------------------------------------------------------------------------
>3-npr10_CSP38.scaffold03685_20254_26566_caenorhabditis_quiockensis_PRJEB11354
----------------------------------------------------------------------------------------LGVVG----NL--------------LVVIS---------------------------VLKHKSL----QS----VRN----------------------------------------M-----------------FI--VSL--------------S-------CSDI------------A-AS--IF-----------------------SG--------------SV-----------T-----PI--------------------------------TAF--------------------------SKI---W----L-------------FGT--N-----LC-----------H--------LVPL-------------------------------------------------I------------------------------------------------------------------QMISRPIQ-----K-------------------------------------------------------------NHAL----------------------------------------------------------RMIFFN------CSLA--------LGLS----------------------IPL-----------------------------------------SLKQKMVPYGDYCGE----------------------------FCAED---------------WGD-------------------------------------------TDLRS--------------------------------------------------------------------------------------------------------------------------------------------------------------------------------------------------------------------------------------LYSTIW-------------------------------------------------------------------------------------------------------------------------------------------NPCL--------------YT-------------L-CNE------QFRA---------------------------------AFTILLQSVKNVGRKEK--------------------------------------------------------------------------------------------------------------------------------------
>4-npr10_Cang_2012_03_13_00201_50503_56001_caenorhabditis_angaria_PRJNA51225
---------------------------------------------MDNESNCTDIRSYLWKSKNDLTLHPIAICIFLILYTF-II--TLGVVG----NS--------------LVVIS---------------------------VFKHKSL----QS----VRN----------------------------------------M-----------------FI--VSL--------------S-------LSDI------------L-AS--IF-----------------------SG--------------SV-----------T-----PI--------------------------------TAF--------SKI---------------------W----L-------------FGT--N-----LC-----------Y--------FVPL---------------------------------V---------QGFS--L---------CFS-----------------------------------------------TL-----TMTAISID-----R--------------------------------------FIL------------------I-VFPT-----------------------------------------------------------------------------------------------------------------------------------------------------------------------------------------------------------------------------------------------------------------------------------------------------------------------------------------------------------------------------------------------------------------------------------------------------------------------------------------------------------------KSTIW-------------------------------------------------------------------------------------------------------------------------------------------NPCL--------------YT-------------L-CNE------QFRA---------------------------------AFTMIIQSVKNLGRKEK--------------------------------------------------------------------------------------------------------------------------------------
>2-npr10_CSP31.scaffold02719_0_18847_caenorhabditis_uteleia_PRJEB12600
--------------------------------------------MTLSEANCSNIRTYLWENKHDLSLHPVSISIFSVLYGI-IV--ILGVTG----NL--------------FVIIS---------------------------VSKFKSL----QT----VRN----------------------------------------M-----------------FI--VSL--------------S-------VSDI------------V-IA--MV-----------------------SG--------------SV-----------T-----PI--------------------------------TAF--------------------------TKI---W----I-------------FGP--H-----LC-----------R--------LLPL-------------------------------------------LQKD------------HAS------------------------------------------------------RMILFNVS--------------------------------------------LAL----------------------------------------------------------------------------------ALSIPL----------------------------------------------------------------------------------------FLKQELVEYKTFCGH----------------------------FCTEN---------------WGD----------------EAYLRSIYG------------------TVVFI--------------------I-QFIIPF----------IMITISY---------TSISLKLK----------------------------------------KGILMRGSQKELVTDQ---------------------------------------------RRSA--------LNRRLRTNRMLM------------------------AMGA---------------VFFFSW-LPSV--------------------------------VFNFLRDYQWLP-----------SFVMSQDYLF----------------------------------GIMTHCVSMS-------ST-------------VW-NPCL--------------YA-------------L-CNE------HFRA---------------------------------AFGMLFQSVKRVIRHDKVSNRRVPSCSSQLLNTGFADQSTRRTLVAVPSSI----------------------------------------------------------------------------------------------------
>2-npr10_CSP26.scaffold01382_60119_92638_caenorhabditis_zanzibari_PRJEB12596
---------------------------------------------MTSTNSCREIRAYLWENKHDLTLHPITISILATIYIF-IV--VVGSTG----NL--------------LVVMS---------------------------VVRFKAL----QS----VRN----------------------------------------M-----------------FI--VSL--------------S-------VSDF------------F-VA--LF-----------------------SG--------------SV-----------T-----PI--------------------------------TAF--------------------------SKV---W----L-------------FGA--P-----LC-----------H--------FLPL------------------------------------------LQGTA--L---------TFS-----------------------------------------------SL-----TLTAIAID-----R--------------------------------------FIL------------------I-VYPT----------------------------------------SEPIRKDQ----------ALKMIIFNSAVAVALS----------------------------------TPL-----------------------------------------FIKQELVTYSDFCGE----------------------------YCTEN---------------WGR----------------EAHLRSLYG------------------TLVFV--------------------I-QFVLPL----------STITFCY---------ASIFFKLR----------------------------------------RGVFVRGSQKELMSEA---------------------------------------------RRQL--------TQKRLRTNRMLV------------------------IMTI---------------CFALSW-LPSV--------------------------------LFNFLRDYSALP-----------GFIADQDYLF----------------------------------GTISHCISMG-------ST-------------IV-NPFL--------------YG-------------Y-CNE------HFRA---------------------------------AFVTLLDSMKAACGMRRVSPGNNPACSQLLNNHFESTTRRSITTVPSSI------------------------------------------------------------------------------------------------------
>4-npr10_CSP40.scaffold00037_0_20988_caenorhabditis_tribulationis_PRJEB12608
---------------------------------------------MTSTNSCREIRAYLWESKHDLTLHPITISILATIYIF-IV--VVGSTG----NL--------------LVVMS---------------------------VVRFKAL----QS----VRN----------------------------------------M-----------------FI--VSL--------------S-------VSDF------------F-VA--IF-----------------------SG--------------SV-----------T-----PI--------------------------------TAF--------------------------SKV---W----L-------------FGA--P-----LC-----------H--------FLPL------------------------------------------LQGTA--L---------TFS-----------------------------------------------SL-----TLTAIAID-----R--------------------------------------FIL------------------I-VYPT----------------------------------------SEPIRKDQ----------AFKMIIFNSAVAVALS----------------------------------TPL-----------------------------------------FIKQELVTYSDFCGE----------------------------YCTEN---------------WGR----------------EAHLRSLYG------------------TLVFV--------------------I-QFVLPL----------ITITFCY---------ASIFFKLR----------------------------------------RGVFVRGSQKELMSEA---------------------------------------------RRQL--------TQKRLRTNRMLV------------------------IMTI---------------CFALSW-LPSV--------------------------------LFNFLRDYSALP-----------DFIADQDYLF----------------------------------GLISHCISMA-------ST-------------IV-NPFL--------------YG-------------Y-CNE------HFRA---------------------------------AFVTLLDSMKAACGMRRVSPGNNPACSQLLSTHFESTTRRSITTVPSSI------------------------------------------------------------------------------------------------------
>2-npr10_Csp5_scaffold_00040_14850_46515_caenorhabditis_sinica_PRJNA194557
---------------------------------------------MTSTNSCREIRSYLWESKHDLTLHPITISILATIYIF-IV--VVGSTG----NL--------------LVVMS---------------------------VVRFKAL----QS----VRN----------------------------------------M-----------------FI--VSL--------------S-------VSDF------------F-VA--IF-----------------------SG--------------SV-----------T-----PI--------------------------------TAF--------------------------SKV---W----L-------------FGA--P-----LC-----------H--------FLPL------------------------------------------LQGTA--L---------TFS-----------------------------------------------SL-----TLTAIAID-----R--------------------------------------FIL------------------I-VYPT----------------------------------------SEPIRKDQ----------AFKMIIFNSAVAVALS----------------------------------TPL-----------------------------------------FIKQELVTYSDFCGE----------------------------YCTEN---------------WGR----------------EAHLRSLYG------------------TLVFI--------------------I-QFVLPL----------ITITFCY---------ASIFFKLR----------------------------------------RGVFVRGSQKELMSEA---------------------------------------------RRQL--------TQKRLRTNRMLV------------------------IMTI---------------CFALSW-LPSV--------------------------------LFNFLRDYSALXXLFQDSLQIRIIFSERFLIAF-----------------------------PWRRQSTHSSMVTVTSTSVLHLSH-------------FWIRKHL-------------------------------VED------EVRE---------------------------------TIQHVRNCSAHTLRVLQDAQSQQFQVP----------------------------------------------------------------------------------------------------------------------------
>2-npr10_CSP32.scaffold00154_488479_520915_caenorhabditis_sulstoni_PRJEB12601
---------------------------------------------MSSTNHCIDIRNYLYQSKNDLTLHPIAITIFATIYTI-IV--VVGCTG----NL--------------LVVMS---------------------------VVRFKAL----QS----VRN----------------------------------------M-----------------FI--VSL--------------S-------VSDI------------F-VA--IV-----------------------SG--------------SV-----------T-----PI--------------------------------TAF--------------------------SKV---W----L-------------FGA--T-----LC-----------R--------LLPL------------------------------------------LQGTA--L---------SFS-----------------------------------------------TL-----TLTAIAID-----R--------------------------------------FIL------------------I-CHPT----------------------------------------KEPISKDQ----------ALKMIIFNAAISVGLS----------------------------------VPL-----------------------------------------FVKQELTEYRNFCGE----------------------------YCSEN---------------WGP----------------DTYLRSIYG------------------TAVFV--------------------I-QFVFPL----------ITITFCY---------ASISVKLR----------------------------------------RGVFVRGSQKELMSEA---------------------------------------------RRQL--------TQKRLRTNRMLI------------------------IMTV---------------TFALSW-LPSV--------------------------------GFNFLRDYSALP-----------GIIVAQDYLF----------------------------------GIIFHCISMT-------SV-------------VV-NPFL--------------YG-------------Y-CNE------HFRA---------------------------------AFVALLENMKTSCGMKRVSPGNPACAQLLSTHYESTTRRAIATVPSSI-------------------------------------------------------------------------------------------------------
>3-npr10_Cjap.Contig18210_695749_726863_caenorhabditis_japonica_PRJNA12591
---------------------------------------------MSATNHCIDIRVYLWQTKHDLTLHPLPIAILATIYTI-IV--VVGCSG----NL--------------LVVMS---------------------------VVRFKAL----QS----VRN----------------------------------------M-----------------FI--VSL--------------S-------VSDI------------F-VA--IV-----------------------SG--------------SV-----------T-----PI--------------------------------SAF--------------------------SKV---W----L-------------FGA--P-----LC-----------H--------LLPL------------------------------------------LQGTA--L---------SFS-----------------------------------------------TL-----TLTAIAID-----R--------------------------------------YIL------------------I-CHPT----------------------------------------KEPIRKDQ----------ALKMIIFNSGISIGLS----------------------------------APL-----------------------------------------FMKQELVSYRNFCGE----------------------------YCTEN---------------WGP----------------DAYLRSVYG------------------TVVFI--------------------I-QFVFPL----------ITITFCY---------ASISIKLR----------------------------------------RGVFVRGSQKELMSEA---------------------------------------------RRQL--------TQRRLRTNRMLI------------------------IMTV---------------TFALSW-LPAV--------------------------------GFNFLRDYSALP-----------SIINKQDYLF----------------------------------GIIFHCISMT-------ST-------------IV-NPFL--------------YG-------------Y-CNE------HFRA---------------------------------AFVALLDSVKTACGMRRVSPGNPSCAQLLSTNFESTTRRSIVTIPSSI-------------------------------------------------------------------------------------------------------
>0-npr10_CAMPFS010000006.1_3360003_3362762_Caenorhabditis_sp__36
---------------------------------------------MTPSNHCIDIRAYLWQTKHDLTLHPLPIAILATIYTI-I---VVGVTG----NL--------------LVVMS---------------------------VVRFKAL----QS----VRN----------------------------------------M-----------------FI--VSL--------------S-------ISDI------------F-VA--IV-----------------------SG--------------SV-----------T-----PI--------------------------------TAF--------------------------SKV---W----L-------------FGA--P-----LC-----------H--------FLPL------------------------------------------LQGTA--L---------SFS-----------------------------------------------TL-----TLTAIAID-----R--------------------------------------YIL------------------I-CHPT-----------------------------------------KPIRKDQ----------ALKMII------FNIS--------ISVG--LS------------------VPL-----------------------------------------FMKQELVQYRNFCGE----------------------------YCTEN---------------WGP----------------DAYLRSIYT------------------VVFVI----------------------QFVIPL----------ITITFCY---------ASISIKLR----------------------------------------RGVFVRGSQKELMSEA---------------------------------------------RRQL--------TQRRLRTNRMLI------------------------IMTA---------------TFALSW-LPAV--------------------------------GFNFLRDYSALP------RIIND-----QDYLF----------------------------------GIIFHCISMS----------------------TIVNPFL--------------YG-------------Y-CNE------HFRA---------------------------------AFVALLDSVKTACGIRRVSPGNPACSQLLSTHFESTTRRSIVTVPSSI-------------------------------------------------------------------------------------------------------
>1-npr10_CSP29.scaffold1320_cov147_402277_3010527_caenorhabditis_becei_PRJEB28243
---------------------------------------------MSATNHCIDIRAYLWQTKHDLTLHPLPIAILATIYTI-IV--VVGVTG----NL--------------LVVMS---------------------------VVRFKAL----QS----VRN----------------------------------------M-----------------FI--VSL--------------S-------VSDI------------F-VA--IV-----------------------SG--------------SV-----------T-----PI--------------------------------TAF--------------------------SKV---W----L-------------FGA--P-----LC-----------H--------LLPL------------------------------------------LQGTA--L---------SFS-----------------------------------------------TL-----TLTAIAID-----R--------------------------------------FIL------------------I-CHPT----------------------------------------KEPIRKDQ----------ALKMII------FNII--------ISVG--LS------------------VPL-----------------------------------------FMKQELMQYRNFCGE----------------------------YCSEN---------------WGP----------------DAYLRSVYG------------------TVVFI--------------------I-QFVFPL----------ITITFCY---------ASISIKLR----------------------------------------RGVFVRGSQKELMSEA---------------------------------------------RRQL--------TQRRLRTNRMLI------------------------IMTV---------------TFALSW-LPAV--------------------------------GFNFLRDYSALP------GIIAD-----QDYLF----------------------------------GIIFHCISMT-------ST-------------IV-NPFL--------------YG-------------Y-CNE------HFRA---------------------------------AFVALLDSVKTACGMRRVSPGNPACSQLLSTHFESTTRRSIVTVPSSI-------------------------------------------------------------------------------------------------------
>2-npr10_CSP39.scaffold18593_156477_189242_caenorhabditis_waitukubuli_PRJEB12602
---------------------------------------------MSATNQCIDIRVYLWQNKHDLTLHPFPIAILATIYTI-IV--VVGVTG----NL--------------LVVMS---------------------------VVRFKAL----QS----VRN----------------------------------------M-----------------FI--VSL--------------S-------VSDI------------F-VA--IV-----------------------SG--------------SV-----------T-----PI--------------------------------TAF--------------------------SKV---W----L-------------FGA--P-----LC-----------H--------LLPL------------------------------------------LQGTA--L---------SFS-----------------------------------------------TL-----TLTAIAID-----R--------------------------------------FIL------------------I-CHPT----------------------------------------KEPIRKDQ----------ALKMIM------FNII--------ISVGLS--------------------VPL-----------------------------------------FMKQELMQYKNFCGE----------------------------YCSEN---------------WGP----------------DAYLRSVYG------------------TVVFI--------------------I-QFVFPL----------ITITFCY---------ASISIKLR----------------------------------------RGVFVRGSQKELMSEA---------------------------------------------RRQL--------TQRRLRTNRMLI------------------------IMTV---------------TFALSW-LPAV--------------------------------GFNFLRDYSALP-----------DIIADQDYLF----------------------------------GIIFHCISMT-------SV-------------IV-NPFL--------------YG-------------Y-CNE------HFRA---------------------------------AFVALLDSVKTACGIRRVSPGNPACSQLLSTHFESTTRRSEMTMPSSI-------------------------------------------------------------------------------------------------------
