# Supplementary material for: Evolution of neuropeptide Y/RFamide-like receptors in nematodes
Source: Heliyon. 2024 Jul 15;10(14):e34473. doi: 10.1016/j.heliyon.2024.e34473 (PMC11315170; doi:10.1016/j.heliyon.2024.e34473)
Supplement: MMC 3 — Resulting Multiple Sequence Alignment. [file mmc3.zip › Suppl_3_Multiple_sequence_Alignments/npr12.fasta]

>15-npr12_JAKKIK010003913.1_1_6859_-_Heterodera_carotae_genomic
--------------------------------------ASMRDAANNWTAMDCLWLEEVHRIQNHLYWRQNSPVLLLSLYAV-VC--TFGTVV----NL--------------FVLLS---------------------------FARVSQL----RN----LHN----------------------------------------Y-----------------FI--ANL--------------A-------VSDL------------L-LC--TV-----------------------TA--------------PM-----------T-----LY----LSM-------------------------NFF--------------------------------W----P-------------FGT--P-----AC-----------Q--------IISS------------------------------------------IQAVN--M---------LVS-----------------------------------------------CL-----TLVLIAMD-----R--------------------------------------FLL------------------T-LFPV----------------------------------------KWRMAAKA----------PLFCYL------FAWF--------CAIVVA--------------------APY---------------------------GAAVSAEDATFLDPWNTPHVEHLLTICDQRRPQ------------------------ICMEN------------PDTWAR----------------LPFSRRNYT------------------LFVLG--------------------I-QYILPL----------SALAVAY---------SQIGSTIR--------------------------------------------KRVKMSTTVDGD---------------------------------------------RKQF--------MAKRNRKALLLLS-----------------------CLVI---------------VYAVAW-APMH--------------------------------AYNVLHVLEAIN----------------FSQYQ----------------------------------YLFCHLVGMT-------SA-------------CL-NPLL--------------YA-------------L-IND------SFRA---------------------------------AFVQLVRPLMVPCTSTVATNPILKSDSGKPDTENPTLKSDSGKPNTGNSTL----------------------------------------------------------------------------------------------------
>15-npr12_JNEY01000011.1_428622_425409_Aphelenchus_avenae_genomic
------------------------------------------------------------RFQNNFYWRNKSSNNILMLYAM-VC--SFGAVA----NL--------------FVIIA---------------------------FARTSHL----RN----LRN----------------------------------------Y-----------------FI--VNL--------------A-------VSDL------------M-LC--VV-----------------------TG--------------PV-----------T-----LY----LTL-------------------------NLF--------------------------------W----P-------------FGN--L-----AC-----------Q--------LMAS------------------------------------------VQAVN--M---------FVS-----------------------------------------------CL-----TLALIAMD-----R--------------------------------------FLL------------------T-LCPV-----------------------------------------KRLAAKA----------PLICYL------VVWL--------TSLMVA--------------------APY---------------------------FFAVSAEDVTGFDPWDRPYVAHMLEICERNRPQ------------------------ICLEE--------------TWHR----------------LPFSKTTYT------------------LTVLA--------------------I-QYILPL----------SALGFAY---------SQIGSTIR-------------------------------------------KRVKYSTTVDQQR---------------------------------------------------------------------------------------------KQVM---------------TQRNAW-LPMN--------------------------------AYQVLTALEVID---FSQNIGKLQGHESQSFTF---------------------------------RYVFCHLIGMT-------SA-------------CM-NPIM--------------YA-------------L-IND------SFRN---------------------------------AFINMLRPF----------------------------------------------------------------------------------------------------------------------------------------------
>11-npr12_JAKKPZ010000001.1_2843704_2844198_Ditylenchus_destructor_genomic
---------------------------------------------------------------NDFYWQHISSTEILVLYAF-VC--SFGGLA----NL---------------FIVA---------------------------FARTSHL----RN----LRN----------------------------------------Y-----------------FI--VNL--------------A-------FSDL------------M-LC--AV-----------------------TA--------------PV-----------T-----LY--------------------------------LTL--------NLF---------------------W----P-------------FGG--L-----AC-----------Q--------MVAS---------------------------------V---------QAVN--M---------FVS-----------------------------------------------CL-----TLVLIALD-----R--------------------------------------FLL------------------T-LCPV--------------------------------------------------------------------------------------------------------------------------------------------------------------------------------------------------------------------------------------------------------------------------------------------------------------------------------------------------------------------------------------------------------------------------------------------------------------------------------------------------------------------------------------------------------------------------------------------------------------------------------------------------------------KW-------------------LS--------------------------------------------------------------------------------------------------------------------------------------------------------------------------------------------------------------------
>19-npr12_JNEY01005571.1_1_4042_-_Aphelenchus_avenae_genomic
-----------------------------------------PSEPQSSEQESCDLVNDLYEAQNRHYWRSMQPGNILALYAA-VC--FFGAIA----NT--------------FVIVA---------------------------FASSRRL----RT----LRN----------------------------------------Y-----------------FV--VNL--------------A-------FSDL------------M-LC--VL-----------------------TA--------------PA-----------T-----LY----QTM-------------------------NLF--------------------------------W----P-------------FGS--F-----AC-----------Q--------MVAT------------------------------------------VQAVN--L---------FVS-----------------------------------------------CL-----TLVLVALD-----R--------------------------------------VLL------------------T-LFPH----------------------------------------KMRAAVKG----------PLVCYC------VVWL------TALAVA----------------------TPY---------------------------FFAVSAEDLTGLSPWNHADLSDALRRCRGQMPQ------------------------LCLEN--------------AWHR----------------MPFSRRTYT------------------LSVLA--------------------L-QYILPL----------CALGAAY---------LRIGSTML-------------------------------------------ERARTSSTMDRKR---------------------------------------------KRRT--------SRRNRKSLLLLL------------------------LLVL---------------VYATAW-LPMN--------------------------------AYNVLNVFEFIE----------------FSQYR----------------------------------YVFCHLVGMT-------ST-------------CM-NPIM--------------YA-------------L-VNQ------SFRK-------EFAKMLPHCPALLKTTSSRTLRLYALTYSAKIVNTSLCDVFLPGKFFSASPQPPPRPVSQ---------------------------------------------------------------------------------------------------------------------
>8-npr12_Scaffold_300_32013_37804_ditylenchus_dipsaci_PRJNA498219
-----------------------------------------------------------------------------------LS------------------------------------------------------------ICKRKRP--------------------------------------------------------------------------------------------E-------------------------IC--IE-----------------------KA--------------WH-----------------RL------------------------------------------------------------------------P-------------FSR---------------------R-------------------------------------------------------------------------------------------------------------------------TY-----TLSVLAIQ--------------------------------------------YVL----------------------PL----------------------------------------------------------SALIYS-----------------------------------------------------------------------------------------------------------------------------------YSQIG----------------------------------STIRKRVSC------------------LITKL--------------------SYKTQKPA----------REFNFND---------KKVLFQVK----------------------------------------YSTTVDFSRKQLLTKR------------------------------------------------------------NRKALLLLL------------------------SLIV---------------TYACAW-LPIN--------------------------------AYNVLNVLDIIE----------------FSQYR----------------------------------YIFCHLIGMS-------SA-------------CI-NPIL--------------YA-------------L-IND------SFRS---------------------------------AFL----------------------------------------------------------------------------------------------------------------------------------------------------
>10-npr12_PairedContig_1327_0_4117_wuchereria_bancrofti_PRJNA275548
---------------------------------------------------------------------HRGGSYVLLLYGL-VC--IFGTLA----NL--------------FVLIA---------------------------FLRTSHI----RN----LRN----------------------------------------Y-----------------FI--ANL--------------A-------MSDF------------L-LC--VV-----------------------TA--------------PV-----------T-----LY--------------------------------LTR---NLF--------------------------W----P-------------FGS--F-----AC-----------Q--------TLAS-----------------------------------------V-QAVN--M---------FVS-----------------------------------------------CM-----TLVLIAMD-----R--------------------------------------VLL------------------T-LCPI-----------------------------------------------------------------------KWQ-------------------------------------------------------------------------------------------------------------------------------------------------------------------------------------------VSTLI-----------------------------------------DMTY--------------------------------------------------------------------------------------------------------------------------------------------------------------------------------------------------------------------------------------------------------------------------------------------------------LFCHLVGMT-------SA-------------CI-NPIL--------------YA-------------L-IND------SFRA---------------------------------AFISVLRP-----------------------------------------------------------------------------------------------------------------------------------------------
>8-npr12_nAv.1.0.scaf00324_1828_6644_acanthocheilonema_viteae_PRJEB1697
---------------------------------------------------------------------HRGESYVLLLYGL-VC--VFGTLA----NL--------------IVLIA---------------------------FLRTSHI----RN----LRN----------------------------------------Y-----------------FI--ANL--------------A-------VSDL------------L-LC--VI-----------------------TA--------------PV-----------T-----LY--------------------------------LTR---NLF--------------------------W----P-------------FGN--F-----AC-----------Q--------TLAS-----------------------------------------V-QAVN--M---------FVS-----------------------------------------------CM-----TLVLIAMD-----R--------------------------------------VLL------------------T-LCPI-----------------------------------------------------------------------KWQ-------------------------------------------------------------------------------------------------------------------------------------------------------------------------------------------VSILI-----------------------------------------------------------------------------------------------------------------------------------------------------------------------------------------------------------------------------------------------------------------------------------------------------------------------------------------------------------DMT-----------------------------------------------------------------------------------------------------------------------------------------------------------------------------------------------------------------------------------------------------------------
>1-NPR12_OFLC_contig0002727_1_4153_+_onchocerca_flexuosa_PRJEB512
------------------------------------------------NLNGIQFWSNSIQFQNSFLWQHRGENYILLLYGL-LC--IFGTLA----NL--------------FVLVA---------------------------FLRTSHI----RN----SHN----------------------------------------Y-----------------FI--ANL--------------A-------VSDL------------L-LC--VV-----------------------TA--------------PV-----------T-----LY----LTR-------------------------NLF--------------------------------W----P-------------FGT--F-----AC-----------Q--------ALAS------------------------------------------VQAVN--M---------FVS-----------------------------------------------CM-----TLVLIAMD-----R--------------------------------------FLL------------------I-SYPI----------------------------------------KWKLAATA----------PVMCYC------IVWL--------TSLVIA--------------------APY---------------------------------------FFVVTTEDFTLEPWNQP----------------------------YIDAM-------------KAWHR----------------LPFSRRTYT------------------LSVLA--------------------I-QYLLPL----------TALALSY---------SQIGSAIR-----------------------------------------KRIKTSTTIDQKRQQVMLQRNSNRKTMQNILLASSVDLNSIFKFEEKLILFYILCSVTRVDITW--------MKIFRKALLLLL------------------------LLVL---------------IYAVAW-FPMN--------------------------------AYNVLNVLEVIE-------------FSQYRYIL----------------------------------YLFCHLIGMT-------SA-------------CI-NPIL--------------YA-------------L-IND------NFRA---------------------------------AFISILRPVIRSTIHSTISTIQQNNLYVNIERRNITCPPKRYFAHLKR-------------------------------------------------------------------------------------------------------
>4-npr12_EEL_scaffold0000162_0_31354_elaeophora_elaphi_PRJEB502
---------------------------------------------------------------------HRGESYVLLLYGL-VC--IFGTLA----NL--------------LVLIA---------------------------FLRTSHI----RN----LRN----------------------------------------Y-----------------FI--ANL--------------A-------VSDL------------L-LC--VV-----------------------TA--------------PV-----------T-----LY----LTR-------------------------NLF--------------------------------W----P-------------FGN--F-----AC-------------------------------------------------------------------QTLH------------ICG-------------------------------------------------------------------R-------------------------------------------------------------KRPQ---------------------------------------------------------------------------------------------------------------------------------------------------------------------------------------------------TCIEK--------------AWYR----------------LPFSRRTYT------------------LSVLT--------------------I-QYLLPL----------TALAFSY---------SQIGSVIR--------------------------------------------KRVKTSTTIDQE------------------------RRQVMVQRNRLYSFSDNFFQKKKLK--------TARFFKANCFLLLLL---------------------LLVL---------------VYAVAW-FPMN--------------------------------AYNVLNVLEVIE----------------FSQYR----------------------------------YLFCHLVGMT-------SA-------------CI-NPIL--------------YA-------------L-IND------SFRA---------------------------------AFISVLRP-----------------------------------------------------------------------------------------------------------------------------------------------
>10-npr12_contig312_63220_68227_setaria_digitata_PRJNA479729
---------------------------------------------------------------------------LASVQAV---------------NM----------------------------------------------FVSCMTL-----------------------------------------------------------------------VL--IAM----------------------DRVL------------LTLC-------------------------------------------PI-----------K--------------------------------------------------------------------------W----Q------------------------VS--------------------IIID-----------------------------------------------------------TIS------------------------------------------------------DFQLHVCG-----R-------------------------------------------------------------KRPQ---------------------------------------------------------------------------------------------------------------------------------------------------------------------------------------------------TCIEK--------------GWHR----------------LPFSRRTYT------------------LSVLA--------------------I-QYLLPL----------TALVLSY---------SQIGST---------------------------------------------------------------------------------------------------------------------------------------------------------------------------------------------------------------------IFKRIKASTTID------------------------------------------------------------------------QH--------------------------------------------------------------------------------------------------------------------------------------------------------------------------------------------------------------------------------------------------------
>7-npr12_JAAVTS010000164.1_1_141307_-_Baylisascaris_ailuri_genomic
--------------------------------------LARNGSQSNWSEINCVWFDEIYYIQNNFYWRHRGAGYVLLLYGL-VC--TFGALA----NL--------------LVLVA---------------------------FLRTPHL----RN----LRN----------------------------------------Y-----------------FI--ANL--------------A-------VSDL------------L-MC--IV-----------------------TA--------------PV-----------T-----LY--------------------------------LTL--------------------------NLF---W----P-------------FGN--F-----AC-----------Q--------TLAS------------------------------------------VQAVN--M---------FVS-----------------------------------------------CL-----TLVLIAMD-----R--------------------------------------VLL------------------T-LCPV----------------------------------------KWRLAATA----------PVICYC------IVWL--------LSLFVA--------------------APY---------------------------FFAVSAEDVHMFEPWNQPHIGTMLAVCGRHRPQ------------------------ICLEK--------------TWHR----------------LPFSRRTYT------------------LTVLA---------------------IQYLLPL----------AALAFGY---------SQIGSTIR--------------------------------------------RRVKASTTVDQQ---------------------------------------------RRHI-------MMQRNRKALLLLL------------------------LLVL---------------IYAIAW-FPMN--------------------------------AYNVLNVLDVIE----------------FSQYR----------------------------------YIFCHLVGMT-------SA-------------CM-NPIM--------------YG-------------L-LND------SFRS---------------------------------AFVSILRPFLRPCTKYTTLTGYAATNIYAYSTLGQVINKTLMRIPLNTTPIRSSEPVKV--------------------------------------------------------------------------------------------
>7-npr12_AgR038_656409_670200_ascaris_suum_PRJNA62057
---------------------------------------------------------------NNFYWRHRGAGYMLLLYGL-VC--TFGALA----NL--------------LVLVA---------------------------FLRTPHL----RN----LRN----------------------------------------Y-----------------FI--ANL--------------A-------VSDL------------L-MC--IV-----------------------TA--------------PV-----------TLYL--TL--------------------------------NLF--------------------------------W----P-------------FGN--F-----AC-----------Q--------TLAS------------------------------------------VQAVN--M---------FVS-----------------------------------------------CL-----TLVLIAMD-----R--------------------------------------VLL------------------T-LCPV----------------------------------------KWS---------------------------VRWS----------------------------------VPT--------------------------------------------HAFSFQLAVCGRHRPQ------------------------ICLEK--------------TWHR----------------LPFSRRTYT------------------LTVLA---------------------IQYLLPL----------AALAFGY---------SQIGSTIR--------------------------------------------RRVKASTTVDQQ----------------------------------------RRHIMMQRNRFVYELLVIEVIRKALLLLL------------------------LLVL---------------IYAIAW-FPMN--------------------------------AYNVLNVLDVIE----------------FSQYR----------------------------------YIFCHLVGMT-------SA-------------CM-NPIM--------------YG-------------L-LND------SFRS----------------------------------------------------------------------------------------------------------------------------------------------------------------------------------------
>8-npr12_PgR028_1468397_1482034_parascaris_univalens_PRJNA386823
---------------------------------------------------------------NNFYWRHRGAGYMLLLYGL-VC--TFGALA----NL--------------LVLVA---------------------------FLRTPHL----RN----LRN----------------------------------------Y-----------------FI--ANL--------------A-------VSDL------------L-MC--IV-----------------------TA--------------PV-----------T-----LY--------------------------------LTL--------NLF---------------------W----P-------------FGN--F-----AC-----------Q--------------------------------------------------------------------------------------------------------------------------------TLAVCG-------R-------------------------------------------------------------HRPQ---------------------------------------------------------------------------------------------------------------------------------------------------------------------------------------------------ICLEK--------------TWHR----------------LPFSRRTYT------------------LTVLA-------------------I--QYLLPL----------AALAFGY---------SQIGSTIR-----------------------------------------------------------------------------------------------------RRVK----------------------------------------------------------------------------------------------------------ASTTVDQQRRYI---------------------------------------------------------FCHLVGMT-------SA-------------CM-NPIM--------------YG-------------L-LND------SFRS----------------------------------------------------------------------------------------------------------------------------------------------------------------------------------------
>5-npr12_ACRNAN_scaffold2845_1689_6503_acrobeloides_nanus_PRJEB26554
-------------------------------------MTHNGSPSGNWTEIQCEWFDEVYEIQNNFYWRHKGAGNILILYAL-VC--TFGAVA----NF--------------FVILC---------------------------FLKTSHL----RN----LRN----------------------------------------Y-----------------FI--VNL--------------A-------VSDL------------L-LC--VI-----------------------TA--------------PS-----------T-----LY--------------------------------FTL--------------------------NLF---W----P-------------FGE--L-----AC-----------Q--------VLEL-----------------------------------------------------------CQK------------------------------------------------------SRPQMCLE-----K-------------------------------------------------------------SGDL------------------------------------------------------------------------------------------------------------LPF------------------------------------------------------------------------------------------------------------------------------SRKAYT------------------LTVLA--------------------I-QYILPL----------TALGFAY---------SQIGSTIR--------------------------------------------------------------------------------------------------------------------------------------------------------------------------------------------------------------------------------------------------------------------------------------KRFKHSTTVD-------------------------------------------LQ--------------------------------------------------------------------------------------------------------------------------------------------------------------------------------------------------------------------
>5-npr12_JADLIF010000655.1_1_36937_-_Steinernema_khuongi_genomic
----------------------------------------SSPGRSNWTEINCDFFDEIYEIQENLYWKHIGAGNILIPYGF-VC--TFGAIA----NL--------------FVIVS---------------------------FMKTSHL----RN----LRN----------------------------------------Y-----------------FI--VNL--------------A-------FSDL------------T-LC--VV-----------------------TG--------------PL-----------T-----QY--------------------------------FTL--------------------------NLF---W----P-------------WGN--L-----TC-----------R--------VMAS------------------------------------------VQAVN--M---------FVS-----------------------------------------------CL-----TLVLIAMD-----R--------------------------------------FLL------------------T-LCPV----------------------------------------KWRLAATA----------PIICYL------VVWL--------TSLIVA--------------------APY---------------------------FFAVSSEDVRMFHPWNSSHTDLMLSYCKRKRPQ------------------------MCLEN--------------NWDF----------------LPFSRRTYT------------------LTVLA--------------------I-QYVLPL----------AALGFAY---------SQIGSTIR--------------------------------------------KRIKTSTTVDHQ--------------------------------------------KRHIL--------VQRNRKALLLLL------------------------FLVL---------------IYGIAW-LPIN--------------------------------AYNVLHVLDIIH----------------FSQYR----------------------------------YIFCHLIGMT-------SA-------------CI-NPIM--------------YG-------------L-IND------SFRN---------------------------------AFISLLRPLLAPCTKYIVICGTKKENDYCYPAHSKKRSVSLPRYPTQPAPNKPPVQ-----------------------------------------------------------------------------------------------
>6-npr12_FELT_4850_1412_33066_steinernema_feltiae_PRJNA204661
-------------------------------------MGKNGSPRSNWTEINCDFFDEIHEIQENLYWKHIGAGNILIPYGF-VC--TFGAIA----NL--------------FVIVS---------------------------FMKTSHL----RN----LRN----------------------------------------Y-----------------FI--VNL--------------A-------FSDL------------T-LC--VV-----------------------TG--------------PL-----------T-----QY--------------------------------FTL--------------------------NLF---W----P-------------WGN--L-----TC-----------R--------VLSY------------------------------------------------------------CK-------------------------------------------------------------------R-------------------------------------------------------------KRPQ---------------------------------------------------------------------------------------------------------------------------------------------------------------------------------------------------MCLEN--------------NWHF----------------LPFSRRTYT------------------LTVLA--------------------I-QYILPL----------AALGFAY---------SQIGSTIR--------------------------------------------KRIKTSTTVDHQ--------------------------------------------KRHIL--------VQRNRKALLLLL------------------------FLVL---------------IYGIAW-LPIN--------------------------------AYNVLHVLEIIH----------------FSQYR----------------------------------YIFCHLIGMT-------SA-------------CM-NPIM--------------YG-------------L-IND------SFRN---------------------------------AFISLL-------------------------------------------------------------------------------------------------------------------------------------------------
>2-npr12_scaffold1_5855813_5887128_steinernema_carpocapsae_PRJNA202318
--------------------------------------------------------------------------NILIPYGT-VC--IFGAIA----NL--------------FVIIS---------------------------FMKTSHL----RN----LRN----------------------------------------Y-----------------FI--VNL--------------A-------FSDL------------T-LC--VV-----------------------TG--------------PL-----------T-----QY--------------------------------FTL--------------------------NLF---W----P-------------WGN--L-----TC-----------R--------VLNY------------------------------------------------------------CK-------------------------------------------------------------------R-------------------------------------------------------------KRPQ---------------------------------------------------------------------------------------------------------------------------------------------------------------------------------------------------MCLEN--------------NWHF----------------LPFSRRTYT------------------LTVLA--------------------I-QYILPL----------AALGFAY---------SQIGSTIR--------------------------------------------KRIKTSTTIDHQ--------------------------------------------KRHIL--------VQRNRKALMLLL------------------------FLVL---------------IYGIAW-LPIN--------------------------------AYNVLHVLDIIH----------------FSQYR----------------------------------YIFCHLIGMT-------SA-------------CM-NPIM--------------YG-------------L-IND------SFRN---------------------------------AFISLL-------------------------------------------------------------------------------------------------------------------------------------------------
>2-npr12_Contig34_705351_734278_halicephalobus_mephisto_PRJNA528747
---------------------------------------------------------------NSIYWRHKGAGNIIFLYVF-IC--AFGAIA----NL--------------LVIAS---------------------------FIKTPHL----HN----LRN----------------------------------------Y-----------------FI--VNL--------------A-------FSDL------------M-LC--VV-----------------------TA--------------PV-----------TVYF--TV--------------------------------NLY--------------------------------W----P-------------FGT--L-----AC--------------------QVTA-------------------------------------------SMQP------------WTA------------------------------------------------------RYTVHILE--------------------------------------------ICG------------------K-SKPQ---------------------------------------------------------------------------------------------------------------------------------------------------------------------------------------------------ICLER--------------TWHR----------------LPFSRKTYT------------------LTVLA---------------------IQYILPL----------SALGFAY---------TQIGSTIR--------------------------------------------RRVKHSTTVDQQ---------------------------------------------RKHV-------LAQRNRRAVLLLL------------------------LLVL---------------IYGIAW-LPVN--------------------------------AYNVLNVLDIIE------------------------------------------------------------------------------------------------------------FS--------------------------QS----------------------------------------------------------------------------------------------------------------------------------------------------------------------------------------
>1-npr12_JAMRYC010000001.1_824053_823105_Panagrellus_sp__LJ2284
-------------------------------------------------------------FQNKFYWKHRGAENIIVLYVL-IC--AFGAVA----NL--------------FVIAS---------------------------FLRTPQI----QN----LRN----------------------------------------Y-----------------FI--ANL--------------A-------VSDL------------L-LC--TV-----------------------TA--------------PV-----------T-----VY--------------------------------FTV--------------------------NLF---W----P-------------FGT--L-----AC-----------Q--------VTAS------------------------------------------LQAVN--M---------FVS-----------------------------------------------CL-----TLVLIAMD-----R--------------------------------------FLL------------------T-LCPV----------------------------------------KWRMAARA----------PVACYA------VVWL--------TAVLVA--------------------TPY----------------------------FFAVTAEDVTLEPWNMKYTDKILEICDRSKPQ------------------------ICIER--------------TWHR----------------LPFSRRTYT------------------LTVLG--------------------I-QYLLPL----------CALVFAY---------SQIGSTIR--------------------------------------------RRTKHSTVLDQQ--------------------------------------------RRHLL--------LQRNRRAVLLLL------------------------SLVL---------------IYGICW-LPIQ--------------------------------LYNVLNVLEIID----------------FSQSR----------------------------------YIFCHMIGMC-------SA-------------CL-NPIM--------------YG-------------L-INE------SFRN---------------------------------AFLDML-------------------------------------------------------------------------------------------------------------------------------------------------
>7-npr12_KB455317_59957_86569_panagrellus_redivivus_PRJNA186477
---------------------------------------------------------------NKFYWRHRGAENIIVLYVL-IC--AFGAIA----NL--------------FVIAS---------------------------FLRTPQI----QN----LRN----------------------------------------Y-----------------FI--ANL--------------A-------VSDL------------L-LC--TV-----------------------TA--------------PV-----------TVYF--TV--------------------------------NLF--------------------------------W----P-------------FGT--L-----AC-----------Q--------VTAS------------------------------------------MQAVN--M---------FVS-----------------------------------------------CL-----TLVLIAMD-----R--------------------------------------FLL------------------T-LCPV----------------------------------------KWRMAARA----------PVACYA------VVWL--------TAVLVA--------------------TPY-----------------------FFAVTAEDVTLDPWHLKNTDKINTDKILEICDRSKPQ------------------------ICIER--------------TWHR----------------LPFSRRTYT------------------LTVLG---------------------IQYLLPL----------CALVFAY---------SQIGSTIR--------------------------------------------RRTKHSTVLDQQ---------------------------------------------RRHL-------LLQRNRRAVLLLL------------------------SLVL---------------IYGICW-LPIQ--------------------------------LYNVLNVLEVID------------------------------------------------------------------------------------------------------------FS--------------------------QS----------------------------------------------------------------------------------------------------------------------------------------------------------------------------------------
>9-npr12_JAMRYA010000013.1_5078459_5077517_Panagrolaimus_sp__LJ2400
---------------------------------------------------------------NGFYWRHRGAGNIIFLYIA-IC--AVGAIA----NL--------------FVIAS---------------------------FLRTPHL----QN----LRN----------------------------------------Y-----------------FI--VNL--------------A-------VSDL------------L-LC--LV-----------------------TA--------------PV-----------T-----VY--------------------------------FTV--------------------------NLF---W----P-------------FGN--L-----AC-----------Q--------ATAS------------------------------------------MQAVN--M---------FVS-----------------------------------------------CL-----TLVLIAMD-----R--------------------------------------FLL------------------T-LCPV----------------------------------------KWRLAAKA----------PVFCYL------IVWL--------LAILVA--------------------APY----------------------------FFAVSAEDVQLDPWTARYTPLILELCEKSKPQ------------------------ICLER--------------TWHR----------------LPFSRRTYT------------------LTVLA---------------------IQYILPL----------TSLVFAY---------TQIGSTIR--------------------------------------------RRVKYSTTIDQS---------------------------------------------RKNI-------LAQRNRRAVLLLL------------------------LLVL---------------IYAIAW-LPIN--------------------------------AYNVLNVLDYIE----------------FSQSR----------------------------------YIFCHMIGML-------SA-------------VL-NPFM--------------YG-------------L-VNE------SFRN---------------------------------AFIAML-------------------------------------------------------------------------------------------------------------------------------------------------
>10-npr12_JAMRYA010000027.1_1141803_1142745_Panagrolaimus_sp__LJ2400
---------------------------------------------------------------NGFYWRHRGAGNIIFLYIA-IC--AVGAIA----NL--------------FVIAS---------------------------FLRTPHL----QN----LRN----------------------------------------Y-----------------FI--VNL--------------A-------VSDL------------L-LC--LV-----------------------TA--------------PV-----------T-----VY--------------------------------FTV--------------------------NLF---W----P-------------FGN--L-----AC-----------Q--------ATAS-----------------------------------------M-QAVN--M---------FVS-----------------------------------------------CL-----TLVLIAMD-----R--------------------------------------FLL------------------T-LCPV----------------------------------------KWRLAAKA----------PVFCYL------IVWL--------LAIL--VA------------------APY----------------------------FFAVSAEDVQLDPWTARYTPLILELCEKSKPQ------------------------ICLER--------------TWHR----------------LPFSRRTYT------------------LTVLA--------------------I-QYILPL----------TSLVFAY---------TQIGSTIR--------------------------------------------RRVKYSTTIDQS---------------------------------------------RKNI-------LAQRNRRAVLLLL------------------------LLVL---------------IYAIAW-LPIN--------------------------------AYNVLNVLDYIE----------------FSQSR----------------------------------YIFCHMIGML-------SA-------------VL-NPFM--------------YG-------------L-VNE------SFRN---------------------------------AFIAML-------------------------------------------------------------------------------------------------------------------------------------------------
>8-npr12_JAMRXZ010000013.1_1561330_1560370_Panagrolaimus_sp__LJ2406
----------------------------------------------------------NLYNFNGFYWRHRGAGNIIFLYIA-IC--AVGAIA----NL--------------FVIAS---------------------------FLRTPHL----QN----LRN----------------------------------------Y-----------------FI--VNL--------------A-------VSDL------------L-LC--LV-----------------------TA--------------PV-----------TVYF--TV--------------------------------NLF--------------------------------W----P-------------FGN--L-----AC-----------Q--------ATAS------------------------------------------MQAVN--M---------FVS-----------------------------------------------CL-----TLVLIAMD-----R--------------------------------------FLL------------------T-LCPV----------------------------------------KWRLAAKA----------PVFCYL------IVWF--------LAILVA--------------------APY----------------------------FFAVSAEDVQLDPWTARYTPLILELCEKSKPQ------------------------ICLER--------------TWHR----------------LPFSRRTYT------------------LSVLA---------------------IQYILPL----------TSLVFAY---------TQIGSTIR--------------------------------------------RRVKYSTTIDQS---------------------------------------------RKNI-------LAQRNRRAVLLLL------------------------LLVL---------------IYAIAW-LPIN--------------------------------AYNVLNVLDYIE----------------FSQSR----------------------------------YIFCHMIGML-------SA-------------VL-NPFM--------------YG-------------L-VNE------SFRN---------------------------------AFIAML-------------------------------------------------------------------------------------------------------------------------------------------------
>13-npr12_JAMRXY010000030.1_1440451_1439491_Panagrolaimus_sp__LJ2414
----------------------------------------------------------NLYNFNGFYWRHRGAGNIIFLYIA-IC--AVGAIA----NL--------------FVIAS---------------------------FLRTPHL----QN----LRN----------------------------------------Y-----------------FI--VNL--------------A-------VSDL------------L-LC--LV-----------------------TA--------------PV-----------T-----VY--------------------------------FTV--------------------------NLF---W----P-------------FGN--L-----AC-----------Q--------ATAS------------------------------------------MQAVN--M---------FVS-----------------------------------------------CL-----TLVLIAMD-----R--------------------------------------FLL------------------T-LCPV----------------------------------------KWRLAAKA----------PVFCYL------IVWF--------LAILVA--------------------APY----------------------------FFAVSAEDVQLDPWTARYTPLILELCEKSKPQ------------------------ICLER--------------TWHR----------------LPFSRRTYT------------------LSVLA---------------------IQYILPL----------TSLVFAY---------TQIGSTIR--------------------------------------------RRVKYSTTIDQS---------------------------------------------RKNI-------LAQRNRRAVLLLL------------------------LLVL---------------IYAIAW-LPIN--------------------------------AYNVLNVLDYIE----------------FSQSR----------------------------------YIFCHMIGML-------SA-------------VL-NPFM--------------YG-------------L-VNE------SFRN---------------------------------AFIAML-------------------------------------------------------------------------------------------------------------------------------------------------
>7-npr12_JAMRXZ010000007.1_1648896_1647930_Panagrolaimus_sp__LJ2406
--------------------------------------------------------YQNLHNFNGFYWRHRGAGNIIFLYIA-IC--AVGAIA----NL--------------FVIAS---------------------------FLRTPHL----QN----LRN----------------------------------------Y-----------------FI--VNL--------------A-------VSDL------------L-LC--LV-----------------------TA--------------PV-----------T-----VY--------------------------------FTV--------------------------NLF---W----P-------------FGN--L-----AC-----------Q--------ATAS-----------------------------------------M-QAVN--M---------FVS-----------------------------------------------CL-----TLVLIAMD-----R--------------------------------------FLL------------------T-LCPV----------------------------------------KWRLAAKA----------PVFCYL------IVWF--------LAIL--VA------------------APY----------------------------FFAVSAEDVQLDPWTARYTPLILELCEKSKPQ------------------------ICLER--------------TWHR----------------LPFSRRTYT------------------LSVLA--------------------I-QYILPL----------TSLVFAY---------TQIGSTIR--------------------------------------------RRVKYSTTIDQS---------------------------------------------RKNI-------LAQRNRRAVLLLL------------------------LLVL---------------IYAIAW-LPIN--------------------------------AYNVLNVLDYIE----------------FSQSR----------------------------------YIFCHMIGML-------SA-------------VL-NPFM--------------YG-------------L-VNE------SFRN---------------------------------AFIAML-------------------------------------------------------------------------------------------------------------------------------------------------
>12-npr12_JAMRXY010000022.1_2122723_2121763_Panagrolaimus_sp__LJ2414
----------------------------------------------------------NLHNFNGFYWRHRGAGNIIFLYIA-IC--AVGAIA----NL--------------FVIAS---------------------------FLRTPHL----QN----LRN----------------------------------------Y-----------------FI--VNL--------------A-------VSDL------------L-LC--LV-----------------------TA--------------PV-----------T-----VY--------------------------------FTV--------------------------NLF---W----P-------------FGN--L-----AC-----------Q--------ATAS------------------------------------------MQAVN--M---------FVS-----------------------------------------------CL-----TLVLIAMD-----R--------------------------------------FLL------------------T-LCPV----------------------------------------KWRLAAKA----------PVFCYL------IVWF--------LAILVA--------------------APY----------------------------FFAVSAEDVQLDPWTARYTPLILELCEKSKPQ------------------------ICLER--------------TWHR----------------LPFSRRTYT------------------LSVLA---------------------IQYILPL----------TSLVFAY---------TQIGSTIR--------------------------------------------RRVKYSTTIDQS---------------------------------------------RKNI-------LAQRNRRAVLLLL------------------------LLVL---------------IYAIAW-LPIN--------------------------------AYNVLNVLDYIE----------------FSQSR----------------------------------YIFCHMIGML-------SA-------------VL-NPFM--------------YG-------------L-VNE------SFRN---------------------------------AFIAML-------------------------------------------------------------------------------------------------------------------------------------------------
>9-npr12_scaffold113_179297_183673_micoletzkya_japonica_PRJEB27334
-------------------------------------------------------------------------------------------------------------------------------------------------ISACNRV----RP-----------------------------------------------------------------LI---------------------------CQER-------------------------------------------SS---------------------------S--------------------------------------------------------------------------W----I------------------Y-----IS--------------------KLSY--------------------------------------------------------------------------------------------------------------------TLTVLAIQ--------------------------------------------YLL----------------------------------------------------------------------------------------------------------------------------------------------------------------------------------------------------------------------------------------------------------------------------------------------------------------------------PL----------FALGFAY---------TQIGSTIR-----------------------------------------------------------------------------------------------------KRGK-------------------------------------------------------------------------------------------------------------KSTTVDEGR-------------------------------------------------------YLFCHIVGIS-------SA-------------CI-NPIT--------------YA-------------L-VND------AFRD---------------------------------AASLLLFS-----------------------------------------------------------------------------------------------------------------------------------------------
>6-npr12_CALSFV010000118.1_129753_149505_-_parapristionchus_giblindavisi_genomic
--------------------------------------SFNQSSNIQWTQLECELIDEVIRIQGSAYWHQADGLLFTLLYAF-IC--TFGAIA----NL--------------FVIFV---------------------------FARSSSI----RN----VRN----------------------------------------S-----------------FI--VNL--------------A-------ASDL------------L-LC--TL-----------------------TA--------------PA-----------TLYL--SI--------------------------------NLF--------------------------------W----P-------------LGN--V-----SC-----------K--------IISS------------------------------------------VQALN--T---------FVS-----------------------------------------------SL-----TLAMIAVD-----R--------------------------------------VLL------------------T-ISPM----------------------------------------KWRLAARA----------PIICYL------LLWL--------ISLIVA--------------------LPY---------------------------SLAVHAVPVESFEPWTDPSYVHSMEVCNRGRPL------------------------ICQER------------SQSWES----------------PLVSKLSYT------------------LTVLA--------------------I-QYLMPL----------FALGFAY---------TQIGSTIR--------------------------------------------RRGKTSTTVDEN---------------------------------------------RRMN--------MQQKNRKALVLLV-----------------------ILVA---------------TYALSW-APVN--------------------------------VYNVLASFQIIQ----------------FSQYK----------------------------------YLFCHMIAIS-------SA-------------CI-NPIT--------------YA-------------L-VND------AFRD-------AASLLL--------------------CPKCLITTISYSIISLLSNPFIHHSFPNERDENV---------------------------------------------------------------------------------------------------------------------
>7-npr12_CALQYR010007236.1_101172_99836_Auanema_sp__JU1783
--------------------------------------------------------------NNYYWVRQFDGSPIVFLYGI-VC--TFGALA----NF--------------FVLFA---------------------------FIRTEKL----RN----LRN----------------------------------------------------------FI--VNL--------------A-------ASDL------------L-LC--VV-----------------------TA--------------PV--------TLYT-----SV--------------------------------NLF--------------------------------W----P-------------FGN--I-----SC-----------K--------VLAS------------------------------------------VQAVN--T---------FVS-----------------------------------------------SL-----TLALIALD-----R--------------------------------------VLL------------------T-ICPV-----------------------------------------RRLAATA----------PIVCYC------IVWI--------VSIL--VA------------------LPY---------------------------SLAVKAQQVTHFEPWNDGSTPEMLEACEETFPE------------------------ICIEM------------QDTWDR----------------AYISKMTFT------------------LVVLA--------------------I-QYVLPL----------VALAFAY---------VQIGSTIR--------------------------------------------RRSKFSRTIDST---------------------------------------------RRMN--------NQNRNRALLLLF------------------------LLVL---------------TYAICW-APMN--------------------------------VYNVLNGFEIID----------------YSQYY-----------------------------------LFCHLVGIS-------SA-------------CV-NPIT--------------YA-------------L-VNE------SFRN---------------------------------ALHHMLISFRPFNAATSAIAA----------------------------------------------------------------------------------------------------------------------------------
>6-npr12_JAJAVP010000377.1_21381_16835_Heterorhabditis_indica_genomic
----------------------------------------PNATGEWTEVRCDWFDHVKSMQNNYYWNRQFEGSPIVFLYGI-VC--TFGALA----NL--------------IVLFA---------------------------FIRTSNL----RN----LRN----------------------------------------------------------FI--INL--------------A-------CSDL------------L-LC--VI-----------------------TA--------------PV-----------T-----LY-------SSV----------------------NLF--------------------------------W----P-------------FGN--I-----SC-----------K--------VLAS------------------------------------------VQAIN--T---------FVS-----------------------------------------------SL-----TLALIAMD-----R--------------------------------------VLL------------------T-LCPI-----------------------------------------RRLAATA----------PIICYC------IVWV--------ISVT--VA------------------LPY---------------------------SLAVRSQLVDTFEPWNSKYAPSMLSVCNRSYPE------------------------ICVEI------------QDTWDR----------------AYISKTSFT------------------LIVLA--------------------L-QYLLPL----------FALGYAY---------TQIGCTIR--------------------------------------------RRSKANRAIDRR---------------------------------------------RRLG--------IQNRNRALLLLL------------------------VLVL---------------TYATCW-APMN--------------------------------IYNVLNGFDMIE----------------YSQYY-----------------------------------LFCHLVGIS-------ST-------------CV-NPVT--------------YA-------------L-VNE------SFRN---------------------------------ALHNMFISFRPCHIITTDTS-----------------------------------------------------------------------------------------------------------------------------------
>9-npr12_Scaffold13_482004_487320_heterorhabditis_bacteriophora_PRJNA13977
------------------------------------------------------------------------GSPIVFLYGI-VC--TFGALA----NL--------------VVLFA---------------------------FIRTSNL----RN----LRN---------------------------------RYVTLNQF-----------------FI--INL--------------A-------CSDL------------L-LC--VI-----------------------TA--------------PV-----------T-----LY----SSV-------------------------NLF--------------------------------W----P-------------FGN--I-----SC-----------K--------VLNV-----------------------------------------------------------CNR------------------------------------------------------SYPEICVE-------------------------------------------------------------------IQDT------------------------------------------------------------------------WD----------------------------------RAY------------------------------------------------------------------------------------ISKTS-------------------------------------------------------------FTLVV---------------------------------------------------------------------------------------------------------------------------------------------------------------------------------------------------------------------------------------------LALQ------------------------------------------------------------------------------------------------------------------------------------------------------------------------------------------------------------------------------------------------------------------------------------------------------------------------------------------------------------------------------
>9-npr12_ANCCANDFT_Contig7_614860_632109_ancylostoma_caninum_PRJNA72585
----------------------------------------------------------------------LEGSPIVFLYGI-VC--TFGALA----NL--------------VVLFA---------------------------FIRTSNL----RN----LRN-------------------------------------RYSLLISLSNTYFLISEEMMSFI--VNL--------------A-------CSDL------------L-LC--VV-----------------------TA--------------PV-----------T-----LY----TSA-------------------------NVF--------------------------------W----P-------------FGN--I-----SC-----------K--------VLAV------------------------------------------------------------CG-------------------------------------------------------------------R-------------------------------------------------------------SHPE---------------------------------------------------------------------------------------------------------------------------------------------------------------------------------------------------ICVEM------------QDSWDR----------------AYISKTTFT------------------VTVLA--------------------------------------------------------------------------------------------------------------------------------------------------------------------------------------------------------------------------------------TYAICW-APMN--------------------------------IHNVLNGFEVIS------------------------------------------------------------------------------------------------------------YS------------------------QY------------------------------------------------------------------------------------------------------------------------------------------------------------------------------------------
>4-npr12_JAHQIW010000141.1_319219_310170_Parelaphostrongylus_tenuis_genomic
--------------------------------------------------------------NNYFWVLQLEGSSIVYLYGI-VC--TFGALA----NL--------------VVLFA---------------------------FIRTANL----RN----LRN----------------------------------------------------------FI--VNL--------------A-------CSDL------------L-LC--VV-----------------------TA--------------PV-----------T-----LY----TSA-------------------------NLF--------------------------------W----P-------------FGN--I-----TC-----------K--------VLAS------------------------------------------LQAVN--T---------FVS-----------------------------------------------SL-----TLALIAMD-----R--------------------------------------VLL------------------T-KHPV-----------------------------------------KRLAPTA----------PIICYC------IVWI--------ISIVVA--------------------LPY---------------------------SLTVRSQKFDKAEPWNDVHTPAMLSICGRSFPE------------------------ICMEL------------QNTWER----------------AYISKTTFT------------------IIVLT--------------------I-QYLLPL----------CALAYAY---------VQIGSTIR--------------------------------------------RRSKVSRTIDQA---------------------------------------------RRMS--------MQSRNRALLLLM------------------------ILVL---------------TYAICW-APMN--------------------------------IHNALNSFEVIS----------------YSQYY-----------------------------------LFCHLVGIS-------SA-------------CV-NPIT--------------YA-------------L-VNE------SFRN---------------------------------ALHHMFLSFRPCYVTS---------------------------------------------------------------------------------------------------------------------------------------
>9-npr12_NBR_contig0002262_0_2863_nippostrongylus_brasiliensis_PRJEB511
-------------------------------------------------------------------------SSIVFLYGL-VC--TFGALA----NL--------------VVLFA---------------------------FIRTSNL----RN----LRN---------------------------------------RY-----------------FI--VNL--------------A-------CSDL------------L-LC--VV-----------------------TA--------------PV-----------T-----LY-------TSA----------------------NAF--------------------------------W----P-------------FGD--I-----AC-----------K--------VLAS-----------------------------------------V-QAVN--T---------FVS-----------------------------------------------SL-----TLALIAMD-----R--------------------------------------------------------------------------------------------------------------------------------------------------------------------------------------------------------------------------------------------------------------------------------------------------------------------------------------VLLTK---------------------------------------------------------------------------------------------------------------------------------------------------------------------------------------------------------------------------------------------YPVK------------------------------------------------------------------------------------------------------------------------------------------------------------------------------------------------------------------------------------------------------------------------------------------------------------------------------------------------------------------------------
>8-npr12_nDv.1.0.scaf02099_742_12496_dictyocaulus_viviparus_PRJEB5116
-------------------------------------------------------------------------SSIVFLYGI-VC--TFGALA----NL--------------VVLFA---------------------------FIRTANL----RN----LRNRTXYSHVYCYFKHINFLNLSCSSIFNIEKSETFNKLPTFFS-----------------FI--VNL--------------A-------CSDL------------L-LC--VV-----------------------TA--------------PV-----------T-----LY--------------TSA---------------NLF--------------------------------W----P-------------FGN--I-----SC-----------K--------VLAS--------------------------------------------VQA--V----NT---FVS-----------------------------------------------SL-----TLALIAMD-----R--------------------------------------VLL------------------T-KYPV-----------------------------------------------------------------------KWL-------------------------------------------------------------------------------------------------------------------------------------------------------------------------------------------FLVVK----F-------------------TKRR----------SQLLLIY---------FHMNSIQI------------------------------------------------------------------------------------------------------------------------------------------------------------------------SLSCCS-LWKD---------------------------------ILFLFTYELQN------NVKFH-----ENDLM---------------------------------------LLGVL-------HR-------------RIDHLLL--------------YG-------------MDYID------RCRI--------------------TVFTY--------CKISKIRQSRTLERAHTGN------------------------------------------------------------------------------------------------------------------------------------
>6-npr12_HPBE_scaffold0000609_50633_72251_heligmosomoides_polygyrus_PRJEB1203
-------------------------------------------------------------------------SSIVFLYGI-VC--TFGALA----NL--------------VVLFA---------------------------FIRTSNL----RN----LRN---------------------------------------------------------------R-------------------------------------------------------------------------------------------------------------------------------------------------------------------------------------------------YGF--------LA--------------------VFSP--------------------------------------------------------------------------------------------------------------------TVRQRSSS-------------------------------------------------------------------PPPD----------------------------------------DRSLVNVY----------SFIVNL-----------------------------------------------------------------------------------------------------------------------------------ACSDL-------------------------------------------------------------LLCVV------------------------TAPV----------TLYTSAN--------------------------------------------------------------------------------------------------------------------------------------------------------------------------------------------AFW--PFG--------------------------------------DISCKV-------------------------------------------------------YLFCHLVGIS-------SA-------------CV-NPIT--------------YA-------------L-VNE------SFRN---------------------------------ALHHMFLSFR---------------------------------------------------------------------------------------------------------------------------------------------
>5-npr12_ACAC_scaffold0000572_39250_52227_angiostrongylus_cantonensis_PRJEB493
----------------------------------------------------------------------LEGSSIVFLYGI-VC--TFGALA----NL--------------VVLFA---------------------------FIRTANL----RN----LRN--------------------------------------------------------------RSV--------------E-------SKDV------------FSGC------------------------------------------------------------------------------------------------AYF--------------------------------------------------------------FC--------------------MVAW-----------------------------------------------------------QES-------------------------------------------------------------------R---------------------------------------------------------------------------------------------------------------------------LFIVNL-----------------------------------------------------------------------------------------------------------------------------------ACSDL-------------------------------------------------------------LLCVV------------------------TAPV----------TLYTSAN--------------------------------------------------------------------------------------------------------------------------------------------------------------------------------------------LFW--PFG--------------------------------------------------------------------------------------------------------------------NI------------------------------------------------------------SCKV----------------------------------------------------------------------------------------------------------------------------------------------------------------------------------------
>7-npr12_scaffold14488_10551_23899_haemonchus_contortus_PRJNA205202
-------------------------------------------------------------------------SSIVFLYGI-VC--TFGALA----NL--------------IVLFA---------------------------FIRTSNL----RN----LRN----------------------------------------R-----------------YENGKNF--------------C-------------------------DC------------------------------------------------------------------------------------------------FNA---------------------------------------------------FSSHDF------------------N--------FIEF--------------------------------------------------------------------------------------------------------------------RVSRVGLE--------------------------------------------MFF----------------------------------------------------------------------------------SFIVNL-----------------------------------------------------------------------------------------------------------------------------------ACSDL-------------------------------------------------------------LLCVV------------------------TAPV----------TLYTSAN--------------------------------------------------------------------------------------------------------------------------------------------------------------------------------------------AFW--PFG--------------------------------------------------------------------------------------------------------------------DI------------------------------------------------------------ACKV----------------------------------------------------------------------------------------------------------------------------------------------------------------------------------------
>9-npr12_OESDENDFT_Contig1591_26047_35142_oesophagostomum_dentatum_PRJNA72579
----------------------------------------------------------------------LEGSPIVFLYGI-IC--TFGALA----NL--------------VVLFA---------------------------FIRTSNL----RN----LRN----------------------------------------R-----------------YH-------------------------------------------------VI---------------------------------------PQ---------------------------------------------------------------------------------------------------------FNQ--------FS-----------K--------TLPE-------------------------------------------------L---------PLA------------------------------------------------------AVNKLSIE-----T-------------------------------------------------------------VHSF----------------------------------------------------------SFIVNL-----------------------------------------------------------------------------------------------------------------------------------ACSDL-------------------------------------------------------------LLCVV------------------------TAPV----------TLYTSAN--------------------------------------------------------------------------------------------------------------------------------------------------------------------------------------------LFW--PFG--------------------------------------------------------------------------------------------------------------------NI------------------------------------------------------------ACKV----------------------------------------------------------------------------------------------------------------------------------------------------------------------------------------
>11-npr12_OESDENDFT_Contig756960_0_2541_oesophagostomum_dentatum_PRJNA72579
----------------------------------------------------------------------LEGSPIVFLYGI-IC--TFGALA----NL--------------VVLFA---------------------------FIRTSNL----RN----LRN----------------------------------------R-----------------YF---------------------------------------------LV------------------------------------------------------------------------------------------------------------------------------------------------------KGQ--A------------------Q--------NLSI-------------------------------------------------I------------------------------------------------------------------TLNKLSIE-----------------------------------------------------------------I-LRSF----------------------------------------------------------SFIVNL-----------------------------------------------------------------------------------------------------------------------------------ACSDL-------------------------------------------------------------LLCVV------------------------TAPV----------TLYTSAN--------------------------------------------------------------------------------------------------------------------------------------------------------------------------------------------LFW--PFG--------------------------------------------------------------------------------------------------------------------NI------------------------------------------------------------ACKV----------------------------------------------------------------------------------------------------------------------------------------------------------------------------------------
>11-npr12_ANCDUODFT_Contig6260_5828_10585_ancylostoma_duodenale_PRJNA72581
-------------------------------------------------------------------------SPIVFLYGI-VC--TFGALA----NL--------------VVLFA---------------------------FIRTSNL----RN----LRN---------------------------------------------------------------------------------------RYSL------------------LI---------------------------------------FL-----------S-----RL--------------------------------FSY--------------------------------W-------------------GS--------DV--------------------NVAL--------------------------------------------------------------------------------------------------------------------LWEIISID-----S---------------------------------------------------------------------------------------------------------------------------CIIFSF------IVNL-------------------------------------------------------------------------------------------------------------------------ACSDL-------------------------------------------------------------LLCVV------------------------TAPV----------TLYTSAN--------------------------------------------------------------------------------------------------------------------------------------------------------------------------------------------VFW--PFG--------------------------------------------------------------------------------------------------------------------NI------------------------------------------------------------SCKV----------------------------------------------------------------------------------------------------------------------------------------------------------------------------------------
>4-npr12_Acey_s0230_scaf_312151_332001_ancylostoma_ceylanicum_PRJNA231479
----------------------------------------------------------------------LEGSPIVFLYGI-VC--TFGALA----NL--------------VVLFA---------------------------FIRTSNL----RN----LRN----------------------------------------R-----------------YY---------------------------RSTF-------------------------------------------AL--------------LL-----------G--------------------------------------------------------------------------F----V-------------LQN--------ST-----------Y--------TVPW----------------------------------------------------------------------------------------------------------------------KILSID--------------------------------------------SCT--------------------IFSF----------------------------------------------------------------------IVNL-------------------------------------------------------------------------------------------------------------------------ACSDL-------------------------------------------------------------LLCVV------------------------TAPV----------TLYTSAN--------------------------------------------------------------------------------------------------------------------------------------------------------------------------------------------VFW--PFG--------------------------------------------------------------------------------------------------------------------NI------------------------------------------------------------SCKV----------------------------------------------------------------------------------------------------------------------------------------------------------------------------------------
>4-npr12_CSP32.scaffold00066_97500_105152_caenorhabditis_sulstoni_PRJEB12601
--------------------------------------MQPPNSTGQWTEIHCDWFEEMQSYQNSLYKTTFDGSPVVPLYGL-VC--SFGALA----NF--------------VVLFA---------------------------FARTANL----RN----LRN----------------------------------RRVRPIFDRFLSNKNFFSKSHCKYFI--VNL--------------A-------FSDL------------I-LC--SV-----------------------TA--------------PV-----------T-----LY-------TSL----------------------NLF--------------------------------W----P-------------FGD--W-----SC-----------K--------FVAG-----------------------------------------V-QAVN--T---------FVS-----------------------------------------------SL-----TLAFIALD-----R--------------------------------------VLL------------------T-LCPV----------------------------------------RWRLAATA----------PLLCYL------VVWI--------ISIL--VA------------------TPY----------------------------ALAVSSKLAPFDPWSDKATPKMLSFC--NRQTPE----------------------ICAEM------------QEAWDD----------------ALVSKTTYT------------------FVVLA--------------------I-QYILPL----------AALAFAY---------FQIGSTIQ--------------------------------------------KRSKVSRTVDTT---------------------------------------------RRLH--------MQNRSRRALLLLF-----------------------LLVL---------------TYAVCW-APMN--------------------------------VYHVLNGLEIIN----------------YSQNM----------------------------------YIFCHLVGIS-------ST-------------CV-NPIV--------------YA-------------L-VNE------SFRN---------AL---------QSMIL--------KWRLCYVTTTGTTGTNAYAYSATSKGENVTL------------------------------------------------------------------------------------------------------------------------
>6-npr12_CSP40.scaffold00127_408518_412720_caenorhabditis_tribulationis_PRJEB12608
--------------------------------------MQPPNSTGQWTEIHCDWFEEMQSYQNSLYKINFDGSPIVPLYGL-VC--SFGALA----NF--------------IVLLA---------------------------FARTANL----RN----LRN----------------------------------------S-----------------FI--VNL--------------A-------FSDL------------I-LC--VV-----------------------TA--------------PV-----------T-----LY-------TSL----------------------NLF--------------------------------W----P-------------FGD--W-----SC-----------K--------FLAG-----------------------------------------V-QAVN--T---------FVS-----------------------------------------------SL-----TLAFIAMD-----R--------------------------------------VLL------------------T-LCPV----------------------------------------RWRLAATA----------PLLCYL------SVWI--------ISIM--VA------------------LPY----------------------------ALAVSSKLAPFDPWSDRATPKMLTYC--SRAVPE----------------------ICAEM------------QEAWDN----------------AIVSKTTYT------------------FVVLA--------------------I-QYILPL----------VALAFAY---------FQIGSTIQ--------------------------------------------KRSKVSRTVDTT---------------------------------------------RRMQ--------MQNRNRRALLLLF-----------------------LLVL---------------TYAVCW-APMN--------------------------------VYHVLNGLEIIN----------------YSQNM----------------------------------YIFCHLVGIS-------ST-------------CV-NPIV--------------YA-------------L-VNE------SFRN---------AL---------HSMIL--------QFRPCYVTTTGNAATNVYAYSATSKAENVTLMRDPFSTTARGNERTDNV------------------------------------------------------------------------------------------------------
>4-npr12_Csp5_scaffold_00157_5157_8782_caenorhabditis_sinica_PRJNA194557
--------------------------------------MQPPNSTGQWTEIHCDWFEEMQSYQNSLYKINFDGSPIVPLYGL-VC--SFGALA----NF--------------IVLLA---------------------------FARTANL----RN----LRN----------------------------------------S-----------------FI--VNL--------------A-------FSDL------------I-LC--VV-----------------------TA--------------PV-----------T-----LY-------TSL----------------------NLF--------------------------------W----P-------------FGD--W-----SC-----------K--------FLAG-----------------------------------------V-QAVN--T---------FVS-----------------------------------------------SL-----TLAFIAMD-----R--------------------------------------VLL------------------T-LCPV----------------------------------------RWRLAATA----------PLLCYL------FVWI--------ISIM--VA------------------LPY----------------------------ALAVSSKLAPFDPWSDRATPKMLTYC--NRAVPE----------------------ICAEM------------QEAWDN----------------AIVSKTTYT------------------FVVLA--------------------I-QYILPL----------VALAFAY---------FQIGSTIQ--------------------------------------------KRSKVSRTVDTT---------------------------------------------RRVQ--------MQNRNRRALLLLF-----------------------LLVL---------------TYAVCW-APMN--------------------------------VYHVLNGLEIIN----------------YSQNM----------------------------------YIFCHLVGIS-------ST-------------CV-NPIV--------------YA-------------L-VNE------SFRN---------AL---------HSMIL--------QFRPCYVTTTGTAATNVYAYSATSKAENVTLMRDPFSTTARTNERGDNV------------------------------------------------------------------------------------------------------
>6-npr12_CSP21.scaffold01031_31178_36027_caenorhabditis_parvicauda_PRJEB12595
--------------------------------------------------------------------HNFNGSPIVPLYGL-VC--TFGAIA----NF--------------IVLLA---------------------------FMRNANL----RN----LRN---------------------------------------RL-----------------FI--VNL--------------A-------FSDL------------L-LC--VV-----------------------TA--------------PA-----------T-----LY------------TSL-----------------NLF--------------------------------W----P-------------IGD--M-----AC-----------K--------AMAG---------------------------------T---------QAVN--T---------FVS-----------------------------------------------SL-----TLAFIALD-----R--------------------------------------VLL------------------T-LCPV----------------------------------------KWRLAATA----------PVLCYL------FVWI--------ISIC----VS----------------LPY----------------------------ALTVGSKLPPFGPWNVRGTAKMIAYC--NRAMPE----------------------VCAEM------------QDTWDD---------------------------------------------ALL--------------------------------------SKSTYSF-----------------------------------------------------------------------------------------------------------------------------------------------------------------------IVL---------------TYAICW-APTN--------------------------------IYQVLHSVKFIN----------------YSQTI----------------------------------YLFCHLVGIS-------SA-------------CV-NPIV--------------YA-------------L-VNE------SFRN---------AL---------HQMIL--------TFRPCYTTTGVPNSNAYSYSAATKIDKLTV-------------------------------------------------------------------------------------------------------------------------
>4-npr12_CSP26.scaffold02894_34756_65553_caenorhabditis_zanzibari_PRJEB12596
--------------------------------------MQPPNSTGQWTEIHCDWFEEMQSYQNSLYKINFDGSPIVPLYGL-VC--SFGALA----NF--------------IVLLA---------------------------FARTANL----RN----LRN----------------------------------------S-----------------FI--VNL--------------A-------FSDL------------I-LC--VV-----------------------TA--------------PV--------TLYT-----SL--------------------------------NLF--------------------------------W----P-------------FGD--W-----SC-----------K--------FLAG------------------------------------------VQAVN--T---------FVS-----------------------------------------------SL-----TLAFIAMD-----R--------------------------------------VLL------------------T-LCPV----------------------------------------RWRLAATA----------PLLCYL------FVWI--------ISIMVA--------------------LPY----------------------------ALAVSSKLAPFDPWSDRATPKMLTYCNRAVPE------------------------ICAEM------------QEAWDN----------------AIVSKTTYT------------------FVVLA---------------------IQYILPL----------VALAFAY---------FQIGSTIQ--------------------------------------------KRSKVSRTVDTT---------------------------------------------RRMQ-------MQNRNRRALLLLF------------------------LLVL---------------TYAVCW-APMN--------------------------------VYHVLNGLEIIN----------------YSQNM----------------------------------YIFCHLVGIS-------ST-------------CV-NPIV--------------YA-------------L-VNE------SFRN--------------------------ALHSMILQFRPCYVTTAGTAATNVYAYSATSKAENVTLMRDPFSTTARGNDRGDNV------------------------------------------------------------------------------------------------------
>5-npr12_scaffold_22_208808_212179_caenorhabditis_latens_PRJNA248912
--------------------------------------MQPPNSTGQWTEIHCDWFAEMQSYQNSLYKINFDGSPIVPMYGL-VC--SFGALA----NF--------------IVLLA---------------------------FARTANL----RN----LRN----------------------------------------S-----------------FI--VNL--------------A-------FSDL------------I-LC--VV-----------------------TA--------------PV--------TLYT-----SL--------------------------------NLF--------------------------------W----P-------------FGD--W-----SC-----------K--------FLAG------------------------------------------VQAVN--T---------FVS-----------------------------------------------SL-----TLAFIAMD-----R--------------------------------------VLL------------------T-LCPI----------------------------------------RWRLAATA----------PLLCYV------FVWI--------ISIMVA--------------------LPY----------------------------ALAVSSKLAPFDPWSDRATPKMLTYCNRQVPE------------------------ICAEM------------QEAWDN----------------AIVSKTTYT------------------FVVLA---------------------IQYILPL----------VALAFAY---------FQIGSTIQ--------------------------------------------KRSKVSRTVDTT---------------------------------------------RRMQ-------MQNRNRRALLLLF------------------------LLVL---------------TYAVCW-APMN--------------------------------IYHVLNGLEIIN----------------YSQNM----------------------------------YIFCHLVGIS-------ST-------------CV-NPIV--------------YA-------------L-VNE------SFRN--------------------------ALQSMILQFRPCYVTTTGTAATNVYAYSATSKAENVTLMRDPFSTTTRGNERADNV------------------------------------------------------------------------------------------------------
>0-npr12_CM008512.1-6_7617512_7648146_caenorhabditis_nigoni_PRJNA384657
--------------------------------------MQPPNSTGEWTEIHCDWFEEMQNYQNSLYKINFDGSPIVPMYGL-VC--SFGALA----NF--------------IVLLA---------------------------FARTANL----RN----LRN----------------------------------------S-----------------FI--VNL--------------A-------FSDL------------I-LC--VV-----------------------TA--------------PV-----------T-----LY-------TSL----------------------NLF--------------------------------W----P-------------FGD--W-----SC-----------K--------FLAG------------------------------------------VQAVN--T---------FVS-----------------------------------------------SL-----TLAFIAMD-----R--------------------------------------VLL------------------T-LCPV----------------------------------------RWRLAATA----------PLLCYV------FVWI--------ISIM--VA------------------LPY----------------------------ALAVSSKLAPFDPWSDRATPKMLTYCNREVPE------------------------ICAEM------------QEAWDN----------------AIVSKTTYT------------------FVVLA--------------------I-QYILPL----------VALAFAY---------FQIGSTIQ--------------------------------------------KRSKVSRTVDTT---------------------------------------------RRMQ--------MQNRNRRALLLLF-----------------------LLVL---------------TYAVCW-APMN--------------------------------IYHVLNGLEIIN----------------YSQNM----------------------------------YIFCHLVGIS-------ST-------------CV-NPIV--------------YA-------------L-VNE------SFRN-------ALQSMIL-------------------QFRPCYVTTTGTAATNVYAYSATSKAENVTLMRDPFSTTTRPNERGDNV------------------------------------------------------------------------------------------------------
>5-npr12_Cjap.Contig16439_163824_166922_caenorhabditis_japonica_PRJNA12591
------------------------------------------------------------------------------------------------------------------------------------------------------------------------------------------------------------------------------------------------------------------------------LQ-----------------------------------------------------------------------------------------------------------------------------------------------------------------FC---------------------------------------------------------------------------------------------------------------------------------------------------D-----R-------------------------------------------------------------HVPE---------------------------------------------------------------------------------------------------------------------------------------------------------------------------------------------------ICAEM------------QEAWDN----------------AIVSKTTYT------------------FVVLA---------------------IQYVLPL----------AALAFAY---------FQIGSTIQ--------------------------------------------KRSKVSRTVDTT---------------------------------------------RRMH--------MQNRNRRALLLLF-----------------------LLVL---------------TYAVCW-APMN--------------------------------VYHVLNGLEIIN----------------YSQNM----------------------------------YIFCHLVGIS-------ST-------------CV-NPIV--------------YA-------------L-VNE------SFRN-------ALQSMIL-------------------QFRPCYVTTTGTAATNVYAYSATSKAENVTL------------------------------------------------------------------------------------------------------------------------
>4-npr12_CSP31.scaffold02092_8261_39597_caenorhabditis_uteleia_PRJEB12600
------------------------------------------------------------------------------------------------------------------------------------------------------------MQ----PPN---------------------------------------------------------------------------------------VTGQ-----------------------------------------------------------WT-----------------EI--------------------------------NCD--------------------------------W------------------FEN--------MQ--------------------NYQL-------------------------------------------------T---------YCN-------------------------------------------------------------------R-------------------------------------------------------------KMPE---------------------------------------------------------------------------------------------------------------------------------------------------------------------------------------------------ICAEM------------QEAWDN----------------AIVSKATYT------------------FVVLG-------------IQVSIEIF-QYILPL----------AALAYAY---------FQIGATIQ--------------------------------------------KRSKASRTVDTT---------------------------------------------RRMH--------MQNRNRRALLLLF-----------------------LLVL---------------TYAVCW-APMN--------------------------------VYHVLNGLEIIN----------------YSQNM----------------------------------YIFCHLVGIS-------ST-------------CV-NPIV--------------YA-------------L-VNE------SFRN-------ALQSMIF-------------------SFRPCYVTTTGAAASNVYAYSATSKAENVTL------------------------------------------------------------------------------------------------------------------------
>2-npr12_CSP28.scaffold3340_cov87_1003478_1039310_caenorhabditis_panamensis_PRJEB28259
--------------------------------------MQPPNSTGQWTEIHCDWFADMQNYQNSLYKINFDGSPIVPMYGL-VC--SFGALA----NF--------------IVLLA---------------------------FARTANL----RN----LRNRYISLSLGVEIHDLCS------------------------------------------FI--VNL--------------A-------FSDL------------I-LC--VV-----------------------TA--------------PV-----------T-----LY----TSL-------------------------NLF--------------------------------W----P-------------FGD--W-----SC-----------K--------FLAG------------------------------------------VQAVN--T---------FVS-----------------------------------------------SL-----TLAFIAMD-----R--------------------------------------VLL------------------T-LCPV----------------------------------------RWRLAATA----------PLLCYL------FVWI--------ISILVA--------------------LPY----------------------------ALAVSSKLAPFDPWSDRATPKMLTYCNRQTPE------------------------ICAEM------------QEAWDN----------------AIVSKTTYT------------------FVVLA--------------------I-QYILPL----------VALAFAY---------FQIGSTIQ--------------------------------------------KRSKVSRTVDTT---------------------------------------------RRMH--------MQNRNRRALLLLF-----------------------LLVL---------------TYAVCW-APMN--------------------------------IYHVLNGLEIIN----------------YSQNM----------------------------------YIFCHLVGIS-------ST-------------CV-NPIV--------------YA-------------L-VNE------SFRN-------ALQSMIL-------------------QFRPCYVTTSGTAATNVYAYSATSKAENVTL------------------------------------------------------------------------------------------------------------------------
>3-npr12_CSP29.scaffold73_cov152_845871_882657_caenorhabditis_becei_PRJEB28243
--------------------------------------MQPPNSTGQWTEIHCDWFADMQNYQNSLYKINFDGSPIVPMYGL-VC--SFGALA----NF--------------IVLLA---------------------------FARTANL----RN----LRNRVHLRNSRNFS-----------------------------------------------FI--VNL--------------A-------FSDL------------I-LC--VV-----------------------TA--------------PV--------TLYT-----SL--------------------------------NLF--------------------------------W----P-------------FGD--W-----SC-----------K--------FLAG------------------------------------------VQAVN--T---------FVS-----------------------------------------------SL-----TLAFIAMD-----R--------------------------------------VLL------------------T-LCPV----------------------------------------RWRLAATA----------PLLCYL------FVWI--------ISILVA--------------------LPY----------------------------ALAVSSKLAPFDPWSDRATPKMLSYCSRQTPE------------------------ICAEM------------QEAWDN----------------AIVSKTTYT------------------FVVLA---------------------IQYILPL----------VALAFAY---------FQIGSTIQ--------------------------------------------KRSKVSRTVDTT---------------------------------------------RRMH--------MQNRNRRALLLLF-----------------------LLVL---------------TYAVCW-APMN--------------------------------IYHVLNGLEIIN----------------YSQNM----------------------------------YIFCHLVGIS-------ST-------------CV-NPIV--------------YA-------------L-VNE------SFRN--------------------------ALQSMILQFRPCYVTTTGTAATNVYAYSATSKAENVTLMRDPFSQNNTRGERTDNV------------------------------------------------------------------------------------------------------
>4-npr12_CSP38.scaffold02203_29371_61470_caenorhabditis_quiockensis_PRJEB11354
---------------------------------------------------------------NGLYKINFDGSPIVPLYGL-VC--TFGGLA----NL--------------IVLLA---------------------------FAKTANL----RN----LRN----------------------------------------RFVLAFFVFVDISSEIMSFI--VNL--------------A-------CSDL------------I-LC--VV-----------------------TA--------------PV-----------T-----LY-------TSL----------------------NLF--------------------------------W----P-------------FGS--L-----SC-----------K--------LLAG-----------------------------------------V-QAVN--T---------FVS-----------------------------------------------SL-----TLAFIAVD-----R--------------------------------------VLL------------------T-LCPV----------------------------------------QWRLAATA----------PILCYS------FVWI--------VSIL--IA------------------LPY----------------------------SLAVSSKLAPFDPWSDRSTPKMLAYC--NKKIPE----------------------ICAEM------------EEAWNN----------------AIVSKTTYT------------------FVVLG-----------------IQVN-LFFSQT----------KIACFCF---------RHCKSVVN--------------------------------FIKSISNIISCFNIYIHPKNFSSFQYILPLVALGYAYIQIGSTIQKRSKASRTVDIN------------RRLH--------MQNRNRRALLLLC-----------------------LLVL---------------TYAICW-APVN--------------------------------IYHVLNGLEYIQ----------------YSQHM----------------------------------YIFCHLIGIS-------SA-------------CV-NPIV--------------YA-------------L-VNE------SFRN-------ALHSMII-------------------SFRPCYVTTTGSATTNAFAAYSASKQENNTL------------------------------------------------------------------------------------------------------------------------
>10-npr12_CSP39.scaffold16176_0_3220_caenorhabditis_waitukubuli_PRJEB12602
--------------------------------------MQPPNSTGQWTEIHCDWFADMQSYQNSLYKINFDGSPIVPMYGL-VC--SFGALA----NF--------------IVLLA---------------------------FARTANL----RN----LRNRSQIQSIFS-------------------------------------------------FI--VNL--------------A-------FSDL------------L-LC--VV-----------------------TA--------------PV-----------T-----LY-------TSL----------------------NLF--------------------------------W----P-------------FGD--W-----SC-----------K--------FLAG-----------------------------------------V-QAVN--T---------FVS-----------------------------------------------SL-----TLAFIAMD-----R--------------------------------------VLL------------------T-LCPV----------------------------------------RWRLAATA----------PLLCYL------FVWI--------ISIL--VA------------------LPY----------------------------ALAVSSKLAPFDPWSDRATPKMLSFC--ERQVPE----------------------ICAEM------------QEAWDN----------------AIVSKTTYT------------------FVVLA--------------------I-QYILPL----------VALAFAY---------FQIGSTIQ--------------------------------------------KRSKVSRTVDTT---------------------------------------------RRMH--------MQNRSRRALLLLF-----------------------LLVL---------------TYAVCW-APMN--------------------------------IYHVLNGLEIIN----------------YSQNM----------------------------------YIFCHLVGIS-------ST-------------CV-NPIV--------------YA-------------L-VNE------SFRN---------AL---------QSMIL--------QFRPCYVTTTGTAVTNGYAYSATSKAENVTL------------------------------------------------------------------------------------------------------------------------
>4-npr12_CSP39.scaffold05867_0_7057_caenorhabditis_waitukubuli_PRJEB12602
--------------------------------------MQPPNSTGQWTEIHCDWFADMQSYQNSLYKINFDGSPIVPMYGL-VC--SFGALA----NF--------------IVLLA---------------------------FARTANL----RN----LRN-------------------------------------RYDCHLCQSDCHLCQSDGHLCFI--VNL--------------A-------FSDL------------L-LC--VV-----------------------TA--------------PV-----------T-----LY-------TSL----------------------NLF--------------------------------W----P-------------FGD--W-----SC-----------K--------FLAG------------------------------------------VQAVN--T---------FVS-----------------------------------------------SL-----TLAFIAMD-----R--------------------------------------VLL------------------T-LCPV----------------------------------------RWRLAATA----------PLLCYL------FVWI--------ISIL--VA------------------LPY----------------------------ALAVSSKLAPFDPWSDRATPKMLSFCERQVPE------------------------ICAEM------------QEAWDN----------------AIVSKTTYT------------------FVVLA--------------------I-QYILPL----------VALAFAY---------FQIGSTIQ--------------------------------------------KRSKVSRTVDTT---------------------------------------------RRMH--------MQNRSRRALLLLF-----------------------LLVL---------------TYAVCW-APMN--------------------------------IYHVLNGLEIIN----------------YSQNM----------------------------------YIFCHLVGIS-------ST-------------CV-NPIV--------------YA-------------L-VNE------SFRN-------ALQSMIL-------------------QFRPCYVTTTGTAVTNGYAYSATSKAENVTLMRDAFSTNNTRNEQTDNV------------------------------------------------------------------------------------------------------
