# Supplementary material for: Evolution of neuropeptide Y/RFamide-like receptors in nematodes
Source: Heliyon. 2024 Jul 15;10(14):e34473. doi: 10.1016/j.heliyon.2024.e34473 (PMC11315170; doi:10.1016/j.heliyon.2024.e34473)
Supplement: MMC 3 — Resulting Multiple Sequence Alignment. [file mmc3.zip › Suppl_3_Multiple_sequence_Alignments/npr5.fasta]

>13-npr5_ACRNAN_scaffold126_2328_8463_acrobeloides_nanus_PRJEB26554
----------------------------------------------------------VIFLYYITLFWLGVQLFFALVYSI-LF--VLGIFG----NG--------------SVVIA---------------------------VAQNKRL----RS----ARN----------------------------------------I-----------------FL--LNL--------------I-------LTDL------------L-LC--LT-----------------------GI--------------PV-----------T---------------------------------------SNL---------------------------------------------------FVI--P-----MS--------------------IITY-------------------------------------------------C---------YWR------------------------------------------------------ILAKVQKD-----------------------------------------------------------------MIIQNV----------------------------------------------------------QFCQSL-----------------------------------------------------------------------------------------------------------------------------------TSSQR-------------------------------------------------------------IGAIN----------------------RGLNPF----------SKIFLNI---------WHYFVYFF------------------------------------------LLNMFTIFRKRRVN-----------------------------------------------------------------YILI------------------------AMVL---------------AFICCW-LPLT--------------------------------AVNISKDFKQEP------DFIKT-----QPYFW----------------------------------PLTAHAIAMS-------TV-------------IW-NPLL--------------FF-------------W-LTR-------------------------------------------KQNKTGRSFGGILHTSEIITSLASR------------------------------------------------------------------------------------------------------------------------------
>3-npr5_SRAE_chr1_4146787_4149955_strongyloides_ratti_PRJEB125
--------------------------------------------------------------------YPIIRFLITFTYAA-LM--IIGIFG----NG--------------GVITI---------------------------VLKNKRL----RN----ARN----------------------------------------I-----------------FL--MNL--------------M-------VTDL------------I-LC--CF-----------------------GI--------------PL-----------T---------------------------------------YIY-------------------------------------P-------------MGI--IT----YC-----------------------------------------------------------------------------------YWR------------------------------------------------------ILHKVAKD-----S-----------------------------------------------------------I-IHNV----------------------------------------------------------QFSNSL-----------------------------------------------------------------------------------------------------------------------------------TASQR-------------------------------------------------------------SAAVN---------------------------------------------------------------------------------------------------------------------------------------------------------------------------------RKRRVNYILI------------------------AMVL---------------AFILCW-FPLT--------------------------------LYNITKDFNIAV-----------PHLHSQPYFY----------------------------------GVVFHSIAMS-------TV-------------VL-NPIL--------------F--------------W-LTL------KQRS---------------------------------RFRDLIPASE---------------------------------------------------------------------------------------------------------------------------------------------
>19-npr5_SSTP_contig0000001_1109213_1112264_strongyloides_stercoralis_PRJEB528
--------------------------------------------------------------------YPIIRFLITFTYAA-LM--IIGIFG----NG--------------GVIII---------------------------VLKNKRL----RN----ARN----------------------------------------I-----------------FL--MNL--------------M-------VTDL------------I-LC--CF-----------------------GI--------------PL-----------T---------------------------------------YIY-------------------------------------P-------------MGI--IT----YC-----------------------------------------------------------------------------------YWR------------------------------------------------------ILHKVAKD-----S-----------------------------------------------------------I-IHNV----------------------------------------------------------QFSNSL-----------------------------------------------------------------------------------------------------------------------------------TASQR-------------------------------------------------------------SAAVN---------------------------------------------------------------------------------------------------------------------------------------------------------------------------------RKRRVNYILI------------------------AMVL---------------AFILCW-FPLT--------------------------------VYNITKDFNIAV-----------PHLHSQPYFY----------------------------------GVVFHSIAMS-------TV-------------VL-NPIL--------------F--------------W-LTL------KQRS---------------------------------KFRDLIPASE---------------------------------------------------------------------------------------------------------------------------------------------
>13-npr5_SPAL_contig0000061_46788_77878_strongyloides_papillosus_PRJEB525
--------------------------------------------------------------------YPIIRFLITFTYAV-LM--IIGIFG----NC--------------GVIII---------------------------VLKNKRL----RN----ARN----------------------------------------I-----------------FL--MNL--------------M-------VTDL------------I-LC--CF-----------------------GI--------------PL-----------T--------------------------------------------------------------------------Y----I-------------YAR---------------------E-------------------------------------------------------------------------------------------------------------------------------------------------------------------------------------------------------------------------------------------------------KQPVSIRQ----------ATIITV------LIWI--------LSILVNI-------------------PPI--------------------------------VNSDLKSGEAFTSSFKDNKPLCGV----------------------------FCEET---------------WQD-----------------VSTRHTYG------------------LTALI--------------------F-QFIVPM----------GIITYCY---------WRILHKVA---------------------------------------KDSIIHNVQFSNSLTAS--------------------------------------------QRNAA--------VNRKRRVNYILI------------------------AMVL---------------AFILCW-FPLT--------------------------------VYNITKDFNINV-----------PHLNLQPYFY----------------------------------GFIFHSIAMS-------TV-------------VL-NPIL--------------F--------------W-LTL------KQRS---------------------------------KFRDLMP------------------------------------------------------------------------------------------------------------------------------------------------
>9-npr5_SVE_contig0000001_581329_612119_strongyloides_venezuelensis_PRJEB530
--------------------------------------------------------------------YPIIRFLITFTYAV-LM--IIGVFG----NC--------------GVIII---------------------------VLKNKRL----RN----ARN----------------------------------------I-----------------FL--MNL--------------M-------VTDL------------I-LC--CF-----------------------GI--------------PL-----------T--------------------------------------------------------------------------Y----I-------------YAR---------------------E-------------------------------------------------------------------------------------------------------------------------------------------------------------------------------------------------------------------------------------------------------KQPVSIKQ----------ATIITV------LIWI--------LSILVNI-------------------PPI--------------------------------VNSDLKSGEAFTSSFKDNKPLCGV----------------------------FCEET---------------WQD-----------------VSTRHTYG------------------LTALI---------------------FQFIVPM----------GLITYCY---------WRILHKVA---------------------------------------KDSIIHNVQFSNSLTAS---------------------------------------------QRNA-------AVNRKRRVNYILI------------------------AMVL---------------AFILCW-FPLT--------------------------------VYNITKDFNINV-----------PHLNLQPYFY----------------------------------GFIFHSIAMS-------TV-------------VL-NPIL--------------F--------------W-LTL------KQRS---------------------------------KFRDLMP------------------------------------------------------------------------------------------------------------------------------------------------
>22-npr5_JNEY01000002.1_2259887_2264232_Aphelenchus_avenae_genomic
---------------------------------------------------CLPITQAIQDQGIDDVTLAIVQWLFGMVYGA-LL--VLGLIG----NG--------------GVLLA---------------------------VAQNKRL----RS----ARN----------------------------------------I-----------------FL--LNL--------------I-------LTDL------------L-LC--LT-----------------------GI--------------PV-----------T-----PW--------------------------------YAL--------------------------SKE---W----V-------------FGS--L-----MC-----------R--------LMPL-------------------------------------------SNSC-AV---------FVT------------------------------------------------W-----SLTAIAID-----K--------------------------------------FMH------------------I-IDPT----------------------------------------REQFSVRL----------ATFVTV------LIWM--------ICSL--IN------------------IPY---------------------------------ILSYELVDGSYYVSPNSTPYCGQ----------------------------FCDEI--------------NWRG-----------------ETQRRLYG------------------SAVML--------------------F-QFVVPM----------AIITYCY---------WRILHKVH---------------------------------------KDMIIQNVQFCQSLTSS---------------------------------------------QRID--------AINKKRVNYILI------------------------AMVL---------------AFILCW-LPLT--------------------------------AVNLAKDFQEPD------FMRY------QPYLW----------------------------------PLIAHVIAMS-------TV-------------VW-NPLL--------------FF-------------W-LTR------KQKR---------------------------------SQLGGILHTSE--------------------------------------------------------------------------------------------------------------------------------------------
>6-npr5_JAMRYB010000001.1_6375479_6376837_Panagrellus_sp__LJ2285
-----------------------------------------------------------------------VTVLFTIVYSA-LF--VLGIIG----NG--------------GVLVA---------------------------VAHNKRL----RS----ARN----------------------------------------I-----------------FL--LNL--------------I-------LTDL------------L-LC--LT-----------------------GI--------------PV-----------T-----PW--------------------------------YAL--------------------------NKE---W----V-------------FGA--V-----MC-----------R--------LMPL-------------------------------------------SNSC-AV---------FVT------------------------------------------------W-----SLTAIALD-----K--------------------------------------FIH------------------I-TDPT----------------------------------------REPVSIRR----------AGIVTL------LIWL--------ICSL--IN------------------IPY---------------------------------LLSYELVNGSYYVAANATPFCGE----------------------------FCDET--------------QWDT-----------------ESSRRIYG------------------STVML--------------------L-QFVVPM----------SIITYCY---------WRILDKVH---------------------------------------RDMIIQNAQFCQSLTSS------------------------QRVDAINRK------------KRVN----------------YILI------------------------GMVL---------------AFIGCW-LPLT--------------------------------AVNLVKDFRQEP------AFMRA-----QPYLW----------------------------------PLMAHVIAMS-------TV-------------VW-NPLL--------------FF-------------W-LTR------KQKS---------------------------------KNLGGILHTSE--------------------------------------------------------------------------------------------------------------------------------------------
>16-npr5_KB455424_182867_214373_panagrellus_redivivus_PRJNA186477
-----------------------------------------------------------------------VTVLFTIVYSA-LF--VLGIIG----NG--------------GVLVA---------------------------VAHNKRL----RS----ARN----------------------------------------I-----------------FL--LNL--------------I-------LTDL------------L-LC--LT-----------------------GI--------------PV-----------T-------------------------------------------------------------------------------P----------------------------------------------------------------------------------------------------------------------------------------------------------------------------LD-----K--------------------------------------FIH------------------I-TDPT----------------------------------------REPVSIRR----------AGIVTL------LIWL--------ICSLIN--------------------IPY---------------------------------LLSYELVNGSYYVAPNATPFCGE----------------------------FCDET--------------QWDT-----------------ESSRRIYG------------------STVML--------------------L-QFVVPM----------SIITYCY---------WRILDKVH---------------------------------------RDMIIQNEQFSRSLTSS--------------------------------------------QRVDA--------INRKKRVNYILI------------------------GMVL---------------AFIGCW-LPLT--------------------------------AVNLVKDFRQEP-----------AFMRSQPYFW----------------------------------PLVAHVIAMS-------TV-------------VW-NPLL--------------FF-------------W-LTR------KQKS------------------------------------RSFGGMLHTSEII---------------------------------------------------------------------------------------------------------------------------------------
>14-npr5_ES5_v2_contig3548_1923_7379_panagrolaimus_es5_PRJEB32708
------------------------------------------------------------------------KFGFTLVYTT-LF--VLGIIG----NG--------------GVLVA---------------------------VLHNKRL----RS----ARN----------------------------------------I-----------------FL--LNL--------------I-------LTDL------------L-LC--LT-----------------------GI--------------PV-----------T-----PA----L---------------------------HKE--------------------------------W----V-------------FGS--F-----MC-----------R--------LMPL-------------------------------------------SNSC-AV---------FVT----------------RLINVSIFEFLVGYCIRKIDYCKIIELNYFFSW-----SLTAIAAD-----K--------------------------------------FLH------------------I-TDPT------------------------------------KLPVSLPVSIKR----------ALLITC------LIWI--------ICSVIN--------------------IPY---------------------------------LLSYELVPGSYYVPANSTPFCGL----------------------------YCDET--------------NWQG-----------------ENNRRIYG------------------LSVMI--------------------L-QFIIPM----------AGISYCY---------WKILDKVH---------------------------------------RDMIIQNVQFCQSLTTS---------------------------------------------QRHD---------------------------------------------------------------AINRKKRVNYI--------------------------------LIEVEPEFMRAQ-----------------PYFW----------------------------------PLIAHVIAMS-------TV-------------VW-NPLL--------------FF-------------W-LTR------KQKR---------------------------------SKLGGILHTSE--------------------------------------------------------------------------------------------------------------------------------------------
>17-npr5_JU765_contig9740_8806_39181_propanagrolaimus_ju765_PRJEB32708
--------------------------------------------------------------------WFIVKFGFTIVYTT-LF--VLGIVG----NG--------------GVLVA---------------------------VAHNKRL----RS----ARN----------------------------------------I-----------------FL--LNL--------------I-------VTDL------------L--------------------------------------------------------------------------------------------------------------------------------------------------------------------LC--------------------LTGI--------------------------------------------------------------------------------------------------------------------PVTPVEPD--------------------------------------------FIK--------------------FQPY--------------------------------------------------------------------------------------------------------------------------------------------------------------------------------------------------------------------------------------------------------------------------------------------------------------------------------------------------------------------------------------------------------------------------------------------------------------------------------------------------------------------FW--------------------------------------------------------------------------------------------------------PLVAHVIAMS-------TV-------------IW-NPLL--------------FF-------------W-LTR------KQKR---------------------------------SKL----------------------------------------------------------------------------------------------------------------------------------------------------
>19-npr5_PS1159_contig16357_892_6689_panagrolaimus_ps1159_PRJEB32708
------------------------------------------------------------------------KFGFTLVYTT-LF--VLGIIG----NG--------------GVLVA---------------------------VLHNKRL----RS----ARN----------------------------------------I-----------------FL--LNL--------------I-------LTDL------------L-LC--LT-----------------------GI--------------PV-----------T-----PE------------------------------------------------------------------------P-------------------------------------E------------------------------------------------------------------------------------------------------------------------------------------------------------------------------------FMR--------------------AQPY--------------------------------------------------------------------------------------------------------------------------------------------------------------------------------------------------------------------------------------------------------------------------------------------------------------------------------------------------------------------------------------------------------------------------------------------------------------------------------------------------------------------FW--------------------------------------------------------------------------------------------------------PLIAHVIAMS-------TV-------------VW-NPLL--------------FF-------------W-LTR------KQKR---------------------------------SKLGGILHTSEVITSL---------------------------------------------------------------------------------------------------------------------------------------
>18-npr5_Scaffold_1071_38473_46169_ditylenchus_dipsaci_PRJNA498219
-------------------------------------------------------------------------ILFGLVYGC-LF--ALGLTG----NG--------------SVLWA---------------------------VIQNKRL----RS----ARN----------------------------------------I-----------------FL--LNL--------------I-------LTDL------------L-LC--LT-----------------------GV--------------PV-----------T-----PP--------------------------------------------------------------------------------------FSV---------------------R--------LAGF------------------------------------------------------------------------------------------------------------------------------------------------------------------------ITV----------------------------------------------------------------------------------------------LIWL-------------------------------------------------------------------------------------------------------------------------ICS---------------------------------------------------------------LVNIP----Y-------------------LVSF-----------TLIFIY---------EQEPGFMR------------------------------------------------------------------------------------------------------------------------------------------------------------------------TQPYLW--PLM------------------------------------------------------------------------------------------------------AHVIAMS-------TV-------------IW-NPLL--------------FF-------------W-LTR------KQKR---------------------------------SNLGGILTTSEIMTSLASR------------------------------------------------------------------------------------------------------------------------------------
>14-npr5_PSAMB.scaffold168size69872_49489_69880_plectus_sambesii_PRJNA390260
-------------------------------------------------------------------------AVIGFVYST-LF--ILGILG----NG--------------GVVTA---------------------------VARNKRL----QS----ARN----------------------------------------I-----------------FL--YGL---------MTMVCADCRLNLMITDL------------L-LC--LT-----------------------AI--------------PV-----------T-----PC--------------------------------KT---------------------------------W----Q-------------FGA--L-----MC-----------R--------LVPL------------------------------------------SNSCS--V---------FVT-----------------------------------------------SW-----SLTVISLD-----K--------------------------------------FIH------------------I-LDST--------------------------------KEAIRLREAEAIRLRE----------AGLITA------AIWI--------ICSVIN--------------------IPY---------------------------------LLSYELVDGSYYVATNTTPFCGQ----------------------------FCDEL--------------NWET-----------------DNHRRGYG------------------TTVML---------------------LQFVVPM----------AIITYCY---------SRILAKVR---------------------------------------RDMIVHNAQFCASLSSS---------------------------------------------QRLE-------AMQRKRRVNYILI------------------------GMVA---------------TFIAAW-FPLT--------------------------------LVNILKDF--------------------------------------------------------------------------------------------------------------------------------------------------------------------------------------------------------------------------------------------------------------------------------------------------------------------------------------
>15-npr5_MONTI_11596_0_26827_steinernema_monticolum_PRJNA205067
--------------------------------------------------------------------VVIVQVIFSLVYGM-IF--LIGLFG----NG--------------SIIYV---------------------------VAQNKRL----RS----ARN----------------------------------------I-----------------FL--CNL--------------I-------VTDL------------L-LC--LT-----------------------GI--------------PV-----------TPTATLIT--------------------------------ILI--------------------------------W-----------------------T-----MC-----------S--------LINI-------------------------------------------------------------------------------------------------------------PY-----LLSYELID------------------------------------------GSYYV--------------------NDKA----------------------------------------------------------APFCGH-----------------------------------------------------------------------------------------------------------------------------------FCDEI--------------HWRS-----------------EGDRRLYG------------------TTVML--------------------L-QFVVPM----------AIITYCY---------SRILNKVK---------------------------------------RDMIIQNSQFSMSLSTS------------------------QRIDAINRR------------KRVN----------------YILI------------------------AMVG---------------TFIGCW-LPLT--------------------------------VVNLAKDFKMEPQFMRDQPYLWPLIAHAIAMST------------------------------PYLWPLIAHAIAMS-------TV-------------VW-NPLL--------------FF-------------W-LAR------KQKK---------------------------------LKLTNILNTSDIMTSL---------------------------------------------------------------------------------------------------------------------------------------
>18-npr5_FELT_4467_70251_73544_steinernema_feltiae_PRJNA204661
--------------------------------------------------------------------WTTVRVVLSFVYGL-IF--LIGLCG----NG--------------GVLLA---------------------------VAQNKRL----RS----ARN----------------------------------------I-----------------LL--CNL--------------I-------LTDL------------L-LC--LT-----------------------GI--------------PV-----------T-----PA------------VTLRTAALIT----------FTV--------------------------------W----S-------------MSA--------LV--------------------NIPL--------------------------------------------------------------------------------------------------------------------LRSYELVD---GSH--------------------------------------YVS------------------SDATPF------------------------------------------------------------------------------------------------------------CGH------------------------------------------------------------------------------------FCDEL--------------GWPS-----------------ESHRQIYG------------------CAVMF-------------------L--QFCVPM----------TVISFCY---------AKILKKVA---------------------------------------RDMIIQNSEFSQSLSTA----------------QRIDA--------VNRK------------KRVN----------------YILI------------------------AMVA---------------TFIGCW-CPLT--------------------------------AVNLLKDFDIMR----------------RNPYI---------------------------------VPLLAHMLAMS-------SV-------------VL-NPIL--------------FF-------------W-LAR------KQKR---------------------------------LKLTNILNTSDIVTSL---------------------------------------------------------------------------------------------------------------------------------------
>15-npr5_GLAS_7087_6328_10216_steinernema_glaseri_PRJNA204943
-------------------------------------------------------------------------AIFGLVYGS-MF--LIGLCG----NG--------------GIIVA---------------------------VIQNKRL----RS----ARN----------------------------------------I-----------------FL--CNL--------------I-------ATDM------------I-LC--VT-----------------------GI--------------PV-----------T-----PI-------------------------------------------------------------------Y----A-------------LSKDAA-----VT--------------------LRMA-------------------------------------------VFIT-VV---------IWT------------------------------------------------------MCSLVNIP--------------------------------------------YLL--------------------SYEL-------------------------------------IDGSYYVSAKQ----------KPFCGH-----------------------------------------------------------------------------------------------------------------------------------FCDEI--------------HWIS-----------------DTHRRLYG------------------SAVML------------------------LQDF--------------------------RVEPDFMR------------------------------------------------------------------------------------------------------------------------------------------------------------------------RQPYLW--------------------------------------------------------------------------------------------------------PLIAHSIAMS-------TV-------------IW-NPLL--------------FF-------------W-LAR-------------------------------------------KQKAQLKLTNILNTSEIVTSL----------------------------------------------------------------------------------------------------------------------------------
>24-npr5_JADLIF010002824.1_1_3419_-_Steinernema_khuongi_genomic
-----ITNSLRKPSLNLTVSSFFEPFVASPDDSTGSIEQVVSCAQNVSGLVFQRTHHEAFLFFSSSWVWPLVQAIFGLVYGS-MF--LIGLCG----NG--------------GIIVA---------------------------VIQNKRL----RS----ARN----------------------------------------I-----------------FL--CNL--------------I-------ATDM------------I-LC--VT-----------------------GI--------------PV-----------T-----PI--------------------------------YAL--------------------------SKD---W----R-------------FGA--V-----MC-----------R--------LVAL-------------------------------------------SNSC-SV---------FVT-----------------------------------------------SW-----SLTAIAVD-----K--------------------------------------FVH------------------I-TNPT----------------------------------------KAAVTLRM----------AVFITV------VIWT--------MCSL--VN------------------IPY---------------------------------LLSYELIDGSYYVSAKQKPFCGH----------------------------FCDEI--------------HWIS-----------------DTHRRLYG------------------SAVML--------------------L-QFVVPM----------ALITYCY---------SRILNKVA---------------------------------------KDMIIHNMQFSQAVNRK---------------------------------------------KRVN----------------YILI------------------------AMVG---------------TFIGCW-FPLT--------------------------------AVNLAKDFRVEP------DFMRR-----QPYLW----------------------------------PLIAHSIAMS-------TV-------------IW-NPLL--------------FF-------------W-LAR-------------------------------------------KQKVRADVVDKTRERFQFLTTLHTQSRPCIWNPFPFCDRNV--------------------------------------------------------------------------------------------------------------
>5-npr5_scaffold10_2027749_2059297_steinernema_carpocapsae_PRJNA202318
--------------------------------------------------------------------WVSVQMVIGMVYGL-TF--VVGLFG----NG--------------GVLLA---------------------------VVQNQRL----RS----ARN----------------------------------------I-----------------FL--CNL--------------I-------ITDL------------L-LC--LT-----------------------GI--------------PV-----------T-----PW--------------------------------YAL--------------------------SKD---W----R-------------FGA--L-----MC-----------R--------LMPL-------------------------------------------SNSC-SV---------FVT-----------RVLFLISVNLQQNQNIILIVVLLTSELVYFKNSDIFSW-----SLTAIAVD-----K--------------------------------------FVH------------------I-TDPT------------------------------------KAAVSAAVSLRL----------ATLITL------AIWT--------MCSLIN--------------------IPY----------------------------------LMSYELIDGSYYVDDKTAPCHLRRDPLDLGHPPAALR-------------LCGNA-----------------------------------TAVRRAHG------------------HHHLL----------------------LRVHPEQGPQGHDHPECALAESF------------------------------------------------------------HGSTHPRDQPQET---------------------------------------------RQLH--------PHINGGHVHRLL------------------------VSFD---------------HHQPGEGLPHG--------------------------------ARVHPTALSLAP-----------------------------------------------------HRARDSHVHGLP-------HG-------------ARVHPTA-------------------------------LSL-------------------------------------------APHRARDSHVHGGLEPTALLLARPEAAESSPHQHPFQRH----------------------------------------------------------------------------------------------------------------
>12-npr5_SIJG01000018.1_1002549_1023631_-_Heterodera_schachtii_genomic
------------------CFSDGIRLLTLSNRSLPTGAAPVIISFSDESECIEVAEAIRAQGIDDLASWPSVQSGFAIVYGC-LF--LLGLLG----NG--------------SVLLA---------------------------FAQNKRL----RS----ARN----------------------------------------L-----------------FL--LNL--------------I-------LTDI------------L-LC--LT-----------------------AV--------------PV-----------T-----PW--------------------------------YAL--------------------------TKD---W----S-------------FGS--L-----MC-----------R--------LVPL-------------------------------------------SNSC-AV---------FVT-----------------------------------------------SW-----SLTAIAVD-----K--------------------------------------FMH------------------IIDLTR----------------------------------------QPFFSLRT----------AGFVTF------VIWT--------LSSL--LN------------------IPY---------------------------------LLSYSLVNGDYYVPKNSTPFCGQ----------------------------FCDEL--------------NWSG-----------------DTQRRLYG------------------TGVML--------------------F-QFVVPM----------AIITYCY---------WRILRKVH---------------------------------------KDMIVQNVQFSKSLSNS------------------------QRTDALNRK------------KRVN----------------YILI------------------------GMVI---------------AFIGCN-TPIT--------------------------------AVNLAKDFKQEP------NWLKK-----QPYLW----------------------------------PLVAHVIAMS-------TI-------------VF-NPFL--------------FF-------------W-LTA------KDKE--------------------------------GGVQNVIRGDGKGKGSEGKGCLCLHRVEESLHLFQHQIRCPSF-------------------------------------------------------------------------------------------------------------
>18-npr5_JAEHOM010002324.1_1_7195_-_Hoplolaimus_columbus_genomic
---IQSSTAQSSSVCSSCSPSDTGGRVTSSSHGANCVHISDAIIAQGIDDLTRSEFWTFLFLVKNFFSYPLVRMAIGIAYAL-LF--FFGLFS----NG--------------SVLLA---------------------------FGRNKRL----RS----ARN----------------------------------------F-----------------FL--LNL--------------I-------LTDV------------L-LC--LT-----------------------AI--------------PI-----------T-----PW--------------------------------YAM--------------------------TKN---W----T-------------FGP--V-----MC-----------R--------FVPL-------------------------------------------CNSC-AV---------FVT-----------------------------------------------SW-----SLTVIAFD-----K--------------------------------------HVH------------------IVVDPT----------------------------------------RRQFSRRL----------IGGVTF------LIWL--------MSLVVN--------------------IPY----------------------------------LMSFELVDGFYILSQIVPFCGN----------------------------FCDEF--------------NWAS-----------------ETQRRFYG------------------LIVLL--------------------F-QFALPM----------SVITFCH---------LRILRKVQ---------------------------------------RDMIVQNAQFRKTLSST------------------------QRMDAMSRK------------RRIN----------------YTLT------------------------GMVV---------------AFIGCN-IPLT--------------------------------AVNLAKDFGREP------EFLLR-----QPYLY----------------------------------PLIAHLVAMS-------IV-------------CW-NPLL--------------FF-------------W-LSA------KDKH-------TGR------------------------------------------------------------------------------------------------------------------------------------------------------------------------------
>21-npr5_JAKKIK010000377.1_17931_33185_-_Heterodera_carotae_genomic
--------------------SFASQKEIERISKGNNQSELINVVTDWATECVDLSEVIAAHGVDDLSSYPLIKFVIIVAYAV-LF--SFGLFS----NG--------------SVLMA---------------------------LGRANRI----RS----TRN----------------------------------------F-----------------FL--LNL--------------I-------LTDV------------L-LC--FT-----------------------AI--------------PI-----------T-----PW--------------------------------YAM--------------------------EKN---W----V-------------FGP--F-----LC-----------R--------FVPL-------------------------------------------CNSC-AV---------FVT-----------------------------------------------SW-----SLTAIAFD-----K--------------------------------------HMH------------------IVVDPT----------------------------------------RRRFSRRF----------IGLVTL------AIWL--------MSLL--VN------------------VPY--------------------------------LLSFDLIEGVYVASHDTITSFCGT----------------------------FCDEF--------------NWQN-----------------ESSRQFYG------------------AIVLL--------------------F-QFVVPL----------AVITFCH---------LRILRKVQ---------------------------------------KDMIVQNVQFRMTLTNL------------------------QRMDAMNRK------------RRVN----------------YTLL------------------------GMVV---------------AFIGCN-APLT--------------------------------AVNLAKDFGLEP------EFLLR-----QPYLC----------------------------------PLVAHFVAMS-------IV-------------CW-NPIL--------------FV-------------W-MGA------RDKR-------LAQWEVID------------------DNPDIYNPEASKCGLKIFFVLPTSGSNPNCAVNFF--------------------------------------------------------------------------------------------------------------------
>18-npr5_JAEVLN010000022.1_382328_381802_-_Globodera_rostochiensis_genomic
-------------------------------------------------------------------------------------------------------------------------------------------------------------------------------------------------------------------------------FV-------------------------------------------V----------------------------------------------PL-----------T-----VI-------------------------------------------------------------------------------------------T-----FC-----------------------------------------------------------------------------------HLR------------------------------------------------------ILRKVQKD-----------------------------------------------------------------MIVQNV----------------------------------------QFRRTLTN----------SQRMDA-----------------------------------------------------------------------------------------------------------------------------------INKRR-------------------------------------------------------------VNYTL---------------------------L---------------------------------------------------------------------------------------------------------------------------------------------------------------------------------------GMVV---------------AFIGCN-APLT--------------------------------AVNLAKDFWEPE------------FLLRQPYLC----------------------------------PLVAHLVAMS-------TV-------------CW-NPIL--------------FA-------------W-LGA------KDK-----------------------------------------------------------------------------------------------------------------------------------------------------------------------------------------
>13-npr5_SIJG01000064.1_225501_246053_-_Heterodera_schachtii_genomic
--------------------LITAPPLSLACTATASALNRAVTSSDTNGECVHLSEVIAAHGIDDWTSYPLIKIAIIFAYAL-LF--LFGLFS----NG--------------SVLMA---------------------------FGRTNRI----RS----TRN----------------------------------------F-----------------FL--LNL--------------I-------LTDF------------L-LC--FT-----------------------AI--------------PI-----------T-----PW--------------------------------YAM--------------------------EKN---W----V-------------FGP--F-----LC-----------R--------FVPL-------------------------------------------CNSC-AV---------FVT-----------------------------------------------SW-----SLAAIAFD-----K--------------------------------------HMH------------------IVVNPT----------------------------------------RRRFSRRF----------IAFATL------AIWL--------MSLL--VN------------------IPY---------------------------------LLSFDLVHGIFFLQDTVTSFCGT----------------------------FCDEF--------------NWAS-----------------ESRRQLYG------------------AFVLL--------------------F-QFVVPL----------SVITFCH---------LRILRKVQ---------------------------------------KDMIVQNVQFRKTLTNL------------------------QRMDAINRK------------RRVN----------------CTLL------------------------GMVV---------------AFVGCN-APLT--------------------------------AVNLAKDFGMEP------QFLFS-----QPYLC----------------------------------PLVAHLVAMS-------AV-------------CW-NPIL--------------FA-------------W-LGARGKRGRKARG----------------------------------INGTKDGGGGGGGGLRGLKPPPPPPETQKSKKFSVNFF----------------------------------------------------------------------------------------------------------------
>14-npr5_JAIXHY010000002.1_1902475_1901987_Globodera_pallida_genomic
-------------------------------------------------------------------------------------------------RL---------------------------------------------------------RS----ARN----------------------------------------L-----------------FL--LNL--------------I-------LTDI------------L-LC--LT-----------------------AV--------------PV-----------T-----PY--------------------------------ALT---------------------------KD---W----S-------------FGS--L-----MC-----------R--------VVPL-------------------------------------------SNSC-AV---------FVT------------------------------------------------W-----SLTAIAVD-----K--------------------------------------FMH--------------------IIDL----------------------------------------TEQFSLRT----------AGFVTF------IIWT-------------------------------------------------------------------------------------------------------------------------------------------------------------------------------------------LSSLL------------------------NIPY-----------LLSYEL-----------------------------------------------------------------------------------------------------------------------------------------------------------------------------------------------------------------------------------------------------------------------------------------------------------------------------------------------------------------------------VNG--------------------------------------------------------------------------------------------------------------------------------------------------------------------------------------------------
>20-npr5_MhA1_Contig1355_0_3345_meloidogyne_hapla_PRJNA29083
------------------------------------------------------------------------------AYGC-LF--LLGLLG----NG--------------SVLLAFAQNKRK--------------------TFFFKKLIFSLRS----TRN----------------------------------------L-----------------FL--LNL--------------I-------LTDI------------L-LC--LT-----------------------AV--------------PV-----------T-----PW--------------------------------YAL--------------------------TKD---W----A-------------FGP--L-----MC-----------R--------LVPL-------------------------------------------SNSC-AV---------FVT-----------------------------------------------SW-----SLCAIALD-----K--------------------------------------FLH------------------I-IDPT----------------------------------------------------------TITF--------VIWI-------------------------------------------------------------------------------------------------------------------------------------------------------------------------------------------LSTLL------------------------NIPY-----------LLSYKL-----------------------------------------------------------------------------------------------------------------------------------------------------------------------------------------VNPFLW--------------------------------------------------------------------------------------------------------PLVAHVIAMS-------AV-------------IW-NPFL--------------FF-------------W-LTA-------------------------------------------KDNQKGANLSGIATAT---------------------------------------------------------------------------------------------------------------------------------------
>16-npr5_FXSY01002496.1_0_10303_meloidogyne_incognita_PRJEB8714
------------------------------------------------------------------------------AYGC-LF--LLGLLG----NG--------------SVLLAFAQNKRYKLILKINI------------FIYFFSL----RS----TRN----------------------------------------L-----------------FL--LNL--------------I-------LTDI------------L-LC--LT-----------------------AV--------------PV-----------T-----PW--------------------------------YAL--------TKD---------------------W----A-------------FGP--L-----MC-----------R--------LVPL---------------------------------S---------NSCA--V---------FVT-----------------------------------------------SW-----SLCAIALD-----K--------------------------------------FLH------------------I-IDPT---------------------------------------------------------------------------------------------------------------------------------------------------------------------------------------------------------------------------------------------------------------------------------------------------------------------------------------------------------------------------------------------------------------------------------------------------------------------------------------------------------------------------------------------------------------------------------------------------------------------------------------------------------------------------------------------------------------------------------------------------------------------------------------------------------------------------------------------------------------------------------------------------------
>18-npr5_scaffold3783_cov222_21550_26014_meloidogyne_javanica_PRJNA340324
------------------------------------------------------------------------------AYGC-LF--LLGLLG----NG--------------SVLLAFAQNKRYKLILKINI------------FIYFFSL----RS----TRN----------------------------------------L-----------------FL--LNL--------------I-------LTDI------------L-LC--LT-----------------------AV--------------PV-----------T-----PW--------------------------------YAL---TKD--------------------------W----A-------------FGP--L-----MC-----------R--------LVPL-------------------------------------------SNSC-AV---------FVT-----------------------------------------------SW-----SLCAIALD-----K--------------------------------------FLH------------------I-IDPT---------------------------------------------------------------------------------------------------------------------------------------------------------------------------------------------------------------------------------------------------------------------------------------------------------------------------------------------------------------------------------------------------------------------------------------------------------------------------------------------------------------------------------------------------------------------------------------------------------------------------------------------------------------------------------------------------------------------------------------------------------------------------------------------------------------------------------------------------------------------------------------------------------
>17-npr5_scaffold2034_cov189_1919_5549_meloidogyne_javanica_PRJNA340324
-------------------------------------------------------------------------------------------------------------------------------------------------------------------------------------------------------------------------------------------------------------------------------------------------------------------------------------------------------------------------------------------------------------------W----A-------------FGP--L-----MC-----------R--------LVPL-------------------------------------------SNSC-AV---------FVT-----------------------------------------------SW-----SLCAIALD-----K--------------------------------------FLH------------------I-IDPT----------------------------------------------------------TITF--------VIWI-------------------------------------------------------------------------------------------------------------------------------------------------------------------------------------------ISTLL------------------------NIPY-----------LLSYKL-----------------------------------------------------------------------------------------------------------------------------------------------------------------------------------------VNPFLW--------------------------------------------------------------------------------------------------------PLIAHVIAMS-------AV-------------IW-NPFL--------------FF-------------W-LTA------KDKQ---------------------------------KGANLSGIATATS------------------------------------------------------------------------------------------------------------------------------------------
>11-npr5_ASIM_scaffold0000489_17848_27229_anisakis_simplex_PRJEB496
--------------------------------------------------------------------WTSVQVAFSLVYGA-LM--VIGLVG----NG--------------GVLFA---------------------------VSKNKRL----RS----ARN----------------------------------------I-----------------FL--LNL--------------I-------LTDI------------L-LC--VT-----------------------AI--------------PV-----------T-----PW--------------------------------YAL--------------------------AKD---W----Q-------------FGA--L-----MC-----------R--------LMPL-------------------------------------------SNSC-SV---------FVT---------------RFVYFSRFFSSIPSLSSQPIMMLIVFAYNSTKYW-----SLTAIALD-----K--------------------------------------FVH------------------I-INPT----------------------------------------RAPVRIRQ----------AALITL------FIWL--------ICSL--IN------------------IPY---------------------------------LMSYDLVDGAYYVPENATPFCGH----------------------------FCDEL--------------NWQG-----------------ETPRRLYG------------------STVML--------------------L-QFVVPL----------AIITYCY---------SRILEKVA---------------------------------------KDMIVQNAQFSGSLSTA-------------------------QRIEATQR----------KKRVSK--------KKTTNFVNYILI------------------------GMVV---------------AFIGCW-LPLT--------------------------------AVNLVKDFRKEP------EFLER-----QPFLW----------------------------------PLVAHVIAMS-------TV-------------IW-NPLL--------------FF-------------WLTRK------RKRP---------------------------------LWGRIIASSDVL-------------------------------------------------------------------------------------------------------------------------------------------
>16-npr5_PgR036_1104226_1126871_parascaris_univalens_PRJNA386823
--------------------------------------ISTKTVVVLIRLILSVMSSLQFMRIVKYCSWTSVQVAFSLVYGA-LM--VVGLVG----NG--------------GVLFA---------------------------VSKNKRL----RS----ARN----------------------------------------I-----------------FL--LNL--------------I-------LTDI------------L-LC--VT-----------------------AI--------------PV-----------T-----PW--------------------------------YAL---TKN--------------------------W----L-------------FGA--L-----MC-----------R--------LMPL-------------------------------------------SNSC-SV---------FVT------------------------------RLVDSSVSSSSSFEKLSSW-----SLTAIALD-----K--------------------------------------FVH------------------I-IDPT----------------------------------------RAP---------------AALITL------FIWL--------VCSL--IN------------------IPY---------------------------------LMSYDLVDGAYYVPENATPFC--GH--------------------------FCDEL--------------NWQG-----------------ETPRQLYG------------------STVML--------------------L-QFVVPL----------AIITYCY---------SRILKKVA---------------------------------------KDMIIQNAQFSESLSTA----------------QRVEATQRKKRVSIIYH--------------CK--------YNTYYVVNYILI------------------------GMVV---------------AFIGCW-LPLT--------------------------------AVNLVKDF--------------------------------------------------------------------------------------------------------------------------------------------------------------------------------------------------------------------------------------------------------------------------------------------------------------------------------------
>16-npr5_contig457_0_27526_setaria_digitata_PRJNA479729
-------------------------------------------------------------------------VLFSVVYGL-LM--LIGITG----NG--------------GVLIA---------------------------FTKNRRL----RS----ARN----------------------------------------V-----------------FL--LNL--------------I-------ITDL------------L-LC--VT-----------------------AI--------------PV-----------T-----PW--------------------------------YAL---TKN--------------------------W----T-------------FGS--L-----MC-----------R--------LMPL-------------------------------------------SNSC-SV---------FVT------------------------RDLSADYLKIIDLNLLQKLINNFSW-----SLTAIAID-----K--------------------------------------FVH------------------I-MDPT----------------------------------------RAPVSISQ----------AGLVTT------FIWV-------------------------------------------------------------------------------------------------------------------------------------------------------------------------------------------ASTLI------------------------NIPY-----------LMSYEL-----------------------------------------------------------------------------------------------------------------------------------------------------------------------------------------VDGAYY-------------------------------------VANNTTPFCGLF---------------------------------------------------------------------------------------C--DEIN-----------------------------W-NGE------TPRR---------------------------------IYGSAVVLLQ---------------------------------------------------------------------------------------------------------------------------------------------
>11-npr5_BPAG_scaffold0000488_0_13468_brugia_pahangi_PRJEB497
--------------------------------------------------------------------------LFSFLYGL-LM--LIGITG----NG--------------SVLIA---------------------------FTKNRRL----RS----ARN----------------------------------------I-----------------FL--LNL--------------I-------ITDL------------L-LC--VT-----------------------AI--------------PV-----------T-----PW--------------------------------YAL---TKN--------------------------W----T-------------FGA--L-----MC-----------R--------LMPL-------------------------------------------SNSC-SV---------FVT-------RVNIQKRKPYRQKFDILANNFFNNIIILKFKLIFFFFQNFSW-----SLTAIAID-----K--------------------------------------FVH------------------I-MGPI----------------------------------------RAPVSISQ----------AGLVTA------FIWV--------VSTM--IN------------------IPY---------------------------------LMSYELVDGAYYVPNNTAPFC--GL--------------------------FCDEI--------------NWNG-----------------EMPRRLYG------------------SSVVL--------------------L-QFVIPL----------TIITYCY---------ARILAKVA---------------------------------------SDMIIQNVQFSKSLSIA----------------QREEATNRRKRVSMKKF------------RSIL--------LFFFFLVNDYLVNYILI-------------------GMVI---------------AFIGCW-LPLT--------------------------------VVNMLKDFKLEP------LFLLE-----QPFFW----------------------------------PLLAHMIAMS-------TV-------------IW-NPLL--------------FF-------------W-LTK------RKK-----------------------------------------------------------------------------------------------------------------------------------------------------------------------------------------
>3-npr5_OVOC_OM5_1301579_1307904_onchocerca_volvulus_PRJEB513
-------------------------------------------------------------------------VIFWLLYGL-LM--IIGITG----NG--------------SVLIA---------------------------FTKNRRL----RS----ARN----------------------------------------I-----------------FL--LNL--------------I-------ITDL------------L-LC--VT-----------------------AI--------------PV-----------T-----PA--------------------------------LTK---N----------------------------W----T-------------FGA--L-----MC-----------R--------LMPL-------------------------------------------SNSC-SV---------FVT-------------------------------RQVFLSYNITKNRINCNFHDFSWSLTAIAID-----K--------------------------------------FVH------------------I-MGPI----------------------------------------RAPVSISQ----------AGLVTA------FIWV--------ISTV--IN------------------IPY---------------------------------LLSYELVDGAYYVPNNTKPFC--GF--------------------------FCDEI--------------NWNG-----------------ETPRRLYG------------------STVVL----------------------LQLEPK----------FLLKQPF---------------------------------------------------------------------------------------------------------------------------------------------------------------------------------------------FW--------------------------------------------------------------------------------------------------------PLVAHVIAMS-------TV-------------IW-NPLL--------------FF-------------W-LTK------KKTK---------------------------------SQMPRFSVSFNAF------------------------------------------------------------------------------------------------------------------------------------------
>16-npr5_WBA_scaffold0000089_0_18440_wuchereria_bancrofti_PRJEB536
--------------------------------------------------------------------WLTIEVLFSFLYGL-LM--LIGITG----NG--------------SVLIA---------------------------FIKNRRL----RS----ARN----------------------------------------I-----------------FL--LNL--------------I-------ITDL------------L-LC--VT-----------------------AI--------------PV-----------T-----PW--------------------------------YAL---TKN--------------------------W----T-------------FGA--L-----MC-----------R--------LMPL-------------------------------------------SNSC-SV---------FVT-----------------------RVNLCLIQFKANFVDKINIFFQNFSW-----SLTAIAID-----K--------------------------------------FVH------------------I-MGPI----------------------------------------RAPVSISQ----------AGLVTA------FIWV--------VSTM--IN------------------IPY---------------------------------LMSYELVDGAYYVPNNTAPFC--GL--------------------------FCDEI--------------NWNG-----------------EMPRRLYG------------------SSVVL----------------------LQLEPL----------FLLEQPF---------------------------------------------------------------------------------------------------------------------------------------------------------------------------------------------FW--------------------------------------------------------------------------------------------------------PLLAHVIAMS-------TV-------------IW-NPLL--------------FF-------------W-LTK------RKK-----------------------------------------------------------------------------------------------------------------------------------------------------------------------------------------
>12-npr5_scf7180000007064_1_76326_82571_loa_loa_PRJNA246086
--------------------------------------------------------------------WLTIEVLFSFLYGL-LM--FIGITG----NG--------------GVLIA---------------------------FTKNRRL----RS----ARN----------------------------------------I-----------------FL--LNL--------------I-------ITDL------------L-LC--VT-----------------------AI--------------PV-----------T-----PS--------------------------------------------------------------------------------------IGQ--------AS--------------------LVTA-------------------------------------------------F---------IWV------------------------------------------------------VSTMINIP--------------------------------------------YLM--------------------SYEL-------------------------------------VDGAYYVPNNT----------APFCGL-----------------------------------------------------------------------------------------------------------------------------------FCDEI--------------NWNG-----------------ETPRRLYG------------------SAVVL---------------------------------------------------------------------------------------------------------------------------------------------------------------------------------------------------------------------------------------------------------------------------------------------------------------------------------------------------------------------------------------------------------LQ--------------------------------------------------------------------------------------------------------------------------------------------------------------------------------------------------------------------
>14-npr5_DME_scaffold0000005_1126663_1138813_dracunculus_medinensis_PRJEB500
-------------------------------------------------------------------------------YGA-LL--LVGLIG----NG--------------GVLLA---------------------------VSTNRRL----RS----ARN----------------------------------------I-----------------FL--LNL--------------I-------LTDI------------L-LC--VT-----------------------AI--------------PV-----------T-----PI-------KRAVLIT------------------LII--------------------------------W-----------------------L-----VC-----------S--------LINV-------------------------------------------------------------------------------------------------------------PY-----LMSYELVD------------------------------------------GAYYV--------------------PKNA----------------------------------------------------------TPFCGQ-----------------------------------------------------------------------------------------------------------------------------------FCDEI--------------NWQG-----------------ETPRRLYG------------------SAVVL---------------LQSANL-QFVVPL----------AVITYCY---------SRILAKVA------------------------------------KDMIIQNAQFSKSLTSTQRIDAVNRKKKVVAFFVKCTCFSLAKISGNNILSLF--------LRLFFKST--------LFKKSFVNYILI------------------------GMVV---------------AFIGCW-LPLT--------------------------------TVNLVKDFKKEP------EFLQR-----QPFLW----------------------------------PLVAHIIAMS-------TV-------------IW-NPLL--------------FF-------------WLTMK------RKRP---------------------------------TVNHLFASSA---------------------------------------------------------------------------------------------------------------------------------------------
>16-npr5_AgR037_66501_94289_ascaris_suum_PRJNA62057
--------------------------------------------------------------------------AFSLVYGA-LM--IVGLVG----NG--------------GVLFA---------------------------VSKNKRL----RS----ARN----------------------------------------I-----------------FL--LNL--------------I-------LTDI------------L-LC--VT-----------------------AI--------------PV-----------T-----PA--------------------------------LIT--------------------------LFI---W-----------------------L-----VC-----------S--------LINI-------------------------------------------------------------------------------------------------------------PY-----LMSYDLVD------------------------------------------GAYYV--------------------PENA----------------------------------------------------------TPFCGH-----------------------------------------------------------------------------------------------------------------------------------FCDEL--------------NWQG-----------------ETPRQLYG------------------STVML--------------------L-QFVVPL----------AIITYCY---------SRILEKVA----------------------------------------KDMIIQNAQFSESLSTAQRVEATQRKKRVSIIHHNKYNIYYVSILRNFSYNTVILNKHSLFSLFS--------SLSFYVLNYILI------------------------GMVV---------------AFIGCW-LPLT--------------------------------AVNLVKDFTYKV------LIPRLFFLENQPFFW-----------------YACLKEPEFLENQPFLWPLVAHVIAMS-------TV-------------IW-NPLL--------------FF-------------W-LTR------KQKR---------------------------------PILGRIIASSDALT-----------------------------------------------------------------------------------------------------------------------------------------
>18-npr5_ALUE_scaffold0000115_8320_34240_ascaris_lumbricoides_PRJEB4950
--------------------------------------------------------------------------AFSLVYGA-LM--IVGLVG----NG--------------GVLFA---------------------------VSKNKRL----RS----ARN----------------------------------------I-----------------FL--LNL--------------I-------LTDI------------L-LC--VT-----------------------AI--------------PV-----------T-----PA-------LIT----------------------LFI--------------------------------W-----------------------L-----VC-----------S--------LINI-------------------------------------------------------------------------------------------------------------PY-----LMSYDLVD------------------------------------------GAYYV--------------------PENA----------------------------------------------------------TPFCGH-----------------------------------------------------------------------------------------------------------------------------------FCDEL--------------NWQG-----------------ETPRQLYG------------------STVML--------------------L-QFVVPL----------AIITYCY---------SRILEKVA---------------------------------------KDMIIQNAQFSESLSTA-------------------------QRVEATQR------------KKRV---------------------------------------------------------------SIIHHNKYNIY--------------------------------YVSILRNFSYNS----------------VMLDF---------------------------------MDIFCYCFYKM-------------------------KPVA----------------------------------------TFNA-------YSGEEGALIDETMLSFVNYILIGMVVAFIGCWLPLTAVNLVKDF-------------------------------------------------------------------------------------------------------------------------------------
>18-npr5_nAv.1.0.scaf04422_0_2969_acanthocheilonema_viteae_PRJEB1697
-------------------------------------------------------------------------VLFSLLYGL-LM--FIGIIG----NG--------------GVLIA---------------------------FVKNCRL----RS----ARN----------------------------------------M-----------------FL--LNL--------------I-------ITDL------------L-LC--VT-----------------------AI--------------PV-----------TPQAGLVT--------------------------------AFI--------------------------------W----I-------------VST--------VI--------------------NIPY--------------------------------------------------------------------------------------------------------------------LMSYELVD------------------------------------------GAYYV--------------------PNNT----------------------------------------------------------APFCGL-----------------------------------------------------------------------------------------------------------------------------------FCDEI--------------NWNG-----------------ETPRRLYG------------------SAVVL--------------------L-QFVIPL----------TIITYCY---------SRISAKVA-------------------------------------------------------------------------------------------------------------------------------------------------------------------------------------------------------------------RDMIIRNVQFSK------------------------------------------------------------------------SL-------------SI---------------------------------------------AQRE---------------------------------EATNRRKRVS---------------------------------------------------------------------------------------------------------------------------------------------
>20-npr5_EEL_scaffold0001023_449_5055_elaeophora_elaphi_PRJEB502
-------------------------------------------------------------------------------------------------PV----------------------------------------------SVGQASL----------VTA----------------------------------------------------------FI----------------------------------------------------------------------------------------------------------------------------------------------------------------------------------W----V-------------VST--------MI--------------------NIPY--------------------------------------------------------------------------------------------------------------------LMSYELVD------------------------------------------GAYYV--------------------SNNT----------------------------------------------------------APFCGL-----------------------------------------------------------------------------------------------------------------------------------FCDEI--------------NWNG-----------------ETPRRLYG------------------SAVVL--------------------L-QFIIPL----------TIITYCY---------ARILAKVA-------------------------------------------------------------------------------------------------------------------------------------------------------------------------------------------------------------------RDMIIQNVQFSK-------------------------------------------------------SLTTAQREKA------------------------------------------------------------TNR------RKRV----------------------------------------------------------------------------------------------------------------------------------------------------------------------------------------
>15-npr5_TCLT_contig0001110_0_2301_thelazia_callipaeda_PRJEB1205
----------------------------------------------------------------------------------------------------------------------------------------------------QATL----------VTT----------------------------------------------------------FI----------------------------------------------------------------------------------------------------------------------------------------------------------------------------------W----V-------------IST--------II--------------------NIPY--------------------------------------------------------------------------------------------------------------------LMSYDLVD------------------------------------------GAYYA--------------------ANNT----------------------------------------------------------TPFCGQ-----------------------------------------------------------------------------------------------------------------------------------FCDEI--------------NWNG-----------------ETPRRLYG------------------SAVVL--------------------L-QFVVPL----------AIITYCY---------AKILEKVS-------------------------------------------------------------------------------------------------------------------------------------------------------------------------------------------------------------------------------------------------------------------------------------------------------------------------NDMI-----------------------------I-QNA------QFSK---------------------------------SLSKTQRQEAIKRKKR---------------------------------------------------------------------------------------------------------------------------------------
>14-npr5_nLs.2.1.scaf01570_2780_7507_litomosoides_sigmodontis_PRJEB3075
--------------------------------------------------------------------------LFSLFYGL-LM--FVGIVG----NG--------------NVLIA---------------------------FMKNHRL----RS----ARN----------------------------------------I-----------------FL--LNL--------------I-------ITDL------------L-LC--VT-----------------------AI--------------PV-----------TPQASLIT--------------------------------AFI--------------------------------W----L-------------VST--------LI--------------------NIPY--------------------------------------------------------------------------------------------------------------------LMSYELVD------------------------------------------GAYYV--------------------SNNT----------------------------------------------------------APFCGL-----------------------------------------------------------------------------------------------------------------------------------FCDEI--------------NWNG-----------------ATPRRLYG------------------SAVVL--------------------L-QFIVPL----------AIITYCY---------ASISARVA---------------------------------------RDMIIRNEQFSKSLSTA---------------QREEATNRRRRVMICSHRYCFKNFITVSDCNSDL--------TEMHLQVNYILI------------------------GMVI---------------AFIGCW-LPLT--------------------------------VVNILKDFKPQF-------------LLDQPFFW----------------------------------PLVAHAIAMS-------MV-------------IW-NPLL--------------FF-------------W-LTK------RKKQ----------------------------------------------------------------------------------------------------------------------------------------------------------------------------------------
>17-npr5_nDi.2.2.scaf00127_1009_7172_dirofilaria_immitis_PRJEB1797
--------------------------------------------------------------------------IFSLFYGL-LM--FIGIIG----NG--------------SVLIA---------------------------FTKNRRL----RS----ARN----------------------------------------I-----------------FL--LNL--------------I-------ITDL------------L-LC--VT-----------------------AI--------------PV-----------TPQASLVT--------------------------------TFI--------------------------------W----V-------------VST--------MI--------------------NIPY--------------------------------------------------------------------------------------------------------------------LMSYELVD------------------------------------------GAYYV--------------------PNNT----------------------------------------------------------TPFCGL-----------------------------------------------------------------------------------------------------------------------------------FCDEI--------------NWNG-----------------ETPRRLYG------------------SAVVL--------------------L-QFVIPL----------IIITYCY---------TRILAKVS---------------------------------------SDMIIQNVQFSKSLSNA------------------------QREEAINRR------------KRVI---------------NYILI------------------------GMVI---------------AFIGCW-LPLT--------------------------------VVNILKDFKLEP------QFLLE-----QPFFW----------------------------------PLIAHVIAMS-------TV-------------IW-NPLL--------------FF-------------W-LTK------RKKK---------------------------------SQMPRF-------------------------------------------------------------------------------------------------------------------------------------------------
>16-npr5_OOCN_scaffold0000065_71878_77539_onchocerca_ochengi_PRJEB1204
------------------------------------------------------------------------------------------------------------------------------------------------------------------ISQ--------------------------------------------------------------AGL----------------------VTAF------------I--------------------------------------------------------------------------------------------------------------------------------------W----V-------------IST--------AI--------------------NIPY--------------------------------------------------------------------------------------------------------------------LLSYELVD------------------------------------------GAYYV--------------------PNNT----------------------------------------------------------KPFCGF-----------------------------------------------------------------------------------------------------------------------------------FCDEI--------------NWNG-----------------ETPRRLYG------------------STVVL----------------------LQLEPK----------FLLKQPF---------------------------------------------------------------------------------------------------------------------------------------------------------------------------------------------FW--------------------------------------------------------------------------------------------------------PLVAHVIAMS-------TV-------------IW-NPLL--------------FF-------------W-LTK------KKTK---------------------------------SQMPRFSVSFNAF------------------------------------------------------------------------------------------------------------------------------------------
>17-npr5_scaffold1493_13538_19691_diploscapter_pachys_PRJNA280107
---------------------------------------------------------------------------FGTIMCHLVP------------------------------------------------------------ITNSCSV-----------------------------------------------------------------------FV---------------------------FSNI------------FKLS--LS---------------------------------------YS--------------------------------------------------------------------------------------W---------------------------------------------------------------------------------------------------------------------------------------------------------------------------SLTAIAID-----K--------------------------------------YIH------------------I-NDPT----------------------------------------KAPVSKRQ----------AATITV------LIWA--------ISTLIN--------------------VPY----------------------------------LMSFQMVDGYYVPKNATPYCGH----------------------------FCDET--------------NWQS-----------------ENSKKIYG------------------TMVML--------------------L-QFIIPM----------AIITFCY---------TRILNKVS---------------------------------------KDMIIQNAQFSQSLTQR------------------------QRIDAASRKKKVTKKKIMQTFNNLV--------GNQLFQVNYILI------------------------AMVL---------------TFILCW-LPLT--------------------------------LVNLVKDYKQEP------DWLRA-----QPFLW----------------------------------PLIAHLIAMS-------LV-------------VW-NPLL--------------FF-------------------------------------------------------------CLTRKQKRMRFSKIINTSE------------------------------------------------------------------------------------------------------------------------------------
>16-npr5_scf7180000986896_142099_173926_diploscapter_coronatus_PRJDB3143
-------------------------------------------------------------------------------FGT---------------------------------------------------------------IMCHLVP----------ITN-------------------------------------------------------------------------------S-------CSVF------------V-FS-NIF-----------------------KL--------------SL---------------------------------------------------SYS--------------------------------W---------------------------------------------------------------------------------------------------------------------------------------------------------------------------SLTAIAID-----K--------------------------------------YIH------------------I-NDPT--------------------------------------------------------------------------------------------------------------------------------------------------------------------------------------------------------------------------------------------------------------------------------------------------KAPVS---------AIITFCY---------TRILNKVS---------------------------------------KDMIIQNAQFSQSLTQR----------------QRIDA----ASRKKKVR--------LVIMQTFN--------NLVGNQLFQVNYILI---------------------AMVL---------------TFILCW-LPLT--------------------------------LVNLVKDYKQEP------DWLRA-----QPFLW----------------------------------PLIAHLIAMS-------LV-------------VW-NPLL--------------FF-------------W-LTR------KQKR---------------------------------MRFSKIINTSE--------------------------------------------------------------------------------------------------------------------------------------------
>15-npr5_Scaffold1358_747309_756577_heterorhabditis_bacteriophora_PRJNA13977
--------------------------------------------------------------------QLYVKSIFTLLYSL-LF--LIGLIG----NG--------------GVVWA---------------------------VAHNRRL----RS----ARN----------------------------------------I-----------------FL--LNL--------------I-------LTDL------------L-LV--LT-----------------------AV--------------PV-----------T-----PW--------------------------------YAL--------------------------TKD---W----Q-------------FGS--A-----MC-----------H--------IMPL-------------------------------------------SNSC-SV---------FVT----------------------------------------------RLW-----SLTAISID-----K--------------------------------------FLH------------------I-IDPT----------------------------------------------------------KAPVTF----------------------------------------------------------------------------------------------------------------------------------------------------------------------------------------------------------------------------------IIPM----------SIITYCY---------FRILKKVS---------------------------------------KDMIIQNVQFSQSLTQK------------------------QRIDAISRK------------KKVM---------------NYILI------------------------GMVV---------------TFIGCW-LPLT--------------------------------AVNLVKDYTQPF-----------------------------------------------------LWPLIAHVIAMS-------LV-------------VW-NPLL--------------FF-------------W-LTR------KQKR---------------------------------MGLSRIINTSE--------------------------------------------------------------------------------------------------------------------------------------------
>16-npr5_nDv.1.0.scaf01091_0_29663_dictyocaulus_viviparus_PRJEB5116
--------------------------------------------------------------------QLGVKSAFTLVYSL-LF--IFGLIG----NG--------------GVVYA---------------------------MARNRRL----RS----ARN----------------------------------------I-----------------FL--LNL--------------I-------LTDL------------L-LV--LT-----------------------AV--------------PV-----------T-----PW--------------------------------YAL---TKT--------------------------W----E-------------FGS--A-----MC-----------R--------IMPL-------------------------------------------SNSC-SVFVTRYDLTFLCN--------------IKNESHEIELTSFYIRIVRYGACMECFLNESFFSW-----SLTAISID-----K--------------------------------------YLH------------------I-IDPT----------------------------------------LAPVTKRQ----------SLAITL------LIWL--------ISTL--IN------------------VPY--------------------------------------------LLSYELVDGS------------------------------YYVPK----------------------------------NRSEFNLFV------------------IKIML----------------FTEIC-NHIIIG----------VTVLIYF---------AKVIRYLS-------------------------------------------SLRHFSTPYCGRF----------------------------------------------------------------------------------------------------------------CDETNW-QSEN--------------------------------SRRLYGTMVMLL-------QIEPDFLRSQPFLW----------------------------------PLVAHIIAMS-------LV-------------VW-NPVL--------------FF-------------W-LTR------KQKR---------------------------------SGLRKIINSSE--------------------------------------------------------------------------------------------------------------------------------------------
>15-npr5_JAHQIW010000362.1_1_25352_-_Parelaphostrongylus_tenuis_genomic
-------------------EFRALPIPAILTTTTPKVVANSWFFHPANGTCILIADAIKSEGLNDVTTKIGVKSAFILVYSL-LF--IFGLVG----NG--------------GVVFA---------------------------MANNQRL----RS----ARN----------------------------------------I-----------------FL--LNL--------------I-------LTDL------------L-LV--LT-----------------------AV--------------PV-----------T-----PW--------------------------------YAL--------------------------TKT---W----E-------------FGP--A-----MC-----------R--------IMPL------------------------------------------SNSCS--V---------FVT-----------------------------------------------SW-----SLTAISID-----K--------------------------------------YLH------------------I-IDPT----------------------------------------LAPVTKRQ----------SLAITL------LIWL--------ISALIN--------------------VPY---------------------------------LLSYELVDGSYYVPKNSTPYCGR----------------------------FCDET--------------NWQS-----------------ENSRRLYG------------------TMVML--------------------L-QFVIPM----------SIITYCY---------FRILRKVS---------------------------------------QDMIIQNVQFSASLSKK--------------------------------------------QRVNA--------ISRKKKVNYILI------------------------GMVG---------------TFICCW-LPLT--------------------------------AVNLVKDYKIEP-----------DFLRAQPFLW----------------------------------PLVAHIIAMS-------LV-------------VW-NPVL--------------FF-------------W-LTR------KQKR---------------------------------SGLNKFVNLSEVSKFSKCCAFHGIFLHDLWITLSHLSKIAGNFA-----------------------------------------------------------------------------------------------------------
>12-npr5_JADANN010000456.1_525502_549984_-_Angiostrongylus_vasorum_genomic
---------------RIASYAAIYVKFPNTGPFFISKKFWICGWMKANGTCILIADAIKSEGLNDVTTKIGVKSAFTLVYSL-LF--IFGLVG----NG--------------GVVLA---------------------------MAKNRRL----RS----ARN----------------------------------------I-----------------FL--LNL--------------I-------LTDL------------L-LV--LT-----------------------AV--------------PV-----------T-----PW--------------------------------YAL---TKT--------------------------W----E-------------FGP--A-----MC-----------R--------IMPL-------------------------------------------SNSC-SV---------FVT-----------------------------------------------SW-----SLTAISID-----K--------------------------------------YLH------------------I-IDPT----------------------------------------LAPVTKRQ----------SLAITL------LIWL--------ISTL--IN------------------VPY---------------------------------LLSYELVDGSYYVPKNSTPYCGR----------------------------FCDET--------------NWQS-----------------ENSRRLYG------------------TMVML--------------------L-QFVIPM----------AIITYCY---------FRILRKVS---------------------------------------QDMIIQNVQFSASLSKK------------------------QRVDAISRK------------KKTL-------------KVNYILI------------------------GMVA---------------TFICCW-LPLT--------------------------------AVNLVKDYKIEP------NFLRA-----QPFLW----------------------------------PLVAHIIAMS-------LV-------------VW-NPVL--------------FF-------------W-LTR------KQKR---------------------------------SGLNKFMNSSEVSQRGNIEGLHHVRVHDAKKTFTLFVLWSGNSS-----------------------------------------------------------------------------------------------------------
>1-npr5_ACAC_scaffold0000022_153626_189876_angiostrongylus_cantonensis_PRJEB493
--------------------------------------------------------------------KIGVKSAFTLVYSL-LF--IFGLVG----NG--------------GVVLA---------------------------MAKNRRL----RS----ARN----------------------------------------I-----------------FL--LNL--------------I-------LTDL------------L-LV--LT-----------------------AV--------------PV-----------T-----PW--------------------------------YAL---TKT--------------------------W----E-------------FGS--A-----MC-----------R--------IMPL--------SNSCSVFVTRVFNLFTFIVSQLSCLDVVGKTIIYHQGLN-HTSFLSRKTCSFCY---------------------------------------SYYLYINSSW-----SLTAISID-----K--------------------------------------YLH------------------I-IDPT----------------------------------------LAPVTKRQ----------SLAITL------LIWL--------ISTL--IN------------------VPY---------------LLSYELVDGSYYVPKNRFIFNIVFLIKLTSHFLFSTPYCGR----------------------------FCDET--------------NWQS-----------------ENSRRLYG------------------TMVML--------------------L-QFVIPM----------AIITYCY---------FRILRKVS---------------------------------------QDMIIQNVQFSASLSKK------------------------QRVDAISRK------------KKVS--------TTVYLSSLSIFI------------------------TITG---------------ELLKLW-QPF---------------------------------LLHYKSMIEPDF-------------LRAQPFLW----------------------------------PLVAHIIAMS-------LV-------------VW-NPVL--------------FF-------------W-LTR------KQKR---------------------------------SGLNKFMNSSE--------------------------------------------------------------------------------------------------------------------------------------------
>13-npr5_ACOC_contig0000110_14183_22893_angiostrongylus_costaricensis_PRJEB494
--------------------------------------------------------------------KIGVKSAFTLVYSL-LF--IFGLVG----NG--------------GVVLA---------------------------MAKNRRL----RS----ARN----------------------------------------I-----------------FL--LNL--------------I-------LTDL------------L-LV--LT-----------------------AV--------------PV-----------T-----PW--------------------------------YALTKT-----------------------------W----E-------------FGP--A-----MC-----------R--------IMPL-------------------------------------------SNSC-SVFVTRRITCTFCY---------------------------LWINSYILIFLFLYLFYLCYLWINSSWSLTAISID-----K--------------------------------------YLH------------------I-IDPT----------------------------------------LAPVTKRQ----------SLAITL------LIWL--------ISTL--IN------------------VPY--LLSYELVDGSYYVPKNRFLHYMTLLIRSDEQNELEEFLIKLLLNFLFSTPYC--GR--------------------------FCDET--------------NWQS-----------------ENSRRLYG------------------TMVML--------------------L-QFVIPM----------AIITYCY---------FRILRKVS---------------------------------------QDMIIQNVQFSASLSKK-----------------QRVDAISRKKKVTPLQ------------QNRI--------IYAVLKVNYILI------------------------GMVA---------------TFICCW-LPLT--------------------------------AVNLVKDYKIEP------DFLRA-----QPFLW----------------------------------PLVAHIIAMS-------LV-------------VW-NPVL--------------FF-------------W-LTR------KQKR---------------------------------SGLNKFMNSSE--------------------------------------------------------------------------------------------------------------------------------------------
>19-npr5_ANCDUODFT_Contig822_9017_14179_ancylostoma_duodenale_PRJNA72581
-------------------------------------------------------------------------------YAL--------------------------------------------------------------------------------TKN----------------------------------------------------------------------------------------------------------------------------------------------------------------------------------------------------------------------------------------------W----Q-------------FGS--A-----MC-----------H--------IMPL-------------------------------------------SNSC-SV---------FVTR-----------------------------------------------------SLTAISID-----K--------------------------------------YLH------------------I-IDPT----------------------------------------KAPVTKRQ----------ALAITL------LIWL--------LSTL--IN------------------IPY---------------------LLSYQLVDGSYYVPFLCARRDFAQLFNYSTPYCGK----------------------------FCDET--------------NWQS-----------------ENSRRLYG------------------TMVML--------------------L-QFVIPM----------AIITYCY---------FRILRKVS---------------------------------------KDMIIQNVQFSASLSQK-------------------------QRVDAISRKKKVTGADPGIVRLES--------TRKSMVINYILI------------------------GMVA---------------TFICCW-LPLT--------------------------------AVNLVKDY--------------------------------------------------------------------------------------------------------------------------------------------------------------------------------------------------------------------------------------------------------------------------------------------------------------------------------------
>14-npr5_ANCCANDFT_Contig49_787744_792284_ancylostoma_caninum_PRJNA72585
--------------------------------------------------------------------QLFVKSAFTLVYGF-LF--ILGLVG----NG--------------GVVFA---------------------------MANNRRL----RS----ARN----------------------------------------I-----------------FL--LNL--------------I-------LTDL------------L-LV--LT-----------------------AV--------------PV-----------T-----PW--------------------------------YAL--------------------------TKN---W----Q-------------FGS--A-----MC-----------H--------IMPL-------------------------------------------SNSC-SV---------FVTR-----------------------------------------------------SLTAISID-----K--------------------------------------YLH------------------I-IDPT----------------------------------------KAPVTKRQ----------ALAITL------LIWL--------LSTL--IN------------------IPY---------------------LLSYQLVDGSYYVRSLCVGRNVAQHFNYSTPYCGK----------------------------FCDET--------------NWQS-----------------ENSRRLYG------------------TMVML--------------------L-QFVIPM----------AIITYCY---------FRILRKVS---------------------------------------KDMIIQNVQFSASLSQK----------------QRVDAISRKKKVTITDS----------GVVRLK--------ITRILVINYILI------------------------GMVA---------------TFICCW-LPLT--------------------------------AVNLVKDY--------------------------------------------------------------------------------------------------------------------------------------------------------------------------------------------------------------------------------------------------------------------------------------------------------------------------------------
>18-npr5_Backbone_117_249978_255262_mesorhabditis_belari_PRJEB30104
-------------------------------------------------------------------------------YAL--------------------------------------------------------------------------------TKD----------------------------------------------------------------------------------------------------------------------------------------------------------------------------------------------------------------------------------------------W----Q-------------FGS--A-----MC-----------H--------LVPL-------------------------------------------SNSC---------------------------------------------------------------------SVFVTRFD-------------------------------------------------------------------LKDL----------------------------------------KELLTSKS----------SKSIVL------FSWS----------------------------------LTA------------------------------------------------------------------------------------ISIDK-------------------------------------------------------------FLHIM--------------DPTKAPV-SFVVPM----------LIISFCY---------FMILNKVA---------------------------------------RDSIIQNAQFCHSLSQK----------------------QRIDAVNRKKRVIFNLSPQTIPCGSFY--------SNSPFQVNYILI------------------------GMVA---------------TFIICW-LPLT--------------------------------VVNILKDY--------------------------------------------------------------------------------------------------------------------------------------------------------------------------------------------------------------------------------------------------------------------------------------------------------------------------------------
>17-npr5_KI658746_193608_198135_necator_americanus_PRJNA72135
--------------------------------------------------------------------QLFVKSAFTLVYGF-LF--ILGLVG----NG--------------GVVFA---------------------------MANNRRL----RS----ARN----------------------------------------I-----------------FL--LNL--------------I-------LTDL------------L-LV--LT-----------------------AV--------------PV-----------T-----PW--------------------------------YAL--------------------------TKN---W----L-------------FGS--A-----MC-----------H--------IMPL-------------------------------------------SNSC-SV---------FVT----------------------------------------RYTSRISSW-----SLTAISID-----K--------------------------------------YLH------------------I-IDPT----------------------------------------KAPVTRQ-----------ALAITL------LVWL--------ISTL--IN------------------IPY-------------------------------LLSYQLVDGSYYVHDSNYSTPYCGK----------------------------FCDET--------------NWQS-----------------ENSRRLYG------------------TMVML--------------------L-QFVIPM----------SIITYCY---------FRILRKVS---------------------------------------KDMIIQNVQFSASLSQK--------------QRVDAISRKKKVIIKNQKFNFKHGSDQKIYTKTLQ--------TAIFFQVNYILI------------------------GMVA---------------TFICCW-LPLT--------------------------------AVNLVKDY--------------------------------------------------------------------------------------------------------------------------------------------------------------------------------------------------------------------------------------------------------------------------------------------------------------------------------------
>13-npr5_Acey_s0106_scaf_234980_239930_ancylostoma_ceylanicum_PRJNA231479
--------------------------------------------------------------------QLFVKSAFTLVYGL-LF--ILGLVG----NG--------------GVVFA---------------------------MANNRRL----RS----ARN----------------------------------------I-----------------FL--LNL--------------I-------LTDL------------L-LV--LT-----------------------AV--------------PV-----------T-----PK-------RQALAIT------------------LLI--------------------------------W----L-------------LST--------LI--------------------NIPY--------------------------------------------------------------------------------------------------------------------LLSYQLVD------------------------------------------GSYYV----------------------PK---------------------------------------------DRS----------TPYCGK-----------------------------------------------------------------------------------------------------------------------------------FCDET--------------NWQS-----------------ENSRRLYG------------------TMVML--------------------L-QFVIPM----------AIITYCY---------FRILRKVS---------------------------------------KDMIIQNVQFSASLSQK-------------------------QRVDAISR--------KKKVNWIN--------FIDYKVFNYILI------------------------GMVA---------------TFICCW-LPLT--------------------------------AVNLVKDYKIEP------YFLRA-----QPFLV----------------------------------PLLAHVVAMS-------LV-------------VW-NPVL--------------FF-------------W-LTR------KQKR---------------------------------SGLSKIINSSE--------------------------------------------------------------------------------------------------------------------------------------------
>19-npr5_HPBE_scaffold0004782_12528_18879_heligmosomoides_polygyrus_PRJEB1203
------------------------------------------------------------------FRQIFVKSAFTLVYGL-LF--ILGLVG----NG--------------GVVFA---------------------------MANNRRL----RS----ARN----------------------------------------I-----------------FL--LNL--------------I-------LSDL------------L-LV--LT-----------------------AV--------------PV-----------T-----PK-------RQALAIT------------------LLI--------------------------------W----L-------------IST--------LI--------------------NVPY--------------------------------------------------------------------------------------------------------------------LLSYELVD------------------------------------------GSYYV--------------------LLTS----------------------------------------RFVLPQFQ----------PLFSCS--------------------------------------------TPY-----------------------------------------------------C--GK--------------------------FCDET--------------NWQS-----------------ENSRRLYG------------------TMVML--------------------L-QFVIPM----------AIITYCY---------FRILRKVS---------------------------------------QDMIIQNVQFSASLSQK-------------------------QRVDAISR------------KKKV--------SDLLFQVNYILI------------------------GMVA---------------TFICCW-LPLT--------------------------------AVNLVKDY--------------------------------------------------------------------------------------------------------------------------------------------------------------------------------------------------------------------------------------------------------------------------------------------------------------------------------------
>21-npr5_CGOC_scaffold0005607_0_2529_cylicostephanus_goldi_PRJEB498
--------------------------------------------------------------------QLFVKSAFTLVYGT-LF--ILGLVG----NG--------------GVVFA---------------------------MANNRRL----RS----ARN----------------------------------------I-----------------FL--LNL--------------I-------LTDL------------L-LV--LT-----------------------AV--------------PV-----------T-----PW--------------------------------YAL--------------------------TKN---W----Q-------------FGS--A-----MC-----------H--------IMPL-------------------------------------------SNSC-SV---------FVTR-----------------------------------------------------SLTAISID-----K--------------------------------------YLH------------------I-IDPT----------------------------------------KAPVTKRQ----------ALAITL------LIWL--------LSTL--IN------------------IPY------------------------------ILSYQLVDGSYYVRVYLPFFNPLIFTNFSTPYCGQ-------------------FCDET--------------NWQS-----------------ENSRRLYG------------------TMVML--------------------V-QFVIPM----------AIITYCY---------FRILRKVS---------------------------------------KDMIIQNVQFSASLSQK------------------QRVDAISRKKKVNIE------------NIFQ--------CLINFVFNYILI------------------------GMVA---------------TFICCW-LPLT--------------------------------AVNLVKDY--------------------------------------------------------------------------------------------------------------------------------------------------------------------------------------------------------------------------------------------------------------------------------------------------------------------------------------
>22-npr5_HPLM_scaffold0001032_44409_49132_haemonchus_placei_PRJEB509
--------------------------------------------------------------------QLFVKSAFTLVYGL-LF--ILGLVG----NG--------------GVVFA---------------------------MANNRRL----RS----ARN----------------------------------------I-----------------FL--LNL--------------I-------LTDL------------L-LV--LT-----------------------AV--------------PV-----------T-----PW--------------------------------YAL---TKN--------------------------W----Q-------------FGS--A-----MC-----------H--------IMPL-------------------------------------------SNSC-SV---------FVT----------------------------------------RKEIGFFSW-----SLTAISID-----K--------------------------------------YLH------------------I-IDPT----------------------------------------KAPVTKRQ----------ALIITL------LIWL--------LSTL--IN------------------VPY-----------------------LLSYELVDGSYYVPKDRFGTLTDNQKLPPYC--GK--------------------------FCDET--------------NWQS-----------------ENSRRLYG------------------TMVML--------------------L-QFVIPM----------SIITYCY---------FRILRKVS---------------------------------------QDMIIQNVQFSASLS------------------QKQRVDAISRKKKVTTQVFYRLLAFICLFPFLY--------LTFQFQVNYILI------------------------GMVA---------------TFICCW-LPLT--------------------------------AVNLVKDYKIEP------AFLRA-----QPFLW----------------------------------PLMAHVIAMS-------LV-------------VW-NPVL--------------FF-------------W-LTR------KQKR---------------------------------SGLSKIINSSE--------------------------------------------------------------------------------------------------------------------------------------------
>20-npr5_C434409_0_2295_haemonchus_contortus_PRJNA205202
--------------------------------------------------------------------QLFVKSAFTLVYGL-LF--ILGLVG----NG--------------GVVFA---------------------------MANNRRL----RS----ARN----------------------------------------I-----------------FL--LNL--------------I-------LTDL------------L-LV--LT-----------------------AV--------------PV-----------T-----PW--------------------------------YAL--------TKN---------------------W----Q-------------FGS--A-----MC-----------H--------IMPL---------------------------------S---------NSCS--V---------FVT----------------------------------------RKEIGFFSW-----SLTAISID-----K--------------------------------------YLH------------------I-IDPT----------------------------------------KAPVTKRQ----------ALIITL------LIWL-------------------------------------------------------------------------------------------------------------------------------------------------------------------------------------------LSTLI------------------------NVPY---------------------------------------------------------------------------------------------------------------------------------------------------------------------------------------------------------------------------------------------------------LLSYELVD------------------------------------------------------------------------GS----------------------------------YY--------------------------------------------------------------------------------------------------------------------------------------------------------------------------------------------------------------------
>15-npr5_scaffold_574_83120_90385_pristionchus_arcanus_PRJEB27334
-------------------------------------------------------------------------------YAL--------------------------------------------------------------------------------TKN----------------------------------------------------------------------------------------------------------------------------------------------------------------------------------------------------------------------------------------------W----Q-------------FGT--I-----LC-----------H--------LMPL-------------------------------------------SNSC-SV---------FVT---------------------------------RITKKKWNTRGTREFW-----SLTAIAID-----K--------------------------------------FLH------------------I-IDPT----------------------------------------LAPVSKRQ----------ALATTI------LIWV-------------------------------------------------------------------------------------------------------------------------------------------------------------------------------------------LSTLI------------------------NVPY-----------LMSYEL---------VDGDHFVA-------------------------------------------------------------------------------------------------------------------------------------------------------------------------------FPGS---------------------------------YYVGNATKPFC----------------------------------------------------------GHFCDET----------------------NW------------------------------------QSE------NSRR---------------------------------MYGTMVMLLQ---------------------------------------------------------------------------------------------------------------------------------------------
>17-npr5_scaffold138_210115_216813_pristionchus_maxplancki_PRJEB27334
-------------------------------------------------------------------------------YAL--------------------------------------------------------------------------------TKN----------------------------------------------------------------------------------------------------------------------------------------------------------------------------------------------------------------------------------------------W----Q-------------FGT--I-----LC-----------H--------LMPL-------------------------------------------SNSC-SV---------FVT--------------------------RISHCSDHHVNKKCGRYKFVFSW-----SLTAIAID-----K--------------------------------------FLH------------------I-IDPT----------------------------------------LAPVSKRQ----------ALATTI------LIWV-------------------------------------------------------------------------------------------------------------------------------------------------------------------------------------------LSTLI------------------------NVPY-----------LMSYEL---------VDGDGQWE------------------------------------------------------------------------------------------------------------------------------------------------------------------------AFKIRF-------------------------------------GSYYVGNATKPF---------------------------------------------------------CGHFCDET----------------------NW------------------------------------QSE------NSRR---------------------------------MYGTMVMLLQ---------------------------------------------------------------------------------------------------------------------------------------------
>15-npr5_CSP21.scaffold01570_24752_28998_caenorhabditis_parvicauda_PRJEB12595
--------------------------------------------------------------------EFYIQTIFVILYSL-LF--FWGLIG----NG--------------GVIWA---------------------------VARNKRL----RS----ARN----------------------------------------I-----------------FL--LNL--------------I-------FTDL------------L-LV--LT-----------------------AV--------------PV-----------T-----PW--------------------------------YAL--------------------------TKD---W----R-------------FGP--L-----MC-----------H--------IVPL-------------------------------------------SNSC-SV---------FVT-----------------------------------------------RWW----SLTAISLD-----K--------------------------------------FLH--------------------INDL---------------------------------------------------------------------------------------------------------------------------------------------------------------------------------------------------------------------------------------------------------------------TKPPV----------------------SFVIPM----------AIITYCY---------IKILQKIS---------------------------------------KDMIIQNVQFRQSLTQK------------------QRCDAVSRKKKVCLN------------KISA--------YGKHEVLNYILI------------------------AMVA---------------TFIGCW-LPLT--------------------------------VVNLVKDYKHEP------QFMKS-----QPFFV----------------------------------PLVAHVIAMS-------LV-------------IW-NPLI--------------FF-------------W-LTR------KQKK---------------------------------TGLTKILTTSE--------------------------------------------------------------------------------------------------------------------------------------------
>12-npr5_CSP31.scaffold01369_62875_68498_caenorhabditis_uteleia_PRJEB12600
--------------------------------------------------------------------DIYIRSIFTFLYGF-LF--VLGIFG----NG--------------GVLWA---------------------------VARNKRL----QS----ARN----------------------------------------V-----------------FL--LNL--------------I-------FTDL------------I-LV--FT-----------------------AI--------------PV-----------T-----PW--------------------------------YAM---TKD--------------------------W----H-------------FGP--V-----MC-----------H--------LVPL-------------------------------------------SNSC-SV---------FVT-----------------------------------------------SW-----SLTAISLD-----K--------------------------------------FLH------------------I-NDPT----------------------------------------KSPVTIRQ----------ASGITL------LIWI--------VSSL--IN------------------VPY---------------------------------LLSFEHVDGSYYVEKNATPFCGH----------------------------FCDEA--------------NWQS-----------------ENARKYYG------------------TSVML--------------------L-QFVVPM----------AIITFCY---------FKILQKVS---------------------------------------KDMIIQNAQFCQSLTQK------------------------QRNDATSRK------------KKVN----------------YILI------------------------AMVV---------------TFIGCW-LPLT--------------------------------LVNLVKDFKQEP------KFMKE-----QPFFW----------------------------------SLVAHVIAMS-------LV-------------VW-NPLL--------------FF-------------W-LTR------KQKR---------------------------------SGLSKILNSTE--------------------------------------------------------------------------------------------------------------------------------------------
>13-npr5_Cjap.Contig17115_71302_75906_caenorhabditis_japonica_PRJNA12591
--------------------------------------------------------------------DFYIRSIFTFLYGS-LF--VLGIFG----NG--------------GVLWA---------------------------VARNKRL----QS----ARN----------------------------------------V-----------------FL--LNL--------------I-------FTDL------------I-LV--FT-----------------------AI--------------PV-----------T-----PW--------------------------------YAM---TKD--------------------------W----A-------------FGS--V-----MC-----------H--------LVPL-------------------------------------------SNSC-SV---------FVT-----------------------------------------------SW-----SLTAISLD-----K--------------------------------------FLH------------------I-NDPT----------------------------------------KQPVSIRQ----------ASLITF------LIWI--------VSTL--IN------------------LPY---------------------------------LMSFEHVKGSFYVQPGETPYCGH----------------------------FCDEA--------------NWQS-----------------ENSRKIYG------------------TTVML--------------------L-QFVVPM----------AVITYCY---------FKILQKVS---------------------------------------KDMIIQNAQFCQSLTQK------------------------QRSEATSRK------------KKVN----------------YILI------------------------AMVV---------------TFIGCW-LPLT--------------------------------LLNLVKDFKQEP------IWLKD-----QPFFW----------------------------------AMIAHVIAMS-------LV-------------VW-NPVL--------------FF-------------W-LTR------KQKR---------------------------------SRLSKILNSTE--------------------------------------------------------------------------------------------------------------------------------------------
>12-npr5_CSP26.scaffold00165_36240_40716_caenorhabditis_zanzibari_PRJEB12596
--------------------------------------------------------------------DFYIRSIFTFLYGF-LF--VLGIFG----NG--------------GVLWA---------------------------VARNKRL----QS----ARN----------------------------------------V-----------------FL--LNL--------------I-------FTDL------------I-LV--FT-----------------------AI--------------PV-----------T-----PW--------------------------------YAM---TKD--------------------------W----A-------------FGS--V-----MC-----------H--------LVPL-------------------------------------------SNSC-SV---------FVT-----------------------------------------------SW-----SLTAIALD-----K--------------------------------------FLH------------------I-NDPT----------------------------------------KQPVSIRQ----------ALGITS------LIWI--------VSTL--IN------------------LPY---------------------------------LMSFEHVEGSFYVQPGETPYCGH----------------------------FCDEA--------------NWQS-----------------ENSRKIYG------------------TTVML--------------------L-QFVVPM----------AVITYCY---------FKILQKVS---------------------------------------KDMIIQNAQFCQSLTQK------------------------QRNDATSRK------------KKVN----------------YILI------------------------AMVV---------------TFIGCW-LPLT--------------------------------LLNLVKDF--------------------------------------------------------------------------------------------------------------------------------------------------------------------------------------------------------------------------------------------------------------------------------------------------------------------------------------
>17-npr5_CSP40.scaffold02135_73333_77080_caenorhabditis_tribulationis_PRJEB12608
--------------------------------------------------------------------DFYIRSIFTFLYGF-LF--VLGIFG----NG--------------GVLWA---------------------------VARNKRL----QS----ARN----------------------------------------V-----------------FL--LNL--------------I-------FTDL------------I-LV--FT-----------------------AI--------------PV-----------T-----PW--------------------------------YAM---TKD--------------------------W----A-------------FGS--V-----MC-----------H--------LVPL-------------------------------------------SNSC-SV---------FVT-----------------------------------------------SW-----SLTAISLD-----K--------------------------------------FLH------------------I-NDPT----------------------------------------KQPVSIRQ----------ALGITS------LIWI--------VSTL--IN------------------LPY---------------------------------LMSFEHVEGSFYVQPGETPYCGH----------------------------FCDEA--------------NWQS-----------------ENSRKIYG------------------TTVML--------------------L-QFVVPM----------AVITYCY---------FKILQKVS---------------------------------------KDMIIQNAQFCQSLTQK------------------------QRNDATSRK------------KKVN----------------YILI------------------------AMVV---------------TFIGCW-LPLT--------------------------------LLNLVKDFKKEP------EWLKR-----QPFFW----------------------------------AIVAHVIAMS-------LV-------------VW-NPLL--------------FF-------------W-LTR------KQKR---------------------------------SGLSKILNSTE--------------------------------------------------------------------------------------------------------------------------------------------
>6-npr5_Contig88_287725_291470_caenorhabditis_remanei_PRJNA248909
--------------------------------------------------------------------DFYIRSIFTFLYGF-LF--VLGIFG----NG--------------GVLWA---------------------------VARNKRL----QS----ARN----------------------------------------V-----------------FL--LNL--------------I-------FTDL------------I-LV--FT-----------------------AI--------------PV-----------T-----PW--------------------------------YAM--------TKD---------------------W----A-------------FGS--V-----MC-----------H--------LVPL---------------------------------S---------NSCS--V---------FVT-----------------------------------------------SW-----SLTAISLD-----K--------------------------------------FLH------------------I-NDPT----------------------------------------KQPVSIRQ----------ALGITS------LIWI--------VSTL----IN----------------LPY---------------------------------LMSFEHVEGSFYVQPGETPYC--GH--------------------------FCDEA--------------NWQS-----------------ENSRKLYG------------------TTVML-------------------L--QFVVPM----------AVITYCY---------FKILQKVS---------------------------------------KDMIIQNAQFCQSLTQK----------------QRSNA--------TSRK------------KKVN----------------YILI------------------------AMVV---------------TFIGCW-LPLT--------------------------------LLNLVKDFKQEP------EWLKR-----QPFFW----------------------------------AIVAHVIAMS-------LV-------------VW-NPLL--------------FF-------------W-LTR------KQKR---------------------------------SGLSKILNSTE--------------------------------------------------------------------------------------------------------------------------------------------
>16-npr5_scaffold_89_287735_318660_caenorhabditis_latens_PRJNA248912
--------------------------------------------------------------------DFYIRSIFTFLYGF-LF--VLGIFG----NG--------------GVLWA---------------------------VARNKRL----QS----ARN----------------------------------------V-----------------FL--LNL--------------I-------FTDL------------I-LV--FT-----------------------AI--------------PV-----------T-----PW--------------------------------YAM--------TKD---------------------W----A-------------FGS--V-----MC-----------H--------LVPL---------------------------------S---------NSCS--V---------FVT-----------------------------------------------SW-----SLTAISLD-----K--------------------------------------FLH------------------I-NDPT----------------------------------------KQPVSIRQ----------ALGITS------LIWI--------VSTL----IN----------------LPY---------------------------------LMSFEHVEGSFYVQPGETPYC--GH--------------------------FCDEA--------------NWQS-----------------ENSRKLYG------------------TTVML-------------------L--QFVVPM----------AVITYCY---------FKILQKVS---------------------------------------KDMIIQNAQFCQSLTQK----------------QRSDA--------TSRK------------KKVN----------------YILI------------------------AMVV---------------TFIGCW-LPLT--------------------------------LLNLVKDFKQEP------EWLKR-----QPFFW----------------------------------AIVAHVIAMS-------LV-------------VW-NPLL--------------FF-------------W-LTR------KQKR---------------------------------SGLSKILNSTE--------------------------------------------------------------------------------------------------------------------------------------------
>15-npr5_Csp5_scaffold_05386_0_5595_caenorhabditis_sinica_PRJNA194557
--------------------------------------------------------------------DFYIRSIFTFLYGL-LF--VLGIFG----NG--------------GVLWA---------------------------VARNKRL----QS----ARN----------------------------------------V-----------------FL--LNL--------------I-------FTDL------------I-LV--FT-----------------------AI--------------PV-----------T-----PW--------------------------------YAM--------TKD---------------------W----A-------------FGS--V-----MC-----------H--------LVPL---------------------------------S---------NSCS--V---------FVT-----------------------------------------------SW-----SLTAISLD-----K--------------------------------------FLH------------------I-NDPT----------------------------------------KQPVSIRQ----------ALGITS------LIWI--------VSSL----IN----------------LPY---------------------------------LMSFEHVEGSFYVQPGETPYC--GH--------------------------FCDEA--------------NWQS-----------------ENSRKIYG------------------TTVML-------------------L--QFVVPM----------AVITYCY---------FKILQKVS---------------------------------------KDMIIQNAQFCQSLTTK----------------QRNDA--------TSRK------------KKVN----------------YILI------------------------AMVV---------------TFIGCW-LPLT--------------------------------LLNLVKDFKKEP------EWLKR-----QPFFW----------------------------------ALIAHVVAMS-------LV-------------VW-NPVL--------------FF-------------W-LTR------KQKR--------------------SGLSK--------ILNSTEGSKKTGSSGLRGIQLHDLLASTAHPDRCAGNSF----------------------------------------------------------------------------------------------------------------
>9-npr5_CSP28.scaffold4_cov88_151912_182977_caenorhabditis_panamensis_PRJEB28259
--------------------------------------------------------------------DFYIRSIFTFLYGF-LF--VLGIFG----NG--------------GVLWA---------------------------VARNKRL----QS----ARN----------------------------------------V-----------------FL--LNL--------------I-------FTDL------------I-LV--FT-----------------------AI--------------PV-----------T-----PW--------------------------------YAM--------TKD---------------------W----A-------------FGS--V-----MC-----------H--------LVPL---------------------------------S---------NSCS--V---------FVT-----------------------------------------------SW-----SLTAISLD-----K--------------------------------------FLH------------------I-NDPT----------------------------------------KQPVSIRQ----------ALGITF------LIWV--------VSSL----IN----------------LPY---------------------------------LMSFEHVEGSFYVQPGEVPYC--GH--------------------------FCDEA--------------NWQS-----------------ENSRKIYG------------------TMVML-------------------L--QFVVPM----------AVITYCY---------FKILQKVS---------------------------------------KDMIIQNAQFCQSLTQK----------------QRSDA--------TSRK------------KKVN----------------YILI------------------------AMVV---------------TFIGCW-APLT--------------------------------LLNLVKDFKKEP------DWLKR-----QPFFW----------------------------------AIVAHVIAMS-------LV-------------VW-NPLL--------------FF-------------W-LTR------KQKR--------------------SGLSK--------ILNSTESSKKAGHPGFGGIQLHNLLPSAAHPNRSGGNSF----------------------------------------------------------------------------------------------------------------
>12-npr5_CSP32.scaffold00352_12754_16699_caenorhabditis_sulstoni_PRJEB12601
--------------------------------------------------------------------DFYIRSIFTFLYGF-LF--VLGIFG----NG--------------GVLWA---------------------------VARNKRL----QS----ARN----------------------------------------V-----------------FL--LNL--------------I-------FTDL------------I-LV--FT-----------------------AI--------------PV-----------T-----PW--------------------------------YAMTKD-----------------------------W----A-------------FGS--V-----MC-----------H--------LVPL------------------------------------------SNSCS--V---------FVT-----------------------------------------------SW-----SLTAISLD-----K--------------------------------------FLH------------------I-NDPT----------------------------------------KQPVSIRQ----------ALGITF------LIWV--------VSTLIN--------------------LPY---------------------------------LMSFEHVEGSFYVQPGETPYCGH----------------------------FCDEA--------------NWQS-----------------ENSRKIYG------------------TTVML---------------------LQFVVPM----------AVITYCY---------FKILQKVS---------------------------------------KDMIIQNAQFCQSLTQK---------------------------------------------QRSD-------ATSRKKKVNYILI------------------------AMVV---------------TFIGCW-LPLT--------------------------------LLNLVKDFKQEP-----------AWLKRQPFFW----------------------------------AIVAHVIAMS-------LV-------------VW-NPLL--------------FF-------------WLTRK------QKRS---------------------------------GLSKILNSTESSKKAGGAGFRGLQLHDLLASAAHSDRSGGHSF------------------------------------------------------------------------------------------------------------
>12-npr5_CSP38.scaffold03197_173113_205009_caenorhabditis_quiockensis_PRJEB11354
-----------------------------------------------------------------------VRLFFFFCYIL-LF--IVGLIG----NG--------------GVIWT---------------------------VARNKRL----QS----ARN----------------------------------------V-----------------FL--LNL--------------I-------FTDL------------V-LV--FT-----------------------AI--------------PI-----------T-----PI--------------------------------YALSKT-----------------------------W----I-------------FGE--V-----IC-----------H--------LLPL------------------------------------------PNSCS--V---------FVT-----------------------------------------------SW-----SLAAIALD-----K--------------------------------------FMH------------------I-NDPT----------------------------------------KSPVSIRQ----------ALAITT------FIWT--------ASTLLN--------------------LPL---------------------------------VFSYNHVDGSFYGNQSGKPYCGH----------------------------FCDEN---------------WAS-----------------VHSKQMYG------------------TSVML---------------------LQFVVPM----------IIITYCY---------FKILQKVS---------------------------------------KDMIIQNAQFCQSLTQK---------------------------------------------QRSD-------ATSRKKKVNYILI------------------------AMVA---------------TFIGCW-LPLT--------------------------------AVNLFRDFQPFL------------------------------------------------------VSLIAHIIAMS-------IV-------------IW-NPLL--------------FF-------------WLTRK------QKRS---------------------------------GLSKILNSTEGSKKTGGSGFRGIQLHDLLPTASHPSRPSANAF------------------------------------------------------------------------------------------------------------
>17-npr5_Cang_2012_03_13_00078_7737_39029_caenorhabditis_angaria_PRJNA51225
--------------------------------------------------------------------HLSIRLLFILCYIL-LF--VVGLIG----NG--------------GVIWT---------------------------VAQNKRL----QS----ARN----------------------------------------V-----------------FL--LNL--------------I-------FTDL------------V-LV--FT-----------------------AI--------------PI-----------T-----PI--------------------------------YALSKT-----------------------------W----I-------------FGE--L-----IC-----------H--------LLPL------------------------------------------PNSCS--V---------FVT-----------------------------------------------SW-----SLAAIALD-----K--------------------------------------FMH------------------I-IDPT----------------------------------------KSPVSIRQ----------ALAITT------FIWS--------ASTFIN--------------------LPL-------------------------------VFSYNHVSGEFYRNHTGNNIPFCGY----------------------------FCDET--------------NWNS-----------------IYSRRAYG------------------TSVMI---------------------LQFVIPM----------IVITYCY---------FKILQKVS---------------------------------------KDMIIQNAQFCQSLTQK---------------------------------------------QRSD-------ATTRKKKVNYILI------------------------AMVV---------------TFIGCW-FPLT--------------------------------LVNLLKDFDISF-----------DFIAQQPFFS----------------------------------SLIAHIIAMS-------IV-------------VW-NPIL--------------FF-------------W-LTR------KQKR-----------------------------SGLSKILNSTESSKKTGGTGFRGIQLHDLLPSASNPPRSSTDAF---------------------------------------------------------------------------------------------------------------
>2-npr5_V_5203971_5208634_caenorhabditis_briggsae_PRJNA10731
--------------------------------------------------------------------DFYIRTIFTFLYGF-LF--VLGIFG----NG--------------GVLWA---------------------------VARNKRL----QS----ARN----------------------------------------V-----------------FL--LNL--------------I-------FTDL------------I-LV--FT-----------------------AI--------------PV-----------T-----PW--------------------------------YAMTKD-----------------------------W----A-------------FGS--V-----MC-----------H--------LVPL------------------------------------------SNSCS--V---------FVT-----------------------------------------------SW-----SLTAISLD-----K--------------------------------------FLH------------------I-NDPT----------------------------------------KQPVSIRQ----------ALGITS------LIWI--------VSTLIN--------------------LPY---------------------------------LMSFEHVEGSFYVQPGETPYCGH----------------------------FCDEA--------------NWQS-----------------ENSRKIYG------------------TTVML---------------------LQFVVPM----------AVITYCY---------FKILQKVS---------------------------------------KDMIIQNAQFCQSLTQK---------------------------------------------QRND-------ATSRKKKVNYILI------------------------AMVV---------------TFIGCW-LPLT--------------------------------LLNLVKDFKKEP-----------EWLKRQPFFW----------------------------------AIVAHVIAMS-------LV-------------VW-NPLL--------------FF-------------W-LTR------KQKR-----------------------------SGLSKILNSTEGSKKAGGSGLRGIQLHDIIASTAHPNRCAGNSF---------------------------------------------------------------------------------------------------------------
>2-npr5_CM008513.1-1_3594797_3626752_caenorhabditis_nigoni_PRJNA384657
--------------------------------------------------------------------DFYIRTIFTFLYGF-LF--VLGIFG----NG--------------GVLWA---------------------------VARNKRL----QS----ARN----------------------------------------V-----------------FL--LNL--------------I-------FTDL------------I-LV--FT-----------------------AI--------------PV-----------T-----PW--------------------------------YAMTKD-----------------------------W----A-------------FGS--V-----MC-----------H--------LVPL------------------------------------------SNSCS--V---------FVT-----------------------------------------------SW-----SLTAISLD-----K--------------------------------------FLH------------------I-NDPT----------------------------------------KQPVSIRQ----------ALGITS------LIWI--------VSTLIN--------------------LPY---------------------------------LMSFEHVEGSFYVQPGETPYCGH----------------------------FCDEA--------------NWQS-----------------ENSRKIYG------------------TTVML---------------------LQFVVPM----------AVITYCY---------FKILQKVS---------------------------------------KDMIIQNAQFCQSLTQK---------------------------------------------QRND-------ATSRKKKVNYILI------------------------AMVV---------------TFIGCW-LPLT--------------------------------LLNLVKDFKKEP-----------EWLKRQPFFW----------------------------------AIVAHVIAMS-------LV-------------VW-NPLL--------------FF-------------W-LTR------KQKR-----------------------------SGLSKILNSTEGSKKAGGSGLRGIQLHDIIASTAHPNRCAGNSF---------------------------------------------------------------------------------------------------------------
>13-npr5_Cbre_Contig1130_0_22073_caenorhabditis_brenneri_PRJNA20035
--------------------------------------------------------------------DFYIRSIFTFLYGF-LF--VLGIFG----NG--------------GVLWA---------------------------VARNKRL----QS----ARN----------------------------------------V-----------------FL--LNL--------------I-------FTDL------------I-LV--FT-----------------------AI--------------PV-----------T-----PW--------------------------------YAMTKD-----------------------------W----A-------------FGS--V-----MC-----------H--------LVPL------------------------------------------SNSCS--V---------FVT-----------------------------------------------SW-----SLTAISLD-----K--------------------------------------FLH------------------I-NDPT----------------------------------------KQPVSIRQ----------ALAITS------LIWI--------VSTLIN--------------------LPY---------------------------------LMSFEHVEGSFYVQPGETPYCGH----------------------------FCDEA--------------NWQS-----------------ENSRKIYG------------------TTVML---------------------LQFVVPM----------AVITYCY---------FKILQKVS---------------------------------------KDMIIQNAQFCQSLTQK---------------------------------------------QRND-------ATSRKKKVNYILI------------------------AMVV---------------TFIGCW-LPLT--------------------------------LLNLVKDFKKEP-----------EWLKRQPFFW----------------------------------AIVAHVIAMS-------LV-------------VW-NPLL--------------FF-------------W-LTR------KQKR-----------------------------SGLSKILNSTEGSKKTGSTGLRGIQLHDLLPSTAHPDRCAGNSF---------------------------------------------------------------------------------------------------------------
>3-npr5_CBOVI.ctg00001_chrV-1_4194589_4225419_caenorhabditis_bovis_PRJEB34497
--------------------------------------------------------------------DIYIRSVFTFLYGF-LF------------------------------------------------------------ILGSRFT-----------------------------------------------------------------------FF-------------------S-------SRSL----------------------------------------------------------------------------------------------------------------FEF--------------------------------WETVEC-------------YGQ------------------------------LLAI-------------------------------------------NAFS-LL------------------------------------------------------------------GMCFYSI---------------------------------------------YSP------------------TYLYSP----------------------------------------QFPSPHDP----------PSIGNH--------------------------------------------IPY------------------------------------------------------------------------------------LVGID-----------------------------------THQYSIFD------------------VVRTC--------------------------------------RWIVLCS---------ERINAILW------------------------------------------------------------------------------------------------------------------------------------------------------------------------AFLRSE-LAKA--------------------------------LAQTLWNYRNAA------AEQEPQFMKNQPFFW----------------------------------SLVAHVIAMS-------LV-------------VW-NPLL--------------FF-------------W-LTR------KQKR-------SGLS----------------------KILNSTESSKKGGSVGFRGLQLHDLLTSPIDSHRAPANSF---------------------------------------------------------------------------------------------------------------
>14-npr5_Cbre_Contig26_955372_986059_caenorhabditis_brenneri_PRJNA20035
--------------------------------------------------------------------DFYIRSIFTFLYGF-LF--VLGIFG----NG--------------GVLWA---------------------------VARNKRL----QS----ARN----------------------------------------V-----------------FL--LNL--------------I-------FTDL------------I-LV--FT-----------------------AI--------------PV-----------T-----PW--------------------------------YAMTKD-----------------------------W----A-------------FGS--V-----MC-----------H--------LVPL------------------------------------------SNSCS--V---------FVT-----------------------------------------------SW-----SLTAISLD-----K--------------------------------------FLH------------------I-NDPT----------------------------------------KQPVSIRQ----------ALAITS------LIWI--------VSTLIN--------------------LPY---------------------------------LMSFEHVEGSFYVQPGETPYCGH----------------------------FCDEA--------------NWQS-----------------ENSRKIYG------------------TTVML---------------------LQFVVPM----------AVITYCY---------FKILQKVS---------------------------------------KDMIIQNAQFCQSLTQK---------------------------------------------QRND-------ATSRKKKVNYILI------------------------AMVV---------------TFIGCW-LPLT--------------------------------LLNLVKDFKKEP-----------EWLKRQPFFW----------------------------------AIVAHVIAMS-------LV-------------VW-NPLL--------------FF-------------W-LTR------KQKR-----------------------------SGLSKILNSTEGSKKTGSTGLRGIQLHDLLPSTTHPDRCAGNSF---------------------------------------------------------------------------------------------------------------
>15-npr5_CSP39.scaffold08761_0_17861_caenorhabditis_waitukubuli_PRJEB12602
--------------------------------------------------------------------DFYIRSIFTFLYGF-LF--VLGIFG----NG--------------GVLWA---------------------------VARNKRL----QS----ARN----------------------------------------V-----------------FL--LNL--------------I-------FTDL------------I-LV--FT-----------------------AI--------------PV-----------T-----PW--------------------------------YAM---TKD--------------------------W----A-------------FGS--V-----MC-----------H--------LVPL-------------------------------------------SNSC-SV---------FVT-----------------------------------------------SW-----SLTAISLD-----K--------------------------------------FLH------------------I-NDPT----------------------------------------KQPVSIRQ----------ALGITF------LIWV--------VSSL--IN------------------LPY---------------------------------LMSFEHVEGSFYVQPGEVPYC--GH--------------------------FCDEA--------------NWQS-----------------ENSRKIYG------------------TMVML--------------------L-QFVVPM----------AVITYCY---------FKILQKVS---------------------------------------KDMIIQNAQFCQSLTQK------------------------QRSDATSRK------------KKVN----------------YILI------------------------AMVV---------------TFIGCW-APLT--------------------------------LLNLVKDFKKEP------DWLKR-----QPFFW----------------------------------AIVAHVIAMS-------LV-------------VW-NPLL--------------FF-------------W-LTR------KQKR-------SGLS----------------------KILNSTESSKKAGNTGFGGIQLHNLLPSATHSNRSGGNSF---------------------------------------------------------------------------------------------------------------
>10-npr5_CSP29.scaffold30937_cov165_299562_331491_caenorhabditis_becei_PRJEB28243
--------------------------------------------------------------------DFYIRSIFTFLYGF-LF--VLGIFG----NG--------------GVLWA---------------------------VARNKRL----QS----ARN----------------------------------------V-----------------FL--LNL--------------I-------FTDL------------I-LV--FT-----------------------AI--------------PV-----------T-----PW--------------------------------YAMTKD-----------------------------W----A-------------FGS--V-----MC-----------H--------LVPL------------------------------------------SNSCS--V---------FVT-----------------------------------------------SW-----SLTAISLD-----K--------------------------------------FLH------------------I-NDPT----------------------------------------KQPVSIRQ----------ALGITF------LIWV--------VSSLIN--------------------LPY---------------------------------LMSFEHVEGSFYVQPGEVPYCGH----------------------------FCDEA--------------NWQS-----------------ENSRKIYGT-----------------MVMLL----------------------QFVVPM----------AVITYCY---------FKILQKVS---------------------------------------KDMIIQNAQFCQSLTQK---------------------------------------------QRSD-------ATSRKKKVNYILI------------------------AMVV---------------TFIGCW-APLT--------------------------------LLNLVKDFKKEP-----------DWLKRQPFFW----------------------------------AMVAHVIAMS-------LV-------------VW-NPLL--------------FF-------------W-LTR------KQKR-----------------------------SGLSKILNSTESSKKAGNPGFGGIQLHNLLPSASDPHRFGGNSF---------------------------------------------------------------------------------------------------------------
