# Supplementary material for: Evolution of neuropeptide Y/RFamide-like receptors in nematodes
Source: Heliyon. 2024 Jul 15;10(14):e34473. doi: 10.1016/j.heliyon.2024.e34473 (PMC11315170; doi:10.1016/j.heliyon.2024.e34473)
Supplement: MMC 3 — Resulting Multiple Sequence Alignment. [file mmc3.zip › Suppl_3_Multiple_sequence_Alignments/npr2.fasta]

>10-npr2_JNEY01000883.1_30116_31726_Aphelenchus_avenae_genomic
-------------------------------------------------------------------------------------------------NA--------------IQIWL---------------------------TLRYAYL----RT----VQN----------------------------------------I-----------------FI--LNL--------------A-------ISDV------------I-VC--LL-----------------------SL--------------PF-----------T-----PV----TNI-------------------------YKN--------------------------------W----L-------------FGP--A-----IC-----------H--------LLPF------------------------------------------VQAVS--V---------FVS-----------------------------------------------TF-----SLSAIAVD-----R--------------------------------------YCL------------------V-TKPH----------------------------------------AKPLSLRS----------ATVIAV------ILWV--------LSVVVS--------------------LPY-----------------------------------------GYYMTLEEYPGYCGE----------------------------FCSEH---------------WPT-----------------QPVRRIYT------------------FIALT--------------------V-QFLIPF----------VTMTFCY---------SSIFARLK----------------------------------------ERADSKLKKINERKEL----------------LSTRSLAGDEKLEVCKPGMSETFPVDEKRRAQL--------LARQRRTTTILA------------------------SMVL---------------IFGLTW-LPQN--------------------------------VVSLIIEYDES-----------------------------------------------------------------------------------------------------------------------------------------------------------------------------------------------------------------------------------------------------------------------------------------------------------------------------------
>0-npr2_JAMPIQ010000002.1_8523209_8522612_Aphelenchoides_besseyi_genomic
--------------------------------------------------DDTTICYHYSESNPDPTNSPVVIAIFSVIYVH-IF--LLGLIG----NL--------------SIIVL---------------------------TLRYRHL----RT----VQN----------------------------------------I-----------------FI--LNL--------------A-------ISDV------------V-VC--LL-----------------------SV--------------PL-----------T-----PI--------------------------------TSS---QKI--------------------------W----I-------------FSR--P-----LC-----------H--------LLPM-----------------------------------------V-QAVS--I---------FVS-----------------------------------------------TL-----SLSAIAID-----R--------------------------------------YNL------------------V-VRPH----------------------------------------AKALTNRG----------ATNIAT------VLWI-------------------------------------------------------------------------------------------------------------------------------------------------------------------------------------------ISVIV------------------------SLPY-------------GYYM------------------------------------------------------------------------------------------------------------------------------------------------------------------------------------------------------------------------------------TLDTYPQVCGEF---------------------------------------------------------------------------------------CTEN--------------------------------W-PSK------SIQR----------------------------------------------------------------------------------------------------------------------------------------------------------------------------------------
>5-npr2_JAMPIO010000031.1_51152_72525_Aphelenchoides_fujianensis_genomic
-------------------------------------------------EEDAAGCINYSESNPDPTNSPVVIAIFAVIYVH-IF--LLGLFG----NI--------------AIIVL---------------------------TLRYRHL----RT----VQN----------------------------------------I-----------------FI--LNL--------------A-------ISDV------------L-VC--LL-----------------------SV--------------PL-----------T-----PI--------------------------------TSS--------------------------QKI---W----I-------------FSR--P-----LC-----------H--------LLPF-------------------------------------------VQRS--I---------FVS-----------------------------------------------TL-----SLSAIAID-----R--------------------------------------YNL------------------V-VRPH----------------------------------------AQPLSNRG----------AWNVTT------VLWI--------GSILCS--------------------TPY-----------------------------------------AYMMDVVTYPQVCGE----------------------------FCTEN---------------WPS-----------------KSIQRGYA------------------LIVLV--------------------L-QFLLPF-----------TMSFCY---------STIFSRLR----------------------------------------ERANSKLRKLNERSQL-------------------------LSIRSTAKAVAQQSAGDDAQRTSL--------LAQQRRTTSILA------------------------AMVF---------------IFGLTW-LPQN--------------------------------LFTLMIEYDEAS-----KEDFWVRGDTNYTYIV----------------------------------SLIAHSIAML-------TN-------------LS-NPFV--------------YA-------------S-LFA------AFVH----------------------------------------------------------------------------------------------------------------------------------------------------------------------------------------
>3-npr2_JANLNO010000002.1_3329926_3331525_Bradynema_listronoti_genomic
-----------------------------------------------------STCMRFVELDPDPTNSSIVITIFAFLYVN-IF--LLGLIG----NL--------------SIVCL---------------------------TFKHRHL----RI----VQN----------------------------------------I-----------------FI--LNL--------------A-------LSDI------------I-VC--LL-----------------------SL--------------PF-----------T-----PV----TNV-------------------------YKN--------------------------------W----I-------------FGQ--P-----IC-----------H--------LLPL------------------------------------------VQAVS--V---------FVS-----------------------------------------------TF-----SLSIIAID-----R--------------------------------------YIL------------------V-VKPY----------------------------------------AHPLTVQD----------ATILAI------VLWI--------ASVFVS--------------------IPY-----------------------------------------AYYMKLEEYPGYCGQ----------------------------FCSEH---------------WPN-----------------EFVRRSYA------------------ILVLT--------------------L-QFLVPF----------GTMTLCY---------TTIFSKLR---------------------------------------------KRANSKLKKLNERSQLLSSKNRIAISSKRHISSLHKISGNDERQ------------RSNL--------LAQQRRTTTILA------------------------SMVL---------------IFGLTW-LPQN--------------------------------VVTLIIEYDKTL---------LQLGKTNYTYLI----------------------------------SMIAHVAMTT----------------------NVANPIL--------------YA-------------W-LNP------TFKR---------------------------------LFLKAF-------------------------------------------------------------------------------------------------------------------------------------------------
>8-npr2_scaffold61_196171_228113_ditylenchus_destructor_PRJNA312427
---------------------------------------------------AEEECVHYVERSPDPTNSPAMISIFAFIYIN-IF--IMGLVG----NL--------------SIVCL---------------------------TCRHRHL----RT----VQN----------------------------------------M-----------------FI--MNL--------------A-------ISDV------------I-VC--LI-----------------------SL--------------PF-----------T-----PV----NNI-------------------------YKN--------------------------------W----L-------------FGQ--P-----IC-----------Q--------LLPL------------------------------------------VQAVS--V---------FVS-----------------------------------------------TF-----SLSAIAID-----R--------------------------------------YNL------------------V-VRPY----------------------------------------AHPLKIRG----------AVLVAI------VLWV--------LSVT---------------------------------------------------------------------ENCLNQTHTCPRDYKKSEFQ--------------------FCTEQ---------------WPN-----------------QGVRRGYA------------------LIVLI--------------------L-QFLVPF----------MTMSFCY---------ATIFSRLR-----------------------------------------QRANTKLATDEGNQQ-----------------------KRVAGVLAQQ------------RRTT----------------TILA------------------------AMVL---------------MFGLAW-LPQN--------------------------------VITLIIEYDESI---------LHSNNTNYTYLV----------------------------------SMIAHSIAML-------AN-------------VA-NPMI--------------YG-------------W-LNP------TFKR---------------------------------LFLEAFRRKSNKEMPLSNSPTNKSFGEPSKV------------------------------------------------------------------------------------------------------------------------
>2-npr2_JAEEAS010000294.1_582342_583661_Meloidogyne_arenaria_genomic
------------------------------------------------------ECLHYIIQSPDPTNSLLAIIIFGIIYIN-IF--IFGLLG----NL--------------AIVLL---------------------------TLRCSHL----RS----VQN----------------------------------------I-----------------FI--LNL--------------A-------LSDV------------I-VC--LL-----------------------SL--------------PF-----------T-----LV-------TNI----------------------FKE--------------------------------W----L-------------FGS--A-----IC-----------H--------LLPM-----------------------------------------V-QAVS--V---------LVS-----------------------------------------------TF-----SLSAIAID-----R--------------------------------------YWL------------------V-HRPH----------------------------------------GHSLSPSQ----------ATIVAC------ILWA--------FSLF--IS------------------LPY-----------------------------------------AYYMGLEEYEGYC--GQ--------------------------FCSEQ---------------WPN-----------------TQIRRGYA------------------LAVLA--------------------L-QFLLPF----------LTMSFCY---------ASIFSRLR---------------------------------RRNNTKLKKLNERQIMLARQSTNFENGVDCLSRKTSSFCEENIGGKIRVNALNKQQ------------RRTT----------------TILA------------------------TVVL---------------FFGLAW-LPQN--------------------------------VLTMIIEYD-------------------------------------------------------------------------------------------------------------------------------------------------------------------------------------------------------------------------------------------------------------------------------------------------------------------------------------
>4-npr2_JAEEAS010000987.1_464203_465541_Meloidogyne_arenaria_genomic
------------------------------------------------------ECLHYIIQSPDPTNSLLAIIIFGIIYIN-IF--IFGLLG----NL--------------AIVLL---------------------------TLRCSHL----RS----VQN----------------------------------------I-----------------FI--LNL--------------A-------LSDV------------I-VC--LL-----------------------SL--------------PF-----------T-----LV--------------------------------TNI--------------------------FKE---W----L-------------FGS--A-----IC-----------H--------LLPM------------------------------------------VQAVS--V---------LVS-----------------------------------------------TF-----SLSAIAID-----R--------------------------------------YWL------------------V-HRPH----------------------------------------GHSLSPSQ----------ATIIAC------ILWA--------FSLFIS--------------------LPY-----------------------------------------AYYMGLEEYEGYCGQ----------------------------FCSEQ---------------WPN-----------------TQIRRGYA------------------LAVLA--------------------L-QFLLPF----------LTMSFCY---------ASIFSRLR-------------------------------------------RRNNTKLKKLNER--------------QIMLARQSTNFENGLIVEEKVFKENIGGKIRVNAL--------NKQQRRTTTILA------------------------TVVL---------------FFGLAW-LPQN--------------------------------VLTMIIEYD-------------------------------------------------------------------------------------------------------------------------------------------------------------------------------------------------------------------------------------------------------------------------------------------------------------------------------------
>0-npr2_JAIXHY010000001.1_6297497_6296422_Globodera_pallida_genomic
------------------------------------------------------QCLHYVDQQPDPSNSAWAITLFLALYSN-IF--VLGLLG----NL--------------AIVLV---------------------------TIRCQHL----RS----VQN----------------------------------------I-----------------FI--LNL--------------A-------ISDI------------I-VC--LL-----------------------SL--------------PF-----------T-----PV-------SYI----------------------YKE--------------------------------W----L-------------FGS--A-----IC-----------H--------LLPM-------------------------------------------VQAA-SV---------FVS-----------------------------------------------TF-----SLSAIAID-----R--------------------------------------YWL------------------V-LYPH----------------------------------------SGSISPAK----------ATVVAA------VLWL--------LSVL--IS------------------VPY-----------------------------------------SVHMTLVEYDGYC--GK--------------------------FCTEQ---------------WPS-----------------TQIRRGYA------------------LSVLV--------------------L-QFLIPF----------VTMSYCY---------ASIFALLR---------------------------------RRANSKLQKLNERQTMLAKLSSAAAADCQSVDNLCRVPSRSDSDRAHRVHAVSKQQ------------RRTT----------------LILV------------------------TIVL---------------FFFFAW-LPHN-----------------------------------------------------------------------------------------------------------------------------------------------------------------------V------------------------------------------------------------------------------------------------------------------------------------------------------------------------------------------------------
>3-npr2_JAEVLN010000005.1_2418703_2417826_Globodera_rostochiensis_genomic
------------------------------------------------------QCLHYVDQQPDPSNSAWAITLFLVLYSN-IF--VLGLLG----NL--------------AIVIV---------------------------TIRCQHL----RS----VQN----------------------------------------I-----------------FI--LNL--------------A-------ISDI------------I-VC--LL-----------------------SL--------------PF-----------T-----PV-------SYI----------------------YKE--------------------------------W----L-------------FGS--A-----IC-----------H--------LLPM-------------------------------------------VQAA-SV---------FVS-----------------------------------------------TF-----SLSAIAID-----R--------------------------------------YWL------------------V-LYPH----------------------------------------SGSISPAK----------ATVVAA------VLWL--------LSVL--IS------------------VPY-----------------------------------------SVHMTLVEYDGYCGK----------------------------FCTEQ---------------WPS-----------------TQIRRGYA------------------LSVLV--------------------L-QFLIPF----------VTMSYCY---------ASIFALLR-----------------------------------------------------------------------------------------------------RR------------------------------------------------------------------------------------------------------------ANSKLQKLNER-------------------------------------------------------------------------------------------QTML------------------------------------------------------------------------------------------------------------------------------------------------------------------------------------------------------------------------------------
>1-npr2_SIJG01000025.1_633145_631178_Heterodera_schachtii_genomic
------------------------------------------------------QCLHYVDQQPDPSNSQWAIALFLALYSN-IF--VLGLLG----NL--------------AIVLV---------------------------TVQCRQL----RS----VQN----------------------------------------I-----------------FI--LNL--------------A-------ISDV------------I-VC--LL-----------------------SL--------------PF-----------T-----PV----S---------------------------YIY---------------------------KE---W----L-------------FGS--A-----IC-----------H--------LLPM------------------------------------------VQAAS--V---------FVS-----------------------------------------------TF-----SLSAIAID-----R--------------------------------------YWL------------------V-LYPH----------------------------------------SNSISHAR----------ATVVAA------VLWL--------FSVLIS--------------------VPY-----------------------------------------SIHMTLVEYDGYCGK----------------------------FCTEQ---------------WPS-----------------MQIRRGYS------------------LSVVV--------------------L-QFLIPF----------VTMSFCY---------ASIFALLR----------------------------------------RRANTKIQQLNERQKMLFSEGGSIGEKCQSVDNDLCRVPSRSDNRAHRV-------------NAV--------NKQQRRTTLILV------------------------TIVL---------------FFFFAW-LPHN---------------------------------------------------------------------------------------------------------VNMT----------------------IL---------------------------------------------NY------------------------------------------------------------------------------------------------------------------------------------------------------------------------------------------
>3-npr2_JAKKIK010000387.1_1_32834_-_Heterodera_carotae_genomic
-----------------------------------------------KNIENFTCTRTRWKKYPDPSNSSWAIALFLILYIK-IF--VLGLLG----NL--------------AIVLV---------------------------TVQYRHL----RS----VQN----------------------------------------I-----------------FI--LNL--------------A-------ISDV------------I-VC--LL-----------------------SL--------------PF-----------T-----PV----S---------------------------YIY---------------------------KE---W----L-------------FGS--A-----IC-----------H--------LLPM------------------------------------------VQAAS--V---------FVS-----------------------------------------------TF-----SLSAIAID-----R--------------------------------------YWL------------------V-LYPH----------------------------------------SGSISHAK----------ATVVAG------ILWL--------LSVVIS--------------------VPY-----------------------------------------SVHMTLVEYDGYCGK----------------------------FCTEK---------------WPS-----------------MQIRRGYA------------------LSVLV--------------------L-QFLIPF----------VTMSFCY---------ASIFALLR------------------------------------RRANTKLQQLNERQKMLAKSSTGITEGSIVEKCQSVDDLCRVSSLSNSDRAHR------------MKAL--------SRQQRRTTLILI------------------------TIVL---------------FFFFAW-LPHN--------------------------------IREMIIEYDEQL---------LHFSGINYTYFL----------------------------------SMITHSIAMI-------TN-------------VA-NPIL--------------YA-------------W-LNP------SFKE-------LFLRSINSLIRRRHKMHNIAGKFKTSTYIKNMKETTSKEKISGCSQPLKKRDVRKCDSCLAWKYNPSFPSPPPKYQYNNIKHQQIQI------------------------------------------------------------------------------------------
>1-npr2_scaffold01092_229511_234798_bursaphelenchus_xylophilus_PRJEA64437
------------------------------------------------------------------------------------------------------------------------------------------------------------QN-----------------------------------------------I-----------------FI--LNL--------------A-------ISDV------------I-VC--LL-----------------------SL--------------PF-----------T-----PV----TSI-------------------------YKV--------------------------------W----M-------------FGQ--P-----IC-----------H--------LLPL------------------------------------------VQAVS--I---------FVS-----------------------------------------------TF-----SLSAIAID-----R--------------------------------------YNL------------------V-VRPH----------------------------------------ARPLTIHG----------ARNVAV------VLWV-------------------------------------------------------------------------------------------------------------------------------------------------------------------------------------------LSVVV------------------------SLPY---------------AY------------------------------------------------------------------------------------------------------------------------------------------------------------------------------------------------------------------------------------------------------------------------------------------------------------------------------------------------------------YM------------------------RLE-----------------------------------------------------------------------------------------------------------------------------------------------------------------------------------------
>10-npr2_Backbone_169_52307_304241_mesorhabditis_belari_PRJEB30104
----------------------------------------------------------------------------------------------------------------------------------------------------HRHL----QT----VQN----------------------------------------M-----------------FI--LNL--------------A-------LSDV------------I-VC--LL-----------------------SM--------------PF-----------T-----LV----TNI-------------------------YKV--------------------------------W----Y-------------FGS--P-----FC-----------H--------LLPM------------------------------------------VQGIS--I---------FVS-----------------------------------------------TF-----SLSAIALD-----R--------------------------------------ILY--------------------LHID----------------------------------------------------------RIRFFS-----------------------------------------------------------------------------------------------------------------------------------------------------------------------------------------------------YNLVV--------------------R-PHAHPL----------NTRCAVK------------------------------------------------------------------------------------------------------------------------------------------------------------------------------------------------------------------------------------LKKLTERSQLLE-------------------------------------------------------TSIPQFAMLT----------------------IVANPIL--------------YA-------------W-LNP------SFKE---------------------------------ILMK---------------------------------------------------------------------------------------------------------------------------------------------------
>9-npr2_ACRNAN_scaffold4340_0_17653_acrobeloides_nanus_PRJEB26554
-----------------------------PWIEQKCMNFVEEHPDPSNSPIVLAIFAIIYVHIFVLGNSPIVLAIFAIIYVH-IF--VLGLVG----NI--------------SIMCL---------------------------TLKYRHL----QT----VQN----------------------------------------I-----------------FI--LNL--------------A-------ISDV------------I-VC--LL-----------------------SL--------------PF-----------T-----PV-------TNI----------------------YKT--------------------------------W----Y-------------FGQ--P-----IC-----------H--------LLPF--------------------------------------------------------------------------------------------------------------------VQNKTKLK-----K-------------------------------------------------------------LNER----------------------------------------AHLLETSR--------------------------------------------------------------------------------------------------------------------------------------------------------------------------------------------------------------------------------------------------MSPE----------TPPNFAS------------------------------------------------------------------------------------------------------------------------------------------------------------------------------------------------FEEK--------------------------------QRALLNAQQRRT------------------------------------------------------TTILASMIAMT-------TN-------------IA-NPIL--------------YA-------------W-LNA------SFKE---------------------------------LFIRTFTQIKTNKQKVVVEN-----------------------------------------------------------------------------------------------------------------------------------
>10-npr2_ACRNAN_scaffold453_0_28101_acrobeloides_nanus_PRJEB26554
---------------------------EDPWIEQKCMNFVEKHPDPSNSPIVLSIFAIIYVHIFVLGNSPIVLSIFAIIYVH-IF--VLGLVG----NL--------------SIIFL---------------------------TLKYRHL----QT----VQN----------------------------------------I-----------------FI--LNL--------------A-------ISDV------------I-VC--LL-----------------------SL--------------PF-----------T-----PI--------------TNI---------------YKR--------------------------------W----Y-------------FGQ--P-----MC-----------H--------LLPF-------------------------------------------------V------------------------------------------------------------------QLNERNKT-----K-------------------------------------------------------------LKKL----------------------------------------------------------NERVHL-----------------------------------------------------------------------------------------------------------------------------------------------------------------------------------------------------LKTLT----R-------------------MPPR----------TPQNYAS-----------------------------------------------------------------------------------------FEEKQ----RTVFNGQQ------------RRAT--------------TILA--------------------------SMVL---------------IFGLAW-LPQN--------------------------------IVTLIIEYDDTI------LQRDT-----VNYAY--------------------------------IISMIAHSIAMT-------TN-------------IA-NPIL--------------YA-------------W-LDA------SFKE---------LF-----------------------------------------------------------------------------------------------------------------------------------------------------------------------------
>12-npr2_Contig73_1_219936_7012_11017_halicephalobus_mephisto_PRJNA528747
------------------------------------------------------------------------------------------------------------------------------------------------------------------VSV----------------------------------------------------------FV-------------------S-----------------------------------------------------------------------------------T--------------------------------------------------------------------------F---------------------------------------------------------------------------------------------------------------------------------------------------------------------------SLSAIAID-----R--------------------------------------YNL------------------V-VRPH----------------------------------------ANLLRPRG----------AIFVAA------ILWT--------LSALVS--------------------LPY-----------------------------------------CYFMRLEYYPGYCGQ----------------------------FCTEH---------------WPN-----------------QVARRGYA------------------LVLLC--------------------C-QFLIPF----------AIMSCCY---------SAIFSRLK------------------------------------------------------------------------------------------------------------------------------------------------------EVL---------------IFGLSW-LPQN--------------------------------VITLIIEYDDSI---------LHSTNTNYTYIA----------------------------------SSIAHCIAMT-------NN-------------VF-NPIL--------------YA-------------W-LNP------SFKE---------------------------------ILIHTFWG-----------------------------------------------------------------------------------------------------------------------------------------------
>10-npr2_KB455534_35569_54461_panagrellus_redivivus_PRJNA186477
-----------------------------------------------LVGKGNGTCEDFVDLHPDPTNTTLAMVVFGIIYTH-IF--VLGLLG----NA--------------AIMYL---------------------------TLRNRHL----QT----VQN----------------------------------------I-----------------FI--LNL--------------A-------MSDI------------I-VC--LL-----------------------SV--------------PI-----------T-----PV--------------------------------TNV--------SKT---------------------W----F-------------FGS--Y-----IC-----------H--------LLPF---------------------------------V---------QAVS--V---------VVS-----------------------------------------------TF-----SLSAIAID-----R--------------------------------------YSL------------------V-VRPH----------------------------------------ANLLQPRG----------AVIVAI------ILWV--------LAAV----VS----------------MPY-----------------------------------------CYFMTLEDYAGYC--GK--------------------------FCSEH---------------WPN-----------------EIFRRGYT------------------LVLLC-------------------F--QFLIPF----------ATMSCCY---------SAIFSHLR------------------------------------ERANKRANSKIKKLNERSQLLESARGLPLDNTIVSYSITDAKETFEYKQKAQL--------LAKQRRIT----------------TILA------------------------SMVL---------------IFALSW-LPHN--------------------------------IISLIIEYDATI------LVRDT-----NYTYI---------------------------------ASTIAHCIAMT-------NN-------------VA-NPVL--------------YA-------------W-LNP------SFKE---------------------------------LLLKKFWHLSHSDKLST--------------------------------------------------------------------------------------------------------------------------------------
>13-npr2_JAMRYA010000004.1_7388163_7386976_Panagrolaimus_sp__LJ2400
---------------------------------------------------STNSCVDFTEIYPDPTNAVISMTLFGIIYTH-IF--ILGLLG----NI--------------SMMFL---------------------------TLRHRHL----QT----VQN----------------------------------------I-----------------FI--LNL--------------A-------MSDV------------I-IC--LL-----------------------SV--------------PI-----------T-----PI----TNI-------------------------FKT--------------------------------W----F-------------FGE--Y-----IC-----------H--------LLPF------------------------------------------IQAVS--V---------FVS-----------------------------------------------TF-----SLSAIALD-----R--------------------------------------YNL------------------V-IRPH----------------------------------------ATIIKPRS----------AIKIAT------ILWI--------IAAFVS--------------------APY-----------------------------------------CYFMKIENYAGYCGQ----------------------------FCTER---------------WPN-----------------PLVRRGYA------------------LVLLC--------------------C-QFLIPF----------ATMSFCY---------SVIFSRLR-------------------------------------------ERANSKIRKLDER------------------------SQLLESSEHCNVTKVPSKDQQKALL--------LAKQRRTTTILA------------------------SMVL---------------IFGLSW-LPHN--------------------------------VITLIIEYDDNI---------LHTEALNYTYIV----------------------------------STIAHIAMTN----------------------NVANPVL--------------YA-------------W-LNP------SFKE---------------------------------ILIKS--------------------------------------------------------------------------------------------------------------------------------------------------
>11-npr2_JU765_contig12975_22373_52843_propanagrolaimus_ju765_PRJEB32708
--------------------------------------------------------------------STLAMIIFGIIYGQ-IF--LLGLVG----NI--------------SMMFL---------------------------TLRHRDL----QT----VQN----------------------------------------I-----------------FI--LNL--------------A-------MSDV------------I-IC--LL-----------------------SV--------------PI-----------T-----PI-------TNI----------------------FKT--------------------------------W----F-------------FGP--W-----IC-----------H--------LLPF--------------------------------------------------------------------------------------------------------------------------VQ-----R-------------------------------------------------------------ANSK----------------------------------------IKKLDERS----------QLLNTA-----------------------------------------------------------------------------------------------------------------------------------------------------------------------------------------------------IA---------------------------GTPV----------LERDRVL-----------------------------------------------------------------------------------------------------------------------------------------------------------------------------------------IFGLSW-LPQN--------------------------------VITLIIEYDDTL----------------------------------------------------------LHTPTTN-------------------------------------------YT-------------Y-IIS------SIAH----------------------------------------------------------------------------------------------------------------------------------------------------------------------------------------
>19-npr2_JAMRXY010000015.1_3187454_3186255_Panagrolaimus_sp__LJ2414
--------------------------------------------------DSTDPCVDFTEIYPDPTNSVISMSIFGIIYTH-IF--VLGLLG----NI--------------SMMFL---------------------------TLRHRHL----QT----VQN----------------------------------------I-----------------FI--LNL--------------A-------MSDV------------I-IC--LL-----------------------SV--------------PI-----------T-----PI----TNT-------------------------FKT--------------------------------W----F-------------FGE--Y-----IC-----------H--------LLPF------------------------------------------IQAVS--V---------FVS-----------------------------------------------TF-----SLSAIALD-----R--------------------------------------YNL------------------V-IRPH----------------------------------------ATVIKPRN----------AVYIAT------ILWI--------IAAFVS--------------------APY-----------------------------------------CYFMKIENYPGYCGQ----------------------------FCTER---------------WPN-----------------PLVRRGYA------------------LVLLC--------------------C-QFLIPF----------ATMSFCY---------SVIFSRLR----------------------------------------ERANSKIRKLDERSQL------------------LESSRGPEILKPNEHCSVTKVPSKDQQKAQL--------LAKQRRTTTILA------------------------SMVL---------------IFGLSW-LPHN--------------------------------VITLLIEYDENI---------FHGVTLNYTYIV----------------------------------STIAHIAMTN----------------------NVANPIL--------------YT-------------W-LNP------SFKE---------------------------------ILIKS--------------------------------------------------------------------------------------------------------------------------------------------------
>11-npr2_PS1159_contig11859_6382_10139_panagrolaimus_ps1159_PRJEB32708
-------------------------------------------------------------------------------------------------NI--------------SMMFL---------------------------TLRHRHL----QT----VQN----------------------------------------I-----------------FI--LNL--------------A-------MSDV------------I-IC--LL-----------------------SV--------------PI-----------T-----PI-------TNA----------------------LKQ--------------------------------W----F-------------FGE--Y-----IC-----------H--------LLPF------------------------------------------IQAVS--V---------FVS-----------------------------------------------TF-----SLSAIALD-----R--------------------------------------YNL------------------V-IRPH----------------------------------------ANIIKPKS----------AIKIAT------ILWI--------IAAF--VS------------------APY-----------------------------------------CYFMKIENYPGYCGQ----------------------------FCTER---------------WPN-----------------PLVRRGYA------------------LVLLC--------------------C-QFLIPF----------AIMSFCY---------SVIFSRLR----------------------------------------ERIRKLDERSQLLESS----------------RGPEAKDQQKAQLLAKQ------------RRTT----------------TILA------------------------SMVL---------------IFGLSW-LPHN--------------------------------VITLIIEYDENI---------LHIDALNYTYIV----------------------------------STIAHSIAMT-------NN-------------VA-NPVL--------------YA-------------W-LNP------SFKE---------------------------------ILIKLF-------------------------------------------------------------------------------------------------------------------------------------------------
>13-npr2_PDA_v2_scaffold48223_0_633_panagrolaimus_davidi_PRJEB32708
----------------------------------------------------------------------------------------------------------------------------------------------------------------------------------------------------------------------------------------------------A-----------------------V------------------------------SV-------------------------------------------------------------------------------------------------------------------------------------------------------------------------------------------------------------------------FVS-----------------------------------------------TF-----SLSAIALD-----R--------------------------------------YNL------------------V-IRPH----------------------------------------ANIIKPKS----------AIKIAT------ILWI--------IAAF----VS----------------APY-----------------------------------------CYFMKIENYPGYC------GQ----------------------FCTER---------------WPN-----------------PLVRRGYV------------------LVLLC-------------------C--QFLIPF----------AIMSFCY---------SVIFSRLR------------------------------------------------------------------------ERIRK--------------------------------------------------------------------------------------------------LDER--------------------------------SQLLESSRGPET----------------KDQQK-------------------------------------AQLLAKQ----------------------RRTTTIL-------------------------------ASM--------------------------------------------------------------------------------------------------------------------------------------------------------------------------------------------------
>1-npr2_ES5_v2_contig669_0_20410_panagrolaimus_es5_PRJEB32708
-------------------------------------------------------------------------------------------------NI--------------SMMFL---------------------------TLRHRHL----QT----VQN----------------------------------------I-----------------FI--LNL--------------A-------MSDV------------I-IC--LL-----------------------SV--------------PI-----------T-----PI-------TNI----------------------FKT--------------------------------W----F-------------FGE--Y-----IC-----------H--------LLPF-----------------------------------------I-QAVS--V---------FVS-----------------------------------------------TF-----SLSAIAID-----R--------------------------------------YIL------------------V-IRPH----------------------------------------ATVIKPKS----------AAT---------ILWI--------IAAF--VS------------------APY-----------------------------------------CYFMKIENYPGYC--GQ--------------------------FCTER---------------WPN-----------------PLVRRGYA------------------LVLLC--------------------C-QFLIPF----------AIMSFCY---------SVIFSRLR------------------------------------------------------------------------ERIRKLDERSQLLESSR--------------------------------------------------------------------------------------GPES--------------------------------VKDQQKALLLAK----------------QRRTT----------------------------------TILASMIAMT-------NN-------------VA-NPVL--------------YA-------------W-LNP------SFKE---------------------------------ILIKSF-------------------------------------------------------------------------------------------------------------------------------------------------
>11-npr2_GLAS_4746_72095_103573_steinernema_glaseri_PRJNA204943
--------------------------------------------------------------------------------------------G----NV--------------LIVIL---------------------------TLRHRHL----QT----VQN----------------------------------------I-----------------FI--LNL--------------A-------ISDV------------I-MC--LL-----------------------SL--------------PF-----------T-----PV------------TNI-----------------YKT--------------------------------W----L-------------FGQ--P-----IC-----------H--------LLPF---------------------------------A---------QAVS--M---------FVS-----------------------------------------------TI-----SLSSIAID-----R--------------------------------------YIL------------------V-VRPH----------------------------------------CHPLNVRG----------ATMVAV------VLWV--------FSVI----VS----------------LPY-----------------------------------------GYYMRLETYPGYC--GV--------------------------YCSEH---------------WPN-----------------HEVRRGYA------------------LVVLF-------------------A--QFLIPF----------ASMAVCY---------YIIFSRLR------------------------------------------KRANLKKLNERVHL----------------LEASTAVIETTSLIEDK------------QRSM--------LLAQQRRTTTILA-----------------------SMVL---------------IFGLAW-LPQN--------------------------------IVTLLIEYDDQI------FNQNG-----TNYMY--------------------------------IASMVAHSIAMI-------TN-------------VC-NPVL--------------YA-------------W-LNP------SFKE---------------------------------IFMETFRKRS---------------------------------------------------------------------------------------------------------------------------------------------
>6-npr2_JADLIF010003190.1_1_161227_-_Steinernema_khuongi_genomic
-------GSRRRTRRSTPTTLALKRSSSGTRSTRECRRRLINDRYARVKDLTNETCANYVDHDPDPTNLLSIMIFFALLYFH-IF--VLGIVG----NV--------------LIVIL---------------------------TLRHRHL----QT----VQN----------------------------------------I-----------------FI--LNL--------------A-------ISDV------------I-MC--LL-----------------------SL--------------PF-----------T-----PV-------TNI----------------------YKT--------------------------------W----L-------------FGQ--P-----IC-----------H--------LLPF-------------------------------------------AQAV-SM---------FVS-----------------------------------------------TI-----SLSSIAID-----R--------------------------------------YIL------------------V-VRPH----------------------------------------CHPLNVRG----------ATMVAV------VLWV--------FSVI--VS------------------LPY-----------------------------------------GYYMRLETYPGYCGV----------------------------YCSEH---------------WPN-----------------HEVRRGYA------------------LVVLF--------------------A-QFLIPF----------ASMAVCY---------YIIFSRLR------------------------------------------KRANVKLKKLNERVHLLEASTAVIEVESGSATSLIEDKQRSMLLAQQ------------RRTT----------------TILA------------------------SMVL---------------IFGLAW-LPQN--------------------------------IVTLLIEYDDQI---------FNQNGTNYMYIA----------------------------------SMVAHSIAMI-------TN-------------VC-NPVL--------------YA-------------W-LNP------SFKE---------------------------------IFMETIRGVIKSPKPAYLSQASFILHCRMTQPSVFAPKSSASV------------------------------------------------------------------------------------------------------------
>7-npr2_MONTI_10817_4433_9951_steinernema_monticolum_PRJNA205067
------------------------------------------------------------------------------------------------------------------------------------------------------------------AVS----------------------------------------M-----------------FV-------------------S------------------------------------------------------TI----------------------------------------------------------------------------------------------------------------------------------------------------------------------------------------------------------------------------------------------------------------------------------SLSFIAID-----R--------------------------------------YIL------------------V-VRPH----------------------------------------CHPLNVRG----------ATMVAA------VLWV--------FSVV--VS------------------LPY-----------------------------------------GYYMKLESYPGYCGE----------------------------YCSEH---------------WPN-----------------QVMRRGYA------------------LVVLL--------------------A-QFLIPF----------ASMAMCY---------YVIFSRLR-----------------------------------------KRANKLNERVHLLEA----------------------------------------------------------------------------------------------------------------STAVIEKAPSV--------------------------------IEDKQRSMLLAQ----------------QRRTT----------------------------------TILASMIAMI-------TN-------------VS-NPVL--------------YA-------------W-LNP------SFKE---------------------------------IFMETFRKRSAKNAVLHTTTVIKQKSTS---------------------------------------------------------------------------------------------------------------------------
>3-npr2_SCAPT_2829_523227_554733_steinernema_scapterisci_PRJNA204942
------------------------------------------------------------------------------------------------------------------------------------------------------------------AVS----------------------------------------M-----------------FV-------------------S------------------------------------------------------TI----------------------------------------------------------------------------------------------------------------------------------------------------------------------------------------------------------------------------------------------------------------------------------SLSSIAID-----R--------------------------------------YIL------------------V-VRPH----------------------------------------CHPLNVRG----------ATMVAM------VLWV--------FSVI----VS----------------LPY-----------------------------------------GYYMKLESYPGYC--GE--------------------------YCSEH---------------WPN-----------------QVVRRGYA------------------LVVLF-------------------A--QFLIPF----------ASMAVCY---------WVIFSRLR-------------------------------------KKAHSLVEDKQRTMVLAQQ---------------------------------------------RRTT----------------TILA------------------------SMVL---------------IFGLAW-LPQN--------------------------------LVTLLLEYDDSI------FHSSN-----TNYTY--------------------------------IASMVAHSIAMI-------TN-------------VS-NPVL--------------YA-------------W-LNP------SFKE---------------------------------IFMETFRKRSAKSS-----------------------------------------------------------------------------------------------------------------------------------------
>8-npr2_FELT_4774_105336_135856_steinernema_feltiae_PRJNA204661
-------------------------------------------------------------------------------------------------KL-------------------------------------------------NERV-----------------------------------------------------------------------HL--LEA----------------------STAV--------------IQ---------------------------KA--------------PS-------------------------------------------------------------------------------------------L-------------IED---------------------K--------------------------------------------------------------------------------------------------------------------------------QRSMVLAS-------------------------------------------------------------------QRRT---------------------------------------------------------------------------------------------------------------------------------------------------------------------------------------------------------------------------------------------------------------------TTILA-------------------------------------------------------------------------------------------------------------------------------------------------------------------------------------------------------------------SMVL---------------IFGLAW-LPQN--------------------------------VVTLLIEYDESQ-------NILNRANSNYTYIA----------------------------------SMIAHSIAMI-------TN-------------VS-NPVL--------------YA-------------W-LNP------SFKE---------------------------------IFMETFRKRSAKNAVVHTTAAIKQKAIS---------------------------------------------------------------------------------------------------------------------------
>3-npr2_scf7180000986534_67846_73188_diploscapter_coronatus_PRJDB3143
-----------------------------------------------------------------------------------IS------------DV----------------------------------------------IMC---------------------------------------------------------------------------FI--ICF--------------K-------LAQI------------NKEC--NF-----------------------SL--------------PI-----------T-----PI------------AAI-----------------YKV--------------------------------W----F-------------FGW--P-----IC-----------K--------LIPF-----------------------------------------I-QGTS--I---------FVS-----------------------------------------------TF-----SLSAIAID-----R-------------------------------------------------------------YDPN------------------------------------------PNQRRT---------------------------------------------------------------------------------------------------------------------------------------------------------------------------------------------------------------------TIILA-------------------------------------------------------------------------------------------------------------------------------------------------------------------------------------------------------------------SMVL---------------LFGITW-LPHN--------------------------------IVTLVMEYNTA----------------------------------------------------------------------------------------LIGEPN-------------------------------------------------------------------------------------------------------------------------------------------------------------------------------------------------------------------------------------
>5-npr2_scaffold1282_60858_66134_diploscapter_pachys_PRJNA280107
-------------------------------------------------------------------------------------------------YL----------------------------------------------TMKYRHL----QS----VQN----------------------------------------I-----------------FI--LNL--------------A-------ISDV------------I-MC-LTI---------------------------------------PI-----------T-----PI------------AAI-----------------YKV--------------------------------W----F-------------FGW--P-----IC-----------K--------LIPF---------------------------------I---------QGTS--I---------FVS-----------------------------------------------TF-----SLSAIAID--------------------------------------------------------------------------------------------------------------------------------------------------------------------------------------------------------------------------------------------------------------------------YCTEA---------------WPI-----------------DEVRKGYT------------------LLVLV-------------------M--QFLLPF----------SIMAICY---------AAIFFRLR-----------------------------------------------------------------------------------------------------ERAE----------------------------------------------------------------------IRLK--------------------------------KLSERTQLLENS------------------------------------------------------------------------TA----------------GAVT-----------------------------L------------------------------------------------------------------------------------------------------------------------------------------------------------------------------------------------------
>6-npr2_scaffold515_58853_63851_diploscapter_pachys_PRJNA280107
-------------------------------------------------------------------------------------------------YL----------------------------------------------TMKYRHL----QS----VQN----------------------------------------I-----------------FI--LNL--------------A-------ISDV------------I-MCLTIP-----------------------IT--------------PI-----------A-----AI--------------------------------YKV--------------------------------W----F-------------FGW--P-----IC-----------K--------LIPF-----------------------------------------I-QGTS--I---------FVS-----------------------------------------------TF-----SLSAIAID--------------------------------------------------------------------------------------------------------------------------------------------------------------------------------------------------------------------------------------------------------------------------YCTEA---------------WPI-----------------DEVRKGYT------------------LLVLV--------------------M-QFLLPF----------SIMAICY---------AAIFFRLR-----------------------------------------------------------------------------------------------------ERAE----------------------------------------------------------------------IRLK--------------------------------KLSERTQLLENS------------------------------------------------------------------------TA----------------GAVT--------------LA---------------NKE--------------------------------------------------------------------------------------------------------------------------------------------------------------------------------------------------
>6-npr2_JAJQXH010000019.1_1295570_1275309_Oscheius_sp__G
------------DSEDIQVLKALFKDENRTRMLMEVRRKLMQLHLLKAQQEAGGSCVRYVDKHPDLTNEPVVMIVFAVLYLH-VF--VLGLIG----NI---------------AIYL---------------------------TLKNRHL----QT----VQN----------------------------------------M-----------------FI--LNL--------------A-------VSDI------------L-IC--LT-----------------------SL--------------PI-----------T-----PI----TNV-------------------------YKA--------------------------------W----F-------------FAS--P-----VC-----------K--------LIPL------------------------------------------VQGAS--V---------LVS-----------------------------------------------TF-----SLSAIALD-----R--------------------------------------YNL------------------V-VRPH----------------------------------------KHPLNPRG----------ASLVAL------CLWI--------ISVVVC--------------------MPY-----------------------------------------GWYMDVVEIGGLCGE----------------------------YCTEK---------------WPM-----------------PEVRKGYA------------------LIVLL--------------------M-QFLFPF----------ATMAVCY---------YVIFSRLR--------------------------------------------EAETKLKKLTERSQLLETTTSVNGTMSPVIPVGDEEPKTTNEDIQ------------RGSV--------IAQQRRTTMILA------------------------SMVL---------------LFGFAW-LPQN--------------------------------VISMIMEYNEGF---------FHDGETDHTYIV----------------------------------SMIVHISMST----------------------NVVNPIL--------------YA-------------W-LNP------SFKE---------------------------------ILLKTIR------------------------------------------------------------------------------------------------------------------------------------------------
>9-npr2_CALQYR010007225.1_161715_159981_Auanema_sp__JU1783
--------------------------------------------------RNETTCDDYVDQHPDLTNEPFVMIIFATLYIH-IF--VLGLIG----NF---------------AILL---------------------------TFRHRQL----QT----VQN----------------------------------------I-----------------FI--SNL--------------A-------ISDI------------L-VC--LT-----------------------SL--------------PI-----------T-----PI------------TSV-----------------YKT--------------------------------W----F-------------FAS--P-----VC-----------K--------LLPL---------------------------------V---------QGAS--I---------FVS-----------------------------------------------TF-----SHSAIAYD--------------------------------------------YNL------------------V-VRPH----------------------------------------KHPVNTRG----------ASIVSL------CLWI--------ASVI--------VC------------MPY-----------------------------------------GWYMEVVEIRGLC------GE----------------------YCTEK---------------WPL-----------------PEVRKSYA------------------ILVLL----M-------------QF----LFPF----------ATMAVCY---------YKLFSRLR----------------------------------EAESKLKKISERTQLLENATTSNTLGHIVQLQVQATQTFEKNQ----KMTVLAQQ------------RRTT----------------MILV------------------------SMVL---------------LFGVCW-LPHN--------------------------------VIGLMIEYDEAY------FHYDH-----MDHTY--------------------------------IVSMTAHIAMLT----------------------NVVNPIL--------------YA-------------W-LNP------CFKE---------------------------------ILLKSLKRRRGHPEVTKNAKNTIIRV-----------------------------------------------------------------------------------------------------------------------------
>2-npr2_OW051495.1_6909317_6918748_Oscheius_dolichura_genomic
------------DPEDIKLLRHVLKTENRTKMLIELRRKLEELNLMKAMETDGVACIRYVDEHPDLTNEPIVMIIFGILYLH-IF--VLGLIG----NI---------------AIYL---------------------------TLRNRHL----QT----VQN----------------------------------------I-----------------FI--MNL--------------A-------IGDV------------L-MC--LT-----------------------SL--------------PI-----------T-----PV------------TNI-----------------YKT--------------------------------W----F-------------FAS--P-----VC-----------K--------LIPL---------------------------------V---------QGAS--V---------LVS-----------------------------------------------TF-----SLCAIALD-----R--------------------------------------YNL------------------V-VRPH----------------------------------------KHPLNPRR----------ASLVAL------FLWI--------MSVI--------VC------------MPY-----------------------------------------GWYMDVVEIGGLC------GE----------------------YCTEK---------------WPL-----------------PEVRKGYA------------------LTVLL-------------------L--QFLFPF----------AIMAICY---------YTIFARLR-------------------------------------EADAKLKKLTERSQLLETSTFNGNLLVEEEVSKVSLEDRQ----RSNVIAQQ------------RRTT----------------MILA------------------------SMVL---------------IFGATW-LPHN--------------------------------VITLIIEYNEGF------FHDSQ-----MDHTY---------------------------------LASMIAHISMT-------TN-------------VI-NPIL--------------YA-------------W-LNP------SFKE---------------------------------ILLKTIR------------------------------------------------------------------------------------------------------------------------------------------------
>10-npr2_nOt.2.0.scaf00015_397640_402529_oscheius_tipulae_PRJEB15512
-----------------------------------------------------GGCVRYVDEHPDLTNEPLVMIGFGILYL----------------------------------------------------------------TLRNRHL----QT----VQN----------------------------------------I-----------------FI--LNL--------------A-------IGDV------------L-MC--LT-----------------------SL--------------PI-----------T-----PI----TNI-------------------------YKT--------------------------------W----F-------------FAS--P-----VC-----------K--------LIPL------------------------------------------VQADA------------KLK-----------------------------------------------KL-----TERSQLLE--------------------------------------------HST--------------------MEDS----------------------------------------KSSFEDKQ----------RTNVIA-----------------------------------------------------------------------------------------------------------------------------------QQRRT-------------------------------------------------------------TMILA-------------------------------------------------------------------------------------------------------------------------------------------------------------------------------------------------------------------SMVL---------------IFGFSW-LPHN--------------------------------VITLIIEYNEGF---------FHDSQMDHTYLA----------------------------------SMIAHLLVCE----ISMST-------------NVVNPIL--------------YA-------------W-LNP------SFKE---------------------------------ILLKTIR------------------------------------------------------------------------------------------------------------------------------------------------
>1-npr2_OW051494.1_10606736_10604270_Oscheius_dolichura_genomic
--------------------------------------------------EVTEGCVYFADVFPDLTNEPLTKILFGFLYVN-IF--LLGLLG----N---------------CAIWL---------------------------TISNKHL----QT----VQN----------------------------------------I-----------------FI--MNL--------------A-------VGDV------------L-MC--LT-----------------------SL--------------SI-----------T-----PI----TNI-------------------------YKT--------------------------------W----F-------------FPA--T-----VC-----------Q--------LIPL------------------------------------------VQGAS--V---------LVS-----------------------------------------------TF-----SLCAIALD-----R--------------------------------------YNL------------------V-AHPH----------------------------------------HHVLTTQR----------AYFVDI------VLWI--------TSIACC--------------------LPY-----------------------------------------GYYMHMTEVDGLCGQ----------------------------FCTEK---------------WPT-----------------PAIRKGYT------------------LGILL--------------------L-QFLVPF----------GIMAVCY---------YSIFSKLR-----------------------------------------LANEKIRKLTERSQL-----------------LEHQALNGNSSLVRKE---------NKQRSTV--------IAQQRRTTRILA------------------------SMVL---------------IFGFTW-LPHN--------------------------------LFTLIIEYDEEF---------FIAEKLDHTYFV----------------------------------SMIAHISITN----------------------NVINPVL--------------YA-------------W-LNP------SFKE---------------------------------ILLKSIRGQPK--------------------------------------------------------------------------------------------------------------------------------------------
>5-npr2_JADANN010000398.1_1646963_1652361_Angiostrongylus_vasorum_genomic
---------------------------------------------------SNATCHRYVDDHPDLTNEPYIMVIFAVLYVH-IF--VLGIAG----NV---------------AVYL---------------------------TLKNRHL----QS----VQN----------------------------------------I-----------------FI--LNL--------------A-------ASDV------------L-MC--LI-----------------------SL--------------PI-----------T-----PI-------TNV----------------------YKT--------------------------------W----F-------------FAS--P-----VC-----------K--------LIPL------------------------------------------VQGAS--V---------LVS-----------------------------------------------TF-----SLSAIALD--------------------------------------------YNL------------------V-VRPH----------------------------------------RHPLRSRG----------ASVVAL------LLWI--------VSVL--VC------------------MPY-----------------------------------------GWYMDVVQIGGLCGE----------------------------FCTEN---------------WPS-----------------PEVRKCYA------------------FMVLV--------------------M-QFILPF----------ATMAVCY---------YTIFARLR-----------------------------------------EAVSKLKRLSERTQL----------------LECSVGNSSPSEKKSSEDGAHKVTFEEQQRLSV--------LTSQRRTTMILL------------------------SMVL---------------LFGLMW-LPHN--------------------------------VYSLIIEYDEGF---------FNNGERDNTYIV----------------------------------SMIAHLISMT-------TN-------------VA-NPIL--------------YA-------------W-LNP------SFKE---------------------------------MLLTSIRRRPRTQFKSIAKTTS---------------------------------------------------------------------------------------------------------------------------------
>6-npr2_JAHQIW010001551.1_497959_636243_Parelaphostrongylus_tenuis_genomic
------------------------------------------------------TCHRYVDVHPDLTNEPYIMVIFAVLYIH-IF--VLGIVG----NV---------------AVYL---------------------------TLKNRHL----QS----VQN----------------------------------------I-----------------FI--LNL--------------A-------ASDV------------L-MC--LI-----------------------SL--------------PI-----------T-----PI----TTV-------------------------YKT--------------------------------W----F-------------FAS--P-----VC-----------K--------LIPL------------------------------------------VQGAS--V---------LVS-----------------------------------------------TF-----SLSAIALD--------------------------------------------YNL------------------V-VRPH----------------------------------------KHPLRSRG----------ASVVAL------LLWI--------VSVM--VC------------------MPY-----------------------------------------GWYMDVVQIGGLCGE----------------------------FCTEN---------------WPS-----------------PVVRKCYA------------------LMVLV--------------------M-QFILPF----------ATMAVCY---------YTIFARLR----------------------------------------ETESKLKRLTERSQLLECSACETREFFIKEDGAQKVTFEEQQRLSVLAS-----------QRRTT----------------TILL------------------------SMVL---------------LFGLMW-LPHN--------------------------------LYSLIIEYNEAF---------FNNGERDNTYIV----------------------------------SMIAHISMTT----------------------NVANPIL--------------YA-------------W-LNP------SFKE---------------------------------MLLTSIRRRPRAQPTDLKQTSF---------------------------------------------------------------------------------------------------------------------------------
>12-npr2_ANCCEYDFT_Contig582_2163_26084_ancylostoma_ceylanicum_PRJNA72583
-------------------------------------------------------------------------------------------------YL----------------------------------------------TLKNRHL----QS----VQN----------------------------------------I-----------------FI--LNL--------------A-------ASDV------------L-MC--LT-----------------------SL--------------PI-----------T-----PI-------TNV----------------------YKT--------------------------------W----F-------------FAS--P-----VC-----------K--------LIPL------------------------------------------VQGAS--V---------FVS-----------------------------------------------TF-----SLSAIALD---------------------------------------------------------------------------------------------------------------------------------------------------------------------------------------------------------------------------------------------------------------------------CTER---------------WPS-----------------SEARKGYA------------------LMVLV--------------------M-QFILPF----------ATMAVCY---------YTIFARLR----------------------------------------ERTESKLKKLTERTQL----------------LESTVGKQQRLSVLASQ------------RRTT----------------TILA------------------------SMVL---------------LFGFTW-LPHN--------------------------------VYTLVYEYDDGI---------FHNGETDNTYIV----------------------------------SMVAHLISMT-------TN-------------VA-NPIL--------------YA-------------W-LNP------SFKN---------------------------------MLLTSIRGKVRAPTTLSTKETIIR-------------------------------------------------------------------------------------------------------------------------------
>13-npr2_TELCIRDFT_Contig2134_30667_41211_teladorsagia_circumcincta_PRJNA72569
-------------------------------------------------------------------------------------------------YL----------------------------------------------TLKNRHL----QS----VQN----------------------------------------I-----------------FI--LNL--------------A-------ASDV------------L-MC--LT-----------------------SL--------------PI-----------T-----PI----TNI-------------------------YKT--------------------------------W----F-------------FAS--P-----VC-----------K--------LIPL------------------------------------------TQGAS--I---------FVS-----------------------------------------------TF-----SLSAIALD--------------------------------------------------------------------------------------------------------------------------------------------------------------------------------------------------------------------------------------------------------------------------YCTEK---------------WPL-----------------PEVRKGYA------------------LMVLV--------------------M-QFILPF----------ATMAVCY---------YTIFARLR-------------------------------------------ERTESKLKKLSER----------------SQLLESAVGNSSPSEQQ------------RLSV--------LASQRRTTTILA------------------------SMVL---------------LFGFTW-LPHN--------------------------------VYTLIIEYDEAF---------FHNGESDNTYIV----------------------------------SIIAHLISMT-------TN-------------VA-NPIL--------------YA-------------W-LNP------SFKE---------------------------------MLLTSLRGKTRKQDKHSAKDTIIR-------------------------------------------------------------------------------------------------------------------------------
>14-npr2_HPLM_scaffold0003733_14962_21478_haemonchus_placei_PRJEB509
-------------------------------------------------------------------------------------------------YL----------------------------------------------TLKNRHL----QS----VQN----------------------------------------I-----------------FI--LNL--------------A-------ASDV------------L-MC--LT-----------------------SL--------------PI-----------T-----PI------------TNV-----------------YKT--------------------------------W----F-------------FAS--P-----VC-----------K--------LIPL---------------------------------V---------QGAS--V---------FVS-----------------------------------------------TF-----SLSAIALD---------------------------------------------------------------------------------------------------------------------------------------------------------------------------------------------------------------------------------------------------------------------------CTEK---------------WPL-----------------PEVRKGYA------------------LMVLV-------------------M--QFILPF----------ATMAVCY---------YTIFARLR-------------------------------------------ERTESKLKKLSER----------------SQLLE------------------------------------------------------------------------SAVL---------------LFGFTW-LPHN--------------------------------VYTLIIEYDEAF---------FHNGESDNTYIV----------------------------------SMIAHLISMT-------TN-------------VA-NPIL--------------YA-------------W-LNP------SFKE---------------------------------MLLTSIRGKTRKQDKQSVKDTIIR-------------------------------------------------------------------------------------------------------------------------------
>11-npr2_scaffold18046_13237_20829_haemonchus_contortus_PRJNA205202
-------------------------------------------------------------------------------------------------YL----------------------------------------------TLKNRHL----QS----VQN----------------------------------------I-----------------FI--LNL--------------A-------ASDV------------L-MC--LT-----------------------SL--------------PI-----------T-----PI-------TNV----------------------YKT--------------------------------W----F-------------FAS--P-----VC-----------K--------LIPL------------------------------------------VQGAS--V---------FVS-----------------------------------------------TF-----SLSAIALD-----R--------------------------------------KSF------------------V-CFHQ------------------------------------------------------------------------------------------------------------FQF------------------------------------------------------------------------------------FCTEK---------------WPL-----------------PEVRKGYA------------------LMVLV--------------------M-QFILPF----------ATMAVCY---------YTIFARLR-------------------------------------------------------------------------------------------------------------------------------------------------------------------------------------------------------------------------------------------------------------------------------------------EISMT-------TN-------------VA-NPIL--------------YA-------------W-LNP------SFKE---------------------------------MLLTSIRGKTRKQDKQSVKDTIIR-------------------------------------------------------------------------------------------------------------------------------
>4-npr2_KI660267_307981_341922_necator_americanus_PRJNA72135
---------------------------------------------MGNESDADLTCHRYVDDHPDLTNEPVIMLIFAVLYVH-----IFLSMS--------------------SFRYL---------------------------TLKNRHL----QS----VQN----------------------------------------I-----------------FI--LNL--------------A-------ASDV------------L-MC--LT-----------------------SL--------------PI-----------T-----PI----TNV-------------------------YKT--------------------------------W----F-------------FAS--P-----VC-----------K--------LIPL------------------------------------------VQGAS--V---------FVS-----------------------------------------------TF-----SLSAIALD---------------------------------------------------------------------------------------------------------------------------------------------------------------------------------------------------------------------------------------------------------------------------CTER---------------WPS-----------------PEVRKGYA------------------LMVLV--------------------M-QFILPF----------ATMAVCY---------YTIFARLR-------------------------------------------ERTESKLKKLTER----------------TQLLESAIGSSSPPEQQ------------RLSV--------LASQRRTTTILA------------------------SMVL---------------LFGFTW-LPHN--------------------------------VYALIMEYDEGI---------FHDGESDNTYIV----------------------------------SMIAHLISMT-------TN-------------VA-NPIL--------------YA-------------W-LNP------SFKE---------------------------------MLLTSIRGKVRNQGKLTAKDTIIR-------------------------------------------------------------------------------------------------------------------------------
>7-npr2_ANCDUODFT_Contig2018_0_22707_ancylostoma_duodenale_PRJNA72581
-------------------------------------------------------------------------------------------------YL----------------------------------------------TLKNRHL----QS----VQN----------------------------------------I-----------------FI--LNL--------------A-------ASDV------------L-MC--LT-----------------------SL--------------PI-----------T-----PI-------TNV----------------------YKT--------------------------------W----F-------------FAS--P-----VC-----------K--------LIPL-----------------------------------------V-QGAS--V---------FVS-----------------------------------------------TF-----SLSAIALD---------------------------------------------------------------------------------------------------------------------------------------------------------------------------------------------------------------------------------------------------------------------------CTER---------------WPS-----------------SEVRKGYA------------------LMVLV--------------------M-QFILPF----------ATMAVCY---------YTIFARLR-------------------------------------------ERTESKLKKLTER----------------TQLLESTAGSSSPSEQQ------------RLSV--------LASQRRTTTILA------------------------SMVL---------------LFGFTW-LPHN--------------------------------VYTLVYEYDEGI---------FHNGKTDNTYIV----------------------------------SMVAHLISMT-------TN-------------VA-NPIL--------------YA-------------W-LNP------SFKE---------------------------------MLLKSIRGKVRAPSKLTAKETIIR-------------------------------------------------------------------------------------------------------------------------------
>13-npr2_ANCCANDFT_Contig117_150429_158540_ancylostoma_caninum_PRJNA72585
-------------------------------------------------------------------------------------------------YL----------------------------------------------TLKNRHL----QS----VQN----------------------------------------I-----------------FI--LNL--------------A-------ASDV------------L-MC--LT-----------------------SL--------------PI-----------T-----PI-------TNV----------------------YKT--------------------------------W----F-------------FAS--P-----VC-----------K--------LIPL------------------------------------------VQGAS--V---------FVS-----------------------------------------------TF-----SLSAIALD---------------------------------------------------------------------------------------------------------------------------------------------------------------------------------------------------------------------------------------------------------------------------CTER---------------WPS-----------------SEVRKGYA------------------LMVLV--------------------M-QFILPF----------ATMAVCY---------YTIFARLR-------------------------------------------ERTESKLKKLTER----------------TQLLESTAGSSSPSGKNEAGTHPCSFEEQQRLS--------VLASQRRTTTILA-----------------------SMVL---------------LFGFTW-LPHN--------------------------------VYTLVYEYDEGI---------FLNGKTDNTYIV----------------------------------SMVAHLISMT-------TN-------------VA-NPIL--------------YA-------------W-LNP------SFKE---------------------------------MLLKSIRGKVRAPSKLTAKETIIR-------------------------------------------------------------------------------------------------------------------------------
>9-npr2_HPBE_scaffold0000980_15005_32164_heligmosomoides_polygyrus_PRJEB1203
-----------------------------------------------MANESAETCHRYVDDHPDLTNEPIIMVIFAVLYVH-IF--ILGILG----NV--------------AVLYL---------------------------TLKNRHL----QS----VQN----------------------------------------I-----------------FI--LNL--------------A-------ASDV------------L-MC--LT-----------------------SL--------------PI-----------T-----PI------------TNV-----------------YKT--------------------------------W----F-------------FAS--P-----VC-----------K--------LIPL-------------------------------------------------V---------QQQ------------------------------------------------------RLCVLASQ-------------------------------------------------------------------RRTT----------------------------------------------------------SILASM------------------------------------------------------------------------------------------------------------------------------------CEGA-------------------------------------------------------------LQVLL---------------------------------------------------------------------------------------------------------------------------------------------------------------------------------------------------------------------------------------FGFTW-LPHN--------------------------------LYTMIIEYDEAF---------FHNGESDNTYIV----------------------------------SMIAHLISMT-------TN-------------VA-NPIL--------------YA-------------W-LNP------SFKE---------------------------------MLLTSLRRKSRTQEKLATKDTIIR-------------------------------------------------------------------------------------------------------------------------------
>14-npr2_OESDENDFT_Contig3668_11655_18135_oesophagostomum_dentatum_PRJNA72579
-------------------------------------------------------------------------------------------------YL----------------------------------------------TLKNRHL----QS----VQN----------------------------------------I-----------------FI--LNL--------------A-------ASDV------------L-MC--LT-----------------------SL--------------PI-----------T-----PI----TNV-------------------------YKT--------------------------------W----F-------------FAS--P-----VC-----------K--------LIPL-------------------------------------------------V---------QQQ------------------------------------------------------RLSVLASQ-----R---------------------------------------------------------------------------------------------------------------------------RTTTIL-----------------------------------------------------------------------------------------------------------------------------------------------------------------------------------------------------ASMVL--------------------------------------------------------------------------------------------------------------------------------------------------------------------------------------------------------------------------------------LFGFTW-LPHN--------------------------------VYTMIIEYDEGI---------FHNGESDNTYIV----------------------------------SMIAHLISMT-------TN-------------VA-NPIL--------------YA-------------W-LNP------SFKE---------------------------------MLLTSIRGKVRAPTKFAAKDT----------------------------------------------------------------------------------------------------------------------------------
>10-npr2_DICVIVDFT_Contig72_258787_267829_dictyocaulus_viviparus_PRJNA72587
-----------------------------------------------------------------------------------------------------------------------------------------------------------------------------------------------------------------------------------ENV----------------------SHQL------------------------------------------------------------------------S---------------------------------------------------------------------------------------------FDE--R------------------R--------------------------------------------------------------------------------------------------------------------------------RLSVLASQ-----R---------------------------------------------------------------------------------------------------------------------------RTTTIL-----------------------------------------------------------------------------------------------------------------------------------------------------------------------------------------------------ASMVL--------------------------------------------------------------------------------------------------------------------------------------------------------------------------------------------------------------------------------------LFGFTW-LPHN--------------------------------VYTLIIEYNEAF---------FNNGERDNTYMV----------------------------------SMIAHFISMT-------TN-------------VA-NPIL--------------YA-------------W-LNP------SFKE---------------------------------MLLTSIRRKSRMQNKFNVKPSILD-------------------------------------------------------------------------------------------------------------------------------
>5-npr2_ACOC_scaffold0000797_45941_80980_angiostrongylus_costaricensis_PRJEB494
-------------------------------------------------------------------------------------------------YL----------------------------------------------TLKNRHL----QS----VQN----------------------------------------I-----------------FI--LNL--------------S-------ASDV------------L-MC--LI-----------------------SL--------------PI-----------T-----PI------------TNV-----------------YKT--------------------------------W----L-------------FAS--P-----VC-----------K--------LIPL-------------------------------------------------V---------QQQ------------------------------------------------------RLSVLTSQ-----R-------------------------------------------------------------RTTM---------------------------------------------------------------------------------------------------------------------------------------------------------------------------------------------------------------------------------------------------------------------ILLSM------------------------KEPF----------QVL---------------------------------------------------------------------------------------------------------------------------------------------------------------------------------------------LFGFMW-LPHN--------------------------------VYSLIIEYDDGF---------FNNGERDNTYIV----------------------------------SMIAHLISMT-------TN-------------VA-NPVL--------------YA-------------W-LNP------SFKE---------------------------------MLLTSIRGRPRTH------------------------------------------------------------------------------------------------------------------------------------------
>0-npr2_ACAC_contig0000012_36977_72562_angiostrongylus_cantonensis_PRJEB493
-------------------------------------------------------------------------------------------------YL----------------------------------------------TLKNRHL----QS----VQN----------------------------------------I-----------------FI--LNL--------------A-------ASDV------------L-MC--LI-----------------------SL--------------PI-----------T-----PI----TNV-------------------------YKT--------------------------------W----F-------------FAS--P-----VC-----------K--------LIPL------------------------------------------VQTVS---------------------------------------------------------------------KLKRLSER--------------------------------------------TQL------------------LECSVG----------------------------------------NSPPSQQR----------------------------------LSVL-------------------------------------------------------------------------------------------------------------TSQRR-------------------------------------------------------------TTMIL----------------------LSMRPF----------QVL---------------------------------------------------------------------------------------------------------------------------------------------------------------------------------------------LFGLMW-LPHN--------------------------------VYSLIIEYDEGF---------FNNGERDNTYIV----------------------------------SMIAHLISMT-------TN-------------VA-NPIL--------------YA-------------W-LNP------SFKE---------------------------------MLLTSIRGRPLTQ------------------------------------------------------------------------------------------------------------------------------------------
>20-npr2_CAJGYM010000020.1_621441_625534_Caenorhabditis_auriculariae_genomic
------------------LALRLMRKNPEVSRFTNEIRRKLFQLREFQMNNLTETCRRYVDEHPDLTNEPSVLVPISVLYLH-IF--VLGIFG----NL---------------AVYL---------------------------TMRNRQL----QT----VQN----------------------------------------I-----------------FI--LNL--------------A-------ASDV------------L-MC--LT-----------------------SL--------------PI-----------T-----LI----TNV-------------------------YKT--------------------------------W----L-------------FAS--P-----VC-----------K--------LLPL------------------------------------------VQGAS--I---------FVS-----------------------------------------------TF-----SLAAIALD--------------------------------------------YNL------------------V-VRPH----------------------------------------RIPLTSRG----------ASMVAL------SLWV--------ISVVVC--------------------MPY-----------------------------------------GWYMDVIKIPGLCGV----------------------------FCTEK---------------WPL-----------------AEVRKGYA------------------FMVLI--------------------T-QFLFPF----------TTMAFCY---------YAIFSRLQ-----------------------------------------HAEKKLKKISERTQL----------------LENSTTAAVVNTVVQVDVSKTHSASEGNQRILV--------LAQQRRTTTILA------------------------SMVL---------------FFGLTW-LPHN--------------------------------VVTLMIEYDEFF--------FHTNEGVDHTYMI----------------------------------STSVHISMLN----------------------NVSNPFL--------------YA-------------W-LNP------VFRE---------------------------------ILLKTIKGSN---------------------------------------------------------------------------------------------------------------------------------------------
>10-npr2_Cang_2012_03_13_00211_76037_107726_caenorhabditis_angaria_PRJNA51225
---------------------ALKNILRQGDSQRMIQEMRRKLMHLHQMTNETETCTRYIDAHPDLTNHPGVLVPFSLLYLH-IF--LLGILG----NS--------------AVLYL---------------------------TMKHRQL----QT----VQN----------------------------------------I-----------------FI--LNL--------------C-------ASNV------------L-MC--LT-----------------------SL--------------PV-----------T-----FI--------------TNV---------------YKQ--------------------------------W----F-------------FSS--P-----VC-----------K--------LIPL--------------------------------------------------------------------------------------------------------------------VQAENKLK-----K-----------------------------------------------------------L-SERS----------------------------------------------------------QLLEST-----------------------------------------------------------------------------------------------------------------------------------SCGNG-------------------------------------------------------------SRIIA----M--------------------NPE--------------------------TRTTTILA-----------------------------------------------------------------------------------------------------------------------------------------------------SMVL---------------LFGFTW-LPQN--------------------------------AYSLIIEYNELY------FSSSD-----YGDHT-------------------------------YVVSMTAHLISML-------TN-------------VT-NPFL--------------YA-------------W-LNP------MFRE---------------------------------ILIKTLKIGGDKSAKPETKQPNTSFIR----------------------------------------------------------------------------------------------------------------------------
>9-npr2_CSP21.scaffold00850_0_3079_caenorhabditis_parvicauda_PRJEB12595
-------------------------------------------------MPNATECVRYVDKHPDLTNDPMVFTIFTVLYLH-IF--FLGILG----NS--------------AILYL---------------------------TMKHRTL----QT----VQN----------------------------------------I-----------------FI--LNL--------------A-------ASNV------------L-IC--LT-----------------------SL--------------PV-----------T-----FI----TNV-------------------------YKT--------------------------------W----Y-------------FSS--P-----IC-----------K--------LIPL--------------------------------------------------------------------------------------------------------------------VQSAAEKE-----Q---------------------------------------------------------------------------------------------------------------------------RVMVIA-----------------------------------------------------------------------------------------------------------------------------------QQRRT-------------------------------------------------------------TTILA---------------------------------------------------------------------------------------------------------------------------------------------------------------------------------------------------------------------------------------------------------------------------------------------------------------------------------------------------------------------SM--------------------------------------------------------------------------------------------------------------------------------------------------------------------------------------------------------------------------------------------------------
>8-npr2_CSP38.scaffold00065_260075_264455_caenorhabditis_quiockensis_PRJEB11354
------------------------------------------------MTNETETCARYIDEHPDLTNHPWILVPFSLLYLH-IF--LLGILG----NS--------------AVLYL---------------------------TMKHRQL----QT----VQN----------------------------------------I-----------------FI--LNL--------------C-------ASNV------------L-MC--LT-----------------------SL--------------PV-----------T-----FI----TNV-------------------------YKQ--------------------------------W----F-------------FSS--P-----VC-----------K--------LIPL------------------------------------------VQGAS--I---------FVS-----------------------------------------------TF-----SLSAIALD-----RTKNKNNQK------------------------------YNL------------------V-VRPH----------------------------------------KHTLSSRS----------AMMVAL------LIWV--------ISVVVC--------------------MPY-----------------------------------------GWYMDVEKISGLCGE----------------------------YCSEH---------------WPL-----------------AEVRKGYA------------------FLVLI--------------------T-QFLFPF----------ATMAFCY---------YNIFARLR------------------------------------------------------------------------------------------------------------------------------------------------------QVL---------------LFAFTW-LPSN--------------------------------VVSLVIEYDEFF--------FHATEYTDHTYVV----------------------------------SMTVHLISML-------TN-------------VT-NPFL--------------YA-------------W-LNP------MFKE---------------------------------MLIKTLKVGGSKSPKLEVKQQNTSFIR----------------------------------------------------------------------------------------------------------------------------
>6-npr2_CSP32.scaffold01576_29119_37466_caenorhabditis_sulstoni_PRJEB12601
-----------------------------------------------MINETEETCTRYIDEHPDLTNQPTVLVTFSVLYLH-IF--LLGILG----NA--------------AVLYL---------------------------TMKHRQL----QT----VQN----------------------------------------I-----------------FI--LNL--------------C-------ASNV------------L-MC--LT-----------------------SL--------------PI-----------T-----FI-------TNV----------------------YKQ--------------------------------W----F-------------FSS--P-----IC-----------K--------LIPL------------------------------------------VQGAS--I---------FVS-----------------------------------------------TF-----SLSAIALD-----R--------------------------------------YNL------------------V-VRPH----------------------------------------KQKLSSRS----------AMMIAL------LIWV--------ISVV--VC------------------MPY-----------------------------------------GWYMDVDKITGLCGE----------------------------YCTEH---------------WPL-----------------AEVRKGYA------------------FLVLI--------------------T-QFLFPF----------ATMAFCY---------YNIFSRLR----------------------------------------QRVETKLKKLSERSQL----------------LENSTTCGTTNHIISLNAEAVQNGLENKQRLAV--------LAQQRRTTTILS------------------------CMVL---------------LFAFTW-LPHN--------------------------------VVTLMIEYDEFF------FHSDQNSPHPTDHTY--------------------------------IVSMTAHLISML-------TN-------------VT-NPFL--------------YA-------------W-LNP------MFKE---------------------------------MLIKTLKGGSKSPKPTDFKQTSFIRMPNSGPPTESSYL-----------------------------------------------------------------------------------------------------------------
>6-npr2_CSP31.scaffold00022_16446_22238_caenorhabditis_uteleia_PRJEB12600
-----------------------------------------------MVNETEETCSRYIDEHADLTNQPAILLSFSILYLH-IF--LLGILG----NS--------------AVLYL---------------------------TMKHRQL----QT----VQN----------------------------------------I-----------------FI--LNL--------------C-------ASNV------------L-MC--LT-----------------------SL--------------PI-----------T-----FI----TNV-------------------------YKQ--------------------------------W----F-------------FSS--P-----VC-----------K--------LIPL------------------------------------------VQGAS--I---------FVS-----------------------------------------------TF-----SLSAIALD-----R--------------------------------------YNL------------------V-VRPH----------------------------------------KHKLSSRS----------AMMIAL------LIWV--------ISVV--VC------------------MPY-----------------------------------------GWYMDVDKISGLCGEVSCYGSMVLWFYGSKV------------YCTEH---------------WPL-----------------AEVRKGYA------------------FLVLI--------------------T-QFLFPF----------ATMAFCY---------YIIFSKLR----------------------------------------QRVETKLKKLSERSQL----------------LENSTTCGTNNHIINVNSETSQIGIENKQRLAV--------LAQQRRTTTILA------------------------SMVL---------------LFAFTW-LPHN--------------------------------VVTLMIEYDEFF----------------FHDTY--------------------------------IVSMTAHLISML-------TN-------------VT-NPFL--------------YA-------------W-LNP------MFKE---------------------------------MLIKTLKGSPKSPKTSEIKRNSFIR------------------------------------------------------------------------------------------------------------------------------
>4-npr2_CSP28.scaffold107_cov92_292190_334743_caenorhabditis_panamensis_PRJEB28259
MSIVKARVEAPDLVSFQALKNMLRQSDGTRMLQEMRRKLIQLHTAQMINETEEVTCTRYIDEHPDLTNQPAVLVTFSVLYLH-IF--LLGILG----NS--------------AVLYL---------------------------TMKHRQL----QT----VQN----------------------------------------I-----------------FI--LNL--------------C-------ASNV------------L-MC--LT-----------------------SL--------------PI-----------T-----FI-------TNV----------------------YKQ--------------------------------W----F-------------FSS--P-----IC-----------K--------LIPL-----------------------------------------V-QGAS--I---------FVS-----------------------------------------------TF-----SLSAIALD-----R--------------------------------------YNL------------------V-VRPH----------------------------------------KQKLSSRS----------AMMIAL------LIWV--------ISVV--VC------------------MPY-----------------------------------------GWYMDVDKIGGLC--GE--------------------------YCTEH---------------WPL-----------------AEVRKGYA------------------FLVLI-------------------T--QFLFPF----------ATMAFCY---------YNIFSRLR-------------------------------------QRVETKLKKLSERSQLLEN----------------STTCGTTNIISINAEAVQNGLENKQ----RLAV--------LAQQRRTTTILS------------------------CMVL---------------LFAFTW-LPHN--------------------------------VVTLMIEYDEFF----FHSDENSENNTDHTYIV----------------------------------SMTAHLISML-------TN-------------VT-NPFL--------------YA-------------W-LNP------MFKE---------------------------------MLIKTLKGGNKSPKPTDFKQTSFIRMPNSGPPTESSYL-----------------------------------------------------------------------------------------------------------------
>8-npr2_CSP39.scaffold06553_0_7378_caenorhabditis_waitukubuli_PRJEB12602
-------------------------------------------------------------------------------------------------YL----------------------------------------------TMKHRQL----QT----VQN----------------------------------------I-----------------FI--LNL--------------C-------ASNV------------L-MC--LT-----------------------SL--------------PI-----------T-----FI-------TNV----------------------YKQ--------------------------------W----F-------------FSS--P-----IC-----------K--------LIPL-----------------------------------------V-QGAS--I---------FVS-----------------------------------------------TF-----SLSAIALD-----R--------------------------------------YNL------------------V-VRPH----------------------------------------KQKLSSRS----------AMMIAL------LIWV--------ISVV--VC------------------MPY-----------------------------------------GWYMDVDKIGGLC--GE--------------------------YCTEH---------------WPL-----------------AEVRKGYA------------------FLVLI--------------------T-QFLFPF----------ATMAFCY---------YNIFSRLR-------------------------------------QRVETKLKKLSERSQLLENSTTCGTTNVISLNAEAVQNGLENKQRLAVLAQQ------------RRTT----------------TILS------------------------CMVL---------------LFAVTW-LPHN--------------------------------VVTLMIEYDEFFFHSDETSATPT---------------------------------------------DHTYIVSMT-------AH--------------------------------------------------------------------------------------------------------------------------------------------------------------------------------------------------------------------------------------------------------
>7-npr2_CSP39.scaffold00947_0_27125_caenorhabditis_waitukubuli_PRJEB12602
---MSIVKARVEAPDLIALKNMLRQSDGTRMLQEMRRKLIQLHTAQMINETEEVTCTRYIDEHPDLTNQPAVLVTFSLLYLH-IF--LLGIVG----NS--------------AVLYL---------------------------TMKHRQL----QT----VQN----------------------------------------I-----------------FI--LNL--------------C-------ASNV------------L-MC--LT-----------------------SL--------------PI-----------T-----FI--------------------------------TNV--------------------------YKQ---W----F-------------FSS--P-----IC-----------K--------LIPL------------------------------------------VQGAS--I---------FVS-----------------------------------------------TF-----SLSAIALD-----R--------------------------------------YNL------------------V-VRPH----------------------------------------KQKLSSRS----------AMMIAL------LIWV--------ISVVVC--------------------MPY-----------------------------------------GWYMDVDKIGGLCGE----------------------------YCTEH---------------WPL-----------------AEVRKGYA------------------FLVLI---------------------TQFLFPF----------ATMAFCY---------YNIFSRLR----------------------------------------QRVETKLKKLSERSQL-----------------LENSTTCGTTNVISLNAEAVQNGLENKQRLAV--------LAQQRRTTTILS------------------------CMVL---------------LFAVTW-LPHN--------------------------------VVTLMIEYDEFF----FHSDETSATPTDHTYIV----------------------------------SMTAHLISML-------TN-------------VT-NPFL--------------YA-------------W-LNP------MFKE---------------------------------MLIKTLKGGSKSPKPTDFKQTSFIRMPNSGPPTEASYL-----------------------------------------------------------------------------------------------------------------
>7-npr2_scaffold_77_368980_374401_caenorhabditis_latens_PRJNA248912
-------------------------------------------------MNNETVCDRFIDKHPDMTNEPSVLVTFSLLYLH-IF--LLGILG----NS--------------AVLYL---------------------------TMKHRQL----QT----VQN----------------------------------------I-----------------FI--LNL--------------C-------ASNV------------L-MC--LT-----------------------SL--------------PI-----------T-----FI--------------------------------TNV--------------------------YKQ---W----F-------------FSS--P-----VC-----------K--------LIPL------------------------------------------VQGAS--I---------FVS-----------------------------------------------TF-----SLSAIALD-----R--------------------------------------YNL------------------V-VRPH----------------------------------------KQKLSSRS----------AMMIAL------LIWV--------ISVVVC--------------------MPY-----------------------------------------GWYMDVERISGLCGE----------------------------YCSEH---------------WPL-----------------AEVRKGYT------------------FLVLI---------------------TQFLFPF----------ATMAFCY---------YNIFSRLR----------------------------------------QRVETKLKKLSERSQL----------------LENSTTCGTTNHIVSINAEAVQNGLENKQRLAV--------LAQQRRTTTILS------------------------CMVL---------------LFAFTW-LPHN--------------------------------VVTLMIEYDAFF-----FHSDESETSTDNTYIV----------------------------------SMTAHLISML-------TN-------------VT-NPFL--------------YA-------------W-LNP------VFKE---------------------------------MLIKTIRGGNKSPKPSDIKQAQTSFIRMPNSGAPSQSSYL---------------------------------------------------------------------------------------------------------------
>6-npr2_CSP26.scaffold00910_3314_10085_caenorhabditis_zanzibari_PRJEB12596
-----------------------------------------------MINETEEICHRYIDKHPDMTNEPSVLVSFSIMYLH-IF--LLGILG----NS--------------AVLYL---------------------------TMKHRQL----QT----VQN----------------------------------------I-----------------FI--LNL--------------C-------ASNV------------L-MC--LT-----------------------SL--------------PI-----------T-----FI-------TNV----------------------YKQ--------------------------------W----F-------------FSS--P-----VC-----------K--------LIPL------------------------------------------VQGAS--I---------FVS-----------------------------------------------TF-----SLSAIALD-----R--------------------------------------YNL------------------V-VRPH----------------------------------------KQKLSSRS----------AMMIAL------LIWV--------ISVV--VC------------------MPY-----------------------------------------GWYMDVEKINGLCGE----------------------------YCSEH---------------WPL-----------------AEVRKGYT------------------FLVLI--------------------T-QFLFPF----------ATMAFCY---------YNIFSRLR----------------------------------------QRVETKLKKLSERSQL----------------LENSTTCGTTNHIVSINAEAVQNGLENKQRLAV--------LAQQRRTTTILS------------------------CMVL---------------LFAFTW-LPHN--------------------------------VVTLMIEYDGFF------FHSDETSSTSMDHTY--------------------------------IVSMTAHLISML-------TN-------------VT-NPFL--------------YA-------------W-LNP------MFKE---------------------------------MLIKTIRGGNKSPKPADIKQTSFIRMPNSGAPSQSSYL-----------------------------------------------------------------------------------------------------------------
>6-npr2_Csp5_scaffold_00186_21030_26975_caenorhabditis_sinica_PRJNA194557
-----------------------------------------------MINETEETCHRFIDKHPDMTNEPSVLVSFSIMYLH-IF--LLGILG----NS--------------AVFKISRYL-----------------------TMKHRQL----QT----VQN----------------------------------------I-----------------FI--LNL--------------C-------ASNV------------L-MC--LT-----------------------SL--------------PI-----------T-----FI-------TNV----------------------YKQ--------------------------------W----F-------------FSS--P-----VC-----------K--------LIPL------------------------------------------VQGAS--I---------FVS-----------------------------------------------TF-----SLSAIALD-----R--------------------------------------YNL------------------V-VRPH----------------------------------------KQKLSSRS----------AMMIAL------LIWV--------ISVV--VC------------------MPY-----------------------------------------GWYMDVEKINGLCGE----------------------------YCSEH---------------WPL-----------------AEVRKGYT------------------FLVLI--------------------T-QFLFPF----------ATMAFCY---------YNIFSRLR----------------------------------------QRVETKLKKLSERSQL----------------LENSTTCGTTNHIVSINAEAVQNGLENKQRLAV--------LAQQRRTTTILS------------------------CMVL---------------LFAFTW-LPHN--------------------------------VVTLMIEYDGFF------FHSDETSSTSTDHTY--------------------------------IVSMTAHLISML-------TN-------------VT-NPFL--------------YA-------------W-LNP------MFKE---------------------------------MLIKTIRGGNKSPKPADIKQTSFIRMPNSGAPSQSSYL-----------------------------------------------------------------------------------------------------------------
>9-npr2_CSP40.scaffold00094_17185_24294_caenorhabditis_tribulationis_PRJEB12608
-----------------------------------------------MINETEDTCHRFIDKHPDMTNEPSVLVSFSIMYLH-IF--LLGILG----NS--------------AVFTFRYL------------------------TMKHRQL----QT----VQN----------------------------------------I-----------------FI--LNL--------------C-------ASNV------------L-MC--LT-----------------------SL--------------PI-----------T-----FI-------TNV----------------------YKQ--------------------------------W----F-------------FSS--P-----VC-----------K--------LIPL------------------------------------------VQGAS--I---------FVS-----------------------------------------------TF-----SLSAIALD-----R--------------------------------------YNL------------------V-VRPH----------------------------------------KQKLSSRS----------AMMIAL------LIWV--------ISVV--VC------------------MPY-----------------------------------------GWYMDVEKISGLCGE----------------------------YCSEH---------------WPL-----------------AEVRKGYT------------------FLVLI--------------------T-QFLFPF----------ATMAFCY---------YNIFSRLR----------------------------------------QRVETKLKKLSERSQL----------------LENSTTCGTTNHIVSINAEAVQNGLENKQRLAV--------LAQQRRTTTILS------------------------CMVL---------------LFAFTW-LPHN--------------------------------VVTLMIEYDGFF------FHSDETSSTSTDHTY--------------------------------IVSMTAHLISML-------TN-------------VT-NPFL--------------YA-------------W-LNP------MFKE---------------------------------MLIKTIRGGAKSPKPADIKQTSFIRMPNSGAPSQSSYL-----------------------------------------------------------------------------------------------------------------
>6-npr2_Cbre_Contig582_56537_62551_caenorhabditis_brenneri_PRJNA20035
-----------------------------------------------MINETEETCHRFIDKHPDMTNEPSVLVTFSILYLH-IF--LLGVLG----NS--------------AVLYL---------------------------TMKHRQL----QT----VQN----------------------------------------I-----------------FI--LNL--------------C-------ASNV------------L-MC--LT-----------------------SL--------------PI-----------T-----FI-------TNV----------------------YKQ--------------------------------W----F-------------FSS--P-----VC-----------K--------LIPL------------------------------------------VQGAS--I---------FVS-----------------------------------------------TF-----SLSAIALD-----R--------------------------------------YNL------------------V-VRPH----------------------------------------KQKLSSRN----------AMMIAL------LIWV--------ISVV--VC------------------MPY-----------------------------------------GWYMDVERISGLCGE----------------------------YCSEH---------------WPL-----------------AEVRKGYT------------------FLVLI--------------------T-QFLFPF----------ATMAFCY---------YNIFSRLR----------------------------------------QRVETKLKKLSERSQL----------------LENSTTCGTTNHIVSINAEAVQNGLENKQRLAV--------LAQQRRTTTILS------------------------CMVL---------------LFAFTW-LPHN--------------------------------VVTLMIEYDGFF------FHSDETSTTSTDHTY--------------------------------IVSMTAHLISML-------TN-------------VT-NPFL--------------YA-------------W-LNP------MFKE---------------------------------MLIKTIRGGSKSPKPADIKQTSFIRMPNSGAPSQSSYL-----------------------------------------------------------------------------------------------------------------
>4-npr2_Cbre_Contig145_42055_74301_caenorhabditis_brenneri_PRJNA20035
------------------ALKNMLRQSDGTRMLQEMRRKLIQLHTSQMINETEETCHRFIDKHPDMTNEPSVLVTFSILYLH-IF--LLGVLG----NS--------------AVLYL---------------------------TMKHRQL----QT----VQN----------------------------------------I-----------------FI--LNL--------------C-------ASNV------------L-MC--LT-----------------------SL--------------PI-----------T-----FI-------TNV----------------------YKQ--------------------------------W----F-------------FSS--P-----VC-----------K--------LIPL------------------------------------------VQGAS--I---------FVS-----------------------------------------------TF-----SLSAIALD-----R--------------------------------------YNL------------------V-VRPH----------------------------------------KQKLSSRN----------AMMIAL------LIWV--------ISVV--VC------------------MPY-----------------------------------------GWYMDVERISGLCGE----------------------------YCSEH---------------WPL-----------------AEVRKGYT------------------FLVLI--------------------T-QFLFPF----------ATMAFCY---------YNIFSRLR----------------------------------------QRVETKLKKLSERSQL----------------LENSTTCGTTNHIVSINAEAVQNGLENKQRLAV--------LAQQRRTTTILS------------------------CMVL---------------LFAFTW-LPHN--------------------------------VVTLMIEYDGFF------FHSDETSTTSTDHTY--------------------------------IVSMTAHLISML-------TN-------------VT-NPFL--------------YA-------------W-LNP------MFKE---------------------------------MLIKTIRGGNKSPKPADIKQTSFIRMPNSGAPSQSSYL-----------------------------------------------------------------------------------------------------------------
>7-npr2_Cjap.Contig18205_380186_422594_caenorhabditis_japonica_PRJNA12591
------------------ALKNMLRQSDSTRMLQEMRRKLIQLHTSQMTNETEEACTRYIDEHPDLTNQPAVLVTFSLLYLH-IF--LLGVLG----NS--------------AVLYL---------------------------TMKHRQL----QT----VQN----------------------------------------I-----------------FI--LNL--------------C-------LSNV------------L-MC--LT-----------------------SL--------------PI-----------T-----FI-------TNV----------------------YKQ--------------------------------W----F-------------FSS--P-----IC-----------K--------LIPL-----------------------------------------V-QGAS--I---------FVS-----------------------------------------------SF-----SLSAIALD-----R--------------------------------------YNL------------------V-VRPH----------------------------------------KQKLSTRS----------AMMIAL------LIWV--------ISVV--VC------------------MPY-----------------------------------------GWYMDVDKIGGLC--GE--------------------------YCTEH---------------WPL-----------------AEVRKGYA------------------FLVLI--------------------T-QFLFPF----------ATMAFCY---------YNIFFKLK-----------------------------------------KLSERSQLLENSTTC----------------ATANQIISINAETVQNG--------LENKQRLA--------VIGQQRRTTTILS-----------------------CMVL---------------LFAFTW-LPHN--------------------------------VVTLMIEYDEFF------FHSDENSATNTDHTY--------------------------------IVSMTAHLISML-------TN-------------VT-NPFL--------------YA-------------W-LNP------MFKE---------------------------------MLIKTLRGGREKPQKQADFKQTSFIRMPNSGTPAESSYL----------------------------------------------------------------------------------------------------------------
>8-npr2_CSP40.scaffold00094_0_37733_caenorhabditis_tribulationis_PRJEB12608
----MSMVNTRVEAPDLLALKNMLRQSDGTRMLQEMRRKLIQLHTSQMINETEDTCHRFIDKHPDMTNEPSVLVSFSIMYLH-IF--LLGILG----NS--------------AVFTFRYL------------------------TMKHRQL----QT----VQN----------------------------------------I-----------------FI--LNL--------------C-------ASNV------------L-MC--LT-----------------------SL--------------PI-----------T-----FI-------TNV----------------------YKQ--------------------------------W----F-------------FSS--P-----VC-----------K--------LIPL-----------------------------------------V-QGAS--I---------FVS-----------------------------------------------TF-----SLSAIALD-----R--------------------------------------YNL------------------V-VRPH----------------------------------------KQKLSSRS----------AMMIAL------LIWV--------ISVV--VC------------------MPY-----------------------------------------GWYMDVEKISGLC--GE--------------------------YCSEH---------------WPL-----------------AEVRKGYT------------------FLVLI--------------------T-QFLFPF----------ATMAFCY---------YNIFSRLR------------------------------------QRVETKLKKLSERSQLLENSTTCGTTNHIVSINAEAVQNGLENKQRLAVLAQQ------------RRTT----------------TILS------------------------CMVL---------------LFAFTW-LPHN--------------------------------VVTLMIEYDGFF------FHSDETSSTSTDHTY--------------------------------IVSMTAHLISML-------TN-------------VT-NPFL--------------YA-------------W-LNP------MFKE---------------------------------MLIKTIRGGAKSPKPADIKQTSFIRMPNSGAPSQSSYL-----------------------------------------------------------------------------------------------------------------
>1-npr2_CM028617.1_4129088_4117725_Caenorhabditis_tropicalis_genomic
----MSIVNTRVEAQDLLALKNMLRQSDGTRMLQEMRRKLIQLHTSQMINETEETCHRFIDKHPDMTNEPSVLVTFSLLYLH-IF--LLGILG----NS---------------AVYL---------------------------TMKHRQL----QT----VQN----------------------------------------I-----------------FI--LNL--------------C-------ASNV------------L-MC--LT-----------------------SL--------------PI-----------T-----FI-------TNV----------------------YKQ--------------------------------W----F-------------FSS--P-----VC-----------K--------LIPL------------------------------------------VQGAS--I---------FVS-----------------------------------------------TF-----SLSAIALD-----R--------------------------------------YNL------------------V-VRPH----------------------------------------KQKLSSRS----------AMMIAL------LIWV--------ISVV--VC------------------MPY-----------------------------------------GWYMDVERISGLCGE----------------------------YCSEH---------------WPL-----------------AEVRKGYT------------------FLVLI--------------------T-QFLFPF----------ATMAFCY---------YNIFSRLR-------------------------------------QVETKLKKLSERSQLLENSTTCGTNNHIVSINAEAVQNGLENKQRLAVLAQQ------------RRTT----------------TILS------------------------CMVL---------------LFAFTW-LPHN--------------------------------VVTLMIEYDGFF------FHSDETSTTSTDHTY--------------------------------IVSMTAHISMLT----------------------NVTNPFL--------------YA-------------W-LNP------VFKE---------------------------------MLIKTLRGGNKSPKPADIKQTSFIRMPNSGAPSQSSYL-----------------------------------------------------------------------------------------------------------------
>8-npr2_scaffold_77_347817_379677_caenorhabditis_latens_PRJNA248912
------MSMVNTRVEASDLVALKNMLRQSDSTRMLQEMRRKLMQLHTSQMNNETVCDRFIDKHPDMTNEPSVLVTFSLLYLH-IF--LLGILG----NS--------------AVLYL---------------------------TMKHRQL----QT----VQN----------------------------------------I-----------------FI--LNL--------------C-------ASNV------------L-MC--LT-----------------------SL--------------PI-----------T-----FI-------TNV----------------------YKQ--------------------------------W----F-------------FSS--P-----VC-----------K--------LIPL-----------------------------------------V-QGAS--I---------FVS-----------------------------------------------TF-----SLSAIALD-----R--------------------------------------YNL------------------V-VRPH----------------------------------------KQKLSSRS----------AMMIAL------LIWV--------ISVV--VC------------------MPY-----------------------------------------GWYMDVERISGLC--GE--------------------------YCSEH---------------WPL-----------------AEVRKGYT------------------FLVLI--------------------T-QFLFPF----------ATMAFCY---------YNIFSRLR------------------------------------QRVETKLKKLSERSQLLENSTTCGTTNHIVSINAEAVQNGLENKQRLAVLAQQ------------RRTT----------------TILS------------------------CMVL---------------LFAFTW-LPHN--------------------------------VVTLMIEYDAFF------FHSDESETSTDNTYI---------------------------------VSMTAHLISML-------TN-------------VT-NPFL--------------YA-------------W-LNP------VFKE---------------------------------MLIKTIRGGNKSPKPSDIKQAQTSFIRMPNSGAPSQSSYL---------------------------------------------------------------------------------------------------------------
