# Supplementary material for: Evolution of neuropeptide Y/RFamide-like receptors in nematodes
Source: Heliyon. 2024 Jul 15;10(14):e34473. doi: 10.1016/j.heliyon.2024.e34473 (PMC11315170; doi:10.1016/j.heliyon.2024.e34473)
Supplement: MMC 3 — Resulting Multiple Sequence Alignment. [file mmc3.zip › Suppl_3_Multiple_sequence_Alignments/npr21.fasta]

>2-NPR21_SMUV_contig0000319_1_14726_-_syphacia_muris_PRJEB524
------------------------------------------------------------YQSDLTISNPLCSYIYYMCYCI-VFFVALSSSGTIFSAN-------------PITFFA---------------------------IITQRSL----RS----PTN----------------------------------------V-----------------FL--AAL--------------S-------VVDF------------L-VG--VF-----------------------CV---GQN--------AI-----------H-----LS--------------------------------YIN--------EGT---------------------W----P-------------LGS--Q-----AC-----------K--------IYIY----------------------------F---IH---------MLPS--V---------SAG------------------------------------------------------LLVLLSLE-----R--------------------------------------MIA------------------V-KFPL--------------------------------FA------AKIFKYSI----------TIPSTV------LVWI--------CAGI--------SN------------FPF------------------------------------------------------------------------------------YMGAR----------------------------------FKQYNNYF-------------------SSFVV----L-------------------VLHV----------TILFLYY---------LKIIVLSS-----------------------------------FLQALFKPNTRLLLSLIISNISVILSYSNNTKSKLNEMRTRN----FYDKIDER------------RRVG-----------------------------------------YIQIAIV---------------IIFICLQSPRR--------------------------------IYLLYRNFFDQA------PVKSI-----NGFIA--------------------------------KIHPATFLLQFA-------VS-------------AL-NPLI--------------YG-------------F-LSR------KFRQ---------AI---------MLMLC--------CHKEREQNVSPQMRHQLLAEVRQERQYQSLS------------------------------------------------------------------------------------------------------------------------
>1-NPR21_EVEC_scaffold0000949_1_32074_+_enterobius_vermicularis_PRJEB503
------------------------------------------------------------LEVDFEQNQKKTISPFLICYAT-IF--IICVVA----NP--------------VTFFA---------------------------IVTQRSL----RS----PTN----------------------------------------V-----------------FL--AAL--------------S-------VVDF------------F-VG--VF-----------------------CV--------------GQ-----------N-----AI--------------------------------HLSYINEGT--------------------------W----P-------------LGS--Q-----AC-----------K--------IYIY-----------------------------------------FIHMLP-SV---------SAG------------------------------------------------------LLVLLSLE-----R--------------------------------------MIA------------------V-KFPM--------------------------------------IASKILKYSI----------TIPSTL------LVWL--------CAGISN--------------------FPF-----------------------------------------YIGARFKQYNNYFS-----------------------------VCCQM-------------------------------IHANPFNRGVLV------------------FNIFA----------------------WFIIPC----------IFLAIAN---------TWTAITIC-----------------------------------------ASIKKGTVARVLEIR----------------------TRIYHGTIDER------------RRVG----------------YIQI------------------------AIFI---------------IFVCLQ-SPRR--------------------------------MYLLYRNFFDQA---------PVKSINGFVAKI----------------------------------HPLTFLMQFA-------VS-------------AI-NPLI--------------YG-------------F-LSR------RFRQ---------------------------------AILSMLCCHKDRERVKEKFKKRCGIRSKKIETAYLYRRYT---------------------------------------------------------------------------------------------------------------
>1-NPR21_Backbone_86_107035_111497_mesorhabditis_belari_PRJEB30104
----------------------------------------------------------------SLLETPIIRLIFSTAYLF-VF--LSTVI-----NV--------------VILCV---------------------------FVSQRRL----RS----LPK----------------------------------------F-----------------FL--VNL----------------------TADF------------F-VG--CF-----------------------CV---------------L-----------QNAAHFVM--------------------------------FDH--------------------------------W----P-------------FGR--F-----MC-----------H--------TYIY-----------------------------------------LIHMLP-NV---------SAG------------------------------------------------------ILVLVSVE-----R--------------------------------------FVA------------------V-LRPL--------------------------------------RVRRAFPRSV----------LIASSA------AVWL--------TSAIMN--------------------FPY-----------------------------------------FFTARLFEFTDFTNGQILS------------------------SCTRN---------------------------LGLEIYGFNVVKTVTT------------------INFIF-----------------------YAIPL----------ITLLIIY---------ATIFAVIR--------------------------------------RAETCPQNNKLIPENTKA-----------------------------------------WRSGSTVT--------VEKRRRVGRLAF------------------------GIVL---------------SFALLS-LPRY--------------------------------AYLIWTTFRDRN----------PRCLGCWFNLA----------------------------------QPITFLLLFL-------NS-------------AI-NPFL--------------YA-------------F-LSA------RFRE---------------------------------SIKDTFY------------------------------------------------------------------------------------------------------------------------------------------------
>1-NPR21_CALQYR010007215.1_54322_52950_Auanema_sp__JU1783
--------------------------------------------------------------------------------------------G----NA--------------VILVV---------------------------FISQRRA----RS----VPN----------------------------------------F-----------------FL--ANL--------------T-------VADL------------L-VA--IF-----------------------CV--------------LQ-----------NGAHFVLL--------------------------------HGH--------------------------------W----V-------------FGK--F-----LC-----------Y--------TYIY-----------------------------------------TLHLIP-NV---------SAG------------------------------------------------------ILVLVSVE-----R--------------------------------------LVA------------------V-LRPL--------------------------------------RVRRVFQRKV----------LVSSSI------VVWT--------NSMM--------------------------------------------------------------EKKHLRNYEKKTKRENCVLQ---------------------------ICTRR----------------------------HIVINDINVLKVVTT------------------VNFVV-----------------------YAIPL----------LALLFIY---------ATIGIVVS----------------------------------RAADISQSSIKGNKLLPKGSND-----------------------------------------SRISGGVS--------IEKRRKVGRLAL------------------------GIVS---------------SFAICS-LPRY--------------------------------VYLMWSVWRDPT-------PRCL-----NCLQT--------------------------------ILQPTGFLFLFL-------NS-------------AL-NPFL--------------YA-------------F-LSV------RFRQ---------------------------------CIKDTFYCNK---------------------------------------------------------------------------------------------------------------------------------------------
>1-NPR21_nOt.2.0.scaf00069_1_152934_-_oscheius_tipulae_PRJEB15512
------------------------------------------------------------VSEESPLSHPLIHSAFFLAYVA-VF--LGATIG----NI--------------VILVV---------------------------FVSQRRT----RS----VTN----------------------------------------F-----------------FL--CNL--------------T-------VADL------------L-VG--LL-----------------------CV--------------IQ-----------NGAQFVLF----E---------------------------HGS--------------------------------W----P-------------FGS--F-----LC-----------Y--------TYIY-----------------------------------------TLHMLP-NV---------SAG------------------------------------------------------ILVLVSVE-----R--------------------------------------LVA------------------V-YRPL--------------------------------------KVRRYFRRKV----------LVSGAA------FVWI--------CSALMN--------------------IPY-----------------------------------------FFASQHMQFNDGKETFS--------------------------MCSRR----------------------------HIEFRGVNVLKLVTI------------------VNFAV----------------------WYAAPL----------LTLLFIY---------AAIGLVVS---------------------------------------RAADISNSARNKLLSNG-----------------SCRTDSSSGGVSIEKR------------RKVG----------------RLSL------------------------GIVS---------------SFALCS-LPRY--------------------------------VYLMWTVWRDPT------APRCI-----NCLQS--------------------------------VLQPISFLLLFL-------NS-------------AL-NPFL--------------YA-------------F-LSI------RFRQ---------------------------------CIKDTFHFSKTRDSAIKPSERPRRRKRDRDITNLFPPHNHS--------------------------------------------------------------------------------------------------------------
>1-NPR21_OW051496.1_4172129_4170965_Oscheius_dolichura_genomic
----------------------------------------------------------------------------------------SNISG----NI--------------VILVV---------------------------FVSQRRS----RS----ATN----------------------------------------F-----------------FL--ANL--------------T-------VADL------------L-VG--LF-----------------------CV---IQN--------GA-----------H-----FV--------------------------------LFH--------GN----------------------W----P-------------FGS--F-----LC-----------Y--------TYVY--------------------------------TL---------HMLP-NV---------SAG------------------------------------------------------ILVLVSVE-----R--------------------------------------LVA------------------V-YRPL--------------------------------KV------RRYFRRKV----------LVTSAA------FVWI--------QSS-----------------------IPL-------------Q----------------------------------------------------------------------MCTRR----------------------------HIVFNEINVLKIVTI------------------INFVC----W--------------Y----AAPL----------LTLLFIY---------AAIGLVVS---------------------------------------RAADISNSARNKLLANG----------------CRTES----SSGGVSIE------------KRRK--------------VGRLSL------------------------GIVS---------------SFALCS-LPRY--------------------------------VYLMWTVWRDPT-------PRCI-----NCLQS--------------------------------VLQPISFLLLFL-------NS-------------AL-NPFL--------------YA-------------F-LSI------RFRQ---------------------------------CIKDTF-------------------------------------------------------------------------------------------------------------------------------------------------
>1-NPR21_OW051479.1_2540093_2438111_Oscheius_sp__JU1382
-----------------------------------------------------------------------------------------------------------------FPIKK---------------------------WVTSSAL----LK-----------------------------------------------------------------FLSSVTT--------------P-------SKHV--------------ISFFLY-----------------------KN--------------PS-----------------QI--------------------------------YFQ--------------------------------------------------------------MC--------------------------------------------------------------------------------------------------------------------------------------------TRRHIKLD-----------------------------------------------------------------V-FREI----------------------------------------------------------NVLQIV------TI---------------------------------------------------------------------------------------------------------------------------------------------------------------------------------------------INFVV-----------------------YAAPL----------LTLLFIY---------AAIGLVVS--------------------------------RAADISNSARNKLLANGCRTESSS---------------------------------------------GGVS--------IEKRRKVGRLSL------------------------GIVS---------------SFALCS-LPRY--------------------------------VYLMWTVWRDPT----------PRCINCMQSVL----------------------------------QPISFLLLFL-------NS-------------AL-NPFL--------------YA-------------F-LSI------RFRQ---------------------------------CIKDTF-------------------------------------------------------------------------------------------------------------------------------------------------
>1-NPR21_JAJQXH010000027.1_481083_480425_Oscheius_sp__G
-------------------------------------------------------------------------------------------------------------------------------------------------MCTRSHV--------------------------------------------------------------------------------------------T--------------------------------------------------------------------------------------------------------------------------------------------------------------W------------------------------------------Q-----------------------------------------------------------------------EIN------------------------------------------------------VLKLVTIV-----N-----------------------------------------------------------F---------------------------------------------------------------------------VVWY------------------------------------------------------------------------------------------------------------------------------------------------------------------------------------------------------------------------ATPL----------LTLLFIY---------AAIGLVVS---------------------------------------RAADISNSARDKLISNG----------------CRTES----SSGGVSIE------------KRRK--------------VGRLSL------------------------GIVS---------------SFALCS-LPRY--------------------------------VYLMWTVWRDPT------PRCLN-----CFQTV---------------------------------LQPISFLLLFL-------NS-------------AL-NPFL--------------YA-------------F-LSI------RFRQ---------------------------------CIKDTFKCKRVR-------------------------------------------------------------------------------------------------------------------------------------------
>1-NPR21_scf7180000986889_2869672_2868372_diploscapter_coronatus_PRJDB3143
-------------------------------------------------------------------------------------------------------------------------------------------------LCTRKHTEIYGVN----VLK----------------------------------------------------------FV-------------------A-------TTNF------------------VV--------------------------------------------------------------------------------------------YAF-------------------------------------P-------------LLV--L-----LC--------------------IYAT-------------------------------------------IGIV-VG---------RAA------------------------------------------------------SLTKASAN-----K-------------------------------------------------------------LLPL-----------------------------------------RWRSESS----------AGGVSV---------------------------------------------------------------------------------------------------------------------------------------------------------------------------EKRRKVGR------------------LAIGI------------------------VLSF----------ALLTLPR-----------------------------------------------------------------------------------------------------------------------------------------------------------------------------------------YVYSMWSLWRD-------------------------------PTPRCLNCWQTVV-------------------------------------------------------QPISFLLMFL-------NS-------------AL-NPIL--------------YA-------------F-LSV------RFRQ---------------------------------CIKDTF-------------------------------------------------------------------------------------------------------------------------------------------------
>1-NPR21_OW051472.1_3015404_3015982_Oscheius_onirici_genomic
-----------------------------------------------------------------------------------FQ------------------------------------------------------------MCSRRHIEFRGVN----VLK----------------------------------------------------------LV-------------------T-------IVNF-------------------------------------------AV------------------------------------------------------------------------------------------------------W------------------YAA--P---------------------------LLTL--------------------------------------------------------------------------------------------------------------------LFIYAAIG--------------------------------------------LVV--------------------SRAA----------------------------------------DISNSARN----------KLLSNG------------------------------------------------------------------------------------------------------------------------------------CRTD--------------------------------------SSTGG------------------VSIEK----------------------RRKVGR----------LSLGIVS-----------------------------------------------------------------------------------------------------------------------------------------------------------------------------------------SFALCS-LPRY--------------------------------VYLMWTVWRDPT-------PRCI-----NCLQS--------------------------------VLQPISFLLLFL-------NS-------------AL-NPFL--------------YA-------------F-LSI------RFRQ---------------------------------CIKDTF-------------------------------------------------------------------------------------------------------------------------------------------------
>1-NPR21_OW051465.1_5286870_5287480_Oscheius_sp__DF5120
-----------------------------------------------------------------------------------------ETFQ----------------------------------------------------MCTRRHV-----------------------------------------------------------------------VLNDINI--------------------------------------LKIV---------------------------TI---------------------------------IN--------------------------------FAF---------------------------------------------------YAA--P---------------------------LLIL--------------------------------------------------------------------------------------------------------------------LFIYAAIG--------------------------------------------FVV--------------------SRAA----------------------------------------DISNSARN----------KLLSNG------------------------------------------------------------------------------------------------------------------------------------CRTE--------------------------------------SSSGG------------------VSIEK----------------------RRKVGR----------LSLGIVS-----------------------------------------------------------------------------------------------------------------------------------------------------------------------------------------SFALCS-LPRY--------------------------------VYLMWTIWRDPT-------PRCI-----NCLQS--------------------------------VLQPISFLLLFL-------NS-------------AL-NPFL--------------YA-------------F-LSI------RFRQ---------------------------------CIKDTF-------------------------------------------------------------------------------------------------------------------------------------------------
>1-NPR21_Scaffold1011_1_229232_-_heterorhabditis_bacteriophora_PRJNA13977
------------------------------------------------------------PVNDSPLEHPLIHCILSVAYLF-VF--LSTIIG----NV--------------VILLV---------------------------FLCHRSA----RS----VPN----------------------------------------F-----------------FL--ANL--------------T-------VADL------------F-VG--IF-----------------------CV--------------LQ-----------N-----AA--------------------------------HFVLLGHGR--------------------------W----P-------------FGR--I-----LC-----------H--------TYVY-----------------------------------------TLHLIP-NV---------SAG------------------------------------------------------ILVLVSVE-----R--------------------------------------LVA------------------V-LRPL--------------------------------------RVRRVFPRRV----------LITSSA------VVWT--------ASAVMN--------------------IPY-----------------------------------------YFASQYIEFNDGNETLS--------------------------ICTRR----------------------------HMEINNMNVLKLVTT------------------INFII----------------------WYAVPL----------LVLLFIY---------ATIGVVVS---------------------------------------RASVITKASVSKLLPRG----------------SWKSKSSTGGVSVEKRR-----------------------------KVGRLAF------------------------GIVL---------------SFALFS-LPRY--------------------------------VYLMWSVWRDPM------VPRCL-----NCVQS--------------------------------VLQPISFLLLFL-------NS-------------AT-NPFL--------------YA-------------F-LSV------RFRQ---------------------------------CIKDIFGCKRKGLDNAIELSSKVNRRKTANSEGETAYDQHQHT------------------------------------------------------------------------------------------------------------
>1-NPR21_JAJAVP010000019.1_1040709_1044390_Heterorhabditis_indica_genomic
--------------------------------------------------------------NDSPLEHPLIHCILSVAYLF-VF--LSTII-----NV--------------VILLV---------------------------FLCHRRA----RS----VPN----------------------------------------F-----------------FL--ANL--------------T-------VADL------------F-VG--IF-----------------------CV--------------LQ-----------NAAHFVLL--------------------------------HGR--------------------------------W----P-------------FGQ--I-----LC-----------H--------TYIY-----------------------------------------TLHLIP-NV---------SAG------------------------------------------------------ILVLVSVE-----R--------------------------------------LVA------------------V-LRPL--------------------------------------RVRRVFPRRV----------LITSSA------IVWT--------SAVM--N-------------------IPY-----------------------------------------YFASQYIEFDDGNETLS--------------------------ICTRR----------------------------HMEINNMNVLKMVTT------------------INFII-----------------------YAVPL----------LVLLFIY---------ATIGVVVS---------------------------------------RASDITKASVNKLLPRG----------------WKSESSTGGVSVEKRRK------------------------------VGRLAL------------------------GIVL---------------SFALFS-LPRY--------------------------------VYLMWSVWRDPM-------PRCL-----NCVQS--------------------------------VLQPISFLLLFL-------NS-------------AI-NPFL--------------YA-------------F-LSI------RFRQ---------------------------------CIKDTFGCKRKVTKNLD--------------------------------------------------------------------------------------------------------------------------------------
>2-NPR21_scaffold318_1_399140_-_diploscapter_pachys_PRJNA280107
------------------------------------------------------------EDLDSPLNQPLIHFFLSISYLF-VF--LATIIG----NL--------------VILLV---------------------------FLSQRRA----RS----VPN----------------------------------------F-----------------FL--ANL--------------T-------VADL---------------CVGIF-----------------------CV--------------LQ-----------N-----AA--------------------------------HFVILDHGH--------------------------W----P-------------FGK--V-----LC-----------H--------IYIY-----------------------------------------TLHLIP-NV---------SAG------------------------------------------------------ILVLVSVE-----R--------------------------------------LVA------------------V-LRPL--------------------------------------RVRRAFPRRV----------LISSSA------FVWI--------ASSVMN--------------------LPY-----------------------------------------YFSSQFIVIQDLSRNESYP------------------------LCTRK----------------------------HTEIYGVNVLKFVAT------------------TNFVV----------------------WYAFPL----------LVLLCIY---------ATIGIVVG----------------------------------RAASLTKASANKLLPLRGWRSE------------------------------------------SSAGGVS--------VEKRRKVGRLAI------------------------GIVL---------------SFALLT-LPRY--------------------------------VYSMWSLWRDPT---------SPRCLNCWQTVV----------------------------------QPISFLLMFL-------NS-------------AL-NPIL--------------YA-------------F-LSV------RFRQ---------------------------------CIKDTFGCNNKTWSSNINTDSKLRRSVCHAELASIYEKSGHK-------------------------------------------------------------------------------------------------------------
>0-NPR21_scf7180000986735_92837_95437_diploscapter_coronatus_PRJDB3143
-------------------------------------------------------------DLDSPLNQPLIHFFLSISYLF-VF--LATII-----NL--------------VILLV---------------------------FLSQRRA----RS----VPN----------------------------------------F-----------------FL--ANL--------------T-------VADL---------------CVGIF-----------------------CV--------------LQ-----------NAAHFVIL--------------------------------HGH--------------------------------W----P-------------FGK--V-----LC-----------H--------IYIY-----------------------------------------TLHLIP-NV---------SAG------------------------------------------------------ILVLVSVE-----R--------------------------------------LVA------------------V-LRPL--------------------------------------RVRRAFPRRV----------LISSSA------FVWI----------------------------------------------------------------------------GFFFFNFTFTIEHFSKFGHEPTLLF--------------------FVSIH-----------------------------------SYPRSFKK------------------ILSTV---------------TQNNIL-QVRVPT----------VVLLCIY---------ATIGIVVG----------------------------------RAASLTKASANKLLPLRWRSES-------------------------------------------SAGGVS--------VEKRRKVGRLAI------------------------GIVL---------------SFALLT-LPRY--------------------------------VYSMWSLWRDPT----------PRCLNCWQTVV----------------------------------QPISFLLMFL-------NS-------------AL-NPIL--------------YA-------------F-LSV------RFRQ---------------------------------CIKDTF-------------------------------------------------------------------------------------------------------------------------------------------------
>1-NPR21_CAJGYM010000010.1_116660_120673_Caenorhabditis_auriculariae_genomic
------------------------------------------------------------MESDSPLNRPTVHFLLSASYLF-VF--LATVL-----NI--------------VILLV---------------------------FISQKRI----RS----VPN----------------------------------------F-----------------FL--ANL--------------T-------VADL------------F-VG--IF-----------------------CV--------------LQ-----------NAAHFVLQ--------------------------------HGR--------------------------------W----P-------------FGK--V-----LC-----------Y--------SYIY-----------------------------------------TLHMVP-NV---------SAG------------------------------------------------------ILVLVSVE-----R--------------------------------------LIA------------------V-LRPL--------------------------------------RVRRTFSTRV----------LITSSV------FVWT--------SAIMN---------------------LPY-----------------------------------------YFASQYLEYADVNETLS--------------------------ICTRR----------------------------HIEVGGVNVLKAVAT------------------LNFIV-----------------------YALPL----------LVLLFIY---------ATIGIVVS-----------------------------------RTTYITKNSATKLLPRSWRSE------------------------------------------SSSGGMT--------TNKRRKVGRLAV------------------------GIVV---------------AFAFFS-LPRY--------------------------------LYFMWTVWRDPM----------PRCLNCLQNVL----------------------------------QPISFLLLFL-------NS-------------AV-DPFL--------------YA-------------F-LST------RFRQ---------------------------------SIKETFGCGK---------------------------------------------------------------------------------------------------------------------------------------------
>1-NPR21_CSP21.scaffold01644_1_86589_+_caenorhabditis_parvicauda_PRJEB12595
------------------------------------------------------------MQTDSALNHPLIHFCLSLAYLF-VF--LTTTIG----NF--------------LILYV---------------------------FVSQKRV----RS----VPN----------------------------------------F-----------------FL--ANL--------------T-------VADL---------------CVGIF-----------------------CV--------------LQ-----------N-----AV--------------------------------HFVFQGHGR--------------------------W----P-------------FGR--A-----LC-----------Y--------SYIY-----------------------------------------TLHLVP-NV---------SAG------------------------------------------------------ILVLVSIE-----R--------------------------------------LIA------------------V-VKPL--------------------------------------RVRRAFSYRV----------LVSCSA------FVWI--------SSAIMN--------------------LPY-----------------------------------------FFASQYREFSDENETLS--------------------------ICTRR----------------------------HIEIGGVNVLKLVAT------------------INFIV----------------------WYAIPL----------LILLFIY---------ATIGIVVT----------------------------------RAAQMSKQSDDKLLPRSSWRSE--------------------------------------------TSSMA--------VDKSKKVGRLAV------------------------GIVV---------------AFAVFS-LPRY--------------------------------AYVMWTVWRDPM------VPRCLDCLQSLL-------------------------------------QPISFLLLFF-------NS-------------AV-DPFL--------------YA-------------F-LST------RFRQ---------------------------------SIKETFGLVKTRENTVELSSRFRKKLVNNAMQKEFLKILQHYKNFT---------------------------------------------------------------------------------------------------------
>1-NPR21_CBOVI.ctg00002_chrX-2_5532316_5553387_-_caenorhabditis_bovis_PRJEB34497
------------------------------------------------------------MEGDSPLNHPVIHFLLCVAYLF-VF--LATIIG----NL--------------IILAV---------------------------FFSQKKV----RS----VPN----------------------------------------F-----------------FL--ANL--------------T-------VADL------------F-VG--IF-----------------------CV--------------LQ-----------N-----AA--------------------------------HFVLQGHGR--------------------------W----P-------------FGK--V-----LC-----------Y--------SYIY-----------------------------------------VLHFIP-NV---------SAG------------------------------------------------------ILVLVSFE-----R--------------------------------------LIA------------------V-VRPL--------------------------------------RVRRAFSQRV----------LISSSA------FVWI--------TSAVMN--------------------TPY-----------------------------------------VYASQFMEFTDGNETLS--------------------------ICTRR----------------------------HVEIGGFNLLKLVAT------------------INFVV----------------------WYAIPL----------IILLSIY---------ATIGIAVS----------------------------------RAASITKNSANKLLPRSSWRSD------------------------------------------VSTGGVS--------VEKRRKVGRLAV------------------------GIVV---------------AFAFFS-LPRY--------------------------------VYFMWTVWRDPM---------APRCLNCLQSVL----------------------------------QPISFLCLFF-------NA-------------AI-DPFL--------------YA-------------F-LST------RFRQ---------------------------------SIKSTFCIRKVREGTIEVSSRLRKRTANSDTLCEYYGSHS---------------------------------------------------------------------------------------------------------------
>1-NPR21_CSP38.scaffold04318_1_157614_+_caenorhabditis_quiockensis_PRJEB11354
-------------------------------------------------------------RMTDDPTNPFLHYFLCVSYLF-VF--LATIIG----NL--------------IILLV---------------------------FVSQKKI----RS----VPN----------------------------------------F-----------------FL--ANL--------------T-------VADL------------F-VG--IF-----------------------CV--------------LQ-----------N-----GV--------------------------------HYMIKGKFG--------------------------W----P-------------FGR--V-----LC-----------Y--------SYIY-----------------------------------------VLHFIP-NV---------SAG------------------------------------------------------ILVLVSIE-----R--------------------------------------LIA------------------V-LRPL--------------------------------------RVRRAFSHKV----------LVTSSA------FVWI--------TSAIMN--------------------TPY-----------------------------------------ILTSQFVEIPDNDTTIV--------------------------GCTRK----------------------------HVTIGGFSVLKVTAT------------------VNFVV----------------------WYAIPA----------VILLCIY---------ATIGLVVS---------------------------------------KAATITKQSANKLLPRS----------------SWRSEASTGGVSVEKRR-----------------------------KVGRLAV------------------------GIVV---------------AFAFLS-LPRH--------------------------------LYLMWIVWRDNN---------VPRSMTFFTKLL----------------------------------HPMTFLLLFF-------NS-------------AI-NPFL--------------YA-------------F-LST------RFRQ---------------------------------SIKETFQIGKVRESNIELSSRLRRKTAQSEADTTYEYQNHP--------------------------------------------------------------------------------------------------------------
>1-NPR21_Cang_2012_03_13_00185_1_121659_-_caenorhabditis_angaria_PRJNA51225
-------------------------------------------------------------RMSDPPQNPAIHFFLCVSYLF-VF--LATIIG----NL--------------IILLV---------------------------FASQKKV----RS----VPN----------------------------------------F-----------------FL--ANL--------------T-------VADL------------F-VG--IF-----------------------CV--------------LQ-----------N-----GV--------------------------------HYMYQGDMG--------------------------W----P-------------FGK--M-----LC-----------Y--------SYIY-----------------------------------------VLHFIP-NV---------SAG------------------------------------------------------ILVLVSIE-----R--------------------------------------LIA------------------V-LRPL--------------------------------------RVRRAFSHKV----------LVTSSA------FVWI--------TSAIMN--------------------IPF-----------------------------------------IMTSRFQEFRDNTTTLV--------------------------LCGRS----------------------------ALFIGGFNVLKVTAT------------------VNFIV----------------------WYAVPA----------VILLCIY---------ATIGLVVS----------------------------------KAATITKHSANKLLPRSSWRSE----------------ASTGGVSVEKRRKVSET------------KTSV--------------------------------------------GIVV---------------AFAFLS-LPRH--------------------------------LWLLWIVWRDNN---------DNRSTHSFFQIL----------------------------------HPITFLLLFF-------NS-------------AI-NPFL--------------YA-------------F-LST------RFRQ---------------------------------SIKETFNFGKVRECNIELSSRLRRKVEVDTTYDYQTT------------------------------------------------------------------------------------------------------------------
>1-NPR21_scaffold_216_1_161346_+_caenorhabditis_latens_PRJNA248912
------------------------------------------------------------MESDSPLNHPVVHFLLCVSYLF-VF--LATIIG----NL--------------IILLV---------------------------FFSQKKV----RS----VPN----------------------------------------F-----------------FL--ANL--------------T-------VADL------------F-VG--IF-----------------------CV--------------LQ-----------N-----AV----N---------------------------FVF------------------------QGHGR---W----P-------------FGK--V-----LC-----------Y--------SYIY-----------------------------------------VLHFIP-NV---------SAG------------------------------------------------------ILVLVSVE-----R--------------------------------------LIA------------------V-LRPL--------------------------------------RVRRAFSQKV----------LITSSA------VVWL--------ASAVMN--------------------TPY-----------------------------------------VIASQFLEISDGNETYT--------------------------ICTRR----------------------------HVEIYGFNLLKLVAT------------------INFIV----------------------WYAVPL----------VILLCIY---------ATIGLVVS----------------------------------KAATITKQSANKLLPRSSWRSE------------------------------------------ASTGGVS--------VEKRRKVGRLAV------------------------GIVV---------------AFAFFS-LPRY--------------------------------VYFMWTVWRDPM------APRCL-----NCLQS--------------------------------VLQPISFLLLFF-------NA-------------AV-DPFL--------------YA-------------F-LST------RFRQ---------------------------------SIKETFHVGKVREINIELSSRLRRKVVNSELETGYDYHTHS--------------------------------------------------------------------------------------------------------------
>1-NPR21_CSP29.scaffold2917_cov147_366338_364315_caenorhabditis_becei_PRJEB28243
------------------------------------------------------------MESDSPLNHPVVHFLLCVSYLF-VF--LATII-----NL--------------IILLV---------------------------FFSQKKV----RS----VPN----------------------------------------F-----------------FL--ANL--------------T-------VADL------------F-VG--IF-----------------------CV---LQN--------AV-----------N-----FV--------------------------------FQG--------HGR---------------------W----P-------------FGK--V-----LC-----------Y--------SYIY--------------------------------VL---------HFIP-NV---------SAG------------------------------------------------------ILVLVSVE-----R--------------------------------------LIA------------------V-LRPL--------------------------------RV------RRAFSQKV----------LITSSA------VVWI--------SAVM----N-----------------TPY--------------------------------------------VVASQFLEIS--DGNETYE---------------------ICTRR----------------------------HVEVYGFNLLKLVAT------------------INFIV----Y-------------------AIPL----------VILLCIY---------ATIGLVVS-----------------------------------KAATITKQSANKLLPRSWRSE----------------ASTGG------VSVEKR--------RKVGRLAV--------------------------------------------GIVV---------------AFAFFS-LPRY--------------------------------VYFMWTVWRDPM-------PRCL-----NCLQS--------------------------------VLQPISFLLLFF-------NA-------------AV-DPFL--------------YA-------------F-LST------RFRQ---------SI---------KETFH--------LGKVRESNIELSSRLRRKVVNSELDTGYEYHTHS---------------------------------------------------------------------------------------------------------------------
>1-NPR21_CM008514.1_3030455_3051348_-_caenorhabditis_nigoni_PRJNA384657
------------------------------------------------------------MQSDSPLNHPVVHFLLCVSYLF-VF--LATIIG----NL--------------LILFV---------------------------FVSKKKV----RS----VPN----------------------------------------F-----------------FL--ANL--------------T-------VADL------------F-VG--IF-----------------------CV---LQN--------AV-----------N-----FV--------------------------------LQG--------HGR---------------------W----P-------------FGK--A-----LC-----------Y--------SYIY--------------------------------VL---------HFIP-NV---------SAG------------------------------------------------------ILVLVSVE-----R--------------------------------------LIA------------------V-LRPL--------------------------------RV------RRAFNSKV----------LITSSA------IVWI--------TSAV----MN----------------TPY--------------------------------------------IYASQYLEIS--DGNETYT---------------------ICTRR----------------------------HVEIYGFNLLKLVAT------------------INFIV----W--------------Y----AVPL----------VILLCIY---------ATIGLVVS----------------------------------KAASITKQSANKLLPRSSWRSE----------------ASTGG------VSVEKR--------RKVGRLAV--------------------------------------------GIVV---------------AFAFFS-LPRY--------------------------------VYFMWTVWRDPM------APRCL-----NCLQS--------------------------------VLQPISFLLLFF-------NA-------------AV-DPFL--------------YA-------------F-LST------RFRQ---------SI---------KETFH--------MGKVRESHVEFSSRIRRKVVNSELETGYSYHTHS---------------------------------------------------------------------------------------------------------------------
>1-NPR21_Cjap.Contig17611_442489_456198_+_caenorhabditis_japonica_PRJNA12591
------------------------------------------------------------MESDSPLNHPVVHFLLCVSYLF-VF--LATIIG----NL--------------IILLV---------------------------FFSQKKV----RS----VPN----------------------------------------F-----------------FL--ANL--------------T-------VADL------------F-VG--IF-----------------------CV--------------LQ-----------N-----AV----N---------------------------FVF------------------------QGHGR---W----P-------------FGK--V-----LC-----------Y--------SYIY-----------------------------------------VLHFIP-NV---------SAG------------------------------------------------------VLVLVSVE-----R--------------------------------------LIA------------------V-LRPL--------------------------------------RVRRAFSQKV----------LVTSSA------VVWL--------TSAVMN--------------------TPY-----------------------------------------VVASQFLQISDGNETYT--------------------------ICTRR----------------------------HVEVYGFNLLKLVAT------------------INFIV----------------------WYAVPL----------VILLCIY---------ATIGLVVS----------------------------------KAATITKQSANKLLPRSSWRSE------------------------------------------ASTGGVS--------VEKRRKVGRLAV------------------------GIVV---------------AFAFFS-LPRY--------------------------------VYFMWTVWRDPM---------APRCLNCLQSVL----------------------------------QPISFLLLFF-------NA-------------AV-DPFL--------------YA-------------F-LST------RFRQ---------------------------------SIKETFHLGKVRESNIELSSRLRRKIVNSELDTGYEYNTHS--------------------------------------------------------------------------------------------------------------
>1-NPR21_Sp34_ChrX_2606893_2609640_caenorhabditis_inopinata_PRJDB5687
------------------------------------------------------------MESDSPLNHPVVHFLLCVSYLF-VF--LATII-----NL--------------IILLV---------------------------FFSQKRV----RS----VPN----------------------------------------F-----------------FL--ANL--------------T-------VADL------------F-VG--IF-----------------------CV--------------LQ-----------N-----AV----N---------------------------FVF------------------------QGHGR---W----P-------------FGK--V-----LC-----------Y--------SYIY-----------------------------------------VLHFIP-NV---------SAG------------------------------------------------------ILVLVSVE-----R--------------------------------------LIA------------------V-LRPL--------------------------------------RVRRAFSQKV----------LITSSA------VVWL--------SAVMN---------------------TPY-----------------------------------------VIASQFLEISDGNETYT--------------------------ICTRR----------------------------HVEVYGFNVLKLVAT------------------INFIV-----------------------YAVPL----------VFLLCIY---------ATIGLVVS----------------------------------KAATITKHSANKLLPRSSWRSE------------------------------------------ASTGGVS--------VEKRRKVGRLAV------------------------GIVV---------------AFAFFS-LPRY--------------------------------VYFMWTVWRDPM----------PRCLNCLQSVL----------------------------------QPISFLLLFF-------NA-------------AV-DPFL--------------YA-------------F-LST------RFRQ---------------------------------SIKETFHLGKVRESNIELSSRLRRKVVNSELDTGYEYHTHS--------------------------------------------------------------------------------------------------------------
>1-NPR21_CAMPFS010000006.1_9172597_9174594_Caenorhabditis_sp__36
------------------------------------------------------------MESDTPLNHPVVHFLLCLSYLF-VF--LATII-----NL--------------IILLV---------------------------FFSQKKV----RS----VPN----------------------------------------F-----------------FL--ANL--------------T-------VADL------------F-VG--IF-----------------------CV--------------LQ-----------N-----AV--------------------------------NFVLHGHGR--------------------------W----P-------------FGK--V-----LC-----------H--------SYIY-----------------------------------------VLHFIP-NV---------SAG------------------------------------------------------ILVLVSVE-----R--------------------------------------LIA------------------V-LRPL--------------------------------------RVRRAFSQKV----------LITSSA------VVWI--------SAVMN---------------------TPY-----------------------------------------VVASQFLEISDGNETYT--------------------------ICTRR----------------------------HVEVYGFNLLKMVAT------------------INFIV-----------------------YAIPL----------VILLCIY---------ATIGLVVS----------------------------------KAATITKHSANKLLPRSSWRSE------------------------------------------ASTGGVS--------VEKRRKVGRLAV------------------------GIVV---------------AFAFFS-LPRY--------------------------------VYFMWTVWRDPM----------PRCLNCLQSVL----------------------------------QPISFLLLFF-------NA-------------AV-DPFL--------------YA-------------F-LST------RFRQ---------------------------------SIKETFHLGKVRESNIELSSRLRRKVVNSELETGYEYHTHS--------------------------------------------------------------------------------------------------------------
>1-NPR21_CSP39.scaffold00799_1_61984_+_caenorhabditis_waitukubuli_PRJEB12602
------------------------------------------------------------MESDSPLNHPVVHFLLCVSYLF-VF--LATIIG----NL--------------IILLV---------------------------FFSQKKV----RS----VPN----------------------------------------F-----------------FL--ANL--------------T-------VADL------------F-VG--IF-----------------------CV--------------LQ-----------N-----AVN-------------------------------FVF------------------------QGHGR---W----P-------------FGK--V-----LC-----------Y--------SYIY-----------------------------------------VLHFIP-NV---------SAG------------------------------------------------------ILVLVSVE-----R--------------------------------------LIA------------------V-LRPL--------------------------------------RVRRAFSQKV----------LITSSA------VVWI--------TSAVMN--------------------TPY-----------------------------------------VIASQFLEISDGNETYE--------------------------ICTRR----------------------------HVEIYGLNLLKLVAT------------------INFIV----------------------WYAIPL----------VILLCIY---------ATIGLVVS---------------------------------------KAATITKQSANKLLPRS---------------------------------------------SWRSEASTGGVSVEKRRKVGRLAV------------------------GIVV---------------AFAFFS-LPRY--------------------------------VYFMWTVWRDPM---------APRCLNCLQSVL----------------------------------QPISFLLLFF-------NA-------------AV-DPFL--------------YA-------------F-LST------RFRQ---------------------------------SIKETFHLGKVRESNIELSSRLRRKVVNSELDTGYEYHTHS--------------------------------------------------------------------------------------------------------------
>2-NPR21_Cbre_Contig9-4_198788_220177_+_caenorhabditis_brenneri_PRJNA20035
------------------------------------------------------------MESDSPLNHPVVHFLLCVSYLF-VF--LATIIG----NL--------------IILLV---------------------------FFSQKKV----RS----VPN----------------------------------------F-----------------FL--ANL--------------T-------VADL------------F-VG--IF-----------------------CV--------------LQ-----------N-----AVN-------------------------------FVF------------------------QGHGR---W----P-------------FGK--V-----LC-----------Y--------SYIY-----------------------------------------VLHFIP-NV---------SAG------------------------------------------------------ILVLVSVE-----R--------------------------------------LIA------------------V-LRPL--------------------------------------RVRRAFSQKV----------LITSSA------VVWL--------TSAVMN--------------------TPY-----------------------------------------VIASQFLEISDGNETYT--------------------------ICTRR----------------------------HVEIYGFNLLKLVAT------------------INFIV----------------------WYAVPL----------VILLCIY---------ATIGLVVS---------------------------------------KAATITKQSANKLLPRS---------------------------------------------SWRSEASTGGVSVEKRRKVGRLAV------------------------GIVV---------------AFAFFS-LPRY--------------------------------VYFMWTVWRDPM---------APRCLNCLQSVL----------------------------------QPISFLLLFF-------NA-------------AV-DPFL--------------YA-------------F-LST------RFRQ---------------------------------SIKETFHLGKVRESNIELSSRRRKIVNSELETGYEYHTHS---------------------------------------------------------------------------------------------------------------
>1-NPR21_Scaffold629_21581554_21579746_caenorhabditis_tropicalis_PRJNA53597
------------------------------------------------------------MESDSPLNHPVVHFLLCVSYLF-VF--LATII-----NL--------------IILLV---------------------------FFSQKKV----RS----VPN----------------------------------------F-----------------FL--ANL--------------T-------VADL------------F-VG--IF-----------------------CV--------------LQ-----------N-----AVN-------------------------------FVF------------------------QGHGR---W----P-------------FGK--V-----LC-----------Y--------SYIY-----------------------------------------VLHFIP-NV---------SAG------------------------------------------------------ILVLVSVE-----R--------------------------------------LIA------------------V-LRPL--------------------------------------RVRRAFSQKV----------LITSSA------VVWL--------SAVMN---------------------TPY-----------------------------------------VVASQFLEISDGNETYT--------------------------ICTRR----------------------------HVEIYGFNLLKLVAT------------------INFIV-----------------------YAVPL----------VILLCIY---------ATIGLVVS---------------------------------------KAATITKHSANKLLPRS---------------------------------------------SWRSEASTGGVSVEKRRKVGRLAV------------------------GIVV---------------AFAFFS-LPRY--------------------------------VYFMWTVWRDPM----------PRCLNCLQSVL----------------------------------QPISFLLLFF-------NA-------------AV-DPFL--------------YA-------------F-LST------RFRQ---------------------------------SIKETFHLGKVRESNIELSSRLRRKVVNSELETGYEYHTHS--------------------------------------------------------------------------------------------------------------
>1-NPR21_CSP28.scaffold3345_cov71_95414_97576_caenorhabditis_panamensis_PRJEB28259
------------------------------------------------------------MESDSPLNHPVVHFLLSVSYLF-VF--LATIIG----NL--------------IILLV---------------------------FFSQKKV----RS----VPN----------------------------------------F-----------------FL--ANL--------------T-------VADL------------F-VG--IF-----------------------CV--------------LQ-----------N-----AVN-------------------------------FVF------------------------QGHGR---W----P-------------FGK--V-----LC-----------Y--------SYIY-----------------------------------------VLHFIP-NV---------SAG------------------------------------------------------ILVLVSVE-----R--------------------------------------LIA------------------V-LRPL--------------------------------------RVRRAFSQKV----------LITSSA------VVWI--------SAVMN---------------------TPY-----------------------------------------VVASQFLEISDGNETYE--------------------------ICTRR----------------------------HVEVYGFNLLKLVAT------------------INFIV-----------------------YAIPL----------VILLCIY---------ATIGLVVS---------------------------------------KAATITKQSANKLLPRS----------------------------------------------WRSEASTGGVSVEKRRKVGRLAV------------------------GIVV---------------AFAFFS-LPRY--------------------------------VYFMWTVWRDPM----------PRCLNCLQSVL----------------------------------QPISFLLLFF-------NA-------------AV-DPFL--------------YA-------------F-LST------RFRQ---------------------------------SIKETFHLGKVRESNIELSSRLRRKVVNSELDTGYEYHTHS--------------------------------------------------------------------------------------------------------------
>1-NPR21_CSP32.scaffold00208_78343_76321_caenorhabditis_sulstoni_PRJEB12601
------------------------------------------------------------MESDSPLNHPVVHFLLCVSYLF-VF--LATIVG----NL--------------IILLV---------------------------FFSQKKV----RS----VPN----------------------------------------F-----------------FL--ANL--------------T-------VADL------------F-VG--IF-----------------------CV--------------LQ-----------N-----AV----N---------------------------FVF------------------------QGHGR---W----P-------------FGK--V-----LC-----------H--------SYIY-----------------------------------------VLHFIP-NV---------SAG------------------------------------------------------ILVLVSVE-----R--------------------------------------LIA------------------V-LRPL--------------------------------------RVRRAFSQKV----------LITSSA------VVWI--------SAVMN---------------------TPY-----------------------------------------VVASQFLEISDGNETYE--------------------------ICTRR----------------------------HVEVYGFNLLKLVAT------------------INFIV-----------------------YAIPL----------VILLCIY---------ATIGLVVS------------------------------KAATITKQSANKLLPRSWRSEASTGG-------------------------------------------------------VSVEKRRKVGRLAV------------------------GIVV---------------AFAFFS-LPRY--------------------------------VYFMWTVWRDPM----------PRCLNCLQSVL----------------------------------QPISFLLLFF-------NA-------------AV-DPFL--------------YA-------------F-LST------RFRQ---------------------------------SIKETFHLGKVRESNIELSSRLRRKVVNSELETGYDYHTHS--------------------------------------------------------------------------------------------------------------
>1-NPR21_Csp5_scaffold_00004_1_248908_-_caenorhabditis_sinica_PRJNA194557
------------------------------------------------------------MESDSPLNHPVVHFLLCVSYLF-VF--LATIVG----NL--------------IILFV---------------------------FFSQKKV----RS----VPN----------------------------------------F-----------------FL--ANL--------------T-------VADL------------F-VG--IF-----------------------CV--------------LQ-----------N-----AVN-------------------------------FVF------------------------QGHGR---W----P-------------FGK--V-----LC-----------Y--------SYIY-----------------------------------------VLHFIP-NV---------SAG------------------------------------------------------ILVLVSVE-----R--------------------------------------LIA------------------V-LRPL--------------------------------------RVRRAFSSKV----------LITSSA------VVWL--------TSAVMN--------------------TPY-----------------------------------------VVASQFLEISDGNETYT--------------------------ICTRR----------------------------HVEIYGFNLLKLVAT------------------INFIV----------------------WYAVPL----------VILLCIY---------ATIGLVVS---------------------------------------KAATITKQSANKLLPRS---------------------------------------------SWRSEASTGGVSVEKRRKVGRLAV------------------------GIVV---------------AFAFFS-LPRY--------------------------------VYFMWTVWRDPM---------APRCLNCLQSVL----------------------------------QPISFLLLFF-------NA-------------AV-DPFL--------------YA-------------F-LST------RFRQ---------------------------------SIKETFHVGKVRESNIEFSSRIRRKVVETGYEYHTHS------------------------------------------------------------------------------------------------------------------
>1-NPR21_CSP26.scaffold00980_1_109500_-_caenorhabditis_zanzibari_PRJEB12596
------------------------------------------------------------MESDSPLNHPVVHFLLCVSYLF-VF--LATIVG----NL--------------IILFV---------------------------FFSQKRV----RS----VPN----------------------------------------F-----------------FL--ANL--------------T-------VADL------------F-VG--IF-----------------------CV--------------LQ-----------N-----AV----N---------------------------FVF------------------------QGHGR---W----P-------------FGK--V-----LC-----------Y--------SYIY---------------------------------------------VLHFIPNV------SAG------------------------------------------------------ILVLVSVE-----R--------------------------------------LIA------------------V-LRPL--------------------------------------RVRRAFSSKV----------LITSSA------VVWL--------TSAVMN--------------------TPY--------------------------------------------VVASQFLEISDGNETYT-----------------------ICTRR----------------------------HVEIYGFNLLKLVAT------------------INFIV----------------------WYAVPL----------VILLCIY---------ATIGLVVS-----------------------------KAATITKQSANKLLPRSSWRSEASTGG-----------------------------------------VSVEKRRK--------VGRLAV------------------------------GIVV---------------AFAFFS-LPRY--------------------------------VYFMWTVWRDPM---------APRCLNCLQSVL----------------------------------QPISFLLLFF-------NA-------------AV-DPFL--------------YA-------------F-LST------RFRQ---------------------------------SIKETFHVGKVRESNIECSSRIRRKVKNSELETGYEYHTHS--------------------------------------------------------------------------------------------------------------
>1-NPR21_CSP40.scaffold01098_1_139953_+_caenorhabditis_tribulationis_PRJEB12608
------------------------------------------------------------MESDSPLNHPVVHFLLCVSYLF-VF--LATIVG----NL--------------IILFV---------------------------FFSQKKV----RS----VPN----------------------------------------F-----------------FL--ANL--------------T-------VADL------------F-VG--IF-----------------------CV--------------LQ-----------N-----AV----N---------------------------FVF------------------------QGHGR---W----P-------------FGK--V-----LC-----------Y--------SYIY-----------------------------------------VLHFIP-NV---------SAG------------------------------------------------------ILVLVSVE-----R--------------------------------------LIA------------------V-LRPL--------------------------------------RVRRAFSSKV----------LITSSA------VVWL--------TSAVMN--------------------TPY-----------------------------------------VVASQFLEISDGNETYT--------------------------ICTRR----------------------------HVEIYGFNLLKLVAT------------------INFIV----------------------WYAVPL----------VILLCIY---------ATIGLVVS---------------------------------------KAATITKHSANKLLPRS---------------------------------------------SWRSEASTGGVSVEKRRKVGRLAV------------------------GIVV---------------AFAFFS-LPRY--------------------------------VYFMWTVWRDPM---------APRCLNCLQSVL----------------------------------QPISFLLLFF-------NA-------------AV-DPFL--------------YA-------------F-LST------RFRQ---------------------------------SIKETFHVGKVRESNIECSSRIRRKVVNSELETGYEYHAHS--------------------------------------------------------------------------------------------------------------
>1-NPR21_X-2_1741776_1762675_-_caenorhabditis_briggsae_PRJNA10731
------------------------------------------------------------MQSDSPLNHPVVHFLLCVSYLF-VF--LATIIG----NL--------------IILFV---------------------------FVSKKKV----RS----VPN----------------------------------------F-----------------FL--ANL--------------T-------VADL------------F-VG--IF-----------------------CV--------------LQ-----------N-----AV--------------------------------NFV-----------------------LQGHGR---W----P-------------FGK--A-----LC-----------Y--------SYIY-----------------------------------------VLHFIP-NV---------SAG------------------------------------------------------ILVLVSVE-----R--------------------------------------LIA------------------V-LRPL--------------------------------------RVRRAFNSKV----------LITSSA------IVWI--------TSAVMN--------------------TPY-----------------------------------------IYASQYLEISDGNETYT--------------------------ICTRR----------------------------HVEIYGLNLLKLVAT------------------INFIV----------------------WYAVPL----------VILLCIY---------ATIGLVVS---------------------------------------KAASITKQSANKLLPRS---------------------------------------------SWRSEASTGGVSVEKRRKVGRLAV------------------------GIVV---------------AFAFFS-LPRY--------------------------------VYFMWTVWRDPM---------APRCLNCLQSVL----------------------------------QPISFLLLFF-------NA-------------AV-DPFL--------------YA-------------F-LST------RFRQ---------------------------------SIKETFHMGKVRESHVEFSSRIRRKVVNSELETGYSYHTHS--------------------------------------------------------------------------------------------------------------
>1-NPR21_Contig0_6739678_6741621_caenorhabditis_remanei_PRJNA248909
------------------------------------------------------------MESDSPLNHPVVHFLLCVSYLF-VF--LATII-----NL--------------IILLV---------------------------FFSQKKV----RS----VPN----------------------------------------F-----------------FL--ANL--------------T-------VADL------------F-VG--IF-----------------------CV--------------LQ-----------N-----AV--------------------------------NFVFQGHGR--------------------------W----P-------------FGK--V-----LC-----------Y--------SYIY-----------------------------------------VLHFIP-NV---------SAG------------------------------------------------------ILVLVSVE-----R--------------------------------------LIA------------------V-LRPL--------------------------------------RVRRAFSQKV----------LITSSA------VVWL---------SAVMN--------------------TPY-----------------------------------------VIASQFLEISDGNETYT--------------------------ICTRR----------------------------HVEIYGFNLLKLVAT------------------INFIV----------------------WYAVPL----------VILLCIY---------ATIGLVVS---------------------------------------KAATITKQSANKLLPRS---------------------------------------------SWRSEASTGGVSVEKRRKVGRLAV------------------------GIVV---------------AFAFFS-LPRY--------------------------------VYFMWTVWRDPM----------PRCLNCLQSVL----------------------------------QPISFLLLFF-------NA-------------AV-DPFL--------------YA-------------F-LST------RFRQ---------------------------------SIKETFHVGKVRESNIELSSRLRRKVVNSELETGYEYHTHS--------------------------------------------------------------------------------------------------------------
>1-NPR21_ASIM_scaffold0001275_1_13004_+_anisakis_simplex_PRJEB496
------------------------------------------------------------VEEETLLSVPSIRYPFVLAYLT-VF--LLCVIGWFINAS------------------I---------------------------FLSTTNFPHTSKA----VIN----------------------------------------F-----------------YL--LSI--------------L-------MLDN----------RMS-MN-EII-----------------------QS---PSENKSHSQGNSV-----------H-----PY--------------------------------IDF--------HNVY--------------------W-KK---------------HGS------------------------------LRKH--------------------------------------------------------------------------------------------------------------------LQVLLSIE-----R--------------------------------------FIA------------------V-LRPM--------------------------------LV------QHLLTKSV----------LVASTV------LIWS--------ASAT--------MN------------SPY-------------------------LIA--------------AQYLQFAENNET------LQ----------------------SCTRK--------------------------NILLFDDQMNVLKVVTT------------------LNFII----W--------------Y----AIPL----------ALLFGIY---------ATIGVVLL---------------------------------------------RSTNDAYNNAT----------------NRKSS----KAEALDSR------------RRVI----------------RLVV------------------------IIVL---------------SFALLS-VPRY--------------------------------IYLMWSVWRDNT------EPRCL-----DCLSV--------------------------------LIQPITFLLMFL-------NS-------------AI-NPLL--------------YA-------------F-LSK------RFRV---------AI---------ADTL---------CCRHERDKVAEESLFVVEDRCSRKLLSHISETQIEYHDTS---------------------------------------------------------------------------------------------------------------
>1-NPR21_Scaffold22_409789_404461_ascaris_suum_PRJNA80881
------------------------------------------------------------------------------------------IAG----NV--------------TIITV---------------------------IVVQRSM----RT----VTN----------------------------------------F-----------------FL--ANL--------------A-------VADL------------L-VG--IF-----------------------CV--------------LQ-----------N-----AT--------------------------------HFVLLSHGR--------------------------W----P-------------FGA--L-----LC-----------H--------AYVY-----------------------------------------VLHLIP-NA---------SAG------------------------------------------------------ILVLLSVE-----R--------------------------------------FIA------------------V-LRPM--------------------------------------IVQHLLTRGV----------LIASTL------LVWS--------ASATMN--------------------CPY-----------------------------------------LIAAQYLEFDDFGVF----------------------------SCTRK--------------------------NILIFDNQMNVLKVVTT------------------VNFIL----------------------WYSIPL----------ALLFGIY---------FTIGVVLF-----------------------------------------RSTAESAVARSSTRR---------------------------------------------RHSX--------XXXRRRVIRLVV------------------------IIVL---------------SFALLS-IPRY--------------------------------IYLMWSVWRDNR-------PRCL-----HCLSA--------------------------------LIQPVTFLLMFL-------NS-------------AI-NPLL--------------YA-------------F-LSK------RFRI---------------------------------AIADTLCCRRERDKVI---------------------------------------------------------------------------------------------------------------------------------------
>1-NPR21_PgR015_1220766_1215678_parascaris_univalens_PRJNA386823
----------------------------------------------------------------------------------------AVIAG----NV--------------TIITV---------------------------IAVQRSM----RT----VTN----------------------------------------F-----------------FL--ANL--------------A-------VADL------------L-VG--IF-----------------------CV--------------LQ-----------N-----AT--------------------------------HFVLLSHGR--------------------------W----P-------------FGA--L-----LC-----------H--------AYVY-----------------------------------------VLHLIP-NA---------SAG------------------------------------------------------ILVLLSIE-----R--------------------------------------FIA------------------V-LRPM--------------------------------------IVQHVLTRGF----------LVASTV------LVWS--------ASATMN--------------------SPY-----------------------------------------LIAAQYLEFDDFGVF----------------------------SCTRK--------------------------NILIFDNQMNVLKVVTT------------------VNFIV----------------------WYSIPL----------VLLFGIY---------FTIGVVLF----------------------------------------RSTARKVSKVEALGSR---------------------------------------------RRVI----------------RLVV------------------------IIVL---------------SFALLS-IPRY--------------------------------IYLMWSVWRDNT----------PRCLHCLSALI----------------------------------QPVTFLLMFL-------NS-------------AI-NPLL--------------YA-------------F-LSK------RFRI---------------------------------AIADMLCCRRERDKVI---------------------------------------------------------------------------------------------------------------------------------------
>2-NPR21_PEQ_scaffold0000001_1_70251_+_parascaris_equorum_PRJEB514
----------------------------------------------------------------GFSTSPGGHMNKHAVFCLKNIFAPIALI-----IM--------------PFIWY---------------------------FFFDKRA----HS----PPN----------------------------------------F-----------------FL--VNI--------------T-------LAEL------------F-LP--LF------------------QNLQNCL--------------PY-----------I---------------------------------------FKF--------------------------HQR---W------------------KGR--------LA--------------------MYQN-------------------------------------------------IWVIHSRTSGTFG------------------------------------------------------IYVLLSIE-----R--------------------------------------FIA------------------V-LRPM--------------------------------------IVQHVLTRGF----------LVASTV------LVWS--------ASATMN--------------------SPY-----------------------------------------LIAAQYLEFDDFGVGDLP-------------------------FCTRK--------------------------NILIFDNQMNVLKVVTT------------------VNFIV----------------------WYSIPL----------VLLFGIY---------FTIGVVLF-----------------------------------------RSTAESAVARSSTRR------------------------LHPLTVPRKSTELLAVSAAKLNPVF--------TYSVHCIVSF---------------------------------------------IFYLRS-MPRY--------------------------------IYLMWSVWRDNT------EPRCL-----HCLSA--------------------------------LIQPVTFLLMFL-------NS-------------AI-NPLL--------------YA-------------F-LSK------RFRI---------------------------------AIADMLCCRRERDKQIDDKSKLKEKYANNESKNKLKYNEKK--------------------------------------------------------------------------------------------------------------
>1-NPR21_PSAMB.scaffold1256size33778_1_34088_+_plectus_sambesii_PRJNA390260
------------------------------------------------------------LDIDISINEPDVKISLVVAYCA-VF--LCCTLG----NI--------------LILVV---------------------------IAMQKSM----RT----VTN----------------------------------------F-----------------FL--ANL--------------A-------VADL------------L-VG--IF-----------------------CV--------------VQ-----------N-----AI------------QFSILS--------------HGH--------------------------------W----P-------------FGP--F-----MC-----------R--------LYVY----------------------------I---LH---------LVPS--A---------SAG------------------------------------------------------ILVLLSIE-----R--------------------------------------FIA------------------V-LRPM--------------------------------LV------QHLLTKVL----------LVSSTS------AVWA--------LSAL--------TN------------SPF-------------------------FIY----------------VNYIEFPDLR------ENVTYA------------------TCTRL----------------------------TVRPGNVDVPKISHT------------------VNFFV----W--------------Y----ATPL----------CMLLIIY---------ISIGYVLI----------------------------------------KSTTAAEDSASVNTPL----------------DNKRT----NTKQPQDA--------VESRKRAI----------------RLVV------------------------VIVL---------------SFAILS-CPRY--------------------------------VYMMWNAYRETN------AQRCI-----NCATA--------------------------------LIQPITFLLLFL-------NS-------------GI-NPFL--------------YA-------------F-LSE------RFRN---------AI---------KDTFW--------CRRERDTRRSLAIQMKSDLAMEELEQNHAHHSHV---------------------------------------------------------------------------------------------------------------------
>1-NPR21_GLAS_1973_1_127949_-_steinernema_glaseri_PRJNA204943
------------------------------------------------------------DDSEPLLNLSPIRAFFIVAYAA-VF--LSSIVG----NT--------------VILIV---------------------------LLLNSSM----RT----ITN----------------------------------------F-----------------FL--GNL--------------A-------IADL------------L-VG--IF-----------------------CV---LPN--------AV-----------H-----FV--------------------------------LLS--------HGT---------------------W----P-------------FGE--L-----MC-----------H--------CYVY--------------------------------------------IIH--L--IPNS---SAG------------------------------------------------------ILVLLSIE-----R--------------------------------------FIA------------------V-LRPM--------------------------------LV------HHLMTKTV----------LAIAAL------LCWL--------ISGI--------MN------------LPY-------------------------FFA-------------VRYIDSPRYGNGS------AYS---------------------ICTRK----------------------------HIQFQDFDVLKVVTT------------------VNFFF----W--------------Y----MVPL----------CLLGCIY---------VTIGVALL---------------------------------------RSTGMNLRSFLERDKSV----------------ARSSL----RSSRSNQS------------QAKK--------KQXXXXVIRLVS------------------------VIVI---------------SFALLS-FPRY--------------------------------SYLIWSVWRDNS------VPRCL-----NCFFT--------------------------------LLHPLTFLLLFI-------NS-------------GI-NPLL--------------YA-------------F-LSV------RFRT---------AI---------KETFF--------IGRTDNSEISSSPKIRRRRRPSEAESSRRIEGAS---------------------------------------------------------------------------------------------------------------------
>1-NPR21_JADLIF010002252.1_1_89323_-_Steinernema_khuongi_genomic
------------------------------------------------------------DDSEPLLNLSPIRAFFIVAYAA-VF--LSSIVG----NT--------------VILIV---------------------------LLLNSSM----RT----ITN----------------------------------------F-----------------FL--GNL--------------A-------IADL------------L-VG--IF-----------------------CV--------------LP-----------N-----AV--------------------------------HFVLLSHGT--------------------------W----P-------------FGE--L-----MC-----------H--------CYVY-----------------------------------------IIHLIP-NS---------SAG------------------------------------------------------ILVLLSIE-----R--------------------------------------FIA------------------V-LRPM--------------------------------------LVHHLMTKTV----------LAIAAL------LCWL--------ISGI--MN------------------LPY-----------------------------------------FFAVRYIDSPRYGNGSAYS------------------------ICTRK----------------------------HIQFQDFDVLKVVTT------------------VNFFF----------------------WYMVPL----------CLLGCIY---------VTIGVALL--------------------------------RSTGMSRTSARRPRSFFLRRPSAA----------------SPRRAPRSSGGAQASSR------------RKVI----------------RLVS------------------------VIVI---------------SFALLS-FPRY--------------------------------SYLIWSVWRDNS------VPRCL-----NCFFT--------------------------------LLHPLTFLLLFI-------NS-------------GI-NPLL--------------YA-------------F-LSV------RFRT---------------------------------AIKETFYEGQVRDHHIEESSRIRRKLVNTNIETPYVQRNHS--------------------------------------------------------------------------------------------------------------
>1-NPR21_SCAPT_1044_1_144800_+_steinernema_scapterisci_PRJNA204942
------------------------------------------------------------DDSEPILNYPPIRIFFIVAYAA-VF--LSSILG----NA--------------VILIV---------------------------LMLNSSM----RT----ITN----------------------------------------F-----------------FL--GNL--------------A-------IADL------------L-VG--FF-----------------------CV---LPN--------AV-----------H-----FV--------------------------------LLS--------HGS---------------------W----P-------------FGE--G-----MC-----------H--------FYIY----------------------------I---LH---------MIPN--A---------SAG------------------------------------------------------ILVLLSIE-----R--------------------------------------FIA------------------V-LRPM--------------------------------LV------HHLLTKTV----------LAIAAV------LCWL--------ISSI--------MN------------LPY--------------------------------------------FFAVRYIHPS------RSKGSV------------------ICTRK----------------------------HIHFHGFDVLKIVTT------------------TNFIF----W--------------Y----VIPL----------CCICGIY---------MTIGVALL------------------------------------RSTVAEKTKPGKPSPTTSIE----------------AIDRQ----AKFPVSLK--------LLCSRRRV---------------IKLVV------------------------VIVL---------------SFAILS-LPRY--------------------------------SYLIWSVWRDNR------VPRCL-----NCLFT--------------------------------LIHPLTFLLLFI-------NS-------------GI-NPLL--------------YA-------------F-LSV------RFRT---------AI---------KETFF--------CYSQREKVMEQSSRLRIFTLEGLSGQQSLHSHS----------------------------------------------------------------------------------------------------------------------
>1-NPR21_MONTI_2160_1_5296_-_steinernema_monticolum_PRJNA205067
-----------------------------------------------------MEENNPFDDSEPLLNLPPIRMFFIVAYAA-VF--LSSIIG----NA--------------VILIV---------------------------LMLNSSM----RT----ITN----------------------------------------F-----------------FL--GNL--------------A-------IADL------------L-VG--FF-----------------------CVL-------------PN-----------A-----VH--------------------------------FVF------------------------LSHGT---W----P-------------FGE--I-----MC-----------H--------FYIY-----------------------------------------ILHLIP-NS---------SAG------------------------------------------------------ILVLLSIE-----R--------------------------------------FIA------------------V-LRPM--------------------------------------LVHHLMTKTV----------LVIALA------LCWI--------ISGIMN--------------------LPY-----------------------------------------FFAVRYIPSQQSQNSTEYS------------------------ICTRK----------------------------HIQFHNFDVLKVVTT------------------INFVF----------------------WYVIPL----------TCICSIY---------VTVGVALL-----------------------------------------RSTGKTLKAHLQECFCYPIIKKVPNPLIILTYFRRRCSTPSNLICSRR-----------------------------RVIKLVV------------------------VIVL---------------SFATLS-FPRY--------------------------------TYLIWSAWRDNN------IPRCL-----NCLFT--------------------------------LIHPLTFLLLFI-------NS-------------GI-NPLL--------------YA-------------F-LSV------RFRT---------------------------------AIKETFCCHSQREKNINESANCSRCSIINFAYSHHQYN-----------------------------------------------------------------------------------------------------------------
>1-NPR21_FELT_4826_1_96466_+_steinernema_feltiae_PRJNA204661
------------------------------------------------------------DDTEPLLNLPPIRAFFLVAYAA-VF--LSSIVG----NA--------------VILIV---------------------------LLLNSSM----RT----ITN----------------------------------------F-----------------FL--GNL--------------A-------IADL------------L-VG--VF-----------------------CV---L----------PN-----------A-----VH--------------------------------FVF------------------------LSHGT---W----P-------------FGE--V-----MC-----------H--------FYIY-----------------------------------------ILHLIP-NS---------SAG------------------------------------------------------ILVLLSIE-----R--------------------------------------FIA------------------V-LRPM--------------------------------------LVHHLMTKTV----------LVVCSA------LCWV--------ASGVMN--------------------LPY-----------------------------------------FFAVQYRYVDSQSENGTLTS-----------------------ICTRK----------------------------HIQFHELDVLKVVTT------------------ANFVF----------------------WYVVPL----------CSIFSIY---------TFISIALY---------------------------------------RSVTATKQTSKKLLSTK----------------CKESNETRKNNKSNRST------------SIEA--------IDSRRRVIKLVV------------------------VVVL---------------SFALLS-FPRY--------------------------------TYLIWSVWRDNS------VPRCV-----NCFFT--------------------------------IVHPLTFLLLFI-------NS-------------GI-NPLL--------------YA-------------F-LSV------RFRT---------------------------------AIKETFIGQIRENSRIGRRQGNDAVIDDYDYNHHS--------------------------------------------------------------------------------------------------------------------
>1-NPR21_KB455277_1_189231_+_panagrellus_redivivus_PRJNA186477
------------------------------------------------------------TSTVSILNNSYVKLTFMFIYCA-VF--LSCFLG----NI--------------TILTI---------------------------IICHRSF----RT----MTN----------------------------------------F-----------------FL--ANL--------------A-------VADL------------L-VG--IF-----------------------CV--------------LP-----------N-----GA--------------------------------HFFSGEHGI--------------------------W----H-------------FGK--G-----MC-----------H--------TYVM-----------------------------------------LLNMIP-NV---------SAG------------------------------------------------------ILVLMSVE-----R--------------------------------------YIA------------------V-TRPM----------------------------------------AIHLVVTR----------QLLCAS----AAGVWI--------LSALMN--------------------LPN-----------------------------------------YMASQYISFTDINGQVST-------------------------ICTRE----------------------------HYYEFGYNVLQITAT------------------VNLIV----------------------WYIFPL----------ISLFFIY---------IRVGIVLH----------------------------------RTTEGNAPLKLPSNFLKIASGP----------------STDSGRHPAINDAVDGR------------RRVI----------------KLVV------------------------VIVL---------------CFALLS-LPRY--------------------------------LYLTWSVWRDAN------SPRCL-----NCLTA--------------------------------LIQPTTFLLMFV-------NS-------------GV-NPIL--------------YA-------------L-VST------RFRT---------------------------------VIKEYLHRVKVRRRLIDNHRRRRRKMVNTDLQEGRYHRHG---------------------------------------------------------------------------------------------------------------
>1-NPR21_JAMRYB010000002.1_10165273_10164726_Panagrellus_sp__LJ2285
----------------------------------------------------------------SILNNSYVKLTFMLIYAA-VF--LSCFLG----NI--------------TILTI---------------------------IIVHRSF----RT----MTN----------------------------------------I-----------------FL--ANL--------------A-------VADL------------L-VG--IF-----------------------CV--------------LP-----------N-----GA--------------------------------HFFSKEHGM--------------------------W----H-------------FGK--V-----MC-----------H--------TYVT-----------------------------------------LLNMIP-NV---------SAG------------------------------------------------------ILVLMSIE-----R--------------------------------------YIA------------------V-TKPM--------------------------------------VVQSMLTKQL----------LYASAA------CVWI-------------------------------------------------------------------------------------------------------------------------------------------------------------------------------------------LSALM------------------------NLPY--------------------------YKASQYLS-------------------------------------------------------------------------------------------------------------------------------------------------------------------------------------------------------------------FKDLNGEISTVC----------------------------------------------------------------------------------------------------------------------------------------------------------------------------------------------------------------------------------------------------------------------------------------------------------------------------------
>1-NPR21_JAMRYC010000011.1_1629075_1628382_Panagrellus_sp__LJ2284
----------------------------------------------------------------SILNNSYVKLTFMIIYCA-VF--LSCFLG----NI--------------TILAI---------------------------IICHRSF----RT----MTN----------------------------------------F-----------------FL--ANL--------------A-------VADL------------L-VG--IF-----------------------CV--------------LP-----------N-----GA--------------------------------HFFSGEHGI--------------------------W----H-------------FGK--P-----MC-----------H--------TYVM-----------------------------------------LLNMIP-NV---------SAG------------------------------------------------------ILVLMSIE-----R--------------------------------------YIA------------------V-TRPM----------------------------------------------------------AIQLVV-----------------------------------------------------------------------------------------------------------------------------------------------------------------------------------------------------TKQAL--------------------------------------CASAAAV---------WILSALMN-------------------------------------------------------------------------------------------------------------------------------------------------------------------------------LPNY--------------------------------MASQYISFTDLN----------------------------------------------------------------------------------------------------------------------------------------------------------------------------------------------------------------------------------------------------------------------------------------------------------------------------------
>0-NPR21_JAMRYC010000005.1_1281744_1281093_Panagrellus_sp__LJ2284
----------------------------------------------------------------SILNNSYVKLTFMIIYCA-VF--LSCFLG----NI--------------TILAI---------------------------IICHRSF----RT----MTN----------------------------------------F-----------------FL--ANL--------------A-------VADL------------L-VG--VF-----------------------CV---L----------PN-----------------GA--------------------------------HFF---SGEHGI-----------------------W----H-------------FGK--P-----MC-----------H--------TYVM----------------------------------------LL-NMIP-NV---------SAG------------------------------------------------------ILVLMSIE-----R--------------------------------------YIA------------------V-TRPM----------------------------------------------------------AIHYVV-----------------------------------------------------------------------------------------------------------------------------------------------------------------------------------------------------TKQAL--------------------------------------CASAAAV---------WILSALMN-------------------------------------------------------------------------------------------------------------------------------------------------------------------------------LPNY--------------------------------MASQYISFTDIN----------------------------------------------------------------------------------------------------------------------------------------------------------------------------------------------------------------------------------------------------------------------------------------------------------------------------------
>1-NPR21_PTRK_contig0000008_1_94344_-_parastrongyloides_trichosuri_PRJEB515
------------------------------------------------------------QNEESLLNRPLIRNFLIIAYII-VF--LSCVLG----NI--------------IILTV---------------------------IITKKSM----RT----ITN----------------------------------------F-----------------LL--GNL--------------A-------LADL------------L-VG--IF-----------------------CV--------------VQ-----------T-----GF--------------------------------HFLSSGDSK--------------------------W----I-------------FGK--T-----MC-----------H--------CYLY------------------------------------------LVNMIPNL---------SAG------------------------------------------------------ILVLLSVE-----R--------------------------------------FIA------------------V-VRPM--------------------------------------LVQDIMTSRV----------LVISTA------FVWT--------FCIIMN--------------------FPY-----------------------------------------LFAVQYISHTDPDTGINMA------------------------ICTRK----------------------------HFMLFDINILKVVSI------------------LNLIV----------------------WYILAL----------LILLVIY---------ISIGHIMM-------------------------------------KTSRRYERDNHSCKDVKIL-------------------------EKSSMRNN------------ASES--------FDTRRRVIKLVA------------------------LLVI---------------SFAVLN-MPRY--------------------------------IYLTWSVFRDVN---------SPRCLDCLMTLL----------------------------------HPITFLLMFV-------NS-------------AI-NPIL--------------YA-------------F-LSQ------RFRD---------------------------------AISDTLTCYNEREKTILKSKNVRKKRFDIVLEQSYEYDHHS--------------------------------------------------------------------------------------------------------------
>1-NPR21_SSTP_contig0000002_1921340_1920686_strongyloides_stercoralis_PRJEB528
-------------------------------------------------------------NEESLLDRPLIRNFLIIAYII-VF--LFCVIG----NI--------------LILTV---------------------------IITKKSM----RT----ITN----------------------------------------F-----------------LL--SNL--------------A-------VADL------------L-VG--IF-----------------------CV--------------VQ-----------------TG--------------------------------FHF---LHSGNSQ----------------------W----I-------------FGK--T-----MC-----------H--------CYLY----------------------------------------LV-NMIP-NL---------SAG------------------------------------------------------ILVLLSVE-----R--------------------------------------FIA------------------V-VRPM--------------------------------------LVHDIMTSRV----------LLISTA------LVWT-------------------------------------------------------------------------------------------------------------------------------------------------------------------------------------------FCIIM------------------------NLPY-----------IIAVQY----------------------------------------------------------------------------------------ISHEDPETGIHMAICTRK-------------------------------------------------------------------------------HFML---FDIN--------------------------------ILKVVSMLNIIV----------------WYILA-----------------------------------LIILLIIYI----------------------SIGHIMM-------------------------------KSS--------------------------------------------------------------------------------------------------------------------------------------------------------------------------------------------------
>1-NPR21_SRAE_chr2_11846759_11847413_strongyloides_ratti_PRJEB125
-------------------------------------------------------------NEESLLDRPLIRNFLIIAYII-VF--LFCVIG----NI--------------LILTV---------------------------IITKKSM----RT----ITN----------------------------------------F-----------------LL--GNL--------------A-------VADL------------L-VG--IF-----------------------CV--------------VQ-----------T-----GF--------------H-----------------FLH--------SGHSQ-------------------W----I-------------FGK--T-----MC-----------H--------CYLY------L---------------------V----N---------MIPN--L---------SAG------------------------------------------------------ILVLLSVE-----R--------------------------------------FIA------------------V-VRPM--------------------------------LV------QDIMTSRV----------LLMSTA------LVWT-------------------------------------------------------------------------------------------------------------------------FCIIM------------------------------------------------------------------------------------------NLP-----------YLIAVQY-----------------------------------------------------------------------------------------ISHED----PETGIHMA------------ICTR----------------------------------------------------------------------------------------------------------KHFMLFDINILK------VVSIL-----NLIVW--------------------------------------YIIALL----------------------IL--LII--------------YI-------------S-IGH------IMMK----------------------------------------------------------------------------------------------------------------------------------------------------------------------------------------
>1-NPR21_SPAL_scaffold0000002_1176942_1178153_strongyloides_papillosus_PRJEB525
-------------------------------------------------------------NEESLLDRPLIRNFLIIAYIL-VF--LFCVLG----NI--------------LILTV---------------------------IITKKSM----RT----ITN----------------------------------------F-----------------LL--GNL--------------A-------VADL------------L-VG--IF-----------------------CV--------------VQ-----------T-----GF--------------------------------HFLHSGNSQ--------------------------W----I-------------FGK--T-----MC-----------H--------CYLY-----------------------------------------LVNMIP-NL---------SAG------------------------------------------------------ILVLLSVE-----R--------------------------------------FIA------------------V-ARPM--------------------------------------LVHDIMTSRV----------LVMSTA------IVWT--------FCVIMN--------------------LPY-----------------------------------------LIAVQYISHEDPETGIQMA------------------------ICTRK----------------------------HFMLFDINILKVVSI------------------LNLVV----------------------WYIIPL----------LILLIIY---------ISIGHILI----------------------------------------KSSIKHNKNNHLYKDV-------------------RVTINSPNGIVVHK------------RRVI----------------KLVA------------------------LLVV---------------SFAVLN-MPRY--------------------------------IYLTWSVFRDVN-------PRCL-----DCLLT--------------------------------LLHPITFLLMFV-------NS-------------AI-NPIL--------------YA-------------F-LSQ------RFRE---------------------------------AISDTLTCYNERE------------------------------------------------------------------------------------------------------------------------------------------
>1-NPR21_SVE_scaffold0000002_462585_461384_strongyloides_venezuelensis_PRJEB530
----------------------------------------------------------------SLLDRPLIRNFLIIAYII-VF--LFCVLG----NI--------------LILTV---------------------------IITKKSM----RT----ITN----------------------------------------F-----------------LL--GNL--------------A-------VADL------------L-VG--IF-----------------------CV--------------VQ-----------T-----GF--------------------------------HFL---HSGHSQ-----------------------W----I-------------FGK--T-----MC-----------H--------CYLY----------------------------------------LV-NMIP-NL---------SAG------------------------------------------------------ILVLLSVE-----R--------------------------------------FIA------------------V-ARPM--------------------------------------LVQDIMTSRV----------LVMSTA------IVWT--------FCVI--MN------------------LPY--------------------------------------------LIAVQYISHE--DPETGIQMA-------------------ICTRK----------------------------HFMLFDINILKVVSI------------------LNLVV----W--------------Y----IIPL----------LILLIIY---------ISIGHILI-----------------------------------------KSSIKHNKNNHLYKD----------------VRVTINSSNGAVSFDTR------------RRVI----------------KLVA------------------------LLVV---------------SFAVLN-MPRY--------------------------------IYLTWSVFRDVN-------PRCL-----DCLLT--------------------------------LLHPITFLLMFV-------NS-------------AI-NPIL--------------YA-------------F-LSQ------RFKD---------------------------------AISDTLTCYNERE------------------------------------------------------------------------------------------------------------------------------------------
>1-NPR21_JNEY01016848.1_1_2151_+_Aphelenchus_avenae_genomic
------------------------------------------------------------DEGIGFMHRTYVRAFFLTAYLL-IF--LCCVIG----NS--------------LILYV---------------------------IIKNRSM----RT----VTN----------------------------------------F-----------------FL--ANL--------------A-------TADL------------L-VG--IF-----------------------CV--------------FQ-----------N-----AV--------------------------------HFVIFEHGS--------------------------W----P-------------FGK--L-----LC-----------H--------SYVY-----------------------------------------ILHMIP-NS---------SAG------------------------------------------------------ILVLLSIE-----R--------------------------------------FIA------------------V-LRPM--------------------------------------LVHHLMTKSV----------LILSSI------LVWA--------FSALMN--------------------LPY-----------------------------------------LVAVRYMELQNTETGETYG------------------------ICTRR----------------------------HLFLGDVNMLQVVTA------------------LNLFV----------------------WYFAPL----------AILLVIY---------VTIGWVLF-----------------------------------------RTTGTNSVTRSSQNA------------------CTSLRDRRRQTGRRG------------KISA--------VDSRRRVIRLVV------------------------VIVL---------------CFALLS-LPRY--------------------------------AYVTWSVWRDEN------APRCL-----NCLTA--------------------------------LIQPISFLLLFV-------NS-------------GI-NPIL--------------YA-------------F-LSQ------RFRT---------------------------------AIADTFACFSRKKKEKVSRRMAKERWKSGHRFHADN-------------------------------------------------------------------------------------------------------------------
>0-NPR21_JNEY01002063.1_1_12128_-_Aphelenchus_avenae_genomic
------------------------------------------------------------DEGIGFMHRTYVRAFFLTAYLL-IF--LCCVIG----NS--------------LILYV---------------------------IIKNRSM----RT----VTN----------------------------------------F-----------------FL--ANL--------------A-------TADL------------L-VG--IF-----------------------CV--------------FQ-----------N-----AV--------------------------------HFVIFEHGS--------------------------W----P-------------FGK--L-----LC-----------H--------SYVY-----------------------------------------ILHMIPNS----------SAG------------------------------------------------------ILVLLSIE-----R--------------------------------------FIA------------------V-LRPM--------------------------------------LVHHLMTKSV----------LILSSI------LVWA--------FSALMN--------------------LPY-----------------------------------------LVAVRYMELQNTETGETYG------------------------ICTRR----------------------------HLFLGDVNMLQVVTV------------------LNLFV----------------------WYFAPL----------AILLVIY---------VTIGWVLF-----------------------------------------RTTGTNSVTRSSQNA------------------CTSLRDRRRQTGRRG------------KISA--------VDSRRRVIRLVV------------------------VIVL---------------CFALLS-LPRY--------------------------------AYVTWSVWRDEN---------APRCLNCLTALI----------------------------------QPISFLLLFV-------NS-------------GI-NPIL--------------YA-------------F-LSQ------RFRT---------------------------------AIADTFALGKVRSSQMHGSRS----------------------------------------------------------------------------------------------------------------------------------
>1-NPR21_ACRNAN_Path_700_1_34362_-_acrobeloides_nanus_PRJEB26554
------------------------------------------------------------MDSVGIMNEPGVKSLFLIAYLL-VF--FSCVIG----NS--------------IILVV---------------------------IITNKSM----RT----VTN----------------------------------------F-----------------FL--ANL--------------A-------IADL------------L-VG--VF-----------------------CV--------------FQ-----------N-----AA--------------------------------HFVLFEHGT--------------------------W----P-------------FGR--I-----LC-----------H--------SYIY-----------------------------------------FLHMIP-NS---------SAG------------------------------------------------------ILVLLSIE-----R--------------------------------------FIA------------------V-LRPM--------------------------------------LVQDLMTKSV----------LIVSTV------LVWA--------MSAIMN--------------------LPY-----------------------------------------LIAVQYIELFDPETGEEHG------------------------ICTRR----------------------------FLMMADVNILQVVTV------------------INLVV----------------------WYVVPL----------TLLLIIY---------ITIGFVLM-----------------------------------------RTTEKYSITRSSQYS-------------------------QNTSRAKL------------IVTT--------VDSRKRVIKLVV------------------------VLVF---------------SFAVLS-LPRY--------------------------------MYLTWSVWRETN------APRCL-----NCLSA--------------------------------LVQPATFLMMFV-------IS-------------GV-NPIL--------------YA-------------F-LSQ------RFRT---------------------------------AIADTLTCASDKEKVGKVGSKNAKKQSRFTRSLSIQIFYGREFHPSI--------------------------------------------------------------------------------------------------------
>2-NPR21_ACRNAN_scaffold2122_1_26221_-_acrobeloides_nanus_PRJEB26554
------------------------------------------------------------GIDNAIINEPHVKGLFLTAYIL-VF--LFCVFG----NL--------------IILFV---------------------------IITNRAM----RT----STN----------------------------------------F-----------------FL--ANL--------------A-------IADF------------L-VG--IF-----------------------CV--------------FQ-----------N-----AA--------------------------------HFVIYEHGI--------------------------W----P-------------FGN--V-----LC-----------H--------TYIY-----------------------------------------FLHMLP-NA---------SAG------------------------------------------------------ILVLLSIE-----R--------------------------------------FIA------------------V-VRPM--------------------------------------IVQDLLTTRV----------LLRCVL------IVWI--------GSAVMN--------------------LPY-----------------------------------------IFAVQFMELYDPESGTKHA------------------------ICARK----------------------------FLTLADINLLQVVTT------------------VNLFV----------------------WYIIPL----------AMLMVIY---------VTIGIVLL-----------------------------------------GSTKSDSVVRSSVCA----------------KPLERKATTTSLLTKGM------------GIIL--------SQKGKRVIRLVI------------------------VLVL---------------AFAVLS-LPRH--------------------------------MYLIWSVWRDTN------APRCL-----NCLAA--------------------------------LIQPATFLLYFF-------NS-------------GL-NPLL--------------YA-------------F-LSR------RFRS---------------------------------AILDTFHVAKIGENFKNESCHSTQLTENSRMNTTRGFHSES--------------------------------------------------------------------------------------------------------------
>1-NPR21_Contig80_1_294750_+_halicephalobus_mephisto_PRJNA528747
------------------------------------------------------------PIDRSVMNEPVVKSFFLATYIL-VF--LSCVFG----NS--------------LIIVV---------------------------IISNRNM----RT----VTN----------------------------------------F-----------------FL--ANL--------------A-------IADL------------L-VG--IF-----------------------CV--------------FQ-----------N-----AA--------------------------------HFVLFEHGT--------------------------W----P-------------FGK--M-----MC-----------H--------SYIY-----------------------------------------LLHMIP-NI---------SAG------------------------------------------------------ILVLLSIE-----R--------------------------------------FIA------------------V-IRPM--------------------------------------IVHHLMTKGV----------LVASTV------VVWT--------AAAIMN--------------------LPY-----------------------------------------LIAVQYIELENPETREHYG------------------------ICTRR----------------------------FLVMGQVNVLQVVTT------------------LNLIV----------------------WYLVPL----------SILLIIY---------ITIGIVLM-----------------------------------------KSTDNNSVTRSSQSK-------------------------PSTDSRKQ-----------ANLEA--------VDSRKRVIKLVV------------------------VIVS---------------SFALLS-LPRY--------------------------------LYLTWSVWRDAN---------SPRCLNCLTALI----------------------------------QPTTFLLLFI-------NS-------------GI-NPIL--------------YA-------------F-LSQ------RFRT---------------------------------AIADTLTCAHSKEKNIRNKFRYKRLILRPFLPKDYGYTSHD--------------------------------------------------------------------------------------------------------------
>1-NPR21_JU765_contig12724_1_42530_+_propanagrolaimus_ju765_PRJEB32708
------------------------------------------------------------AVEKSILNEPIVKSFFLVVYIC-VF--FSCVFG----NS--------------LILLV---------------------------IVSNRSM----RT----VTN----------------------------------------F-----------------FL--ANL--------------A-------MADL------------L-VG--IF-----------------------CV--------------FQ-----------NAANFVLF----E---------------------------HGT--------------------------------W----P-------------FGR--V-----LC-----------H--------SYVY-----------------------------------------FLHMIP-NI---------SAG------------------------------------------------------ILVLLSIE-----R--------------------------------------FIA------------------V-IRPM--------------------------------------LVHHLLTKGV----------LIASTV------VVWT--------ASAIMN--------------------LPY-----------------------------------------LIAVQYIEYEIPGTTEKFG------------------------ICTRS-------------------------------MSQVNVLQVVTT------------------LNLIV----------------------WYLVPL----------SILLIIY---------VTIGIVLM--------------------------------------KSTEDNSVTRSSQSNSAR---------------------------------------------SSNT--------VDSRKRVIKLVV------------------------VIVS---------------SFALLS-LPRY--------------------------------LYLTWSVWRETN------APRCL-----NCLTA--------------------------------LIQPTTFLLLFI-------NS-------------GI-NPIL--------------YA-------------F-LSQ------RFRS---------------------------------AIVDTFHLAKSRYNNCKFESRSRRRAQSTDYETNWDGHNHV--------------------------------------------------------------------------------------------------------------
>1-NPR21_JAMPIO010000002.1_1029834_1029460_Aphelenchoides_fujianensis_genomic
-------------------------------------------------------------------------SLLTISNPL--------VAG----NF--------------LILLV---------------------------ICTQRSM----RT----ATN----------------------------------------F-----------------YL--ANL--------------A-------VADL------------L-VG--FF-----------------------CV--------------FP-----------NAAHFLLF--------------------------------EHY---------------------------GT---W----P-------------FGR--A-----AC-----------H--------SYVF-----------------------------------------FLQAVP-NA---------SAG------------------------------------------------------ILVLLSIE-----R--------------------------------------FVA------------------V-LRPM----------------------------------------------------------------------LV---------------------------------------------------------------------------------------------------------------------------------------------------------------------------------------------HHLLT--------------------------------------KSVLLCS----------------------------------------------------------------------------------------------------------------------------------------------------------------------AVMV-------------------------------------------------------------------------------------------------------------------------------------------------------------------------------------------------W------------------------------------------------------------------------------------------------------------------------------------------------------------------------------------------------------
>1-NPR21_PS1159_contig15881_1_17126_-_panagrolaimus_ps1159_PRJEB32708
-------------------------------------------------------EETSGPVDRSILNEPIVKSFFLATYIL-VF--LSCVFG----NF--------------LILLI---------------------------IISNRSM----RT----VTN----------------------------------------F-----------------FL--ANL--------------A-------IADL------------L-VG--IF-----------------------CV--------------FQ-----------NAAHFVLF----E---------------------------YGA--------------------------------W----P-------------FGR--I-----MC-----------H--------SYVY-----------------------------------------ILHMIP-NI---------SAG------------------------------------------------------ILVLLSIE-----R--------------------------------------FIA------------------V-IRPM--------------------------------------LVHHLMTKSV----------LIASTI------IVWT--------ASAIMN--------------------LPY-----------------------------------------LIAVQYIELNNPETGEKYG------------------------ICTRR----------------------------FLVMGEINVLQVVTT------------------INLIV----------------------WYAIPL----------VILLVIY---------ITVGIVLL----------------------------------------RSTDRDSVTRSSQATTSISSSAAVRTKLLNKNSIDSSQNKANLEAVDSR------------KRVI----------------KLVV------------------------VIVS---------------CFALLS-LPRY--------------------------------LYLTWSVWRDTN------APRCL-----NCLSA--------------------------------LIQPTTFLLLFI-------NS-------------GI-NPIL--------------YA-------------F-LSQ------RFRK---------------------------------AITDTLSCASTKEKVFLKCGKKRRKDCNQRLLHYYLHHNHL--------------------------------------------------------------------------------------------------------------
>2-NPR21_PDA_v2_scaffold6995_1_5401_+_panagrolaimus_davidi_PRJEB32708
-------------------------------------------------------EETSGPVDRSILNEPIVKSFFLATYIL-VF--LSCVFG----NF--------------LILLI---------------------------IISNRSM----RT----VTN----------------------------------------F-----------------FL--ANL--------------A-------IADL------------L-VG--IF-----------------------CV--------------FQ-----------NAAHFVLF----E---------------------------YGA--------------------------------W----P-------------FGR--I-----MC-----------H--------SYVY-----------------------------------------ILHMIP-NI---------SAG------------------------------------------------------ILVLLSIE-----R--------------------------------------FIA------------------V-IRPM--------------------------------------LVHHLMTKSV----------LIASTI------IVWT--------ASAIMN--------------------LPY-----------------------------------------LIAVQYIELNNPETGEKYG------------------------ICTRR----------------------------FLVMGEINVLQVVTT------------------INLIV----------------------WYAIPL----------VILLVIY---------ITVGIVLL-----------------------------------------RSTDRDSVTRSSQAT--------------------TSTSSAAVRTKLLNKNSIDSSQNKANLEA--------VDSRKRVIKLVV------------------------VIVS---------------CFALLS-LPRY--------------------------------LYLTWSVWRDTN---------APRCLNCLSALI----------------------------------QPTTFLLLFI-------NS-------------GI-NPIL--------------YA-------------F-LSQ------RFRK---------------------------------AITDTLSCASTKEKVSLQKKSLKTRITINNKCKHLKKNNNDS-------------------------------------------------------------------------------------------------------------
>1-NPR21_PSU_scaffold_m824_1_3243_+_panagrolaimus_superbus_PRJEB32708
-------------------------------------------------------EETSGPVDRSILNEPIVKSFFLATYIL-VF--LSCVFG----NF--------------LILLI---------------------------IISNRSM----RT----VTN----------------------------------------F-----------------FL--ANL--------------A-------IADL------------L-VG--IF-----------------------CV--------------FQ-----------NAAHFVLF----E---------------------------YGA--------------------------------W----P-------------FGR--I-----MC-----------H--------SYVY-----------------------------------------ILHMIP-NI---------SAG------------------------------------------------------ILVLLSIE-----R--------------------------------------FIA------------------V-IRPM--------------------------------------LVHHLMTKSV----------LIASTI------IVWT--------ASAIMN--------------------LPY-----------------------------------------LIAVQYIELNNPETGDKYG------------------------ICTRR----------------------------FLVMGEINVLQVVTT------------------INLIV----------------------WYAIPL----------VILLVIY---------ITVGIVLL-----------------------------------------RSTDRDSVTRSSQTA----------------------TTSSTVRTKLLTKNSVDSSRNKANLEA--------VDSRKRVIKLVV------------------------VIVS---------------CFALLS-LPRY--------------------------------LYLTWSVWRDTN---------APRCLNCLSALI----------------------------------QPTTFLLLFI-------NS-------------GI-NPIL--------------YA-------------F-LSQ------RFRK---------------------------------AIADTLSCASTKEKVILSFYLITYHNIC---------------------------------------------------------------------------------------------------------------------------
>1-NPR21_ES5_v2_contig2914_1_8727_+_panagrolaimus_es5_PRJEB32708
-------------------------------------------------------EETSGPVDRSILNEPIVKSFFLATYIL-VF--LSCVFG----NF--------------LILLI---------------------------IISNRSM----RT----VTN----------------------------------------F-----------------FL--ANL--------------A-------IADL------------L-VG--IF-----------------------CV--------------FQ-----------NAAHFVFF----E---------------------------YGA--------------------------------W----P-------------FGR--I-----MC-----------H--------SYVY-----------------------------------------ILHMIP-NI---------SAG------------------------------------------------------ILVLLSIE-----R--------------------------------------FIA------------------V-IRPM--------------------------------------LVHHLMTKSV----------LIASTI------IVWT--------ASAIMN--------------------LPY-----------------------------------------LIAVQYIELNNPETGDKYG------------------------ICTRR----------------------------FLVMGEINVLQVVTT------------------INLIV----------------------WYAIPL----------IILLVIY---------ITVGIVLL-----------------------------------------RSTDRDSVTRSSQTA-------------------------TTSSAVRTKLLTIDSSRNKATLEA--------VDSRKRVIKLVV------------------------VIVS---------------CFALLS-LPRY--------------------------------LYLTWSVWRDTN---------APRCLNCLSALI----------------------------------QPTTFLLLFI-------NS-------------GI-NPIL--------------YA-------------F-LSQ------RFRK---------------------------------AIADTLSYGQKEKKEAEPFSPLLKILSTLKQQPNSNIDTQIIDHYRC--------------------------------------------------------------------------------------------------------
>1-NPR21_JAMRXZ010000015.1_5906614_5905198_Panagrolaimus_sp__LJ2406
----------------------------------------------------------------SILNEPLVKSFFLATYIL-VF--LSCVFG----NF--------------LILLI---------------------------IISNRSM----RT----VTN----------------------------------------F-----------------FL--ANL--------------A-------IADL------------L-VG--IF-----------------------CV--------------FQ-----------NAAHFVFF----E---------------------------YGA--------------------------------W----P-------------FGR--I-----MC-----------H--------SYVY-----------------------------------------ILHMIP-NI---------SAG------------------------------------------------------ILVLLSIE-----R--------------------------------------FIA------------------V-IRPM--------------------------------------LVHHLMTKSV----------LIASTI------IVWT--------ASAIMN--------------------LPY-----------------------------------------LIAVQYIELNNPETGDKYG------------------------ICTRR----------------------------FLVMGEINVLQVVTT------------------INLIV----------------------WYAIPL----------VILLVIY---------ITVGIVLM-----------------------------------------RSTDRDSVTRSSQAT-----------------------SSSTSSQNKA------------NLEA--------VDSRKRVIKLVV------------------------VIVS---------------CFALLS-LPRY--------------------------------VYLTWSVWRDTN----------PRCLNCLSALI----------------------------------QPTTFLLLFI-------NS-------------GI-NPIL--------------YA-------------F-LSQ------RFRK---------------------------------AIADTLSCASTKE------------------------------------------------------------------------------------------------------------------------------------------
>0-NPR21_JAMRXZ010000012.1_2536275_2534861_Panagrolaimus_sp__LJ2406
----------------------------------------------------------------SILNEPLVKSFFLATYIL-VF--LSCVFG----NF--------------LILLI---------------------------IISNRSM----RT----VTN----------------------------------------F-----------------FL--ANL--------------A-------IADL------------L-VG--IF-----------------------CV--------------FQ-----------N-----AA--------------------------------HFVFFEYGA--------------------------W----P-------------FGR--I-----MC-----------H--------SYVY-----------------------------------------ILHMIP-NI---------SAG------------------------------------------------------ILVLLSIE-----R--------------------------------------FIA------------------V-IRPM--------------------------------------LVHHLMTKSV----------LIASTI------IVWT--------ASAIMN--------------------LPY-----------------------------------------LIAVQYIELNNPETGDKYG------------------------ICTRR----------------------------FLVMGEINVLQVVTT------------------INLIV----------------------WYAIPL----------VILLVIY---------ITVGIVLM-----------------------------------------RSTDRDSVTRSSQAT-------------------------------------------SSSTSSQNKANLEAVDSRKRVIKLVV------------------------VIVS---------------CFALLS-LPRY--------------------------------VYLTWSVWRDTN----------PRCLNCLSALI----------------------------------QPTTFLLLFI-------NS-------------GI-NPIL--------------YA-------------F-LSQ------RFRK---------------------------------AIADTLSCASTKE------------------------------------------------------------------------------------------------------------------------------------------
>1-NPR21_1-NPR21_JAKKIK010002873.1_1_19484_+_Heterodera_carotae_genomic
------------------------------------------------------------SENGNVMNLPLVKAFFLFAYIM-VF--ISCVVG----NS--------------VVLIC---------------------------IIVNRSM----RT----VTN----------------------------------------F-----------------FL--ANL--------------A-------IADL------------F-VG--IF-----------------------CV--------------CQ-----------N-----AA--------------------------------HFVLFAHGS--------------------------W----P-------------FGR--V-----LC-----------H--------AYVY-----------------------------------------ILHMIP-NS---------SAG------------------------------------------------------ILVLLSVE-----R--------------------------------------FIA------------------V-LRPM--------------------------------------LVHQLLTKSV----------FFCQSSYREPVGLTIAVLNGSVVTPAIV------------------------------------------------------------------ISKFNFQTKLEF-------------------------------FCSNK----------------------------PLPLGFELSVSKIHT------------------TTCHL--------------------------------------TLAVYCI--------NKCIGACLA------------------------------------------PSQNSQINSHGTRE------------LSPWHPGTQSMAPGNSLVDSR------------RRVI----------------RLCA------------------------VIVL---------------AFAVLS-LPRY--------------------------------IYFTWSVWREVN------APRCL-----NCVSA--------------------------------LVQPTTFLLMFF-------AS-------------GI-NPIL--------------YA-------------F-LSQ------RFRS---------------------------------AVWDTFSFKKRKEQEQKEKAKVNKALWKRLETGRRMASPP---------------------------------------------------------------------------------------------------------------
>1-NPR21_NXFT01002107.1_1_77720_+_meloidogyne_graminicola_PRJNA411966
------------------------------------------------------------NEIISLMNLPLIKNIFLIAYIF-VF--ILCVFG----NL--------------IVLIC---------------------------IIGNKSM----RT----VTN----------------------------------------F-----------------FL--ANL--------------A-------IADL------------L-VG--IF-----------------------CL--------------FL-----------N-----AI--------------------------------HFALFSHGT--------------------------W----P-------------FGK--I-----LC-----------H--------TYIY-----------------------------------------ILHLIP-NS---------SAG------------------------------------------------------ILILLSVE-----R--------------------------------------FIA------------------V-LRPM--------------------------------------IVQNLMTKSV----------LIFCTL------FVWT--------LSSLMN--------------------IPY-----------------------------------------LIAVQYINLNNSSKQNYG-------------------------ICTRH-----------NIILWNI-----------------NILKLIST------------------INLII----------------------WYILPL----------FILFTIY---------ATIGNTKK----------------------------------FNNSNLNLILNLNFKLKLVDSR---------------------------------------------KRVI----------------RLCS------------------------IIVL---------------AFALLS-LPRY--------------------------------IYLTWSIWRETN------APRCL-----NCLSA--------------------------------LIQPTTFLLMFF-------AS-------------AI-NPIL--------------YA-------------F-LSQ------RFRS---------------------------------AIKDTFSFGKRKAENIKKSPNDINKKNLKKKLEQLHFIENNK-------------------------------------------------------------------------------------------------------------
>1-NPR21_JAGUQR010000001.1_1377120_1377637_Meloidogyne_exigua_genomic
-------------------------------------------------------------EIISLMNLPLIKNIFLIGYIF-VF--ILCVF-----NL--------------IVLIC---------------------------IIGNRSM----RT----VTN----------------------------------------F-----------------FL--ANL--------------A-------IADL--------------LG--IF-----------------------CL--------------FQ-----------N-----AV--------------------------------HFALFTHGT--------------------------W----P-------------FGK--I-----LC-----------H--------TYIY-----------------------------------------ILHLIPNS----------SAG------------------------------------------------------ILILLSVE-----R--------------------------------------FIA------------------V-LRPM---------------------------------------------------------------------------------------------------------------------------------------------------------------------------------------------------IVQNL-------------------------------------------------------------MTKSV-------------------------------------------------------------------------------------------------------------------------------------------------------------------------------------------------------------------------------------------------------------------------------------------------------------------------------------------------------------------------------------------------------------------------------------------------------------------------------------------------------------------------------------------------------------------------------------------------------------------------------
>1-NPR21_scaffold7824_cov212_1_14092_-_meloidogyne_enterolobii_PRJNA340324
------------------------------------------------------------KEIVSLMNLPLIKALFLIFYII-VF--VLCVFG----NS--------------LVLLC---------------------------IIGNRSM----RT----VTN----------------------------------------F-----------------FL--ANL--------------A-------IADL------------L-VG--IF-----------------------CV--------------CQ-----------N-----AV--------------------------------HFALFAHGT--------------------------W----P-------------FGK--L-----LC-----------H--------LYIY-----------------------------------------ILHLIPNS----------SAG------------------------------------------------------ILILLSVE-----R--------------------------------------FIA------------------V-LRPM--------------------------------------LVQHLMTKSV----------LILCTL------LVWT--------LSILMN--------------------IPY-----------------------------------------LIAVQYMDLYNPEIGQHYG------------------------ICTRH-----------HLIRWDI-----------------NILQLVST------------------VNLIV----------------------WYILPL----------TLLFSIY---------ATIGLVLI-----------------------------------------KTTEDDAVVRTSQAY--------------------------RNLSTAAPPQQLTNSSNSTLMTR--------QNSRRRVIRLCA------------------------VIVL---------------AFALLS-LPRY--------------------------------IYLTWSVWREAN---------APRCLNCLSALI----------------------------------QPTTFLLMFF-------AS-------------AI-NPIL--------------YA-------------F-LSQ------RFRA---------------------------------AIKDTFSFGKSQEINIQLKENKKNNYLNCNEESTCYKNNN---------------------------------------------------------------------------------------------------------------
>1-NPR21_M.Javanica_Scaff3586_1_14686_-_meloidogyne_javanica_PRJEB8714
------------------------------------------------------------KEIISLMNLPLIKALFLIFYII-VF--VLCVFG----NS--------------LVLLC---------------------------IIGNRSM----RT----VTN----------------------------------------F-----------------FL--ANL--------------A-------IADL------------L-VG--IF-----------------------CV--------------CQ-----------N-----AV--------------------------------HFALFAHGT--------------------------W----P-------------FGK--L-----LC-----------H--------LYIY-----------------------------------------ILHLIPNS----------SAG------------------------------------------------------ILILLSVE-----R--------------------------------------FIA------------------V-LRPM--------------------------------------LVQHLMTKSV----------LILCTL------LVWT--------LSILMN--------------------IPY-----------------------------------------LIAVQYMDLYNPEIGQHYG------------------------ICTRH------------HLIWWD----------------INILQLVST------------------VNLIV----------------------WYILPL----------TLLFSIY---------ATIGTSKL---------------------------------------KGRKCQQFNFLKLIISS-------------------------------------GIDSELSCEARL--------VDSRRRVIRLCA------------------------VIVL---------------AFALLS-LPRY--------------------------------IYLTWSVWREAN---------APRCLNCLSALI----------------------------------QPTTFLLMFF-------AS-------------AI-NPIL--------------YA-------------F-LSQ------RFRA---------------------------------AIKDTFSFGKRSKNRSTSVSIRRFTVNIALDKVSPFHNVA---------------------------------------------------------------------------------------------------------------
>0-NPR21_scaffold42429_cov268_1_10817_+_meloidogyne_enterolobii_PRJNA340324
------------------------------------------------------------KEIVSLMNLPLIKALFLIFYII-VF--VLCVFG----NS--------------LVLLC---------------------------IIGNRSM----RT----VTN----------------------------------------F-----------------FL--ANL--------------A-------IADL------------L-VG--IF-----------------------CV--------------CQ-----------N-----AV--------------------------------HFALFAHGT--------------------------W----P-------------FGK--L-----LC-----------H--------LYIY-----------------------------------------ILHLIPNS----------SAG------------------------------------------------------ILILLSVE-----R--------------------------------------FIA------------------V-LRPM--------------------------------------LVQHLMTKSV----------LILCTL------LVWT--------LSILMN--------------------IPY-----------------------------------------LIAVQYMDLYNPEIGQHYG------------------------ICTRH------------HLIWWD----------------INVLQLVST------------------VNLIV----------------------WYILPL----------TLLFSIY---------ATIGTLMT---------------------------------------RQSFYFKLNKWEGRGDG---------------------------------------------GGYL--------VDSRRRVIRLCA------------------------VIVL---------------AFALLS-LPRY--------------------------------IYLTWSVWREAN---------APRCLNCLSALI----------------------------------QPTTFLLMFF-------AS-------------AI-NPIL--------------YA-------------F-LSQ------RFRA---------------------------------AIKDTFSFGKIFNKKNIYLFISHTNKSCRYKKIILNLVEQ---------------------------------------------------------------------------------------------------------------
>1-NPR21_FXSY01004045.1_1_10179_+_meloidogyne_incognita_PRJEB8714
------------------------------------------------------------KEIISLMNLPLIKALFLIFYII-VF--VLCVFG----NS--------------LVLLC---------------------------IIGNRSM----RT----VTN----------------------------------------F-----------------FL--ANL--------------A-------IADL------------L-VG--IF-----------------------CV--------------CQ-----------N-----AV--------------------------------HFALFAHGT--------------------------W----P-------------FGK--L-----LC-----------H--------LYIY-----------------------------------------ILHLIPNS----------SAG------------------------------------------------------ILILLSVE-----R--------------------------------------FIA------------------V-LRPM--------------------------------------LVQHLMTKSV----------LILCTL------LVWT--------LSILMN--------------------IPY-----------------------------------------LIAVQYMDLYNPEIGQHYG------------------------ICTRH------------HLIWWD----------------INILQLVST------------------VNLIV----------------------WYILPL----------TLLFSIY---------ATIGRTLP--------------------------------------------KIEVFCKYLNIF-------------------------------------------IFLKKL--------VDSRRRVIRLCA------------------------VIVL---------------AFALLS-LPRY--------------------------------IYLTWSVWREAN---------APRCLNCLSALI----------------------------------QPTTFLLMFF-------AS-------------AI-NPIL--------------YA-------------F-LSQ------RFRA---------------------------------AIKDTFSFGKXAGAGVSNKLKLKKNKVNLRIYVGIYLENHS--------------------------------------------------------------------------------------------------------------
>2-NPR21_FXSY01005614.1_1_6220_+_meloidogyne_incognita_PRJEB8714
------------------------------------------------------------KEIISLMNLPLIKALFLIFYII-VF--VLCVFG----NS--------------LVLLC---------------------------IIGNRSM----RT----VTN----------------------------------------F-----------------FL--ANL--------------A-------IADL------------L-VG--IF-----------------------CV--------------CQ-----------N-----AV--------------------------------HFALFAHGT--------------------------W----P-------------FGK--L-----LC-----------H--------LYIY-----------------------------------------ILHLIPNS----------SAG------------------------------------------------------ILILLSVE-----R--------------------------------------FIA------------------V-LRPM--------------------------------------LVQHLMTKSV----------LILCTL------LVWT--------LSILMN--------------------IPY-----------------------------------------LIAVQYMDLYNPEIGQHYG------------------------ICTRH------------HLIWWD----------------INILQLVST------------------VNLIV----------------------WYILPL----------TLLFSIY---------ATIGLVLI------------------------------------KTTEDDAHQQFNFFKLIISS-------------------------------------GIDSELSCEARL--------VDSRRRVIRLCA------------------------VIVL---------------AFALLS-LPRY--------------------------------IYLTWSVWREAN---------APRCLNCLSALI----------------------------------QPTTFLLMFF-------AS-------------AI-NPIL--------------YA-------------F-LSQ------RFRA---------------------------------AIKDTFSFGKKRDAFGEPIQQATRTMSCTSLQQSINVENHS--------------------------------------------------------------------------------------------------------------
>1-NPR21_MhA1_Contig2080_1_22375_-_meloidogyne_hapla_PRJNA29083
------------------------------------------------------------KEIISLMNLPLIKAIFLIFYIF-VF--ILCVFG----NS--------------VVLIC---------------------------IIANRSM----RT----VTN----------------------------------------F-----------------FL--ANL--------------A-------IADL------------L-VG--IF-----------------------CV--------------CQ-----------N-----AV--------------------------------HFALFAHGT--------------------------W----P-------------FGK--I-----LC-----------H--------LYIY-----------------------------------------ILHLIPNS----------SAG------------------------------------------------------ILILLSVE-----R--------------------------------------FIA------------------V-LRPM--------------------------------------LVQHLMTKSV----------LIFCTL------LVWT--------LSILMN--------------------IPY-----------------------------------------LIAVQYMDLYNPEIGQHYG------------------------ICTRH------------HLIWWD----------------INILQLVST------------------VNLIV----------------------WYILPL----------TLLFSIY---------ATIGLVLI--------------------------------------RTTEDDSVVRTSQAYRNL---------------------------------------------STTL--------VDSRRRVIRLCA------------------------VIVL---------------AFALLS-LPRY--------------------------------IYLTWSVWREAN---------APRCLNCLSALI----------------------------------QPTTFLLMFF-------AS-------------AI-NPIL--------------YA-------------F-LSQ------RFRA---------------------------------AIKDTFSFGKIMDMEVKNNYKLKCYLNQIVPGGYSFYNYQ---------------------------------------------------------------------------------------------------------------
>0-NPR21_FXSY01000709.1_1_56108_-_meloidogyne_incognita_PRJEB8714
------------------------------------------------------------KEIISLMNLPLIKALFLIFYII-VF--VLCVFG----NS--------------LVLLC---------------------------IIGNRSM----RT----VTN----------------------------------------F-----------------FL--ANL--------------A-------IADL------------L-VG--IF-----------------------CV--------------CQ-----------N-----AV--------------------------------HFALFAHGT--------------------------W----P-------------FGK--L-----LC-----------H--------LYIY-----------------------------------------ILHLIPNS----------SAG------------------------------------------------------ILILLSVE-----R--------------------------------------FIA------------------V-LRPM--------------------------------------LVQHLMTKSV----------LILCTL------LVWT--------LSILMN--------------------IPY-----------------------------------------LIAVQYMDLYNPEIGQHYG------------------------ICTRH------------HLIWWD----------------INILQLVST------------------VNLIV----------------------WYILPL----------TLLFSIY---------ATIGLVLI-------------------------------------KTTEDDSVQFNFLKLIISS-------------------------------------GIDSELSCEARL--------VDSRRRVIRLCA------------------------VIVL---------------AFALFS-LPRY--------------------------------IYLTWSVWREAN---------APRCLNCLSALI----------------------------------QPTTFLLMFF-------AS-------------AI-NPIL--------------YA-------------F-LSQ------RFRA---------------------------------AIKDTFSFGKIRGKDLLVPKKIRRVASSSGTLSTPYPIYSQD-------------------------------------------------------------------------------------------------------------
>0-NPR21_M.Javanica_Scaff169_1_37460_-_meloidogyne_javanica_PRJEB8714
------------------------------------------------------------KEIISLMNLPLIKALFLIFYII-VF--VLCVFG----NS--------------LVLLC---------------------------IIGNRSM----RT----VTN----------------------------------------F-----------------FL--ANL--------------A-------IADL------------L-VG--IF-----------------------CV--------------CQ-----------N-----AV--------------------------------HFALFAHGT--------------------------W----P-------------FGK--L-----LC-----------H--------LYIY-----------------------------------------ILHLIPNS----------SAG------------------------------------------------------ILILLSVE-----R--------------------------------------FIA------------------V-LRPM--------------------------------------LVQHLMTKSV----------LILCTL------LVWT--------LSILMN--------------------IPY-----------------------------------------LIAVQYMDLYNPEIGQHYG------------------------ICTRH------------HLIWWD----------------INILQLVST------------------VNLIV----------------------WYILPL----------TLLFSIY---------ATIGIELR---------------------------------STCWTSACRKLRWKWKKKNFTNR--------------------------------------------SFLIFKYFYFFKLVDSRRRVIRLCA------------------------VIVL---------------AFALLS-LPRY--------------------------------IYLTWSVWREAN---------APRCLNCLSALI----------------------------------QPTTFLLMFF-------AS-------------AI-NPIL--------------YA-------------F-LSQ------RFRA---------------------------------AIKDTFSFGKIRGKDLLVPKKIRRVASSSGTLSTPYPIYSQD-------------------------------------------------------------------------------------------------------------
