# Supplementary material for: Evolution of neuropeptide Y/RFamide-like receptors in nematodes
Source: Heliyon. 2024 Jul 15;10(14):e34473. doi: 10.1016/j.heliyon.2024.e34473 (PMC11315170; doi:10.1016/j.heliyon.2024.e34473)
Supplement: MMC 3 — Resulting Multiple Sequence Alignment. [file mmc3.zip › Suppl_3_Multiple_sequence_Alignments/npr3.fasta]

>16-npr3_scaffold708_116122_147516_diploscapter_pachys_PRJNA280107
-----------------------------------------------------------------------------------------------------------------VSLSV--------------------------------------RS-----------------------------------------------V-----------------FI--GCL--------------A-------VSDL------------L-MA--LT-----------------------SL--------------PV-----------T-----AV--------------------------------TIF--------------------------TRN---W----I-------------FPS--F-----FC-----------K--------LIGV------------------------------------------FQGGS--I---------FVS-----------------------------------------------SF-----TLTAIAID-----R--------------------------------------CLL------------------I-IRPN----------------------------------------KQVMSFNR----------ATLTVL------GIWI-------------------------------------------------------------------------------------------------------------------------------------------------------------------------------------------LGYSL------------------------ALPV------------------------------------------------------------------------------------------------------------------------------------------------------------------------------------------------------------------------------------------------------------------------------------------------------------------------GIYSRDVAYP-------GI-------------CG---------------------------------------------TFCE-------EY-------------------------------------------------------------------------------------------------------------------------------------------------------------------------------
>12-npr3_scf7180000986902_1300377_1331730_diploscapter_coronatus_PRJDB3143
-----------------------------------------------------------------------------------VS-----------------------------------------------------------------------LS----VRS----------------------------------------V-----------------FI--GCL--------------A-------VSDL------------L-MA--LT-----------------------SL--------------PV-----------T-----AV--------------------------------TIF--------TRN---------------------W----I-------------FPS--F-----FC-----------K--------LIGV---------------------------------F---------QGGS--I---------FVS-----------------------------------------------SF-----TLTAIAID-----R--------------------------------------CLL------------------I-IRPN----------------------------------------KQVMSFNR----------ATLTVL------GIWI-------------------------------------------------------------------------------------------------------------------------------------------------------------------------------------------LGYSL------------------------ALPV--------------GIY-----------------------------------------------------------------------------------------SRDVA-------------------------------------------------------------------------------------------YPGICGTFCEE-----------------------------------------------------------------------------------------------------------------------------------------------------------------------Y------------------------------------------------------------------------------------------------------------------------------------------------------------------------------------------------------
>11-npr3_scf7180000986857_670421_701286_diploscapter_coronatus_PRJDB3143
------------------------------------------------------------------------------------------------------------------------------------------------------------RS-----------------------------------------------V-----------------FI--GCL--------------A-------VSDL------------L-MA--LT-----------------------SL--------------PV-----------T-----AV--------------------------------TIF--------------------------TRN---W----I-------------FPS--F-----FC-----------K--------LIGV------------------------------------------FQGGS--I---------FVS-----------------------------------------------SF-----TLTAIAID-----R--------------------------------------CLL------------------I-IRPN----------------------------------------KQVMSFNR----------AALTVL------GIWI--------LGYSLA--------------------LPV-----------------------------------------GIYSRDVAYPGICGT----------------------------FCEEY---------------WPD----------FTEDTQRSDSRRLYG------------------LSVLL---------------------LQFAMPA----------LISSFCY---------WMISRVR--------------------------------------------------------------------------------------------------------------------------------------------------------------------------------------------------------------------IYELRRVFDREY-----------------------------------------------------------FVLECD----------------------CK-------------------FV---------------ISD-------------------------------------------QIERRRGHNLRTEAEEKLVNRKARAN-----------------------------------------------------------------------------------------------------------------------------
>15-npr3_scaffold707_18154_49520_diploscapter_pachys_PRJNA280107
------------------------------------------------------------------------------------------------------------------------------------------------------------RS-----------------------------------------------V-----------------FI--GCL--------------A-------VSDL------------L-MA--LT-----------------------SL--------------PV-----------T-----AV--------------------------------TIF--------------------------TRN---W----I-------------FPS--F-----FC-----------K--------LIGV------------------------------------------FQGGS--I---------FVS-----------------------------------------------SF-----TLTAIAID-----R--------------------------------------CLL------------------I-IRPN----------------------------------------KQVMSFNR----------AALTVL------GIWI--------LGYSLA--------------------LPV-----------------------------------------GIYSRDVAYPGICGT----------------------------FCEEY---------------WPD----------FTEDTQRSDSRRLYG------------------LSVLL---------------------LQFAMPA----------LISSFCY---------WMISRVR--------------------------------------------------------------------------------------------------------------------------------------------------------------------------------------------------------------------IYELRRVFDRKY-----------------------------------------------------------LVLECD----------------------CK-------------------FV---------------ISD-------------------------------------------QIERRRGHNLRTEAEEKLVNRKARAN-----------------------------------------------------------------------------------------------------------------------------
>14-npr3_GPUH_scaffold0002016_5175_12250_gongylonema_pulchrum_PRJEB505
--------------------------------------------------------------------------------------------------------------------------------------------------------------------------------------------------------------------------------------------------------------------------------------------------------------------------------------------------------------------------------------------------------------------------------------GGS--I------------------------------------------------------------------------------------------FVS-----------------------------------------------SF-----TFTAIAVD-----R--------------------------------------LLL------------------I-LFPS----------------------------------------KEILTFER----------TLCIVL------TIWT--------VGYALS--------------------LPV-----------------------------------------GIFSVTVKYFPYCGI----------------------------FCEEF---------------------------------------------------------------MMV-------------------------------------------------------------------------------------------------------------------------------------------------------------------------------------------------------------------CMVL---------------SFVLAW-LPLN--------------------------------LINLSRDFYGVS---------------SLFSIL----------------------------------FALCHVIAMT-------SA-------------VW-NPVI--------------YT-------------W-FNP------QLRT---------------------------------TIKGILKK-----------------------------------------------------------------------------------------------------------------------------------------------
>14-npr3_TCLT_contig0000123_0_20077_thelazia_callipaeda_PRJEB1205
-----------------------------------------------MWRKFTDECIPIQDALPDKVDELYVKIIFSFLYFL-IW--ISAVFG----NF--------------IVLYIV--------------------------VIKQLQVSLSVRT-----------------------------------------------I-----------------FI--GNL--------------A-------ISDV------------V-VS--LT-----------------------SL--------------PV-----------T-----AV--------------------------------TIF--------------------------TRD---W----V-------------FPP--V-----FC-----------K--------LIGI------------------------------------------FQGGS--I---------FVS-----------------------------------------------SF-----TFTAVAVD-----R--------------------------------------LLL------------------I-VFPN----------------------------------------KKILTFER----------TLCIAV------SIWT--------LGYTMS--------------------LPV-----------------------------------------GIFSVTVTYSPYCGT----------------------------FCEES---------------WPD-----------STIDGGSRMERIYG------------------ISVLT--------------------L-QFCLPL----------IICSLCY---------WKISQVIS----------------------------------------RQIEKRKEQQFLLKES---------------------------------------------EKRL--------HDRRARSNRMMV------------------------CMVL---------------SFVFAW-LPLN--------------------------------LINLFRDFYGVS----------------SLFSI---------------------------------LFALCHVTAMT-------SA-------------VW-NPII--------------YS-------------W-FNP------QLRN---------------------------------TIRNIIQKTPHDILLQRRREFY---------------------------------------------------------------------------------------------------------------------------------
>13-npr3_contig19_1568_32847_setaria_digitata_PRJNA479729
-----------------------------------------------MWRKYTDECIPIQDALPDKVDHLYIKVIFSLLYLT-IW--ICAVSG----NF--------------IVLYM---------------------------VVVKQVS----LS----VRT----------------------------------------I-----------------FI--GSL--------------A-------ISDV------------V-VS--LT-----------------------SL--------------PV-----------T-----AV--------------------------------TIF--------------------------TRD---W----V-------------FPP--V-----FC-----------K--------FIGV------------------------------------------FQGGS--I---------FVS-----------------------------------------------SF-----TFTAVAVD-----R--------------------------------------LLL------------------I-LFPH----------------------------------------RKILTFER----------TFFIVV------SIWT--------IGYAMS--------------------LPV-----------------------------------------GIFSVTVTYFPYCGT----------------------------FCEES---------------WPD-----------STTDGESRMERIYG------------------ISVLT--------------------L-QFGMPV----------IICSLCY---------WKISRVIS---------------------------------------------------------------------------------RQIEKRKE--------------------------------------------------------------------------------------------------------------------------QQFLLKESERRL-----------------------------------------------------------------------------------------------------------------------------QDR------RTRS-------N--------------------------------------------------------------------------------------------------------------------------------------------------------------------------------
>12-npr3_ASIM_scaffold0000070_0_22386_anisakis_simplex_PRJEB496
-----------------------------------------------------------------------------------------------------------------VSLSV--------------------------------------RT-----------------------------------------------I-----------------FI--GSL--------------A-------ISDI------------L-MS--LT-----------------------SL--------------PV-----------T-----AV--------------------------------TIF--------------------------TRD---W----V-------------FPS--I-----FC-----------R--------LIGV------------------------------------------FQGGS--I---------FVS-----------------------------------------------SF-----TLTVIAVD-----R--------------------------------------LLL------------------I-IYPS-------------------------------------KEKFQIITFER----------ALAIVI------SIWA--------IGYSFS--------------------LPN-----------------------------------------GIFSRTVRYYPYCGT----------------------------FCEEA---------------WPD-----------SNVEDGSKLGRIYG------------------TAVMV--------------------L-QFGVPV----------LISSFCY---------WRISRVIS----------------------------------------QQIEKRREQQILLKES---------------------------------------------EQKL--------TSRRTRSNRMMV------------------------CMVL---------------GLVLAW-LPLN--------------------------------LINLSRDFNGVS---------------AWFSTI----------------------------------FALCHVIAMT-------SA-------------AW-NPVI--------------YS-------------W-FNP------QLRR---------------------------------ALITMFNDASSSNKE----------------------------------------------------------------------------------------------------------------------------------------
>11-npr3_PgB03_2480005_2489509_parascaris_univalens_PRJNA386823
-----------------------------------------------------------------------------------------------------------------VSLSV--------------------------------------RT-----------------------------------------------V-----------------FI--GSL--------------A-------VSDI------------L-MS--LT-----------------------SL--------------PV-----------T-----AV--------------------------------TIF--------------------------TRD---W----V-------------FPS--I-----FC-----------K--------LIGV------------------------------------------FQGGS--I---------FVS-----------------------------------------------SF-----TLTIIAVD-----R--------------------------------------MLL------------------I-LYPP------------------------------------CNKLLQILTFER----------ALSIVL------GIWV--------VGYS--LS------------------LPN-----------------------------------------GIFSRTVHYFPYCGT----------------------------FCEEA---------------WPD-----------SNLEDGSKLGRIYG------------------TAVMI--------------------L-QFGVPV----------LISSFCY---------WRISRVIT----------------------------------------QQIEKRREQQIMLKES---------------------------------------------EKKL--------TSRRTRSNRMMV------------------------CMVL---------------GLVLAW-LPLN--------------------------------LINLSRDFNGVF---------------AWFSTI----------------------------------FAFCHVIAMT-------SA-------------AW-NPVI--------------YS-------------W-FNP------QLRM---------------------------------ALKSIM-------------------------------------------------------------------------------------------------------------------------------------------------
>13-npr3_AgB06_1124132_4395902_ascaris_suum_PRJNA62057
-----------------------------------------------------------------------------------------------------------------VSLSV--------------------------------------RT-----------------------------------------------I-----------------FI--GSL--------------A-------VSDI------------L-MS--LT-----------------------SL--------------PV-----------T-----AV--------------------------------TIF--------------------------TRD---W----V-------------FPS--I-----FC-----------K--------LIGV------------------------------------------FQGGS--I---------FVS-----------------------------------------------SF-----TLTVIAVD-----R--------------------------------------MLL------------------I-LYPS----------------------------------------RAIITFER----------ALSIVL------GIWA--------IGYSLS--------------------LPN-----------------------------------------GIFSRTVHYFPYCGT----------------------------FCEEA---------------WPD-----------SNLEDGSKLGRIYG------------------TAVMT--------------------L-QFGVPA----------LISSFCY---------WRISRVIT----------------------------------------QQIEKRREQQIMLKES---------------------------------------------EKKL--------TSRRTRSNRMMV------------------------CMVL---------------GLVLAW-LPLN--------------------------------LINLSRDFNGVT---------------AWFSTI----------------------------------FAFCHVIAMT-------SA-------------AW-NPVI--------------YS-------------W-FNP------QLRM---------------------------------ALKSIM-------------------------------------------------------------------------------------------------------------------------------------------------
>15-npr3_PSAMB.scaffold358size54778_22031_23892_plectus_sambesii_PRJNA390260
-----------------------------------------------------------------------------------------------------------------ISFTV--------------------------------------RT-----------------------------------------------V-----------------FI--ISL--------------A-------TSDV------------I-MS--MT-----------------------SL--------------PV-----------T-----AV--------------------------------TIF--------------------------ARD---W----V-------------FPH--F-----CC-----------N-----------------------------------------------------------------------LIG------------------------------------------------------VFQIITYR-----R---------------------------------------------------------------------------------------------------------------------------AVLVVL------AIWL--------LGYILA--------------------MPV-----------------------------------------GMFSTVQRWPNLCGV----------------------------FCEES---------------WPD--------------------QKTYG------------------LSVLT--------------------V-QFGLPI----------IISSLCY---------MAISRTLT------------------------------------------------------------------------------------------------------------------------------------------------------------------------AQIVKR-LEHQ--------------------------------IMLPEGERRLIQ------------------------------------------------------------------------RK-------------SRTNRMM------------------------------------------------------------------------------------------------------------------------------------------------------------------------------------------------------------------------------------
>16-npr3_GLAS_6795_170952_202573_steinernema_glaseri_PRJNA204943
-----------------------------------------------------------------------------------------------------------------VSLSV--------------------------------------RA-----------------------------------------------V-----------------FI--ANL--------------S-------ISDI------------L-MS--LT-----------------------SL--------------PV-----------T-----AV--------------------------------SIF---TRD--------------------------W----V-------------FPK--V-----FC-----------K--------LIGV-----------------------------------------F-QGGS--I---------FVS-----------------------------------------------SF-----TLTAIAVD-----R--------------------------------------YFL------------------V-SKPS--------------------------------------VQKKPLVINF--------GRAIAIVG------AIWL--------VGYG--LA------------------LPV-----------------------------------------GIFSHAETYSSLC--GS--------------------------FCEES---------------WPD------------IVDGVSRMRRFYG------------------LTVLV--------------------L-QFGMPV----------IISSLCY---------IAVSRVIS-----------------------------------------RQIEKRRRQHMLPDN-------------------------EQKLVSRK------------NRSL----------------RMMV------------------------SMVL---------------GLVLAW-LPLN--------------------------------LINLWRDFDNSD-------------PSEWFSLV----------------------------------FAGGHVVAMT-------SA-------------AL-NPVI--------------YS-------------W-FNP------QFRE---------------------------------TLQNIFRKAVERNSKTKTKTATGTSVPIDLRVST---------------------------------------------------------------------------------------------------------------------
>4-npr3_SCAPT_2443_347139_366439_steinernema_scapterisci_PRJNA204942
-----------------------------------------------------------------------------------------------------------------VSLNV--------------------------------------RT-----------------------------------------------V-----------------FI--ANL--------------S-------VSDI------------V-MS--LT-----------------------SL--------------PV-----------T-----AV--------------------------------SIF---TRD--------------------------W----V-------------FPK--V-----FC-----------K--------LIGV--------------------------------------FQRF-QGGS--I---------FVS-----------------------------------------------SF-----TLTAIAVD-----R--------------------------------------YFL------------------A-SKPS----------------------------------------IEVISFSR----------AVSIVV------VIWS--------VGYG--LA------------------SPV-----------------------------------------AIFSRAESYPPFC--GY--------------------------FCEES---------------WPD------------ISNGVSKMRRFYG------------------LTVLV--------------------L-QFGVPV----------LISSLCY---------FAVNRVIS----------------------------------------------------------------------------------RQIEKRR------------RQHM----------------------------------------------------------------------LPEN-----------------------------------------------------------------------------------------------------EQKLVSRK-------------------------NRSL------------------------------------------------------------------------------------------------------------------------------------------------------------------------------------------------------------------------------------
>10-npr3_FELT_5371_54581_85554_steinernema_feltiae_PRJNA204661
-----------------------------------------------------------------------------------------------------------------VSLSV--------------------------------------RT-----------------------------------------------V-----------------FI--ANL--------------S-------ISDI------------V-MS--FT-----------------------SL--------------PV-----------T-----AV--------------------------------SIF--------------------------TRD---W----V-------------FPK--V-----FC-----------K--------LIGV------------------------------------------FQGGS--I---------FVS-----------------------------------------------SF-----TLTAIAVD-----R--------------------------------------YFL------------------I-SKPN----------------------------------------MQIINYNR----------AVSIVA------VIWT--------MGYGLA--------------------FPV-----------------------------------------GIFSRSESYPPFCGH----------------------------FCEES---------------WPD------------FTDGVSKMRRFYG------------------LTVSV--------------------L-QFGMPV----------IISSLCY---------IAVSRVIS-----------------------------------------RQIEKRRRQNMLPDS---------------------------------------------EQKL--------VSRKNRSLRMMV------------------------SMVL---------------GLVLAW-LPLN--------------------------------LINLWRDFDNTG------------EPSPWFSLM----------------------------------FAGGHVIAMT-------SA-------------AL-NPVI--------------YS-------------W-FNP------QFRQ---------------------------------TLQNVFRK-----------------------------------------------------------------------------------------------------------------------------------------------
>11-npr3_ACRNAN_scaffold251_28355_56186_acrobeloides_nanus_PRJEB26554
-----------------------------------------------------------------------------------LS------------------------------------------------------------VSSVRTV-----------------------------------------------------------------------FI--CNL--------------A-------VNDI------------V-MS--LT-----------------------SL--------------PV-----------T-----AI--------------------------------TIF---TRD--------------------------W----V-------------FPS--L-----FC-----------K--------LIGV-----------------------------------------F-QFGG-SV---------FVS-----------------------------------------------SF-----TLTAIAVD-----R--------------------------------------YFL------------------I-RYPA----------------------------------------RQTLSYGT----------AVTIVM------LIWI--------FGYA--CA------------------SPA------------------------------------GILSIIDVYYASDYHQYC--GI--------------------------FCEEK---------------WPD--------------FDGNRMRKTYG------------------TSVLI--------------------I-QFGLPL----------LISSICY---------WMIGRIIR----------------------------------------EQLEKRKKHQTLLESN---------------------------------------------QQKL--------ENRKSRSSRMMI------------------------AMVG---------------GLVLAW-LPMN--------------------------------LVNLYRDYFLDS------------IHPSYSLIF-----------------------------------AGCHVVAMT-------SA-------------VW-NPII--------------YS-------------W-FNP------QFRS---------------------------------TLKNAF-------------------------------------------------------------------------------------------------------------------------------------------------
>11-npr3_JANLNO010000014.1_1762631_1764322_Bradynema_listronoti_genomic
---------------------------------------------------------------PEKVDLLGFQLLFAVLYFV-VW--FSAIFG----NL--------------SVIYVV--------------------------TLKQVKL----SS----VRS----------------------------------------V-----------------FI--CNL--------------A-------ISDV------------V-LS--LT-----------------------SL--------------PI-----------T-----AV--------------------------------SIF--------------------------TRD---W----V-------------FPR--L-----FC-----------N--------LIGV------------------------------------------FQGGS--I---------FVS-----------------------------------------------SF-----TLTAIAID-----R--------------------------------------YIL------------------I-RHPA----------------------------------------TNMINVRS----------AMLMVL------TIWL--------VGYVFA--------------------LPV-----------------------------------------GIFSATANYLPFCGL----------------------------FCEEF---------------------------PDSDEMGASRMRKSYG------------------ITVLV--------------------I-QFGVPV----------LISSLCY---------WTIGRIID-----------------------------------------RQLVKRKQHQIILQE---------------------------------------------SENR--------LQNRKSRSSMML------------------------AMVM---------------GLVLAW-LPMN--------------------------------LINLWRDFDSAE------------RSSEWYSLI----------------------------------FALCHVTAMT-------SA-------------AW-NPII--------------YS-------------W-FNP------QFK-----------------------------------------------------------------------------------------------------------------------------------------------------------------------------------------
>11-npr3_scaffold10_662977_694821_ditylenchus_destructor_PRJNA312427
--------------------------------------------------------------------------------------------------------------------------------------------------------------------------------------------------------------------------------------------------------------------------------------------------------------------------------------------------------------------------------------------------------------------------------------GGS-----------------------------------------------------------------------------------V---------FVN-----------------------------------------------SF-----TLTSIAVD-----R--------------------------------------YIL------------------I-RHPA----------------------------------------AEAISLRG----------AILIIL------LIWI------VGYSFA----------------------LPV-----------------------------------------GIFSSVEVFKPLC------GL----------------------FCDEF---------------WPD-----------ADDLGVSRWRKIYG------------------IVVLL-------------------V--QFGLPA----------VISSLCY---------CSIGRIIR-------------------------------------------------------------------------------------NQIE------------KRKR---------------------------------------------------------------------------------------------------------------------------------------------------------------------------------HQIMLQ-------DN----------------QERL-------------------------------QNR------KSRS-------N--------------------------------------------------------------------------------------------------------------------------------------------------------------------------------
>12-npr3_JAMPIO010000205.1_37657_38587_Aphelenchoides_fujianensis_genomic
-------------------------------------------------------------------------------------------------NV---------------------------------------------------------RS-----------------------------------------------V-----------------FI--CSL--------------A-------INDI------------V-MS--LT-----------------------SL--------------PI-----------T-----AI--------------------------------SIF--------------------------TRD---W----V-------------FPG--V-----FC-----------K--------LSGV------------------------------------------FQGGS--I---------FVS-----------------------------------------------SF-----TLTAIAID-----R--------------------------------------YVL------------------I-RNPA----------------------------------------VSKIDMNR----------ALLSVV------AIWL------LGYSFA----------------------LPV-----------------------------------------GIFSKVGSFPPICGV----------------------------FCDET---------------WPD----------MNDQTGSSPLRKSYT------------------SVLII----------------------QFGLPV----------IISSLCY---------WSIGRIIS-----------------------------------------RQIKKRHQHQVLLQD---------------------------------------------SQSR--------LENRKHRSNMMV------------------------TMVA---------------ALVLTW-LPLN--------------------------------FINLWRDFAPSE------------FVSTWYTVF----------------------------------FAGCHVLAMC-------SA-------------VA-NVVI--------------YS-------------W-FNP------QFKE-------TL-------------------------------------------------------------------------------------------------------------------------------------------------------------------------------
>13-npr3_JAMPIO010000437.1_57124_56176_Aphelenchoides_fujianensis_genomic
---------------------------------------------------------------------------------------FQVAMS----NV---------------------------------------------------------RS-----------------------------------------------V-----------------FI--CSL--------------A-------INDI------------V-MS--LT-----------------------SL--------------PI-----------T-----AI--------------------------------SIF--------------------------TRD---W----V-------------FPG--V-----FC-----------K--------LSGV------------------------------------------FQGGS--I---------FVS-----------------------------------------------SF-----TLTAIAID-----R--------------------------------------YVL------------------I-RNPA----------------------------------------VSKIDMNR----------ALLSVV------AIWL--------LGYS--FA------------------LPV-----------------------------------------GIFSKVGSFPPICGV----------------------------FCDET---------------WPD----------MNDQTGSSPLRKSYT------------------SVLII----------------------QFGLPV----------IISSLCY---------WSIGRIIS-----------------------------------------RQIKKRHQHQVLLQD---------------------------------------------SQSR--------LENRKHRSNMMV------------------------TMVA---------------ALVLTW-LPLN--------------------------------FINLWRDFAPSE------FVSTW-----YTVFF-----------------------------------AGCHVLAMC-------SA-------------VA-NVVI--------------YS-------------W-FNP------QFKE-------T--------------------------------------------------------------------------------------------------------------------------------------------------------------------------------
>20-npr3_JNEY01000056.1_170433_169736_Aphelenchus_avenae_genomic
---------------------------------------------------------------------ENGVSQMRKVYGA-------------------------------LVLTV---------------------------------------------------------------------------------------Q-----------------FG--LPV--------------A-------ISSL-------------------------------------------CY------------------------------------------------------------------------------------------------------W----A-------------IGQ------------------------------IIQR-------------------------------------------QVQK-RK------------------------------------------------------------------EQQILDRD-----------------------------------------------------------------I-ESRL----------------------------------------ETRKSRSN---------------------------------------------------------------------------------------------------------------------------------------------------RCSES-------------------------------------------------------------QGVLA-------------------------------------------------------------------------------------------------------------------------------------------------------------------------------------------------------------------------------------------W-LPMN--------------------------------LINLWRDFDASE------------GVSEWYSLI----------------------------------FAACHVVAMT-------S--------------AW-NCVI--------------YS-------------W-FNP------CFKD----------------------------------------------------------------------------------------------------------------------------------------------------------------------------------------
>10-npr3_scaffold00116_1762850_1767064_bursaphelenchus_xylophilus_PRJEA64437
-----------------------------------------------------------------------------------------------------------------VSLSA--------------------------------------------VRS----------------------------------------V-----------------FI--CSL--------------A-------VSDI------------V-MS--LT-----------------------SL--------------PI-----------T-----AV--------------------------------SIF--------------------------TRD---W----V-------------FPG--I-----CC-----------K--------LMGL------------------------------------------FQGGS--V---------FVS-----------------------------------------------SF-----TLTAIAVD-----R--------------------------------------YIL------------------I-KHPA----------------------------------------SSKVNFNK----------ALYSVI------LIWI--------MGYLFA--------------------LPV-----------------------------------------GIFSTTESYYPFCGS----------------------------FCEET--------------------------------------------------------------------------------------------------------MMVAMVG-----------------------------------------------------------------------------------------------------------------------------------------------------------------------------------------GLVLAW-LPMN--------------------------------LINLMRDFDASP-----------DRFSDWYSLV----------------------------------FAGCHVVAMT-------SA-------------VW-NFVI--------------YS-------------W-FNL------QFKQ---------------------------------TLLQ---------------------------------------------------------------------------------------------------------------------------------------------------
>3-npr3_CAJFCW020000004.1_11545248_11545931_Bursaphelenchus_okinawaensis_genomic
---------------------------------------------------------------PEKVDSLGIQLLFSVLYLT-VW--LCAITG----NL--------------CVIYVV--------------------------TLKQVSL----SA----VRS----------------------------------------V-----------------FI--CSL--------------A-------VSDI------------L-MS--LT-----------------------SL--------------PI-----------T-----AV--------------------------------SIF--------------------------TRD---W----V-------------FPR--I-----FC-----------K--------LMGV------------------------------------------FQGGS--V---------FVS-----------------------------------------------SF-----TLTAIAVD-----R--------------------------------------YIL------------------I-KHPA----------------------------------------SSKVNFNK----------ALLSVI------LIWI-------------------------------------------------------------------------------------------------------------------------------------------------------------------------------------------MGYLF------------------------ALPV----------GIFSNTE-------------------------------------------------------------------------------------------------------------------------------------------------------------------------------------------------PYT----------------------------------------------------------------------------------------------------PLCGLFCEE----------------------TW-----------------------------------------------------------------------------------------------------------------------------------------------------------------------------------------------------------------------------------------
>12-npr3_KB455225_583427_587184_panagrellus_redivivus_PRJNA186477
-----------------------------------------------------------------------------------------------------------------ITLST--------------------------------------------VRS----------------------------------------V-----------------FI--CSL--------------A-------ISDI------------L-MC--LT-----------------------SL--------------PI-----------T-----AI--------------------------------SIF--------------------------TRD---W----V-------------FPN--F-----FC-----------K--------LMGV------------------------------------------FQGGS--V---------FIS-----------------------------------------------SF-----TMTAIAAD-----R--------------------------------------FIL------------------I-RHPG-----------------------------------------------------------------------------------------------------------------------------------------------------------------------------------------------------SER--------------------------------------------------------------------------------------------------------MMVAMVG-----------------------------------------------------------------------------------------------------------------------------------------------------------------------------------------GLVLAW-LPMN--------------------------------LINLWRDFSTPD--------------------------------------------------------KVSQWYSLV-------------------------------------------FA--------------------------------------------------------------------------------------------------------------------------------------------------------------------------------------------------------------------
>12-npr3_JAEHOM010001215.1_1_8893_-_Hoplolaimus_columbus_genomic
------------------------------------------------VGGTTATAPTTQQHFPELVDLLPVQLLFSLLYLS-IW--MAAIVG----NV--------------CVLYVV--------------------------TLKQVQL----SS----VRS----------------------------------------V-----------------FI--CSL--------------A-------ASDI------------L-MC--LT-----------------------SL--------------PI-----------T-----AI--------------------------------SIF--------------------------TRD---W----V-------------FPS--A-----FC-----------K--------LMGI------------------------------------------FQGGT--V---------FVS-----------------------------------------------SF-----TLTAIAVD-----R--------------------------------------YVL------------------I-RHPT----------------------------------------KQKIKFRT----------AVSIVF------TLWT--------LGYA--CA------------------LPV-----------------------------------------GIFSSTQQYPPFCGK----------------------------FCEEN---------------WPD----------TDRDTGRSRIRKFYG------------------LLVLI--------------------V-QFGLPT----------VISSLCY---------WGIGRRIR---------------------------------------RQIQKRKERQVVLLQES---------------------------------------------KERM--------KSQKHRTNRMMV------------------------TMVA---------------GLVLAW-LPMN--------------------------------LINLWRDFFHQT---------------EWYSLI----------------------------------FAACHSVAMT-------SA-------------VW-NPLI--------------YS-------------F-FNP------QFKD---------------------------------TLRRVFYGNDEGQLVPRKSVRKRSKLTRNATNSSSLQKESEIAKKTKLQFSQNKIFHIHLI------------------------------------------------------------------------------------------
>5-npr3_JAGUQR010000009.1_421919_421099_Meloidogyne_exigua_genomic
---------------------------------------------------------------PEMVDLLPVQILFSFLYLL-IW--LAAILG----NF--------------SVLYVV--------------------------SLKQVQL----SS----VRS----------------------------------------V-----------------FI--CSL--------------A-------ASDI------------L-MS--MT-----------------------SL--------------PI-----------T-----AV--------------------------------SIF--------------------------TRD---W----V-------------FPS--P-----FC-----------K--------LIGI------------------------------------------FQGGA--V---------FVS-----------------------------------------------SF-----TLTAIAVD-----R--------------------------------------YIL------------------I-KHPT----------------------------------------KQKIKFRT----------ALSIVA------SLWV--------LGYACA--------------------MPV-----------------------------------------GIFSSTVEYSPFCGQ----------------------------FCEEN---------------WPD----------TDTQSGRSRLRKFYG------------------ILVLI--------------------V-QFGLPM----------LISSLCY---------WQI----------------------------------------------------------------------------------------------------------------------------------------------------------------------------------------------------------------------------------------------------------------------------------------------------------------------------------------------------------------------------------------------------------------------------------------------------------------------------------------------------------------------------------------------------------------------
>15-npr3_JAEEAS010000232.1_128188_126532_Meloidogyne_arenaria_genomic
---------------------------------------------------------------PEMVDLLPVQLIFSFLYLI-IW--LAAILG----NV--------------SVLYVV--------------------------SLKQVQL----SS----VRS----------------------------------------V-----------------FI--CSL--------------A-------ASDI------------L-MS--MT-----------------------SL--------------PI-----------T-----AV--------------------------------SIF---TRD--------------------------W----V-------------FPT--F-----FC-----------K--------LMGI-----------------------------------------F-QGGA--V---------FVS-----------------------------------------------SF-----TLTAIAVD-----R--------------------------------------YIL------------------I-KHPT----------------------------------------KQKIKFRT----------ALSIVA------SLWM--------LGYA--CA------------------MPV-----------------------------------------GIFSSTVEYSPFC--GQ--------------------------FCEEN---------------WPD----------TDTQSGRSRLRKFYG------------------ILVLI--------------------V-QFGLPV----------LISTLCY---------WQIGKL-------------------------------------------------------------------------------------------------------------------------------------------------------------------------------------------------------------------------------------------------------------------------------------------------------------------------------------------------------------------------------------------------------------------------------------------------------------------------------------------------------------------------------------------------------------------
>16-npr3_JAEEAS010000406.1_333727_331311_Meloidogyne_arenaria_genomic
---------------------------------------------------------------PEMVDLLPVQLIFSFLYLI-IW--LAAILG----NV--------------SVLYVV--------------------------SLKQVQL----SS----VRS----------------------------------------V-----------------FI--CSL--------------A-------ASDI------------L-MS--MT-----------------------SL--------------PI-----------T-----AV--------------------------------SIF--------------------------TRD---W----V-------------FPT--F-----FC-----------K--------LMGI------------------------------------------FQGGA--V---------FVS-----------------------------------------------SF-----TLTAIAVD-----R--------------------------------------YIL------------------I-KHPT----------------------------------------KQKIKFRT----------ALSIVA------SLWM--------LGYACA--------------------MPV-----------------------------------------GIFSSTVEYSPFCGQ----------------------------FCEEN---------------WPD----------TDTQSGRSRLRKFYG------------------ILVLI---------------------VQFGLPV----------LISTLCY---------WQIGKL-------------------------------------------------------------------------------------------------------------------------------------------------------------------------------------------------------------------------------------------------------------------------------------------------------------------------------------------------------------------------------------------------------------------------------------------------------------------------------------------------------------------------------------------------------------------
>10-npr3_FXSY01006116.1_1679_6641_meloidogyne_incognita_PRJEB8714
-----------------------------------------------------------------------------------------------------------------VQLSS--------------------------------------------VRS----------------------------------------V-----------------FI--CSL--------------A-------ASDI------------L-MS--MT-----------------------SL--------------PI-----------T-----AV--------------------------------SIF--------------------------TRD---W----V-------------FPT--F-----FC-----------K--------LMGI------------------------------------------FQGGA--V---------FVS-----------------------------------------------SF-----TLTAIAVD-----R--------------------------------------YIL------------------I-KHPT----------------------------------------KQKIKFRT----------ALSIVA------SLWL----------------------------------LGY------------------------------------------------------------------------------------ACA---------------------------------------------------------------MPVGI--------------------------------------FSSTVEY------------------------------------------------------------------------------------------------------------------------------------------------------------------------------------------------SPFC--------------------------------------------------------------------------------------------------------------------GQ----------------------------------FC---------------EEN--------------------------------------------------------------------------------------------------------------------------------------------------------------------------------------------------
>9-npr3_pathogens_Gpal_scaffold_313_74068_80849_globodera_pallida_PRJEB123
-----------------------------------------------------------------------------------------------------------------VQLSS--------------------------------------------VRS----------------------------------------V-----------------FI--CSL--------------A-------ASDI------------L-MS--LT-----------------------SL--------------PI-----------T-----AI--------------------------------SIF---TRD--------------------------W----V-------------FPS--P-----FC-----------K--------LMGI-----------------------------------------F-QGGT--V---------FVS-----------------------------------------------SF-----TLTAIAVD-----R--------------------------------------YIL------------------I-RHPT----------------------------------------KQKIKFRT----------AVSIVV------GVWA--------LGYA--CA------------------LPI-----------------------------------------GIFSSTQVYPPFC--GT--------------------------FCEEN---------------WPD----------TDEQSGRSRIRKLYG------------------LLVLI--------------------V-QFGLPT----------VISSLCY---------WSIGLNFE-------------------------------------------------LARALIV---------------------------------------------------------------------------------------------YLVA---------------GLVLAW-LPMN--------------------------------LINLWRDFNSENSAFFVFFLNRTKIKAEWYSLI----------------------------------FAACHSVAMT----------------------------------------------------------S------------------------------------------------------------------------------------------------------------------------------------------------------------------------------------------------------
>11-npr3_GROS_00398_22323_29548_globodera_rostochiensis_PRJEB13504
-------------------------------------------------------------------------------------------------------------------------------------------------------------------------------------------------------------L--------------------------------------A-------ASDI------------L-MS--LT-----------------------SL--------------PI-----------T-----AI--------------------------------SIF--------------------------TRD---W----V-------------FPS--P-----FC-----------K--------LMGI------------------------------------------FQGGT--V---------FVS-----------------------------------------------SF-----TLTAIAVD-----R--------------------------------------YIL------------------I-RHPT----------------------------------------KQKIKFRT----------AVSIVV------GVWA--------LGYA--CA------------------LPV-----------------------------------------GIFSSTQVYPPFCGT----------------------------FCEEN---------------WPD----------TDEQSGRSRIRKLYG------------------LLVLI--------------------V-QFGLPT----------VISSLCY---------WSIGLNFE----------------------------------------------------------------------------------------------------------------------LARALIV------------------------YLVA---------------GLVLAW-LPMN--------------------------------LINLWRDLERRR-----------------------------------------------------------------------------------------------------------------------------QSQ--------------------------------------------------------------------------------------------------------------------------------------------------------------------------------------------------
>7-npr3_scaffold_67_146088_151004_heterodera_glycines_PRJNA381081
-------------------------------------------------------------------------------------------------------------------------------------------------------------------------------------------------------------L--------------------------------------A-------ASDI------------L-MS--FT-----------------------SL--------------PI-----------T-----AI--------------------------------SIF--------------------------TRD---W----V-------------FPS--P-----FC-----------K--------LMGI------------------------------------------FQGGT--V---------FVS-----------------------------------------------SF-----TLTAIAVD-----R--------------------------------------YIL------------------I-KHPT----------------------------------------KQKIEFRT----------AICIVI------GVWT----------------------------------LGY------------------------------------------------------------------------------------ACA-----------------------------------------------------------------------------------------------------------------------------------------------------------------------------------------------------------------------------------------------------------------------------------------------------------------LPVG--------------------------------LFSSTQEYPPFC------------------------------------------------------------------------GT----------------------------------FC---------------EEN--------------------------------------------------------------------------------------------------------------------------------------------------------------------------------------------------
>9-npr3_CSP38.scaffold00181_0_31768_caenorhabditis_quiockensis_PRJEB11354
------------------------------------------------MKEMELNCSTIQEYMPEMNDSPKLQIVFSILYSI-IW--VAGIVG----NS--------------LVLYV---------------------------LSVTQVS----LS----VRT----------------------------------------V-----------------FV--GCL--------------A-------ASDL------------L-MC--LF-----------------------SL--------------PI-----------T-----AI--------------------------------TIF------TRE-----------------------W----V-------------FPS--I-----FC-----------N--------FVGV----------------------------------------F--QGGS--I---------FVS-----------------------------------------------SF-----TLTVIALD-----R--------------------------------------CML------------------I-MKPN----------------------------------------KEMVNYSR----------AGLIVF------TIWM--------LGYL----MT----------------VPV-----------------------------------------GLFSSLQDYDGLC--GR--------------------------FCEEA---------------WPN-----------------QQSRKAYG------------------ITVLL-------------------L--QFGIPT----------LISSICY---------WMISQVMS--------------------------------------------SQLKRRRGAQTK----------------LRPES----EVKLVSRK------------TRAN----------------RMMI------------------------VMVV---------------GFVTAW-MPFN--------------------------------LVNLYRDITGNA-------------GGAWYSTV----------------------------------FALCHVCAMC-------SA-------------VL-NPII--------------YS-------------W-FNP------SFRT---------------------------------SILTVLR------------------------------------------------------------------------------------------------------------------------------------------------
>13-npr3_Cang_2012_03_13_00229_22890_54791_caenorhabditis_angaria_PRJNA51225
-----------------------------------------------MESTENNTCRTIQVYAPELLDMKMLQIFFSFLYFL-VW--VTAIVG----NT--------------LVLYV---------------------------LSVTQVS----LS----VRT----------------------------------------V-----------------FV--GCL--------------A-------TSDL------------L-MC--LF-----------------------SL--------------PI-----------T-----VI--------------------------------TTF--------------------------TRE---W----V-------------FPA--I-----FC-----------N--------IVGV-----------------------------------------F-QGGS--I---------FVS-----------------------------------------------SF-----TLTFIALD-----R--------------------------------------CML------------------I-LKPN----------------------------------------KEMVNYSR----------AYLIVG------FIWV--------LGYS--LA------------------LPL-----------------------------------------GVFSKITSYDDLCGA----------------------------YCEEA---------------WPD-----------------KKYRQGYG------------------LTVLA-------------------L--QFGIPT----------IISSICY---------YMISQVMS---------------------------------------SQLKRRRGAMTKLRPES---------------------------------------------EVKL--------VSRKTRANRMMI------------------------FMVV---------------GFVLAW-MPFN--------------------------------LINLYRDLIASE------------ELSSWYSTV----------------------------------FVFCHVCAMC-------SA-------------VV-NPII--------------YS-------------W-FNP------SFRT---------------------------------SILTVLKKYSGGQKGMGGTQKM---------------------------------------------------------------------------------------------------------------------------------
>10-npr3_Cjap.Contig17256_23715_61145_caenorhabditis_japonica_PRJNA12591
---------------------------------------------MESPTTLARNCMTVQQYQPEYNDLNEIRAVFSLLYLF-VW--VAAIVG----NT--------------LVLYV---------------------------LTFNQVS----LS----VRT----------------------------------------V-----------------FV--GCL--------------A-------ASDL------------L-MC--LF-----------------------SL--------------PI-----------T-----AI--------------------------------SIF--------------------------SRV---W----V-------------FPA--I-----FC-----------K--------LIGV------------------------------------------FQGGT--I---------FVS-----------------------------------------------SF-----TLTVIALD-----R--------------------------------------CVL------------------I-LRPN----------------------------------------QEVVNFPR----------AVFIVF------CIWL--------LGYSLA--------------------LPV-----------------------------------------GIFSDVAVYDEICGT----------------------------FCEEN---------------WPD----------FNADTGRSGNRRAYG------------------LLVLV--------------------L-QFGIPA----------VISSICY---------WMISRVMS-----------------------------------------DQLERRRGHKLRPES---------------------------------------------EEKL--------VNRKTRANRMMI------------------------VMVV---------------GFVLAW-MPLN--------------------------------AVNLYRDLFGIS-------------TTKWYSTV----------------------------------FALCHVCAMC-------SA-------------VL-NPII--------------YS-------------W-FNP------QFRT---------------------------------SITALFRGTDEALLKKEKQKPAQPPLVNKMCAYPSEASKETEVVSNKMKISIAENDYRVGDQLL---------------------------------------------------------------------------------------
>1-npr3_Sp34_Chr4_13241701_13275540_caenorhabditis_inopinata_PRJDB5687
-----------------------------------------------------------------------------------------------------------------VSLSV--------------------------------------RT-----------------------------------------------V-----------------FV--GCL--------------A-------GSDL------------L-MC--LL-----------------------SL--------------PI-----------T-----AI--------------------------------SIF--------------------------SRV---W----V-------------FPA--I-----FC-----------K--------LIGV------------------------------------------FQGGT--I---------FVS-----------------------------------------------SF-----TLTVIALD-----R--------------------------------------CVL------------------I-LRPN----------------------------------------QEIVNFPR----------AVFIVF------CIWL--------LGYS--LA------------------LPV-----------------------------------------GIYSDIAVYDEICGT----------------------------FCEEN---------------WPD----------FNPDTGRSGIRRAYG------------------LSVLV--------------------L-QFGIPA----------LISSICY---------WMISKVMS-----------------------------------------DQLERRRGHNIRPES---------------------------------------------EEKL--------VNRKARANRMMI------------------------VMVV---------------GFVLAW-MPFN--------------------------------AVNLYRDLFGIS-------------TTKWYSTV----------------------------------FALCHVCAMC-------SA-------------VL-NPII--------------YS-------------W-FNP------QFRT---------------------------------SITTLFKGIDDVRSIKKKPQSATSKMVAYPSSFSEIIVHKDAETVLTKTKVTIAENDYRAGDQLL--------------------------------------------------------------------------------------
>12-npr3_CSP40.scaffold00031_116095_148628_caenorhabditis_tribulationis_PRJEB12608
-----------------------------------------------------------------------------------------------------------------VSLSV--------------------------------------RT-----------------------------------------------V-----------------FV--GCL--------------A-------GSDL------------L-MC--LF-----------------------SL--------------PI-----------T-----AI--------------------------------SIF--------------------------TRV---W----V-------------FPA--I-----FC-----------K--------LIGV------------------------------------------FQGGT--I---------FVS-----------------------------------------------SF-----TLTVIALD-----R--------------------------------------CVL------------------I-LRPN----------------------------------------QEIVNFPR----------AVFIVF------CIWL--------LGYSLA--------------------LPV-----------------------------------------GIYTDIAVYDGVCGT----------------------------FCEEN---------------WPD----------FNPETGRSGIRRAYG------------------LSVLV--------------------L-QFGIPA----------LISSICY---------WMISQVMS-----------------------------------------DQLERRRGHNIRPES---------------------------------------------EEKL--------VNRKTRANRMMI------------------------VMVV---------------GFVLAW-MPFN--------------------------------AVNLYRDLFGIS-------------TTQWYSTV----------------------------------FALCHVCAMC-------SA-------------VL-NPII--------------YS-------------W-FNP------QFRT---------------------------------SITTLFKGSDEARLIKKKPTSSSKMVSYPTNFSEVRKDTEIQSNKTKVTIAENDYRAGDQLL-----------------------------------------------------------------------------------------
>10-npr3_CSP31.scaffold00853_28528_62930_caenorhabditis_uteleia_PRJEB12600
-----------------------------------------------------------------------------------------------------------------VSLSV--------------------------------------RT-----------------------------------------------V-----------------FV--GCL--------------A-------TSDL------------L-MC--LF-----------------------SL--------------PI-----------T-----AI--------------------------------SIF--------------------------SRV---W----I-------------FPA--V-----FC-----------K--------LIGV------------------------------------------FQGGT--I---------FVS-----------------------------------------------SF-----TLTIIAID-----R--------------------------------------CVL------------------I-LRPN----------------------------------------QDVVNFNR----------AMQVVL------GIWC--------VGYGLA--------------------FPV-----------------------------------------GIYSDIAEYDGICGT----------------------------FCEEI---------------WPD----------YNAETGKSDIRRAYG------------------LSVLV--------------------L-QFGIPA----------LISSICY---------YMISRVMS-----------------------------------------SQLERRRGHQLRPES---------------------------------------------EEKL--------VNRKTRANRMMI------------------------VMVV---------------GFVLAW-MPFN--------------------------------AINLYRDLFGAS-------------TTKWYSTV----------------------------------FALCHVCAMC-------SA-------------VL-NPII--------------YS-------------W-FNP------QFRS---------------------------------SITTLFKGRETKKTTNKMVAYPSNFSE----------------------------------------------------------------------------------------------------------------------------
>9-npr3_CSP26.scaffold03083_12735_45536_caenorhabditis_zanzibari_PRJEB12596
-----------------------------------------------------------------------------------------------------------------VSLSV--------------------------------------RT-----------------------------------------------V-----------------FV--GCL--------------A-------GSDL------------L-MC--LF-----------------------SL--------------PI-----------T-----AI--------------------------------SIF--------------------------TRV---W----V-------------FPA--I-----FC-----------K--------LIGV------------------------------------------FQGGT--I---------FVS-----------------------------------------------SF-----TLTVIALD-----R--------------------------------------CVL------------------I-LRPN----------------------------------------QEIVNFPR----------AVFIVF------CIWL--------LGYSLA--------------------LPV-----------------------------------------GIYSDIAVYDDICGT----------------------------FCEEN---------------WPD----------FNPDTGRSGIRRAYG------------------LSVLV--------------------L-QFGIPA----------LISSICY---------WMISQVMS-----------------------------------------DQLERRRGHNIRPES---------------------------------------------EEKL--------VNRKTRANRMMI------------------------VMVV---------------GFVLAW-MPFN--------------------------------AVNLYRDLFGIS-------------TTKWYSTV----------------------------------FALAHVFAMC-------SA-------------VL-NPII--------------YS-------------W-FNP------QFRT---------------------------------SITTLFKGNNEARLIKKKPASTNKMVSYPTTFSEIRKETEIQPNKTKITIAENDYRAGDQLL-----------------------------------------------------------------------------------------
>9-npr3_Cbre_Contig161_192176_226049_caenorhabditis_brenneri_PRJNA20035
-----------------------------------------------------------------------------------------------------------------VSLSV--------------------------------------RT-----------------------------------------------V-----------------FV--GCL--------------A-------GSDL------------L-MC--LF-----------------------SL--------------PI-----------T-----AI--------------------------------SIF---TRV--------------------------W----V-------------FPA--I-----FC-----------K--------LVGV-----------------------------------------F-QGGT--I---------FVS-----------------------------------------------SF-----TLTVIALD-----R--------------------------------------CVL------------------I-LRPN----------------------------------------QEVVNFPR----------AVFIVF------CIWL--------LGYS--LA------------------LPV-----------------------------------------GIYSDIAVYDEIC--GT--------------------------FCEEI---------------WPD----------FNPDTGRSGIRRAYG------------------LSVLV--------------------L-QFGIPA----------LISSICY---------WMISQVMS---------------------------------------DQLERRRGHNIRPESEE---------------------------KLVNRK------------TRAN----------------RMMI------------------------VMVV---------------GFVLAW-MPFN--------------------------------AINLYRDLFGIS----------------TTKWY-------------------------------STAFALCHVCAMC-------SA-------------VL-NPII--------------YS-------------W-FNP------QFRS---------------------------------SITTLFKGTDEARLLKKKPQSTSKSVAYPTSETKVTIAENDYRAGDQLL------------------------------------------------------------------------------------------------------
>12-npr3_Csp5_scaffold_00384_9534_14610_caenorhabditis_sinica_PRJNA194557
-----------------------------------------------------------------------------------------------------------------VSLSV--------------------------------------RT-----------------------------------------------V-----------------FV--GCL--------------A-------GSDL------------L-MC--LF-----------------------SL--------------PI-----------T-----AI--------------------------------SIF--------------------------SRV---W----V-------------FPA--I-----FC-----------K--------LIGV------------------------------------------FQGGT--I---------FVS-----------------------------------------------SF-----TLTVIALD-----R--------------------------------------CVL------------------I-LRPN----------------------------------------QEIVNFPR----------AVFIVF------CIWL--------LGYSLA--------------------LPV-----------------------------------------GIYSDIAVYDEICGT----------------------------FCEEN---------------WPD----------FNPDTGRSGIRRAYG------------------LSVLV---------------------LQFGIPA----------LISSICY---------WMISQVMS---------------------------------------DQLERRRGHNIRPESEE-------------------------------------------------------KLVNRKTRANRMMI------------------------VMVV---------------GFVLAW-MPFN--------------------------------AVNLYRDLFGIS-------------TTKWYSTV----------------------------------FALCHVCAMC-------SA-------------VL-NPII--------------YS-------------W-FNP------QFRT---------------------------------SITTLFKGSDEARLIKKKPASTSKMVAYPTNFSEVRKDTEIQSNKTKITIAENDYRAGDQLL-----------------------------------------------------------------------------------------
>7-npr3_CSP29.scaffold422_cov143_277072_285063_caenorhabditis_becei_PRJEB28243
-----------------------------------------------------------------------------------------------------------------VSLSV--------------------------------------RT-----------------------------------------------V-----------------FV--GCL--------------A-------GSDL------------L-MC--LF-----------------------SL--------------PI-----------T-----AI--------------------------------SIF--------------------------SRV---W----V-------------FPA--I-----FC-----------K--------LIGV------------------------------------------FQGGT--I---------FVS-----------------------------------------------SF-----TLTVIALD-----R--------------------------------------CVL------------------I-LRPN----------------------------------------QELVNFPR----------AVFIVF------CIWL--------LGYSLA--------------------LPV-----------------------------------------GIYSDIAVYDEICGT----------------------------FCEEN---------------WPD----------FNPDTGRSGNRRAYG------------------LLVLI---------------------LQFGIPA----------VISSICY---------WMISRVMS---------------------------------------DQLERRRGHKLRPESEE-------------------------------------------------------KLVNRKTRANRMMI------------------------VMVV---------------GFVLAW-MPFN--------------------------------AVNLYRDLFGIS-------------TTKWYSTV----------------------------------FALCHVCAMC-------SA-------------VL-NPII--------------YS-------------W-FNP------QFRT---------------------------------SITTLFKGNNEAQLKKKQQMPTSKMVAYPNNFSEIQKNAEIATNKTKITIAENDYRVGDQLL-----------------------------------------------------------------------------------------
>9-npr3_CSP32.scaffold00135_175594_204881_caenorhabditis_sulstoni_PRJEB12601
-----------------------------------------------------------------------------------------------------------------VSLSV--------------------------------------RT-----------------------------------------------V-----------------FV--GCL--------------A-------ASDL------------L-MC--LF-----------------------SL--------------PI-----------T-----AI--------------------------------SIF--------------------------SRV---W----I-------------FPS--I-----FC-----------K--------LIGV------------------------------------------FQGGT--I---------FVS-----------------------------------------------SF-----TLTVIALD-----R--------------------------------------CVL------------------I-LRPN----------------------------------------QEVVNFPR----------AVFIVF------GIWL--------LGYCLA--------------------LPI-----------------------------------------GIYSDIAVYDEICGT----------------------------FCEEN---------------WPD----------FNPDTGRSGGRRAYG------------------LLVLI--------------------L-QFGIPA----------VISSICY---------YMISRVMS-----------------------------------------DQLERRRGHKLRPES---------------------------------------------EEKL--------VNRKTRANRMMI------------------------VMVV---------------GFVLAW-MPFN--------------------------------AVNLYRDLFGIS-------------TTKWYSSV----------------------------------FALCHVCAMC-------SA-------------VL-NPVI--------------YS-------------W-FNP------QFRT---------------------------------SITTLFKGNDEAQLKKKQPPTSKMVAYPNNFSEVRRDTEIGGSSKTKITIADNDYRVGDQLL-----------------------------------------------------------------------------------------
>6-npr3_CSP28.scaffold26_cov84_1393566_1427735_caenorhabditis_panamensis_PRJEB28259
-----------------------------------------------------------------------------------------------------------------VSLSV--------------------------------------RT-----------------------------------------------V-----------------FV--GCL--------------A-------GSDL------------L-MC--LF-----------------------SL--------------PI-----------T-----AI--------------------------------SIF--------------------------SRV---W----V-------------FPA--I-----FC-----------K--------LIGV------------------------------------------FQGGT--I---------FVS-----------------------------------------------SF-----TLTVIALD-----R--------------------------------------CVL------------------I-LRPN----------------------------------------QELVNFPR----------AVFIVF------CIWL--------LGYSLA--------------------LPV-----------------------------------------GIYSDIAVYDEICGT----------------------------FCEEN---------------WPD----------FNPDTGRSGNRRAYG------------------LLVLI--------------------L-QFGIPA----------FISSICY---------WMISRVMS-----------------------------------------DQLERRRGHKLRPES---------------------------------------------EEKL--------VNRKTRANRMMI------------------------VMVV---------------GFVLAW-MPFN--------------------------------AVNLYRDLFGIS-------------TTKWYSTV----------------------------------FALCHVCAMC-------SA-------------VL-NPII--------------YS-------------W-FNP------QFRT---------------------------------SITTLFKGNSEAQLKKKQQTSSKSVAYLNNFSEIRKDTEIATNKTKITIAENDYRVGDQLL------------------------------------------------------------------------------------------
>16-npr3_CSP39.scaffold04532_0_7392_caenorhabditis_waitukubuli_PRJEB12602
-----------------------------------------------------------------------------------------------------------------VSLSV--------------------------------------RT-----------------------------------------------V-----------------FV--GCL--------------A-------GSDL------------L-MC--LF-----------------------SL--------------PI-----------T-----AI--------------------------------SIF--------------------------SRV---W----V-------------FPA--I-----FC-----------K--------LIGV------------------------------------------FQGGT--I---------FVS-----------------------------------------------SF-----TLTVIALD-----R--------------------------------------CVL------------------I-LRPN----------------------------------------QEIVNFPR----------AVFIVF------CIWL--------LGYS--LA------------------LPV-----------------------------------------GIYSDIAVYDEICGT----------------------------FCEEN---------------WPD----------FNADTGRSGNRRAYG------------------LLVLI--------------------L-QFGIPA----------VISSICY---------WMISRVMS---------------------------------------DQLERRRGHKLRPESEE---------------------------KLVNRK------------TRAN----------------RMMI------------------------VMVV---------------GFVLAW-MPFN--------------------------------AVNLYRDLFGIS----------------TTKWY-------------------------------STVFALCHVCAMC-------SA-------------VL-NPII--------------YS-------------W-FNP------QFRT-------SITTLFKGNSEAQLKKKQQPVTSKTVAYPTNFSEIQKNTEIGNNNKTKITVSENDYRVGDQLL------------------------------------------------------------------------------------------------------------------
>12-npr3_scaffold_11_757422_789829_caenorhabditis_latens_PRJNA248912
-----------------------------------------------------------------------------------VS-----------------------------------------------------------------------LS----VRT----------------------------------------V-----------------FV--GCL--------------A-------GSDL------------L-MC--LF-----------------------SL--------------PI-----------T-----AI--------------------------------SIF--------SRV---------------------W----V-------------FPA--I-----FC-----------K--------LIGV---------------------------------F---------QGGT--I---------FVS-----------------------------------------------SF-----TLTVIALD-----R--------------------------------------CVL------------------I-LRPN----------------------------------------EEIVNFPR----------AVFIVF------CIWL--------LGYS----LA----------------LPV-----------------------------------------GIYSDIAVYDGIC--GT--------------------------FCEEN---------------WPD----------FNPDTGRSGIRRAYG------------------LSVLV-------------------L--QFGIPA----------LISSICY---------WMISQVMS------------------------------------------DQLERRRGHNIRPE----------------SEEKL--------VNRK--------TRANRMMI--------------------------------------------VMVV---------------GFVLAW-MPFN--------------------------------AVNLYRDLFGIS-----------------------------------------------------------KMVAYP-------TN----------------------------------FS------------------------EARR-------DTEI----------------------QSNKTKITLAENEYRDGDQLL----------------------------------------------------------------------------------------------------------------------------------
>4-npr3_Contig3_2630879_2662701_caenorhabditis_remanei_PRJNA248909
-----------------------------------------------------------------------------------VS-----------------------------------------------------------------------LS----VRT----------------------------------------V-----------------FV--GCL--------------A-------GSDL------------L-MC--LF-----------------------SL--------------PI-----------T-----AI--------------------------------SIF--------SRV---------------------W----V-------------FPA--I-----FC-----------K--------LIGV---------------------------------F---------QGGT--I---------FVS-----------------------------------------------SF-----TLTVIALD-----R--------------------------------------CVL------------------I-LRPN----------------------------------------EEIVNFPR----------AVFIVF------CIWL--------LGYS----LA----------------LPV-----------------------------------------GIYSDIAVYDGIC--GT--------------------------FCEEN---------------WPD----------FNPDTGRSGIRRAYG------------------LSVLV-------------------L--QFGIPA----------LISSICY---------WMISQVMS------------------------------------------DQLERRRGHNIRPE----------------SEEKL--------VNRK--------TRANRMMI--------------------------------------------VMVV---------------GFVLAW-MPFN--------------------------------AVNLYRDLFGIS-----------------------------------------------------------KMVAYP-------TN----------------------------------FS------------------------EARR-------DTEI----------------------QSNKTKITLAENEYRDGDQLL----------------------------------------------------------------------------------------------------------------------------------
>12-npr3_CALQYR010007479.1_555706_553777_Auanema_sp__JU1783
---------------------------------------------------------TIQESTAELIDEFTVQLIFGVLYSM-VW--VAGIVG----NS--------------LVLYV---------------------------VSFNQVS----LS----VRS----------------------------------------I-----------------FI--GCL--------------A-------VSDL------------L-MS--LT-----------------------SL--------------PI-----------T-----AI--------------------------------TIF--------------------------SRV---W----I-------------FPS--I-----FC-----------K--------LIGI-----------------------------------------FQEGSI------------FVS-----------------------------------------------SF-----TLTVIAID-----R--------------------------------------VLL------------------I-TKPN----------------------------------------KEIINYNR----------AIIVVI------GIWA--------LGYSLA--------------------LPT-----------------------------------------GIHSGEAAYPGLCGV----------------------------FCEEQ--------------------------PDYSEALGRSNQRRIYG------------------LTVLV--------------------L-QFGIPA----------LISSICY---------YIISRVMD------------------------------------------SQLERRRGQTLLPE---------------------------------------------SEMK--------LVSRKSRANMMI------------------------VMVL---------------GFIFAW-VPIN--------------------------------CINLYRDLISTF------------TVTTWFSMV----------------------------------FALCHVTAMM-------SA-------------VL-NPVI--------------YS-------------W-FNP------QFRS---------------------------------AIQSVFQ------------------------------------------------------------------------------------------------------------------------------------------------
>7-npr3_JAJQXH010000013.1_780741_784672_Oscheius_sp__G
-----------------------------------------------------------------------MIVLFTVLYTL-VW--VAAFVG----NA--------------LVLYI---------------------------VAFNQVS----LN----VRS----------------------------------------I-----------------FI--GCL--------------A-------VSDL------------L-MS--LT-----------------------SL--------------PI-----------T-----AI--------------------------------TIF--------------------------VRV---W----V-------------FPS--I-----FC-----------K--------LIGI------------------------------------------FQGGS--I---------FVS-----------------------------------------------SF-----TLTMIAID-----R--------------------------------------CLL------------------I-AKPN----------------------------------------KEIISYNR----------AVLIVI------SIWV--------LGYALA--------------------LPT-----------------------------------------GLFSGEVAYSGICGV----------------------------FCEES--------------------------PDYSEALGRSNQRRFYG------------------VAVMV--------------------L-QFGIPA----------VISTICY---------TSISRVMD-----------------------------------------RQVQRRRGQALLAEN---------------------------------------------EQKL--------VSRKSRANMMI-------------------------AMVL---------------CFIFAW-IPLN--------------------------------GINLYRDLMTTF------------SVTPWFSTI----------------------------------FAFCHVSAMM-------SA-------------VA-NPVI--------------YS-------------W-FNP------QFRA---------------------------------AIQQVFQ------------------------------------------------------------------------------------------------------------------------------------------------
>7-npr3_CALZFC010000349.1_3905567_3920745_allodiplogaster_sudhausi_genomic
--------------------------------------------------------LSLQELSFESVDLPAIQLLFAVLYTL-VW--TMAIVG----NA--------------LVLYV---------------------------VSFAQVS----LS----VRS----------------------------------------V-----------------FI--GCL--------------A-------VSDL------------L-MS--LT-----------------------SL--------------PV-----------T-----AV--------------------------------SIF---SRA--------------------------W----L-------------FPD--F-----FC-----------K--------LIGV-----------------------------------------F-QGGS--I---------FVS-----------------------------------------------SF-----TLTAIAID-----R--------------------------------------CFL------------------I-RRPN----------------------------------------QEVINYER----------AINVVI------FIWA--------LGYA--LA------------------LPV-----------------------------------------GIFSRALSYEGTC--GV--------------------------FCEEN--------------------------PDSNGGTTSSAQRKMYG------------------LAVLL--------------------L-QFGIPT----------LLSSVCY---------IAISRVMD-----------------------------------------EQLQRRRGQQLLPDA-------------------------EQRLLTRR------------TRAN--------------------------------------------MMVYMVG------------GLVISW-MPLN--------------------------------AINLYRDFSNDF----------------AFSTV----------------------------------FALCHVTAMM-------SA-------------VV-NPLI--------------YS-------------W-FNP------AFRQ---------------------------------AVNSLVK------------------------------------------------------------------------------------------------------------------------------------------------
>14-npr3_scaffold_1178_39221_46454_parapristionchus_giblindavisi_PRJEB27334
-----------------------------------------------MSTDTINNCSFIQGNPPESVDLLVVRIPFSILYIL-VW--TCSIVG----NA--------------LVLYV---------------------------VIFAQVS----LS----VRS----------------------------------------V-----------------FI--GCL--------------A-------ISDL------------L-MS--LT-----------------------SL--------------PV-----------T-----AF--------------------------------TIF---TRE--------------------------W----L-------------FPT--F-----FC-----------K--------LINV-----------------------------------------F-QGGS--I---------FVS-----------------------------------------------SF-----TLAAIAID-----R--------------------------------------CFL------------------V-RNPN----------------------------------------REVINYSR----------AINIVI------MIWI--------LGYS--LA------------------LPI-----------------------------------------GIFSKTQSYEGIC--GQ--------------------------FCEED---------------------------------------------------------------MMV--------------------------------------YMVGGLF--------------------------------------------------------------------------------------------------------------------------------------------------------------------------------------------ISW-MPLN--------------------------------AVNLYRD---------------------------------------------------------------------------------------------------------------------------------------------------------------------------------------------------------------------------------------------------------------------------------------------------------------------------------------
>15-npr3_scaffold_906_49687_56497_parapristionchus_giblindavisi_PRJEB27334
-----------------------------------------------MSTDTINNCSFIQGNPPESVDLLVVRIPFSILYIL-VW--TCSIVG----NA--------------LVLYV---------------------------VIFAQVS----LS----VRS----------------------------------------V-----------------FI--GCL--------------A-------ISDL------------L-MS--LT-----------------------SL--------------PV-----------T-----AF--------------------------------TIF--------------------------TRE---W----L-------------FPT--F-----FC-----------K--------LINV------------------------------------------FQGGS--I---------FVS-----------------------------------------------SF-----TLAAIAID-----R--------------------------------------CFL------------------V-RNPN---------------------------------------------------------------------------------------------------------------------------------------------------------------------------------------------------------------------------------------------------------------------REMMV--------------------------------------YMVGGLF--------------------------------------------------------------------------------------------------------------------------------------------------------------------------------------------ISW-MPLN--------------------------------AVNLYRDLFASG------SNLSNILIDKYRFST---------------------------------IFALCHVIAMT-------SA-------------AV-NPLI--------------YS-------------W-FNP------AFKT---------------------------------TVQNMI-------------------------------------------------------------------------------------------------------------------------------------------------
>12-npr3_scaffold254_216126_220404_pristionchus_mayeri_PRJEB27334
-----------------------------------------------------------------------------------IS-----------------------------------------------------------------------LS----VRS----------------------------------------V-----------------FI--GCL--------------A-------VSDI------------L-MS--LT-----------------------SL--------------PI-----------T-----AF--------------------------------TTF--------VRE---------------------W----I-------------FPN--F-----FC-----------K--------LINV---------------------------------F---------QGGS--V---------FVS-----------------------------------------------SF-----TLTAIAID-----R--------------------------------------CIL------------------V-RHPS----------------------------------------TEIINYTR----------AINIVL------LIWL--------LGYS--------LA------------LPL-----------------------------------------GIFSEAVKYDGFC------GE----------------------FCEEN--------------------------------------------------------------------------------------------------------MMVYMVG-----------------------------------------------------------------------------------------------------------------------------------------------------------------------------------------GLVFTW-LPLN--------------------------------LVNLYRDFFDIT------SFGAW-----WSMVF-----------------------------------ASSHVIAMM-------SG-------------VV-NPVI--------------YS-------------W-FNP------VFRI---------AV---------ENLI----------------------------------------------------------------------------------------------------------------------------------------------------------------
>1-npr3_PPA_ChrIV_18537950_18543904_pristionchus_pacificus_PRJNA12644
-----------------------------------------------------------------------------------------------------------------VSLSV--------------------------------------RS-----------------------------------------------V-----------------FI--GCL--------------A-------VSDI------------L-MS--LT-----------------------SL--------------PI-----------T-----AL--------------------------------TIF--------------------------MRE---W----I-------------FPS--F-----FC-----------K--------LINV------------------------------------------FQGGT--I---------FVS-----------------------------------------------SF-----TLTAIAID-----R--------------------------------------CIL------------------I-RHPN-------------------------------------------VEAPD---------------------------------------------------------------------------------------------------------------------------------------------------YSNDT---------------------------------GYSRLRRMYG------------------FAVLI----------------------------------------LQFAF-------------------------------------------------------------------------------------------------------------------------------------------------------------------------------------------------------------------------------------------------------------------------------------------------------------------------------------------PVI-------------------------------ISS--------------------------------------------------------------------------------------------------------------------------------------------------------------------------------------------------
>7-npr3_scaffold23_177531_183395_pristionchus_exspectatus_PRJEB24288
-----------------------------------------------------------------------------------------------------------------VSLSV--------------------------------------RS-----------------------------------------------V-----------------FI--GCL--------------A-------VSDI------------L-MS--LT-----------------------SL--------------PI-----------T-----AL--------------------------------TIF--------------------------MRE---W----I-------------FPS--F-----FC-----------K--------LINV------------------------------------------FQGGT--I---------FVS-----------------------------------------------SF-----TLTAIAID-----R--------------------------------------FIL------------------I-RHPN----------------------------------------VEMINYSR----------AIKIVL------FIWI-------------------------------------------------------------------------------------------------------------------------------------------------------------------------------------------LGYSL------------------------ALPL--------------------------GIFSEAVK-------------------------------------------------------------------------------------------------------------------------------------------------------------------------------------------------------------------YEDYCGEFCEEN----------------------------------------------------------------------------------------------------------------------------------------------------------------------------------------------------------------------------------------------------------------------------------------------------------------------------------
>11-npr3_scaffold_688_1328_6653_pristionchus_arcanus_PRJEB27334
------------------------------------------------------------------------------------------------------------------------------------------------------------------------------------------------------------------------------------------------------------VSDI------------L-MS--LT-----------------------SL--------------PI-----------T-----AL--------------------------------TIF--------------------------MRE---W----I-------------FPS--F-----FC-----------K--------LINV------------------------------------------FQGGS--I---------FVS-----------------------------------------------SF-----TLTAIAID-----R--------------------------------------CIL------------------I-RHPN----------------------------------------VEMINYSR----------AIKIVL------FIWI-------------------------------------------------------------------------------------------------------------------------------------------------------------------------------------------LGYSL------------------------ALPL------------------------------------------------------------------------------------------------------------------------------------------------------------------------------------------------------------------------------------------------------------------------------------------------------------------------GIFSEAVKYE-------NY-------------CG---------------------------------------------EFHS-------I--------------------------------------------------------------------------------------------------------------------------------------------------------------------------------
>14-npr3_scaffold206_207048_214807_pristionchus_maxplancki_PRJEB27334
-------------------------------------------------------------------------------------------------------------------------------------------------------------------------------------------------------------V-----------------FI--GCL--------------A-------VSDI------------L-MS--IT-----------------------SL--------------PI-----------T-----AI--------------------------------TIF--------------------------VRE---W----I-------------FPS--F-----FC-----------K--------LINV------------------------------------------FQGGS--V---------FVS-----------------------------------------------SF-----TLTAIAID-----R--------------------------------------CIL------------------V-RRPN----------------------------------------TEIINYTR----------AINIVL------LIWI-------------------------------------------------------------------------------------------------------------------------------------------------------------------------------------------VGYSL------------------------ALPL--------------------------GIFSEAVK-------------------------------------------------------------------------------------------------------------------------------------------------------------------------------------------------------------------YDNYCGEFCEEN----------------------------------------------------------------------------------------------------------------------------------------------------------------------------------------------------------------------------------------------------------------------------------------------------------------------------------
>14-npr3_scaffold24_41083_48987_pristionchus_entomophagus_PRJEB27334
-----------------------------------------------------------------------------------------------------------------VSLSV--------------------------------------RS-----------------------------------------------V-----------------FI--GCL--------------A-------VSDI------------L-MS--LT-----------------------SL--------------PI-----------T-----AF--------------------------------TIF--------------------------VRQ---W----I-------------FPN--F-----FC-----------K--------LINV------------------------------------------FQGGS--V---------FVS-----------------------------------------------SF-----TLTAIAID-----R--------------------------------------CIL------------------I-RRPN----------------------------------------TEIINYSR----------AINIVI------LIWI-------------------------------------------------------------------------------------------------------------------------------------------------------------------------------------------LGYSL------------------------ALPL--------------------------GIFSEAVK-------------------------------------------------------------------------------------------------------------------------------------------------------------------------------------------------------------------YEDICGEFCEEN----------------------------------------------------------------------------------------------------------------------------------------------------------------------------------------------------------------------------------------------------------------------------------------------------------------------------------
>6-npr3_JADANN010000457.1_356908_173171_Angiostrongylus_vasorum_genomic
---------------------------------------------------------SIQDVMFETIDITAVRVVFSLLYTL-VW--VAAIVG----NI--------------LVLYV---------------------------ISFKQVS----FS----VRT----------------------------------------V-----------------FI--GCL--------------A-------VSDL------------L-MS--LT-----------------------SL--------------PW-----------T-----AV--------------------------------TIF--------------------------TRE---W----I-------------FPR--P-----IC-----------K--------LIAV------------------------------------------FQGGS--I---------FVS-----------------------------------------------SF-----TLTVIALD-----R--------------------------------------CLL------------------I-LKPN----------------------------------------KEIIGYNR----------AVAMVI------SIWV--------LGYILA--------------------LPV-----------------------------------------GIFSRAVNYDDLCGV----------------------------FCEEI----------------------------PDTKDGQSAGRRLYG------------------LSVLL---------------------SQFGVPA----------LISSVCY---------WLISRVMS--------------------------------------SQLERRRGHTLLKESEEK---------------------------------------------------------LVHRKARANMMI------------------------AMVL---------------GFVFAW-MPLN--------------------------------AINLYRDWGFIR----------------QQTVV----------------------------------FALCHVSAMM-------SA-------------AL-NPVI--------------YS-------------W-FNP------QFRG---------------------------------TIQSLPILIEARLLKRFIKHFHVAVVYPVPLIEQKSRQQISSSR-----------------------------------------------------------------------------------------------------------
>9-npr3_JAHQIW010005280.1_220918_206631_Parelaphostrongylus_tenuis_genomic
---------------------------------------------------------SIQDIMFEPIDIIAVRVVFSLLYTL-VW--VAAIVG----NT--------------LVLYV---------------------------ISFQQVS----FS----VRT----------------------------------------V-----------------FI--GCL--------------A-------VSDL------------L-MS--FT-----------------------SL--------------PW-----------T-----AV--------------------------------TIF--------------------------TRE---W----I-------------FPI--P-----IC-----------K--------LIAV------------------------------------------FQGGS--I---------FVS-----------------------------------------------SF-----TLTVIALD-----R--------------------------------------CLL------------------I-LKPN----------------------------------------KEVIGYNR----------AVAMVF------SIWV--------LGYT--LA------------------LPV-----------------------------------------GIFSRAVKYDDYCGV----------------------------FCEEI----------------------------PDMKDGQSAGRRLYG------------------LSVLL--------------------S-QFGVPA----------LISSVCY---------CLISRVMS-----------------------------------------SQLERRRGHTLLKES-------------------------EEKLVNRK-----------------------------ARANMMI------------------------AMVL---------------GFVFAW-MPLN--------------------------------AINLYRDWGSFV-------------IKPWYSTV----------------------------------FALCHVSAMM-------SA-------------AV-NPVI--------------YS-------------W-FNP------QFRG---------------------------------TIQSLCSG-----------------------------------------------------------------------------------------------------------------------------------------------
>10-npr3_ACOC_scaffold0000243_71124_86957_angiostrongylus_costaricensis_PRJEB494
-----------------------------------------------------------------------------VSFSV--------------------------------------------------------------------------RT-----------------------------------------------V-----------------FI--GCL--------------A-------VSDL------------L-MS--LT-----------------------SL--------------PW-----------T-----AV--------------------------------TIF---TRE--------------------------W----I-------------FPR--P-----IC-----------K--------LIAV-----------------------------------------F-QGGS--I---------FVS-----------------------------------------------SF-----TLTVIALD-----R--------------------------------------CLL------------------I-LKPN----------------------------------------KEIIGYNR----------AVAMVI------SIWV--------LGYI--LA------------------LPV-----------------------------------------GIFSRAVNYDDLC--GV--------------------------FCEEI---------------WPD------------TKDGQSAGRRLYG------------------LSVLL--------------------S-QFGVPA----------LISSVCY---------WLISRVMS----------------------------------------------------------------------------------SQLERRR--------------------------------------------------------------------------------------------------------------------------GHTLLKESEEKL-----------------------------------------------------------------------------------------------------------------------------VHR------KARA-------N--------------------------------------------------------------------------------------------------------------------------------------------------------------------------------
>12-npr3_ACAC_contig0000353_44194_55057_angiostrongylus_cantonensis_PRJEB493
-----------------------------------------------------------------------------VSFSV--------------------------------------------------------------------------RT-----------------------------------------------V-----------------FI--GCL--------------A-------VSDL------------L-MS--LT-----------------------SL--------------PW-----------T-----AV--------------------------------TIF--------TRE---------------------W----I-------------FPR--P-----IC-----------K--------LIAV---------------------------------F---------QGGS--I---------FVS-----------------------------------------------SF-----TLTVIALD-----R--------------------------------------CLL------------------I-LKPN----------------------------------------KEIIGYNR----------AVAMVI------SIWV-------------------------------------------------------------------------------------------------------------------------------------------------------------------------------------------LGYIL----A----------------------------------------------------------------------------------------------------------------------------------------------------------------------------------------------------------------------------------------LPVG--------------------------------IFSRAVNYDDLC------------------------------------------------------------------------GV----------------------------------FC---------------EEI--------------------------------------------------------------------------------------------------------------------------------------------------------------------------------------------------
>17-npr3_CGOC_contig0002234_0_2918_cylicostephanus_goldi_PRJEB498
-------------------------------------------------------------------------------------------------------------------------------------------------------------------------------------------------------------V-----------------FI--GCL--------------A-------VSDL------------L-MS--LT-----------------------SL--------------PW-----------T-----AV--------------------------------TIF---TRE--------------------------W----I-------------FPK--P-----IC-----------K--------LIGV-----------------------------------------F-QGGS--I---------FVS-----------------------------------------------SF-----TLTIIALD-----R--------------------------------------CLL------------------I-IRPN----------------------------------------REFIGYNR----------AITIVV------GIWV-------------------------------------------------------------------------------------------------------------------------------------------------------------------------------------------LGYSL------------------------ALPL----------------------------------------------------------------------------------------------------------------------------------------------------------------------------------------------------------------------------------------------------GIFSKAVSFDKIC------------------------------------------------------------------------GV----------------------------------FC---------------EEI--------------------------------------------------------------------------------------------------------------------------------------------------------------------------------------------------
>16-npr3_Contig226_103034_106915_halicephalobus_mephisto_PRJNA528747
-----------------------------------------------------------------------------------------------------------------VTLSS--------------------------------------------VRS----------------------------------------V-----------------FI--CSL--------------A-------VSDI------------L-MS--LT-----------------------SL--------------PI-----------T-----AV--------------------------------SIF--------------------------TRD---W----V-------------FPK--I-----VC-----------K--------LIGV------------------------------------------FQGGS--V---------FIS-----------------------------------------------SF-----TLTAIAVD-----R--------------------------------------FLL------------------I-SHPA---------------------------------------------AEK----------DLQIIN-----------------------------------------------------------------------------------------------------------------------------------------------------------------------------------------------------FSRAV--------------------------------------LIVIFIW-----------------------------------------------------------------------------------------------------------------------------------------------------------------------------------------ILGYSFAFPIG--------------------------------LFSNAEDYAPLC---------------------------------------------------------------------------------------GL-------------------FC---------------EET--------------------------------------------------------------------------------------------------------------------------------------------------------------------------------------------------
>11-npr3_DME_scaffold0000009_1674044_1688258_dracunculus_medinensis_PRJEB500
------------------------------------------------------------------------------------------------------------------------------------------------------------RT-----------------------------------------------V-----------------FI--GSL--------------A-------ISDI------------L-MS--FT-----------------------SL--------------PV-----------T-----AV--------------------------------TIF--------------------------TRN---W----I-------------FPS--L-----FC-----------K--------LIGV------------------------------------------FQGGS--I---------IVS-----------------------------------------------SF-----TLSAIAVD-----R--------------------------------------FFL------------------V-IYPN----------------------------------------REIIKFER----------ALFIVL------SIWF-------------------------------------------------------------------------------------------------------------------------------------------------------------------------------------------VGYSL------------------------SLPV----------------------------------------------------------------------------------------------------------------------------------------------------------------------------------------------------------GF-FSWTVEYQ----------------------------------------------------------------------------------------------------------PFC-------GT----------------------------------FC---------------EET--------------------------------------------------------------------------------------------------------------------------------------------------------------------------------------------------
>15-npr3_merged_ascaris_lumbricoides_PRJEB4950
-----------------------------------------------------------------------------------------------------------------VSLSV--------------------------------------RT-----------------------------------------------I-----------------FI--GSL--------------A-------VSDI------------L-MS--LT-----------------------SL--------------PV-----------T-----AV--------------------------------TIF--------------------------TRD---W----V-------------FPS--I-----FC-----------K--------LIGV------------------------------------------FQGGS--I---------FVS-----------------------------------------------SF-----TLTVIAVD-----R--------------------------------------MLL------------------I-LYPS----------------------------------------RAIITFER----------ALSIVL------GIWA-------------------------------------------------------------------------------------------------------------------------------------------------------------------------------------------IGYSL------------------------SLPN--------GIFSRTVHY------------------------------------------------------------------------------------------------------------------------------------------------------------------------------------------------FPYC--------------------------------------------------------------------------------------------------------------------GT----------------------------------FC---------------EEA--------------------------------------------------------------------------------------------------------------------------------------------------------------------------------------------------
>12-npr3_CSP21.scaffold03468_1438_6334_caenorhabditis_parvicauda_PRJEB12595
------------------------------------------------------------------------------------------------------------------------------------------------------------RS-----------------------------------------------M-----------------FV--GCL--------------A-------ASDL------------L-MC--LF-----------------------SL--------------PV-----------T-----AI--------------------------------SIF--------------------------TRV---W----I-------------FPA--I-----FC-----------K--------LIGV------------------------------------------FQGGS--I---------FVS-----------------------------------------------SF-----TLTVIALD-----R--------------------------------------CIL------------------I-LKPN----------------------------------------KDIVNYTK----------AALVVI------GIWV--------------------------------------------------------------------------------------------------------------------------------------------------------------------------------------------------------------------------------------------------------LGYSLA-------------------------------------------------------------------------------------------------------------------------------------------------------------------------------LPVG--------------------------------IYSETLHYDSIC------------------------------------------------------------------------GT-------------------------------------------------F-CEE--------------------------------------------------------------------------------------------------------------------------------------------------------------------------------------------------
>13-npr3_Backbone_621_110283_115996_mesorhabditis_belari_PRJEB30104
-----------------------------------------------------------------------------------VS-----------------------------------------------------------------------LS----VRS----------------------------------------V-----------------FL--GCL--------------A-------VSDL--------------LM-RLT-----------------------SL--------------PI-----------T-----AV--------------------------------VTF--------TRV---------------------W----V-------------FPA--F-----LC-----------N--------LIGV-----------------------------------------F-QGGS--I---------FVS-----------------------------------------------SF-----TLTAIAID-----R--------------------------------------CIF------------------I-LKPN----------------------------------------REVIGFSR----------AVPTVF------LIWL-------------------------------------------------------------------------------------------------------------------------------------------------------------------------------------------WGYML------------------------AFPV----------GLFSKTT-----------------------------------------------------------------------------------------------------------------------------------------------------------------------------------------------------------------------------------------------------------------------------------------------------------SFLGYC-------GE----------------------------------FC---------------EET--------------------------------------------------------------------------------------------------------------------------------------------------------------------------------------------------
>11-npr3_scaffold250_102145_108514_micoletzkya_japonica_PRJEB27334
-----------------------------------------------------------------------------------------------------------------VSLSV--------------------------------------RS-----------------------------------------------V-----------------FI--GCL--------------A-------VSDL------------L-MS--LT-----------------------SL--------------PV-----------T-----AI--------------------------------TIF--------------------------VRV---W----I-------------FPP--F-----FC-----------K--------LIIV------------------------------------------FQGGS--I---------FVS-----------------------------------------------SF-----TLAAIAID-----R--------------------------------------CFL------------------V-RVPS----------------------------------------QEVISYGR----------AINIVV------VIWI-------------------------------------------------------------------------------------------------------------------------------------------------------------------------------------------LGYSL------------------------ALPL----------------------------------------------------------------------------------------------------------------------------------------------------------------------------------------------------------------------------------------------------GIFSSVKTFDEIC------------------------------------------------------------------------GQ----------------------------------FC---------------EED--------------------------------------------------------------------------------------------------------------------------------------------------------------------------------------------------
>15-npr3_NBR_scaffold0001098_3800_21683_nippostrongylus_brasiliensis_PRJEB511
-------------------------------------------------------------------------------------------------------------------------------------------------------------------------------------------------------------V-----------------FI--GCL--------------A-------VSDL------------L-MS--LT-----------------------SL--------------PW-----------T-----AV--------------------------------TIF---TRE--------------------------W----I-------------FPA--P-----IC-----------K--------LIGV-----------------------------------------F-QGGS--I---------FVS-----------------------------------------------SF-----TLTVIALD-----R--------------------------------------CLL------------------I-LKPN----------------------------------------KEIIGYNR----------AMAIVV------VIWV--------LGYS--LA------------------LPV-----------------------------------------GIFSRAVSYDQLC--GV--------------------------FCEEI---------------WPD----------TEMESGRSAGRRLYG------------------LSVLL--------------------S-QFGVPA----------LISSMCY---------WLISRVMS----------------------------------------------------------------------------------SQLERRR--------------------------------------------------------------------------------------------------------------------------GHTLLKESEEKL-----------------------------------------------------------------------------------------------------------------------------VNR------KARA-------N--------------------------------------------------------------------------------------------------------------------------------------------------------------------------------
>15-npr3_HPBE_scaffold0009896_1047_12174_heligmosomoides_polygyrus_PRJEB1203
-------------------------------------------YVDECRVSEMTNCTSIQVSMFETVDLTAVRLVFGMLYSL-VW--IAAIVG----NT--------------LVLYV---------------------------VSFNQVS----LS----VRS----------------------------------------V-----------------FI--GCL--------------A-------VSDL------------L-MS--LT-----------------------SL--------------PW-----------T-----AV--------------------------------TIF--------------------------TRE---W----I-------------FPA--P-----IC-----------K--------LIGV--------------------------------------FQRMFKGGS--I---------FVS-----------------------------------------------SF-----TLTVIALD-----R--------------------------------------CLL------------------I-LKPN----------------------------------------KEIIGYNR----------AIAIVV------AIWV--------LGYA--LA------------------LPV-----------------------------------------GIFSRAVSYDKLCGV----------------------------FCEEI---------------WPD-----------TNDSGRSAGRRLYG------------------LSVLL--------------------S-QFGVPA----------LISSICY---------WLISRVMS-------------------------------------------------SQLERRR-----------------------------------------------------------------------------------------------------------------------------------------------------------GHTLLKESEEKL-----------------------------------------------------------------------------------------------------------------------------VNR------KSRA-------N--------------------------------------------------------------------------------------------------------------------------------------------------------------------------------
>16-npr3_OESDENDFT_Contig320_33821_47344_oesophagostomum_dentatum_PRJNA72579
------------------------------------------------MRFQMTNCTTIQEFAFEATDLTAVRVIFAVLYCS-VW--VAAIVG----NT--------------LVLYV---------------------------VSFNQVS----LS----VRS----------------------------------------V-----------------FI--GCL--------------A-------VSDL------------L-MS--LT-----------------------SL--------------PW-----------T-----AV--------------------------------TIF--------------------------TRE---W----I-------------FPK--P-----LC-----------K--------LIGV------------------------------------FQSCDDVQGGS--I---------FVS-----------------------------------------------SF-----TLTIIALD-----R--------------------------------------CLL------------------I-LRPN----------------------------------------KEFIGYNR----------AITIVI------GIWV--------LGYSLA--------------------LPM-----------------------------------------GIFSKAVSFGKICGV----------------------------FCEEI----------------------------------------LYG------------------LSVLL--------------------S-QFGIPA----------LISSVCY---------YLISRVMS-------------------------------------------------TQLERRR-----------------------------------------------------------------------------------------------------------------------------------------------------------GHTLLKESEEKL-----------------------------------------------------------------------------------------------------------------------------VSR------KTRA-------N--------------------------------------------------------------------------------------------------------------------------------------------------------------------------------
>19-npr3_HPLM_scaffold0001644_0_7291_haemonchus_placei_PRJEB509
--------------------------------------------MVRNISDMSTNCTRIQDTMFETIDLTAVRLVFCVLYCL-VW--VAAIVG----NT--------------LVLYV---------------------------VSFNQVS----LS----VRS----------------------------------------V-----------------FI--GCL--------------A-------VSDM------------L-MS--LT-----------------------SL--------------PW-----------T-----AV--------------------------------SIF---TRE--------------------------W----I-------------FPA--P-----IC-----------K--------LIGV-----------------------------------------F-QGGS--I---------FVS-----------------------------------------------SF-----TLTVIALD-----R--------------------------------------CLL------------------I-LKPN----------------------------------------KEIIGYNR----------AVAIVV------AIWI-------------------------------------------------------------------------------------------------------------------------------------------------------------------------------------------TGYAL------------------------ALPV----------GIFSRAI-----------------------------------------------------------------------------------------------------------------------------------------------------------------------------------------SYGEIC-------------------------------------------------------------------------------------------------------------------------GV----------------------------------FC---------------EEI--------------------------------------------------------------------------------------------------------------------------------------------------------------------------------------------------
>2-npr3_hcontortus_chr4_Celeg_TT_arrow_pilon_15800518_38768494_haemonchus_contortus_PRJEB506
-------------------------------------------------------------------------------------------------------------------------------------------------FQVSLSV----RS-----------------------------------------------V-----------------FI--GCL--------------A-------VSDM------------L-MS--LT-----------------------SL--------------PW-----------T-----AV--------------------------------SIF---TRE--------------------------W----I-------------FPA--P-----IC-----------K--------LIGV-----------------------------------------F-QGGS--I---------FVS-----------------------------------------------SF-----TLTVIALD-----R--------------------------------------CLL------------------I-LKPN----------------------------------------KEIIGYNR----------AVAIVV------AIWV--------TGYA--LA------------------LPV-----------------------------------------GIFSRAISYGEIC--GV--------------------------FCEEI---------------WPD-----------AMETGHSAGRRLYG------------------LSVLL--------------------S-QFGVPA----------LISSVCY---------WLISRVMS----------------------------------------------------------------------------------SQLERRR--------------------------------------------------------------------------------------------------------------------------GHTLLKESEEKL-----------------------------------------------------------------------------------------------------------------------------VNR------KARA-------N--------------------------------------------------------------------------------------------------------------------------------------------------------------------------------
>5-npr3_KI660200_27075_61266_necator_americanus_PRJNA72135
-------------------------------------------------------------------------------------------------------------------------------------------------LQVSLSV----RS-----------------------------------------------V-----------------FI--GCL--------------A-------VSDL------------L-MS--LT-----------------------SL--------------PW-----------T-----AV--------------------------------TLF--------TRE---------------------W----I-------------FPK--P-----IC-----------K--------LIGV---------------------------------F---------QGGS--I---------FVS-----------------------------------------------SF-----TLTIIALD-----R--------------------------------------CLL------------------I-TRPN----------------------------------------REFIGYNR----------AIAIVV------GIWV--------LGYS----LA----------------LPT-----------------------------------------GIFSKAVSFETIC--GV--------------------------FCEEI-------------------------------------CRRLYG------------------LSVLL-------------------S--QFGIPA----------LISSVCY---------WLISRVMS------------------------------------------------------------------------SQLER------------------------RRGQ------------------------------------------------------------------------------------------------------------TLLKESEEKL-----------------------------------------------------------------------------------------------------------------------------VNR------KARA-------N--------------------------------------------------------------------------------------------------------------------------------------------------------------------------------
>10-npr3_Acey_s0052_scaf_898471_911679_ancylostoma_ceylanicum_PRJNA231479
-------------------------------------------------------------------------------------------------------------------------------------------------------------------------------------------------------------V-----------------FI--GCL--------------A-------VSDL------------L-MS--LT-----------------------SL--------------PW-----------T-----AV--------------------------------TLF--------------------------TRE---W----I-------------FPK--P-----IC-----------K--------LIGV------------------------------------------FQGGS--I---------FVS-----------------------------------------------SF-----TLTVIALD-----R--------------------------------------CLL------------------I-IRPN----------------------------------------KEFIGYNR----------AVAIVV------AIWV--------LGYSLA--------------------LPT-----------------------------------------GIFSKAVSFEKICGV----------------------------FCEEI-------------------------------------CRRLYG------------------LSVLL--------------------S-QFGIPA----------LISSVCY---------WLISRVMS----------------------------------------------------------------------------------SQLERRR--------------------------------------------------------------------------------------------------------------------------GHTLLKESEEKL-----------------------------------------------------------------------------------------------------------------------------VSR------KTRA-------N--------------------------------------------------------------------------------------------------------------------------------------------------------------------------------
>17-npr3_ANCCANDFT_Contig186_275187_286296_ancylostoma_caninum_PRJNA72585
-------------------------------------------------------------------------------------------------------------------------------------------------------------------------------------------------------------V-----------------FI--GCL--------------A-------VSDL------------L-MS--LT-----------------------SL--------------PW-----------T-----AV--------------------------------TLF---TRE--------------------------W----I-------------FPK--P-----IC-----------K--------LIGV-----------------------------------------F-QGGS--I---------FVS-----------------------------------------------SF-----TLTVIALD-----R--------------------------------------CLL------------------I-IRPN----------------------------------------KEFIGYNR----------AVAIVV------AIWV--------LGYS--LA------------------LPT-----------------------------------------GIFSKAVSFEKIC--GV--------------------------FCEEI----------------------------------CSPSRRLYG------------------LSVLL--------------------S-QFGIPA----------LISSVCY---------WLISRVMS----------------------------------------------------------------------------------SQLERRR--------------------------------------------------------------------------------------------------------------------------GHTLLKESEEKL-----------------------------------------------------------------------------------------------------------------------------VNR------KTRA-------N--------------------------------------------------------------------------------------------------------------------------------------------------------------------------------
>10-npr3_ANCDUODFT_Contig1569_0_25139_ancylostoma_duodenale_PRJNA72581
-----------------------------------------------------------------------------------------------------------------VSLSV--------------------------------------RS-----------------------------------------------V-----------------FI--GCL--------------A-------VSDL------------L-MS--LT-----------------------SL--------------PW-----------T-----AV--------------------------------TLF--------------------------TRE---W----I-------------FPK--P-----IC-----------K--------LIGV------------------------------------------FQGGS--I---------FVS-----------------------------------------------SF-----TLTVIALD-----R--------------------------------------CLL------------------I-IRPN----------------------------------------KEFIGYNR----------AVAIVV------AIWV--------LGYSLA--------------------LPT-----------------------------------------GIFSKAVSFEKICGV----------------------------FCEEI----------------------------------CSPSRRLYG------------------LSVLL--------------------S-QFGIPA----------LISSVCY---------WLISRVMS----------------------------------------------------------------------------------SQLERRR--------------------------------------------------------------------------------------------------------------------------GHTLLKESEEKL-----------------------------------------------------------------------------------------------------------------------------VNR------KTRA-------N--------------------------------------------------------------------------------------------------------------------------------------------------------------------------------
