# Supplementary material for: Evolution of neuropeptide Y/RFamide-like receptors in nematodes
Source: Heliyon. 2024 Jul 15;10(14):e34473. doi: 10.1016/j.heliyon.2024.e34473 (PMC11315170; doi:10.1016/j.heliyon.2024.e34473)
Supplement: MMC 3 — Resulting Multiple Sequence Alignment. [file mmc3.zip › Suppl_3_Multiple_sequence_Alignments/npr6.fasta]

>18-npr6_JU765_contig13092_168115_184262_propanagrolaimus_ju765_PRJEB32708
-----------------------------------------------------------------------------------------------------------------------------------------------------------------------------------------------------------------------------------------------------------------------------------------------------------SL--------------WL-----------T-----PL--------------------------------YTY--------------------------LGY---W----I-------------WGE--M-----LC-----------Y--------IFPL------------------------------------------FQGTS--I---------FIS-----------------------------------------------TL-----TLMSIAVD-----R--------------------------------------YFV----------------------------------------------------------------------------------CLAIIA------MIWT------LSLSLV----------------------LPY-----------------------------------------AVHMRLAYIHEPCNYF---------------------------MCIED---------------WSR-----------------NGLKSVFG------------------SVVLF-------------------------LQF----------LLINDKW---------DNYFRNLM------------------------------------------------------------------------------------------------------------------------------------------------------------------------RDTIGI-IPMK-----------------------------------------------------------RYFEFF----------------------------------FLFSHMISMM-------AT-------------AF-NPLL--------------YA-------------W-MNE------NFR-----------------------------------------------------------------------------------------------------------------------------------------------------------------------------------------
>18-npr6_PSU_contig_55321_0_3118_panagrolaimus_superbus_PRJEB32708
-------------------------------------------------------------------------------------------------------------------IYV---------------------------VLNNPRM----RT----VTN----------------------------------------M-----------------FI--TNL--------------A-------VSDL------------L-VS--ST-----------------------SL--------------WL-----------T-----PL--------------------------------YIY---TGH--------------------------W----I-------------WGG--W-----LC-----------Y--------GFPL-----------------------------------------F-QGTS--I---------FIS-----------------------------------------------TL-----TLMSVALD-----R--------------------------------------YFV------------------ICHHSL---------------------------------------------------------VCIALIT------LIWT------VSLSLV----------------------MPY-----------------------------------------AVHMRLAYVHKPC--HYF-------------------------MCIED---------------WSQ-----------------AGLKSVYG------------------IVVLA--------------------L-QFIIPF----------AIIFLSY---------QKIWSFLN--------------------------------------------KRFKMVVVERGG------------------------DKKKDNKKR------------KRLL----------------RMLI------------------------TMVF---------------VFGFCW-FPVN-----------------------------------------------------------------------------------------------------------------------------------------------------------------------A------------------------------------------------------------------------------------------------------------------------------------------------------------------------------------------------------
>3-npr6_PS1159_contig3300_0_19079_panagrolaimus_ps1159_PRJEB32708
-------------------------------------------------------------------------------------------------------------------IYV---------------------------VLNNPRM----RT----VTN----------------------------------------M-----------------FI--TNL--------------A-------VSDL------------L-VS--ST-----------------------SL--------------WL-----------T-----PL--------------------------------YIY--------------------------TGY---W----I-------------WGG--W-----LC-----------Y--------GFPL------------------------------------------FQGTS--I---------FIS-----------------------------------------------TL-----TLMSIALD-----R--------------------------------------YFV------------------ICHHSL---------------------------------------------------------VCVALIT------LIWT------VSLSLV----------------------MPY-----------------------------------------AVHMRLAYVHKPCHYF---------------------------MCIED---------------WSQ-----------------AGLKSVYG------------------VVVLA--------------------L-QFILPF----------AIIFLSY---------RNIWSFLN--------------------------------------------KRFKMVAVERGK--------------------------------------------DKKKD--------NKKRKRLLRMLI------------------------TMVF---------------VFGFCW-------------------------------------------------------------------------------------------------------------------------------------------------------------FP---------------VNA--------------------------------------------------------------------------------------------------------------------------------------------------------------------------------------------------
>16-npr6_ACRNAN_scaffold2080_6263_26441_acrobeloides_nanus_PRJEB26554
-----------------------------------------------------------------------------------------------------------------------------------------------------KNM----QT----VTN----------------------------------------I-----------------FI--TNL--------------A-------ISDL------------M-VC--FT-----------------------SL--------------WL-----------T-----PL--------------------------------YSY---MGQ--------------------------W----V-------------WGG--G-----LC-----------Y--------GLPL-----------------------------------------F-QGTS--I---------FIS-----------------------------------------------TL-----TLMAIAID-----R--------------------------------------YFV------------------ICHHST-----------------------------------NHLNINEHMSMQV----------CIAIIT------LIWS--------ISLL--LV------------------MPY-----------------------------------------AVHMRMAHLPKPC--NIE-------------------------LCIED---------------WAV-----------------EELKSCYG------------------LIVMA--------------------L-QFVIPF----------IIIGYSY---------TKIWHFLN--------------------------------------------RRNQKTLLAEKE-------------------------SIYETQRK------------KRLL----------------RMLI------------------------TMVV---------------LFAICW-LPLN--------------------------------LLNLLRDLKLDG------LIGGT-----YKSFP----------------------------------FLTAHLISMT-------TT-------------CW-NPIL--------------YA-------------W-MNE------SFRD---------------------------------EFLYALP------------------------------------------------------------------------------------------------------------------------------------------------
>15-npr6_ACRNAN_Path_460_0_17125_acrobeloides_nanus_PRJEB26554
-----------------------------------------------------------------------------------------------------------------------------------------------------KNM----QT----VTN----------------------------------------I-----------------FI--TNL--------------A-------ISDL------------M-VC--FT-----------------------SL--------------WL-----------T-----PL--------------------------------YSY---MGQ--------------------------W----V-------------WGG--G-----LC-----------Y--------GLPL-----------------------------------------F-QGTS--I---------FIS-----------------------------------------------TL-----TLMAIAID-----R--------------------------------------YFV------------------ICHHST-----------------------------------NHLNINEHMSMQV----------CIAIIT------LIWS--------ISLL--LV------------------MPY-----------------------------------------AVHMRMAHLPKPC--NIE-------------------------LCIED---------------WAV-----------------EELKSCYG------------------LIVMA--------------------L-QFVIPF----------IIIGYSY---------TKIWHFLN--------------------------------------------RRNQKTLLTEKE-------------------------SIYETQRK------------KRLL----------------RMLI------------------------TMVV---------------LFAICW-LPLN--------------------------------LLNLLRDLKLDG------LIGGT-----YKSFP----------------------------------FLTAHLISMT-------TT-------------CW-NPIL--------------YA-------------W-MNE------SFRD---------------------------------EFLYALP------------------------------------------------------------------------------------------------------------------------------------------------
>13-npr6_JANLNO010000013.1_2311046_2308312_Bradynema_listronoti_genomic
------------------------------------------------------------------------KAMFFFAYLV-IF--FTSICG----NS--------------LVIYV---------------------------VFTSKNM----QT----VTN----------------------------------------I-----------------FI--TNL--------------A-------ISDL------------LVSC---------------------------SL--------------WL-----------T-----PV--------------------------------YTY--------------------------IGH---W----I-------------WGG--W-----LC-----------Y--------GLPL-------------------------------------------FQTS--I---------FIS-----------------------------------------------TL-----TLMSIAVD-----R--------------------------------------YFV---------------------------------------------------------------------------------------------------------------------------------------------------------------------------------------------------------------------------ICRHS-------------------------------------------------------------KYIVN--------------------------------------------------------------------------------------------------------------------------------------------------------------------------------------------------------------------------------------------------------------------------------------------------------------------------------------------------------------------------------------------------------------------------INE------RMSM----------------------------------------------------------------------------------------------------------------------------------------------------------------------------------------
>14-npr6_SIJG01000055.1_499047_522306_-_Heterodera_schachtii_genomic
------------------------------------LCPPFVPSLSSAQNKVTDSSASKKVIVVQPMREEFARPLFLIAYLS-LF--FVGFVG----NF--------------LVVWV---------------------------VATCKNM----QT----VTN----------------------------------------V-----------------FI--ANL--------------A-------VSDL------------F-VC--CT-----------------------SI--------------WL-----------T-----PS--------------------------------YTF--------------------------IGH---W----I-------------WGA--W-----MC-----------Y--------ALPL------------------------------------------FQGAS--I---------FIS-----------------------------------------------SL-----TLTAIALD-----R--------------------------------------HWV------------------I-CRSQ-----------------------------------PRTHASTSNEVSV----------CAAVIC------LIWC--------LSLFLV--------------------LPY-----------------------------------------GVHMRIAQVMWPCRFS---------------------------LCVED---------------WGG----------------KEDMRSLYG------------------VTTVV--------------------L-QFVVPF----------AVIGYSY---------RRIWHFME------------------------------------------------------------------------ARRMRRHGESDAQMARK------------RRLL----------------SMLV------------------------RMVL---------------LFGICW-LPFN--------------------------------FLNLLRDLRADA------FLKPY-----FSFLF-----------------------------------LLAHLLSMV-------VP-------------AA-NPLL--------------YA-------------W-MNA------SFRD-------AFLRTSPCRYMRRRGEKGIRVIGRKKKKGQSDRRKSSCLTQPFESAKHSQISPVTSPIRVGVGPEMVVGHVIPENGTNSELNSE---------------------------------------------------------------------------------------------
>19-npr6_JAEHOM010000697.1_1_10539_-_Hoplolaimus_columbus_genomic
------------------------------------LKRYLVPRALSIWPSKAKDRFIYKKAKNAITDLAPIRAMFLLAYLS-LF--TVGISG----NF--------------LVVWV---------------------------VATCKSM----QT----VTN----------------------------------------V-----------------FI--ANL--------------A-------LSDL------------I-VC--SS-----------------------SI--------------WL-----------T-----PT--------------------------------YTY--------------------------IGH---W----I-------------WGG--W-----MC-----------Y--------ALPI------------------------------------------FQGAS--I---------FIS-----------------------------------------------SL-----TLTAIALD-RHWVR--------------------------------------YHA------------------DNCSEK----------------------------------------TEFASRSV----------CMAVIC------LIWC--------VSVLLI--------------------MPY-----------------------------------------AMHMRIAEVRWPCQFA---------------------------LCVED---------------WSG----------------KEDMRSLYG------------------ITTVV--------------------L-QFVLPF----------AIIGRSY---------RRIWRFLE---------------------------------------------TRRKLRKSDSD---------------------------VQLARK------------RRLL----------------GMLI------------------------RMVL---------------LFGICW-LPFN--------------------------------LLNLLRDLHADA------FLKPY-----FSFLF-----------------------------------LLAHLLSMM-------VP-------------AA-NPLL--------------YA-------------W-MNA------SFRD-------AFLRALPFGRWHKKIMS---------SRTTGLTDPTRSCRRRKKIDPDPPLLYDNQHIPYSIPSINTVPVCELGAGPRCAGSTA---------------------------------------------------------------------------------------------
>16-npr6_scaffold25_573889_604141_ditylenchus_destructor_PRJNA312427
-------------------------------------------------------------------------------------------------HM---------------------------------------------------------QT----VTN----------------------------------------I-----------------FI--TNL--------------A-------AADL------------L-VC--CT-----------------------SL--------------WL-----------T-----PV--------------------------------YTY--------LGH---------------------W----I-------------WGD--W-----LC-----------------------------------------------------------------------------------EQN------------------------------------------------------VLTISVCD--------------------------------------------YGL----------------------------------------------------------------------------------PLFQVS------LLLV----------------------------------MPY-----------------------------------------AVHMRMAYVQKPC--DFW-------------------------LCIED---------------WAM-----------------EDLKSLYG------------------IIVVS---------------------------------------------------------------------------------------------------------------------------------------------------------------------------------------------------------------------------------------------------------------------------------LQNILRDLKMDR------RLKPY-----FSFLF-----------------------------------LTAHLISMT-------AT-------------MC-NP--------------------------------------------------------------------------------------------------------------------------------------------------------------------------------------------------------------------------------------
>17-npr6_TCLT_scaffold0001144_230_4372_thelazia_callipaeda_PRJEB1205
-------------------------------------------------------------------------------------------------NS--------------LVIYI---------------------------IVRNRNM----HT----VTN----------------------------------------I-----------------FI--TNS--------------A-------ISDL--------------IV--DF-----------------------AL-------------------------------------------------------------------VKF---------------------------------------------------YID--------VC-------------------------------------------------------------------IGII-TL---------IWT------------------------------------------------------ISLLLVMP--------------------------------------------YAT------------------N-MRVV----------------------------------------------------------YIWKPC------GFWL--------------------------------------------------------------------------------------------------------------------------CVEE---------------WAI-----------------EDFKSLYG------------------ITVMS-------------------------LQL----------HLDSFIK-----------------------------------------------------------------------------------------------------------------------------------------------------------------------------------------PYFIFW--------------------------------------------------------------------------------------------------------FLVVHAISMT-------AA-------------CW-NPVI--------------YA-------------C-MNE------LFR-----------------------------------------------------------------------------------------------------------------------------------------------------------------------------------------
>15-npr6_PTRK_scaffold0000002_369776_400774_parastrongyloides_trichosuri_PRJEB515
-------------------------------------------------------------------------------------------SG----NS--------------LVVYV---------------------------VMTKKSM----QT----VTN----------------------------------------I-----------------FI--TNL--------------A-------ISDL------------L-VN--FT-----------------------SL--------------WL-----------T-----PL--------------------------------YTF--------------------------LGR---W----I-------------WGG--W-----LC-----------Y--------GLPL------------------------------------------FQGTS--I---------FIS-----------------------------------------------TL-----TLMAIALD-----R--------------------------------------YFV---------------------------------------------------------------------------------------------------------------------------------------------------------------------------------------------------------------------------ICRHG---------------------------------------AAYG------------------LIVMI--------------------L-QFIVPF----------IIIGQSY---------IKIWKFLN--------------------------------------------NRKSLVTERESE-----------------------------------------------IE--------TQRKKHLLRMLI------------------------IMVV---------------VFAICW-FPFN-----------------------------------------------------------------------------------------------------------------------------------LL-----------------------------------------------------------------------------------------------------------------------------------------------------------------------------------------------------------------------------------------
>14-npr6_RSKR_scaffold0000001_189933_220862_rhabditophanes_kr3021_PRJEB1297
-------------------------------------------------------------------------------------------------------------------VYV---------------------------VMTKKSM----QT----VTN----------------------------------------I-----------------FI--TNL--------------A-------ISDL------------L-VN--FT-----------------------SL--------------WL-----------T-----PL--------------------------------YTF---MGH--------------------------W----I-------------WGG--W-----LC-----------Y--------GLPL-----------------------------------------F-QGTS--I---------FIS-----------------------------------------------TL-----TLTAIALD-----R--------------------------------------YFV------------------I-CHHG----------------------------------------------------------------------TVKV-------------------------------------------------------------------------------------------------------------------------NATDH-------------------------------------------------------------ISMHV--------------------------------------SLYSFLF------------------------------------------------------------------------------------------------------------------------------------------------------------------------------------------------VRNS--------------------------------------------------------------------------------------------------------------------------------------SNIM------------------------------------------------------------------------------------------------------------------------------------------------------------------------------------------------------------------------------------
>10-npr6_SSTP_contig0000008_364195_395607_strongyloides_stercoralis_PRJEB528
-------------------------------------------------------------------------------------------TG----NS--------------LVVYV---------------------------VMTKKSM----QT----VTN----------------------------------------I-----------------FI--TNL--------------A-------ISDL------------L-VN--FT-----------------------SL--------------WL-----------T-----PL--------------------------------YTF--------------------------LGR---W----I-------------WGG--W-----LC-----------Y--------GLPL------------------------------------------FQGTS--I---------FIS-----------------------------------------------TL-----TLMAIALD-----R--------------------------------------YFV---------------------------------------------------------------------------------------------------------------------------------------------------------------------------------------------------------------------------ICRHA-----------------------------------------YG------------------LIVMI---------------------LQFIVPF----------IIIGQSY---------IKIWKFLN------------------------------------------NRKSLVTERESEIE---------------------------------------------------------TQRKKHLLRMLI------------------------IMVV---------------VFAICW-FPFN--------------------------------LLNIIRDLRLDD------------GIKQYFPPL----------------------------------FLTSHVLSMT-------AT-------------CW-NPIV--------------YA-------------W-MNE------SFRK---------------------------------EFIH---------------------------------------------------------------------------------------------------------------------------------------------------
>4-npr6_SRAE_chrX_scaffold3_250234_254653_strongyloides_ratti_PRJEB125
-------------------------------------------------------------------------------------------TG----NS--------------LVVYV---------------------------VMTKKSM----QT----VTN----------------------------------------I-----------------FI--TNL--------------A-------ISDL------------L-VN------------------------------------------------------------------------------------------------------------------------------------------------------FTS--I------------------------------------------------------------------------------------------FIS-----------------------------------------------TL-----TLMAIALD-----R--------------------------------------YFV---------------------------------------------------------------------------------------------------------------------------------------------------------------------------------------------------------------------------ICRHG------------------------------------ALRLDDG-------------------------------------------IKQYFPPL------------------------------------------------------------------------------------------------------------------------------------------------------------------------------------------------------------------------------------------------------------------------------------------------------------------------FLTSHVLSMT-------AT-------------CW-NPIV--------------YA-------------W-MNE------SFRK---------------------------------EFIH---------------------------------------------------------------------------------------------------------------------------------------------------
>10-npr6_SVE_scaffold0000049_82976_112975_strongyloides_venezuelensis_PRJEB530
-------------------------------------------------------------------------------------------SG----NS--------------LVVYV---------------------------VMTKKSM----QT----VTN----------------------------------------I-----------------FI--TNL--------------A-------ISDL------------L-VN--FT-----------------------SL--------------WL-----------T-----PL--------------------------------YTF--------------------------LGR---W----I-------------WGG--W-----LC-----------Y--------GLPL------------------------------------------FQGTS--I---------FIS-----------------------------------------------TL-----TLMAIALD-----R--------------------------------------YFV------------------I-CRHL----------------------------------------------------------RLDDSI------------------------------------------------------------------------------------------------------------------------------------------------------------------------------------------------------------------------------K-QYFPPL------------------------------------------------------------------------------------------------------------------------------------------------------------------------------------------------------------------------------------------------------------------------------------------------------------------------FLTSHVISMT-------AT-------------CW-NPIV--------------YA-------------W-MNE------SFRR---------------------------------EFIH---------------------------------------------------------------------------------------------------------------------------------------------------
>14-npr6_SPAL_contig0000003_215683_245577_strongyloides_papillosus_PRJEB525
-------------------------------------------------------------------------------------------TG----NS--------------LVVYV---------------------------VMTKKSM----QT----VTN----------------------------------------I-----------------FI--TNL--------------A-------ISDL------------L-VN--FT-----------------------SL--------------WL-----------T-----PL--------------------------------YTF--------------------------LGR---W----I-------------WGG--W-----LC-----------Y--------GLPL------------------------------------------FQGTS--I---------FIS-----------------------------------------------TL-----TLMAIALD-----R--------------------------------------YFV------------------I---------------------------------------------------------------CRHSYI------KIWK-------------------------------------------------------------------------------------------------------------------------FLNNR-------------------------------------------------------------KSLVT------------------------------------------------------QRKKHLLR--------------------------------------------------------------------------------------------------------------------------MLI------------------------IMVV---------------LFAICW-FPFN--------------------------------LLNIIRDLRLDD------------SIKQYFPPL----------------------------------FLTSHVISMT-------AT-------------CW-NPIV--------------YA-------------W-MNE------SFRR---------------------------------EFIH---------------------------------------------------------------------------------------------------------------------------------------------------
>19-npr6_GLAS_6173_188634_219514_steinernema_glaseri_PRJNA204943
-------------------------------------------------------------------------IILCVLYVT-IF--SIAVVG----NS--------------LVVYV---------------------------VIINKDM----QS----ATN----------------------------------------L-----------------FI--TNL--------------A-------MSDL------------L-VN--FT-----------------------SL--------------WL-----------T-----PI--------------------------------YTY--------------------------VGH---W----V-------------WGS--W-----LC-----------Y--------GLPL------------------------------------------FQGTS--I---------FIS-----------------------------------------------TL-----TLMAIAID-----R--------------------------------------YFV---------------------------------------------------------------------------------------------------------------------------------------------------------------------------------------------------------------------------ICRGP-----------------------------------------------------------------------------------------FIVPF----------IIIGKSY---------CQIYFFLR-------------------------------------------DRTSLVKPRNATP---------------------------------------------TPLE--------EQRRRRLLRMLF------------------------TMVM---------------LFAVCW-APFN--------------------------------FLNISRDLHIDG------------FMKPYFSIF----------------------------------FLSAHVISMT-------AT-------------CW-NPLV--------------YA-------------W-MNE------TF------------------------------------------------------------------------------------------------------------------------------------------------------------------------------------------
>15-npr6_FELT_5455_1020920_1051802_steinernema_feltiae_PRJNA204661
-------------------------------------------------------------------------------------------------DM---------------------------------------------------------QS----ATN----------------------------------------L-----------------FI--TNL--------------A-------MSDL------------L-VN--FT-----------------------SL--------------WL-----------T-----PI--------------------------------YTY--------------------------VGH---W----V-------------WGS--W-----LC-----------Y--------GLPL------------------------------------------FQGTS--I---------FIS-----------------------------------------------TL-----TLMAIAID-----R--------------------------------------YFF--------------------------------------------------------------------------------------------------------------------------------------------------------------------------------------------------------------------------------------------------------------------------------------------------------------------------IVPF----------IIIGKSY---------CQIYFFLR--------------------------------------------DRTSLVKPRNAQ------------------------PTPFEEQRR------------RRLL----------------RMLF------------------------TMVM---------------LFAVCW-APFN--------------------------------FLNISRDLHIDG------FMKPY-----FSIFF-----------------------------------LSAHVISMT-------AT-------------CW-NPLV--------------YA-------------W-MNE------TFRA-------KFII-----------------------------------------------------------------------------------------------------------------------------------------------------------------------------
>19-npr6_GPUH_contig0010353_0_2365_gongylonema_pulchrum_PRJEB505
---------------------------------------------------------------------------------------PFVIIG---------------------------------------------------------------LS-----------------------------------------------------------------YI--------------------------------------------------------------------------SI------------------------------------------------------------------------------------------------------W------------------------------------------N-----------------------------------------------------------------------FLN------------------------------------------------------ARQSLVIR-----R-------------------------------------------------------------EREY----------------------------------------ENARKKRL---------------------------------------------------------------------------------------------------------------------------------------------------------------------------------------------------------------------LRMLI-------------------------------------------------------------------------------------------------------------------------------------------------------------------------------------------------------------------IMVV---------------VFGICW-FPFN--------------------------------LLNILRDLHLDS------------FIKPQFSFL----------------------------------FLSVHAISMT-------AT-------------CW-NPIV--------------YA-------------W-MNE------AFRK---------------------------------HFIA---------------------------------------------------------------------------------------------------------------------------------------------------
>17-npr6_DME_scaffold0000004_1605642_1611188_dracunculus_medinensis_PRJEB500
-------------------------------------------------------------------------------------------------------------------VYT---------------------------VISHKAM----QT----VTN----------------------------------------I-----------------FI--TNL--------------A-------ISDL------------L-VN--FT-----------------------SL--------------WL-----------T-----PL--------------------------------YLY--------------------------VGH---W----I-------------WGE--W-----LC-----------H--------GLPL------------------------------------------------------------------------------------------------------------------------------------------------------------------------FQV----------------------------------------------------------------------------------CLGIVT------LIWA--------LSLL--LV------------------MPY-----------------------------------------AIHMSMIFIPKPCNFW---------------------------LCLEA---------------WTM-----------------ENLKSIYG------------------IIVMA----------------LQMKF-QFIVPF----------VIIGFSY---------IQIWHFLN-------------------------------------------SRNSLVARRESEY----------------------------ENIRK------------KRLL----------------RMLI------------------------IMVV---------------LFGLCW-FPFN-----------------------------------------------------------------------------------------------------------------------------------------------------------------------F------------------------------------------------------------------------------------------------------------------------------------------------------------------------------------------------------
>13-npr6_ASIM_scaffold0000043_156865_161491_anisakis_simplex_PRJEB496
----------------------------------------------------------------------------------------------------------------------------------------------------NKTM----QT----VTN----------------------------------------T-----------------FI--TNL--------------A-------ISDL------------L-VN--FT-----------------------SL--------------WL-----------T-----PV--------------------------------YTY--------------------------VGH---W----I-------------WGG--W-----LC-----------Y--------GLPL------------------------------------------FQGTS--I---------FIS-----------------------------------------------TL-----TLMAIAID-----R--------------------------------------YFV----------------------------------------------------------------------------------CIAIIT------LIWA--------VSLL--LV------------------MPY-----------------------------------------AVHMRMTYIPRPCDFW---------------------------LCLED---------------WAM-----------------EDLKSMYG------------------IIVMA--------------------L-QFFVPF----------VIIGFSY---------IQIWNFLN--------------------------------------------NRTSMVSQRESE---------------------------YENARR------------KRLL----------------RMLI------------------------IMVV---------------VFGICW-FPFN--------------------------------LLNILRDLHLDS------FIRPY-----FSFLF-----------------------------------LSAHVISMT-------AT-------------CW-NPIV--------------YA-------------W-MNE------AFRE---------------------------------RFITA--------------------------------------------------------------------------------------------------------------------------------------------------
>17-npr6_AgR005_336099_347774_ascaris_suum_PRJNA62057
-----------------------------------------------------------------------------------------------------------------------------------------------------------------------------------------------------------------------------------------------------------------------------------------------------------SL--------------WL-----------T-----PV--------------------------------YTY--------------------------VGH---W----I-------------WGG--W-----LC-----------Y--------GLPL------------------------------------------FQGTS--I---------FIS-----------------------------------------------TL-----TLMAIAID-----R--------------------------------------YFV------------------I-VHHS----------------------------------------SSPNVNDH---------------------------------------------------------------------------------------------------------------------------------------------------------------------------------------------------------------------MSMPF------------------------LVPF----------VIIGFSY---------IQIWNFLN--------------------------------------------NRNSMVSQRESE---------------------------YENARK------------KRLL----------------RMLI------------------------IMVV---------------VFGICW-FPFN--------------------------------LLSIKPYFSFLF--------------------------------------------------------LSAHVISMT-------AT-------------CW-NPIV--------------YA-------------W-MND------AF------------------------------------------------------------------------------------------------------------------------------------------------------------------------------------------
>19-npr6_ALUE_scaffold0000037_165416_176590_ascaris_lumbricoides_PRJEB4950
-----------------------------------------------------------------------------------------------------------------------------------------------------------------------------------------------------------------------------------------------------------------------------------------------------------SL--------------WL-----------T-----PV--------------------------------YTY---VGH--------------------------W----I-------------WGG--W-----LC-----------Y--------GLPL-----------------------------------------F-QGTS--I---------FIS-----------------------------------------------TL-----TLMAIAID-----R--------------------------------------YFV------------------I-VHHS----------------------------------------SSPNVNDH---------------------------------------------------------------------------------------------------------------------------------------------------------------------------------------------------------------------MSMPF------------------------LVPF----------VIIGFSY---------IQIWNFLN--------------------------------------------NRNSMVSQRESE---------------------------YENARK------------KRLL----------------RMLI------------------------IMVV---------------VFGICW-FPFN--------------------------------LLNILRDLHLDS------SIKPY-----FSFLF-----------------------------------LSAHVISMT-------AT-------------CW-NPIV--------------YA-------------W-MND------AF------------------------------------------------------------------------------------------------------------------------------------------------------------------------------------------
>16-npr6_Scaffold1076_43691_49157_heterorhabditis_bacteriophora_PRJNA13977
-----------------------------------------------------------------------------------------------------------------------------------------------------------------------------------------------------------------------------------------------------------------------------------------------------------SL--------------WL-----------T-----PM--------------------------------YTY--------VGH---------------------W----I-------------WGG--W-----LC-----------H--------GLPL---------------------------------F---------QGTS--I---------FIS-----------------------------------------------TL-----TLMAIAMD-----R--------------------------------------YFV------------------I-VHHS-----------------------------SSLNI------NDRMSMRT----------CILIVT------LIWL--------LSLL----LV----------------MPY-----------------------------------------AVHMRLTFISEPC--NFW-------------------------VCSED---------------WSM-----------------KRFKSVYG------------------VIVMA-------------------L--QFVVPF----------VIIGISY---------RSIWSFLN--------------------------------------------------------------------------------------ARR--------------------------------------------------------------------------------------------------------------------------IVNILRDLHMDK------WIKPH-----FSFIF-----------------------------------LIVHLISMT-------AT-------------CW-NPIV--------------YA-------------W-MNE------SF------------------------------------------------------------------------------------------------------------------------------------------------------------------------------------------
>10-npr6_JAJAVP010000278.1_59715_63659_Heterorhabditis_indica_genomic
-----------------------------------------------IQQAVTTNYFNTCRIKNNPMDIFVVRSIMLLLYLT-VF--TVAVSG----NF--------------LVVYV---------------------------VMNNKRM----QT----VTN----------------------------------------I-----------------FI--TNL--------------A-------ISDL--------------LV--NF-----------------------SL--------------WL-----------T-----PM--------------------------------YTY--------------------------VGH---W----I-------------WGG--W-----LC-----------H--------GLPL-------------------------------------------FQTS--I---------FIS-----------------------------------------------TL-----TLMAIAMD-----R--------------------------------------YFV------------------IVHHSS------------------------------------SLNINDRMSMRT----------CILIVT------LIWL--------LSLL--LV------------------MPY-----------------------------------------AVHMRLTFISEPCNFW---------------------------VCSED---------------WSM-----------------KRFKSVYG------------------VIVMA--------------------L-QFVVPF----------VIIGISY---------RSIWSFLN------------------------------------------ARRIVRERAVETTK---------------------------------------------KRLL----------------RMLV------------------------IMVL---------------IFTVCW-FPFN---------------------------------LNILRDLHMDK------WIKPH-----FSFIF-----------------------------------LIVHLISMT-------AT-------------CW-NPIL--------------YA-------------W-MNE------SFEE----------------------------------FVKAIPFLRQKIPNNGRVRVVT--------------------------------------------------------------------------------------------------------------------------------
>20-npr6_Backbone_90_262380_271193_mesorhabditis_belari_PRJEB30104
-----------------------------------------------------------------------------------------------------------------------------------------------------------MHS----VTN----------------------------------------I-----------------FI--CNL--------------A-------ISDL------------L-VN--FT-----------------------SL--------------WL-----------T-----PV--------------------------------YTY--------------------------VGH---W----I-------------WGG--W-----LC-----------H--------GLPL------------------------------------------FQGAS--I---------FIS-----------------------------------------------TL-----TLMAIAVD-----R--------------------------------------YFV------------------IVQNST----------------------------------------IAQLNDRV----------SITNLL--------------------------------------------------------------------------------------------------------------------------------------RD-------------------------------------------------------------LELVA----------------------WLKAPQ--------------FVF--------------------------------------------------------------------------------------------------------------------------------------------------------------------------------------------------------------------------------------------------------------------------------------------------------LVTHLISMT-------GT-------------CW-NPIL--------------YA-------------W-MND------SF------------------------------------------------------------------------------------------------------------------------------------------------------------------------------------------
>20-npr6_SVUK_scaffold0000022_0_3667_strongylus_vulgaris_PRJEB531
-------------------------------------------------------------------------------------------SG----NF--------------LVVYV---------------------------VMNNKRM----QT----VTN----------------------------------------I-----------------FI--TNL--------------A-------ISDL------------L-VN--FT-----------------------SL--------------WL-----------T-----PM--------------------------------YTY---VGH--------------------------W----I-------------WGG--W-----LC-----------H--------GLPL-----------------------------------------F-QGTS--I---------FIS-----------------------------------------------TL-----TLMAIAMD-----R--------------------------------------YFV------------------IVHHSS------------------------------------SMNINDRMSMRT----------CILVVT------LIWL-------------------------------------------------------------------------------------------------------------------------------------------------------------------------------------------LSLLL------------------------VMPY---------AYHMRLTF---------ITEPCNFW------------------------------------------------------------------------------------------------------------------------------------------------------------------------VCGEDW-------------------------------------SLKRIKSIYGVI------------------------------------------------------------VMALQ-----------------------------------------------------------------------------------------------------------------------------------------------------------------------------------------------------------------------------------------------------------------
>18-npr6_KI658160_216374_228698_necator_americanus_PRJNA72135
-----------------------------------------------------------------------------------------------------------------------------------------------------------------------------------------------------------------------------------------------------------------------------------------------------------SL--------------WL-----------T-----PM--------------------------------YTY--------------------------VGH---W----I-------------WGG--W-----LC-----------H--------GLPL------------------------------------------FQGTS--I---------FIS-----------------------------------------------TL-----TLMAIAMD-----R--------------------------------------YFV------------------IVHHSS------------------------------------SLNINDRMSMRT----------CILVVT------LIWL--------LSLL--LV------------------MPY-----------------------------------------AYHMRLTFIKEPCNFW---------------------------VCSEY---------------WSM-----------------RRIKSIYG------------------VIVMA---------------------------------------------------------------------------------------------------------------------------------------------------------------------------------------------------------------------------------------------------------------------------------LQNILRDLRWDE------FIRPH-----FSFLF-----------------------------------LIVHLISMT-------AT-------------CW-NPIL--------------YA-------------W-MND------SF------------------------------------------------------------------------------------------------------------------------------------------------------------------------------------------
>20-npr6_ANCDUODFT_Contig830_8044_26788_ancylostoma_duodenale_PRJNA72581
-------------------------------------------------------------------------MLMLLLYCT-VF--VVAVSG----NF--------------LVVYV---------------------------VMNNKRM----QT----VTN----------------------------------------I-----------------FI--TNL--------------A-------ISDL------------L-VN--FT-----------------------SL--------------WL-----------T-----PM--------------------------------YTY--------------------------VGH---W----I-------------WGG--W-----LC-----------H--------GLPL------------------------------------------FQGTS--I---------FIS-----------------------------------------------TL-----TLMAIAMD-----R--------------------------------------YFV------------------IVHHSS------------------------------------SVNINDRMSMRT----------CILVVT------LIWL--------LSLL--LV------------------MPY-----------------------------------------AYHMRLTFITEPCNFW---------------------------VCGED---------------WSM-----------------KRIKSIYG------------------VIVMA---------------------------------------------------------------------------------------------------------------------------------------------------------------------------------------------------------------------------------------------------------------------------------LQNILRDLHWDD------FIRPH-----FSFIF-----------------------------------LIVHLISMT-------AT-------------CW-NPIL--------------YA-------------W-MND------SF------------------------------------------------------------------------------------------------------------------------------------------------------------------------------------------
>14-npr6_Acey_s0146_scaf_168608_185255_ancylostoma_ceylanicum_PRJNA231479
----------------------------------------------------------------NPMDILAIRMLMLLLYCT-VF--VVAVSG----NF--------------LVVYV---------------------------VMNNKRM----QT----VTN----------------------------------------I-----------------FI--TNL--------------A-------ISDL------------L-VN--FT-----------------------SL--------------WL-----------T-----PM--------------------------------YTY---VGH--------------------------W----I-------------WGG--W-----LC-----------H--------GLPL-----------------------------------------F-QGTS--I---------FIS-----------------------------------------------TL-----TLMAIAMD-----R--------------------------------------YFV------------------IVHHSS------------------------------------SVNINDRMSMRT----------CILVVT------LIWL--------LSLL--LV------------------MPY-----------------------------------------AYHMRLTFITEPC--NFW-------------------------VCGED---------------WSM-----------------KRIKSIYG------------------VIVMA---------------------------------------------------------------------------------------------------------------------------------------------------------------------------------------------------------------------------------------------------------------------------------LQNILRDLHWDD------FIRPH-----FSFIF-----------------------------------LIVHLISMT-------AT-------------CW-NPIL--------------YA-------------W-MND------SF------------------------------------------------------------------------------------------------------------------------------------------------------------------------------------------
>1-npr6_OESDENDFT_Contig88_194986_222835_oesophagostomum_dentatum_PRJNA72579
------------------------------------------------------------------------------------F--VVAVSG----NF--------------LVVYV---------------------------VMNNKRM----QT----VTN----------------------------------------I-----------------FI--TNL--------------A-------ISDL------------L-VN--FT-----------------------SL--------------WL-----------T-----PM--------------------------------YTY---VGH--------------------------W----I-------------WGG--W-----LC-----------H--------GLPL-----------------------------------------F-QGTS--I---------FIS-----------------------------------------------TL-----TLMAIAMD-----R--------------------------------------YFV------------------IVHHSS--------------------------------SLNINDRMSMRCAFKT----------CILVVT------LIWL--------LSLL--LV------------------MPY-----------------------------------------AYHMRLTFITEPC--NFW-------------------------VCGED---------------WSM-----------------KRIKSIYG------------------VIVMA--------------------L-QFIVPF----------VIIGISY---------HSIWSFLN-----------------------------------------------GRRRLTRER----------------AVETNRYISLTSRFFRK------------KRLL----------------RMLV------------------------IMVV---------------IFAVCW-FPFN--------------------------------FLNILRDLHWDT------FIRPH-----FSFIF-----------------------------------LIVHLISMT-------AT-------------CW-NPIL--------------YA-------------W-MND------SF------------------------------------------------------------------------------------------------------------------------------------------------------------------------------------------
>16-npr6_nOt.2.0.scaf00013_19069_23078_oscheius_tipulae_PRJEB15512
------------------------------------------------------------------------------------------------------------------------------------------------------------ET---------------------------------------------------------------------RSL-------------------------------------------------------------------------------------WL-----------T-----PM--------------------------------YTY--------------------------VGH---W----I-------------WGG--W-----LC-----------R--------GLPL------------------------------------------FQGTS--I---------FIS-----------------------------------------------TL-----TLMAIAID-----R--------------------------------------YMV------------------I-VHNS-----------------------------------SNLNINDRMSMRT----------CIMIIM------LIWL--------ISLLLV--------------------MPY------------------------------------------AINMRLNYIPTCDFW---------------------------ICSED---------------WSD-----------------RTLQQIFG------------------GLVMT--------------------L-QLIRPY----------FSFVFLF----------------------------------------------------------------------------------------------------------------------------------------------------------------------------------------------------------------------------------------------------------------------------------------------------------VHIISMT-------AT-------------CW-NPIL--------------YA-------------W-MNE------LF------------------------------------------------------------------------------------------------------------------------------------------------------------------------------------------
>16-npr6_scaffold95_80841_85959_micoletzkya_japonica_PRJEB27334
---------------------------------------------------------------------------------------------------------------------------------------------------CIKTM----QT----VTN----------------------------------------I-----------------FI--TNL--------------A-------LSDL------------I-VN--FT-----------------------SL--------------WL-----------T-----PT--------------------------------YTF--------------------------VGQ---W----I-------------WGE--L-----LC-----------H--------GLPL------------------------------------------FQGMS--I---------FIS-----------------------------------------------TL-----TLMAIAVD-----R--------------------------------------YLV-----------------IVRHSPT-------------------------------------LNLGDHMSMTK----------CLIIIV------FIWI------VSLGLV----------------------LPY------------------------------------------ALHMRVLHISRCGFD---------------------------ICSED---------------WSN-----------------TEFRSVYG------------------TVVMV--------------------L-QFVLPF----------TIIGISY---------RRIWTFLA-------------------------------------------------NRRWASE---------------------------------------------RSIE--------TKRRKRLLSMLI------------------------IMVV---------------VFAFCW-FPFN--------------------------------TLNILRDLKMDG------IFRAH-----FTFFF-----------------------------------LIVHLISMT-------AT-------------CW-NPLV--------------YA-------------W-MNE------SF------------------------------------------------------------------------------------------------------------------------------------------------------------------------------------------
>20-npr6_scaffold_61_147744_153262_parapristionchus_giblindavisi_PRJEB27334
-------------------------------------------------------------------------------------------------------------------IYV---------------------------VMRKKAM----QT----VTN----------------------------------------L-----------------FI--TNL--------------A-------VSDL------------I-VN--FT-----------------------SL--------------WL-----------T-----PT--------------------------------YTY--------------------------IGH---W----V-------------WGE--Y-----LC-----------H--------GLPL------------------------------------------FQGMS--I---------FIS-----------------------------------------------TL-----TLMAIAVD-----R--------------------------------------YRV-----------------IVNHSPS-------------------------------------VNINDHMSMQM----------CIGIII------VIWS------VSLGLV----------------------IPY------------------------------------------ALNMKVQYIDTCGFY---------------------------ICSED---------------WSD-----------------QQFRTIYG------------------TVVLM--------------------L-QFAVPF----------VIIGISY---------RRIWTFLE-------------------------------------------------SRRWANE---------------------------------------------RSIE--------TRRRKRLLTMLI------------------------IMVV---------------LFAICW-FPFN--------------------------------MLNILRDLKFDG------------LFKAHFTFF----------------------------------FLLVHVISMT-------AT-------------CW-NPLL--------------YA-------------W-MND------NF------------------------------------------------------------------------------------------------------------------------------------------------------------------------------------------
>20-npr6_scaffold474_86970_93794_pristionchus_fissidentatus_PRJEB27334
-----------------------------------------------------------------------------------------------------------------------------------------------------KTM----QT----VTN----------------------------------------I-----------------FI--TNL--------------A-------LSDL------------I-VN--CT-----------------------SL--------------WL-----------T-----PT--------------------------------YTY--------IGR---------------------W----V-------------WGE--L-----LC-----------H--------GLPL-----------------------------------------F-QGMS--I---------FIS-----------------------------------------------TL-----TLTAIAVD-----R--------------------------------------YFV------------------IVSHSP------------------------------------SINANDRMSMQR----------CLTIIV------SIWV--------ISFA--LV------------------LPY------------------------------------------ALHMRVMYIPMC--DFD-------------------------ICSED---------------WSN---------------TGVEFRWYYG------------------MLVMI---------------------------------------------------------------------------------------------------------------------------------------------------------------------------------------------------------------------------------------------------------------------------------LQNILRDLKIDF------LPERA-----KSHFK--------------------------------LIFLIVHVISMT-------AT-------------CW-NPLL--------------YA-------------W-MND------NF------------------------------------------------------------------------------------------------------------------------------------------------------------------------------------------
>20-npr6_scaffold267_372030_378409_pristionchus_entomophagus_PRJEB27334
-----------------------------------------------------------------------------------------------------------------------------------------------------KTM----QT----VTN----------------------------------------I-----------------FI--TNL--------------A-------LSDL------------I-VN--FT-----------------------SL--------------WL-----------T-----PT--------------------------------YTW--------------------------MGR---W----V-------------WGE--L-----LC-----------Q--------GFPL------------------------------------------FQGMS--I---------FIS-----------------------------------------------TL-----TLTAIAVD-----R--------------------------------------YCV------------------IVSHSP------------------------------------SINANDRMPMKR----------CMAIIV------SIWV--------VSFA--LV------------------FPY------------------------------------------------------------------------------------------------------------------------------------------------------AYHMK----------------------KFAVPF----------FIIGVSY---------AAIWMFLE--------------------------------------------SRRWARRRKRLL-----------------------------------------------------------------TMLI------------------------IMVV---------------IFGVCW-FPFN--------------------------------MMNILRDLKMLT------------IAKDHFKFI----------------------------------FLVVHVVSMT-------AT-------------CW-NPIL--------------YA-------------W-MND------NF------------------------------------------------------------------------------------------------------------------------------------------------------------------------------------------
>16-npr6_scaffold427_52068_57350_pristionchus_mayeri_PRJEB27334
-----------------------------------------------------------------------------------------------------------------------------------------------------------------------------------------------------------------------------------------------------------------------------------------------------------SL--------------WL-----------T-----PS--------------------------------YMF--------------------------IGR---W----V-------------WGE--L-----LC-----------Q--------GLPL------------------------------------------FQGMS--I---------FIS-----------------------------------------------TL-----TLTAIAVD-----R--------------------------------------YFV------------------IVSHSP------------------------------------SINANDRMTMQR----------CLIIIA------SIWV--------ISFA--LV------------------FPY------------------------------------------ALHMEKMHIDGCGFY---------------------------ICTEV---------------WVN-----------------KESRFIFG------------------MVVMV--------------------L-QFAVPF----------FIIGVSY---------MAIWMFLE--------------------------------------------SRRWARYNMTKL-------------------SEFCSERSIETRRR------------KRLL----------------TMLI------------------------TMVV---------------IFGVCW-FPFN--------------------------------MMNILRDLNLVA------------LAKDYFKFV----------------------------------FLVIHVISMT-------AT-------------CW-NPIL--------------YA-------------W-MND------NF------------------------------------------------------------------------------------------------------------------------------------------------------------------------------------------
>4-npr6_scaffold40_91587_124803_pristionchus_maxplancki_PRJEB27334
-----------------------------------------------------------------------------------------------------------------------------------------------------------------------------------------------------------------------------------------------------------------------------------------------------------SL--------------WL-----------T-----PT--------------------------------YTF--------IGR---------------------W----V-------------WGE--L-----LC-----------Q--------GLPL---------------------------------F---------QGMS--I---------FIS-----------------------------------------------TL-----TLTAIAVD-----R--------------------------------------YFV------------------IVSHSP------------------------------SINA------NDRMSMRR----------CLSIIV------SIWV--------VSFS----LV----------------FPY------------------------------------------ALHMKKVAIADC------DLF---------------------ICTED---------------WSN-----------------KAFRFYYG------------------MIVMV-------------------L--QFAVPF----------FIIGVSY---------LAIWMFLE--------------------------------------------SRRWARTKSFFIYLAYKIARRSSVCEMKRVPSKWVIFSERSIETR------------RRKR--------------LLTMLI------------------------IMVV---------------IFGVCW-FPFN--------------------------------MLNILRDLKIDF------LIARV-----KGHFK--------------------------------FIFLVVHVISMT-------AT-------------CW-NPIL--------------YA-------------W-MND------NF------------------------------------------------------------------------------------------------------------------------------------------------------------------------------------------
>19-npr6_scaffold19_346059_352460_pristionchus_japonicus_PRJEB27334
-----------------------------------------------------------------------------------------------------------------------------------------------------------------------------------------------------------------------------------------------------------------------------------------------------------SL--------------WL-----------T-----PT--------------------------------YTF--------IGR---------------------W----V-------------WGE--L-----LC-----------Q--------GLPL------F---------------------Q---------------GMS--I---------FIS-----------------------------------------------TL-----TLTAIAVD-----R--------------------------------------YFV------------------IVSHSP------------------------------SINA------NDRMSMRR----------CLSIIV------SIWV--------VSFS--------LV------------FPY------------------------------------------AVHMKKVPISDC------DFF---------------------ICTED---------------WSN-----------------KAFRFYYG------------------MIVMV----L-------------QF----AVPF----------FIIGVSY-------------------------------------------------------------------------------------------------------------------------------------------------------------------------------------------LAIW-MFLE--------------------------------SRNILRDLKIDF------LIARV-----KGHFK--------------------------------FIFLVVHVISMT-------AT-------------CW-NPLL--------------YA-------------W-MND------NF------------------------------------------------------------------------------------------------------------------------------------------------------------------------------------------
>15-npr6_scaffold210_83794_90715_pristionchus_exspectatus_PRJEB24288
-----------------------------------------------------------------------------------------------------------------------------------------------------------------------------------------------------------------------------------------------------------------------------------------------------------SL--------------WL-----------T-----PT--------------------------------YTF--------IG---R------------------W----V-------------WGE--L-----LC-----------Q--------GLPL------F---------------------Q---------------GMS--I---------FIS-----------------------------------------------TL-----TLTAIAVD-----R--------------------------------------YFV------------------IVSHSP----------------------------SINAND--------RMSMRR----------CLSIIV------SIWV--------VSFS----------LV----------FPY------------------------------------------AIHMKKVEIADC------DMF---------------------ICTED---------------WSN-----------------KSFRFYYG------------------MIVMV----L-Q------------F----AVPF----------FIIGVSY-------------------------------------------------------------------------------------------------------------------------------------------------------------------------------------------LAIW-MFLE--------------------------------SRNILRDLKIDF------LISRV-----RGHFK--------------------------------FIFLVVHVISMT-------AT-------------CW-NPIL--------------YA-------------W-MND------NF------------------------------------------------------------------------------------------------------------------------------------------------------------------------------------------
>17-npr6_scaffold_382_113279_120166_pristionchus_arcanus_PRJEB27334
-----------------------------------------------------------------------------------------------------------------------------------------------------------------------------------------------------------------------------------------------------------------------------------------------------------SL--------------WL-----------T-----PT--------------------------------YTF--------IGR---------------------W----V-------------WGE--L-----LC-----------Q--------GLPL---------------------------------F---------QGMS--I---------FIS-----------------------------------------------TL-----TLTAIAVD-----R--------------------------------------YFV------------------IVSHSP------------------------------------SINANDRMSMRR----------CLSIIV------SIWV--------VSFS----LV----------------FPY------------------------------------------AIHMKKVEIADC--DMF-------------------------ICTED---------------WSN-----------------KSFRFYYG------------------MIVMV----L---------------------------------QHFKFIF--------------------------------------------------------------------------------------------------------------------------------------------------------------------------------------------------------------------------------------------------------------------------------------------------------LVVHVISMT-------AT-------------CW-NPIL--------------YA-------------W-MND------NF------------------------------------------------------------------------------------------------------------------------------------------------------------------------------------------
>22-npr6_scf7180000986883_481653_487416_diploscapter_coronatus_PRJDB3143
-----------------------------------------------------------------------------------------------------------------------------------------------------------------------------------------------------------------------------------------------------------------------------------------------------------SL--------------WL-----------T-----PM--------------------------------YYY-----------------------KGH------W----I-------------WGG--A-----LC-----------H--------GLPL------------------------------------------FQGTS--I---------FIS-----------------------------------------------TM-----TLTAIAID-----R--------------------------------------YLV------------------IVHHSQ------------------------------------STNINDRMSMRT----------CIMVIS------LIWG--------CSLCLV--------------------MPY-----------------------------------------AYNMKLNYIPLPCNFM---------------------------MCSED---------------WSN-----------------TRLRSIYG------------------TTVLL---------------------------------------------------------------------------------------------------------------------------------------------------------------------------------------------------------------------------------------------------------------------------------LQNILRDLKWDS------------LIKPYFIMM----------------------------------FFCAHLFSMT-------ST-------------CW-NPIL--------------YS-------------F-LSE------QFRE----------------------------------------EFARAIPCLRIKQTSRPRFVT---------------------------------------------------------------------------------------------------------------------------
>21-npr6_scf7180000986859_22005_27379_diploscapter_coronatus_PRJDB3143
-----------------------------------------------------------------------------------------------------------------------------------------------------------------------------------------------------------------------------------------------------------------------------------------------------------SL--------------WL-----------T-----PM--------------------------------YYY--------------------------KGH---W----I-------------WGG--A-----LC-----------H--------GLPL------------------------------------------FQGTS--I---------FIS-----------------------------------------------TM-----TLTAIAID-----R--------------------------------------YLV------------------IVHHSQ------------------------------------STNINDRMSMRT----------CIMVIS------LIWG--------CSLCLV--------------------MPY-----------------------------------------AYNMKLNYIPLPCNFM---------------------------MCSED---------------WSN-----------------TRLRSIYG------------------TTVLL---------------------------------------------------------------------------------------------------------------------------------------------------------------------------------------------------------------------------------------------------------------------------------LQNILRDLKWDS------------LIKPYFIMM----------------------------------FFCAHLFSMT-------ST-------------CW-NPIL--------------YS-------------F-LSE------QFRE---------------------------------EFARAIPCLRIKQTSRPRFVT----------------------------------------------------------------------------------------------------------------------------------
>21-npr6_scaffold613_93971_126796_diploscapter_pachys_PRJNA280107
----------------------------------------------------------------NPMDVALIRYTFLFLYVT-VF--IVAVSG----NA--------------LVIYV---------------------------VMTCKKM----QT----VTN----------------------------------------V-----------------FI--TNL--------------A-------ISDL------------L-VN--FT-----------------------SL--------------WL-----------T-----PM--------------------------------YYY--------------------------KGH---W----I-------------WGG--A-----LC-----------H--------GLPL------------------------------------------FQGTS--I---------FIS-----------------------------------------------TM-----TLTAIAID-----R--------------------------------------YLV------------------IVHHSQ------------------------------------STNINDRMSMRT----------CIMVIS------LIWG------CSLCLV----------------------MPY-----------------------------------------AYNMKLNYIPLPCNFM---------------------------MCSED---------------WSN-----------------TRLRSIYG------------------TTVLL------------------------LQNL--------------------------RNILRDLK-----------------------------------------------------------------------------------------------------------------------------------------------------------------------------W--------------------------------------DSLIKPYFIMM-------------------------------------------------------FFCAHLFSMT-------ST-------------CW-NPIL--------------YS-------------F-LSE------QFRE---------------------------------EFARAIPCLRIKQTSRPRFVT----------------------------------------------------------------------------------------------------------------------------------
>1-npr6_CSP21.scaffold02472_51998_83191_caenorhabditis_parvicauda_PRJEB12595
------------------------------------------------------------------------------------------------------------------VVYV---------------------------VMTNKKM----QT----VTN----------------------------------------I-----------------FI--TNL--------------A-------ISDL------------L-VN--FT-----------------------SL--------------WL-----------T-----PM--------------------------------YTY--------------------------IGH---W----V-------------WGG--G-----LC-----------H--------GLPL------------------------------------------FQGTS--I---------FIS-----------------------------------------------TM-----TLTAIAID-----R--------------------------------------YLV------------------I-VHNT-----------------------------------SNINVNDRMSMRT----------CILIVT------LIWT------LSLALV----------------------IPY-----------------------------------------AVNMKLIYIGQPCNFM---------------------------MCSED---------------WSD-----------------ESIRKVYG------------------VIVLS---------------------------------------------------------------------------------------------------------------------------------------------------------------------------------------------------------------------------------------------------------------------------------LQNILRDLKLDS------------FMKTYFTFI----------------------------------YLLVHLISMT-------AT-------------CW-NPIL--------------YA-------------W-MNE------SF------------------------------------------------------------------------------------------------------------------------------------------------------------------------------------------
>18-npr6_Cang_2012_03_13_00502_0_24401_caenorhabditis_angaria_PRJNA51225
------------------------------------------------------------------------------------F--IVAVSG----NF--------------LVVYV---------------------------VMTNKKM----QT----VTN----------------------------------------I-----------------FI--TNL--------------A-------VSDI------------L-VN--FT-----------------------SL--------------WL-----------T-----PM--------------------------------YLY---IGH--------------------------W----V-------------FGG--G-----LC-----------H--------GLPL------------------------------------------------------------------------------------------------------------------------------------------------------------------------FQT----------------------------------------------------------------------------------CLVIIV------LIWT--------VSLL--LV------------------IPY-----------------------------------------AVNMKLNFISAPC--NFM-------------------------VCGEE---------------WSS-----------------QSFRKTFG------------------VIVMS--------------------L-QFIFPF----------ILIGISY---------SCIWFFLY--------------------------------------------------------------------------KRQRMTERKNETARK------------KRLL----------------RMLI------------------------IMVV---------------IFAVCW-FPFN--------------------------------LLNILRDLKWDS------FIKQY-----FNSLF-----------------------------------LIAHLISMT-------AT-------------CW-NPIL--------------YA-------------W-MNE------SFQK---------------------------------RSIVMLEEQENSSSCQSLLL-----------------------------------------------------------------------------------------------------------------------------------
>13-npr6_CSP38.scaffold00104_7085_37891_caenorhabditis_quiockensis_PRJEB11354
-------------------------------------------------------------------------------------------------YV----------------------------------------------VMTNKKM----QT----VTN----------------------------------------I-----------------FI--TNL--------------A-------VSDI------------L-VN--FT-----------------------SL--------------WL-----------T-----PM--------------------------------YLY--------------------------IGH---W----V-------------FGG--G-----LC-----------H--------GLPL------------------------------------------FQGTS--I---------FIS-----------------------------------------------TW-----TLTAIAID-----R--------------------------------------YIV------------------I-VHNS-----------------------------------SNININDRMSMKT----------CIMIIV------FIWT--------VSLLLV--------------------IPY-----------------------------------------AVNMKLNFISAPCNFM---------------------------VCGEE---------------WSS-----------------QSFRKTFG------------------VIVMS--------------------L-QFIVPF----------IFIGISY---------SCIWNFLN-------------------------------------------------KRQRMTE---------------------------------------------RKNE--------TARKKRLLRMLI------------------------IMVV---------------IFAVCW-FPFN----------------------------LLVFQKNILRDLKWDS------------FLKQYFNSL----------------------------------FLIAHLISMT-------AT-------------CW-NPIL--------------YA-------------W-MND------SFKR---------------------------------SMVMLEEQENSSSCQSLLL------------------------------------------------------------------------------------------------------------------------------------
>14-npr6_CSP31.scaffold02908_1081060_1111792_caenorhabditis_uteleia_PRJEB12600
-------------------------------------MSSELRTVTEAVENATASYISACKIKNNPMDMGGISYFFIVMYCL-IF--IVASSG----NF--------------LVVYV---------------------------VMTNKRM----QT----VTN----------------------------------------I-----------------FI--TNL--------------A-------VSDI------------M-VN--FT-----------------------SL--------------WL-----------T-----PT--------------------------------YTY--------------------------IGH---W----I-------------FGG--G-----LC-----------H--------GLPL------------------------------------------FQGTS--I---------FIS-----------------------------------------------TW-----TLTAIAID-----R--------------------------------------YIV------------------I-VRNS------------------------------SNVNINDRMSMRVFVFKT----------CLLFIV------LIWL--------SSLLLV--------------------TPY-----------------------------------------AINMKLNYISDPCDFL---------------------------ICSED---------------WSD-----------------DQFRSVFG------------------IIVMI--------------------L-QFIFPF----------VLIGISY---------WKIWWFLS-------------------------------------------------SRQCMTE---------------------------------------------RKSE--------MARKKKVLLMLI------------------------VMVV---------------IFAVCW-FPFN-----------------------------LLYVSNCLRDLKLDG------------FMKGYFSFV----------------------------------FLSVHLMSMT-------AT-------------AW-NPIL--------------YA-------------F-MNE------NFRE---------------------------------EFAKVVPILFARHPEGRIRVITERSARYRPVQSEEPQRSIVYLNDREHDSGQSPLL-----------------------------------------------------------------------------------------------
>13-npr6_CSP32.scaffold01158_387007_417734_caenorhabditis_sulstoni_PRJEB12601
------------------------------------MSNELLTVTSIISNSTQTYMSACKIKNINPMEMEYFRPFFITMYCI-IF--LLASSG----NF--------------LVVYV---------------------------VMTNKRM----QT----ITN----------------------------------------I-----------------FI--TNL--------------A-------VSDI------------M-VN--FT-----------------------SL--------------WL-----------T-----PT--------------------------------YTS--------------------------IGH---W----I-------------FGG--G-----LC-----------H--------GLPL------------------------------------------FQGTS--I---------FIS-----------------------------------------------TW-----TLTAIAID-----R--------------------------------------YIV------------------I-VHNS----------------------------------------------------------ANININ-----------------------------------------------------------------------------------------------------------------------------------------------------------------------------------------------------DRMSM----------------------RFILPF----------VLIAISY---------TKIWLFLN-------------------------------------------------SRQSMTE---------------------------------------------RKSD--------IKRKKRLLRMLI------------------------VMVV---------------IFAICW-FPFN--------------------------------LLNCLRDLKLDN------------FMRGYFSFV----------------------------------FLSVHLMSMT-------AT-------------AW-NPIL--------------YA-------------F-MNE------TFRE---------------------------------EFAKVVPWLFARRPGSGPIRVITERAAMISNPFRRANRNKTTAEDQPPTTVIS--------------------------------------------------------------------------------------------------
>16-npr6_CSP39.scaffold11457_209091_240199_caenorhabditis_waitukubuli_PRJEB12602
-------------------------------------MSNELMTATSLISNSTPTYKATCKITNNPMEMEYFQPFFITMYCS-IF--LVASSG----NF--------------LVVYV---------------------------VMTNKRM----QT----ITN----------------------------------------I-----------------FI--TNL--------------A-------VSDI------------M-VN--FT-----------------------SL--------------WL-----------T-----PT--------------------------------YTS---IGH--------------------------W----I-------------FGG--G-----LC-----------H--------GLPL-----------------------------------------F-QGTS--I---------FIS-----------------------------------------------TW-----TLTAIAID-----R--------------------------------------YIV------------------I-VHNS-----------------------------------SNININDRMSMRT----------CLLFIV------LIWL--------CSLL--LV------------------TPY-----------------------------------------AINMKLNYIGEPC--DFL-------------------------ICSED---------------WSN-----------------EEFRSMFG------------------LVVMI--------------------L-QFILPF----------VLIAISY---------TKIWLFLN--------------------------------------------------------------------------SRQSMTERKSDIKRK------------KRLL----------------RMLI------------------------VMVV---------------IFAICW-FPFN--------------------------------LLNCLRDLKLDA------FMRVY-----FSFVF-----------------------------------LSVHLMSMT-------AT-------------AW-NPIL--------------YA-------------F-MNE------TFRE---------------------------------EFAKVVPWLFARRPGTGPIRVIT--------------------------------------------------------------------------------------------------------------------------------
>3-npr6_Sp34_ChrX_4945436_4976157_caenorhabditis_inopinata_PRJDB5687
-------------------------------------MSNDLMKVTSILNQTAPTYQATCKIKNNPMEMDYFRPFFISMYCA-IF--LVASSG----NF--------------LVVYV---------------------------VMANKRM----QT----ITN----------------------------------------I-----------------FI--TNL--------------A-------ISDI------------M-VN--FT-----------------------SL--------------WL-----------T-----PT--------------------------------YTS--------------------------IGH---W----I-------------FGG--G-----LC-----------H--------GLPL------------------------------------------FQGTS--I---------FIS-----------------------------------------------TW-----TLTAIAID-----R--------------------------------------YIV------------------I-VRNS-----------------------------------SNININDRMSMRS----------CLSLIN------LIWL--------CSLL--LV------------------TPY-----------------------------------------AVNMKLNYISEPCDFL---------------------------ICSED---------------WSN-----------------TEFKSIFG------------------IVVMI--------------------L-QFILPF----------VLIAISY---------TKIWLFLN--------------------------------------------------------------------------SRQSMTERKSDIKRK------------KRLL----------------RMLI------------------------VMVV---------------IFAICW-FPFN--------------------------------LLCIFLNNKNHFRNCLRDLKLDNFMRGYFSFVF-----------------------------------LSVHLMSMT-------AT-------------AW-NPIL--------------YA-------------F-MNE------TFRE-------EFAK----------------------VVPCLFARRSRGGPIRVITSNTESATEPQRSIVFLDELENEASCQTLLL------------------------------------------------------------------------------------------------------
>3-npr6_CM028619.1_4281621_4279703_Caenorhabditis_tropicalis_genomic
-------------------------------------MSADLMTVTSIINETTPTYQATCKIRNNPMEMEYFRPFFIAMYCA-IF--IVASSG----NF--------------LVVYV---------------------------VMTNKRM----QT----ITN----------------------------------------V-----------------FI--TNL--------------A-------VSDI--------------MV--NF-----------------------SL--------------WL-----------T-----PT--------------------------------YTS--------------------------IGH---W----I-------------FGG--G-----LC-----------H--------GLPL------------------------------------------FQTSI------------FIS-----------------------------------------------TW-----TLTAIAID-----R--------------------------------------YIV------------------I-VHNS-----------------------------------SNININDRMSMRS----------CLSFIV------LIWL--------CSLLLV--------------------TPY-----------------------------------------AINMKLNYISEPCDFL---------------------------ICSED---------------WSN-----------------SEFRSIFG------------------IVVMI--------------------L-QFILPF----------VLIAISY---------TKIWLFLN-------------------------------------------------SRQSMTE---------------------------------------------RKSD--------IKRKKRLLRMLI------------------------VMVV---------------IFAICW-FPFN---------------------------------LNCLRDLKLDN------------FMRGYFSFV----------------------------------FLSVHLMSMT-------AT-------------AW-NPIL--------------YA-------------F-MNE------TFEE--------FAKVVPCIFARRPGSGPIRVITRTARITNPFRRANRTKAPEEQPVTVISSQSQAAAEPQRSIVYLDEPENGSSCQTLLL-------------------------------------------------------------------------------------------------
>15-npr6_Cbre_Contig9_971253_1001837_caenorhabditis_brenneri_PRJNA20035
-------------------------------------MSTDLMTVTSIINETTPTYQATCKIRNNPMEMEYFRPFFITMYCA-IF--IVASSG----NC--------------LVVYV---------------------------VMTNKRM----QT----ITN----------------------------------------I-----------------FI--TNL--------------A-------VSDI------------M-VN--FT-----------------------SL--------------WL-----------T-----PT--------------------------------YTS---IGH--------------------------W----I-------------FGG--G-----LC-----------H--------GLPL-----------------------------------------F-QGTS--I---------FIS-----------------------------------------------TW-----TLTAIAID-----R--------------------------------------YIV------------------I-VHNS-----------------------------------SNININDRMSMRS----------CLSFIV------LIWL--------CSLL--LV------------------TPY-----------------------------------------AINMKLNYISEPC--DFL-------------------------ICSED---------------WSN-----------------SEFRSIFG------------------IVVMI--------------------L-QFILPF----------VLIAISY---------TKIWLFLN--------------------------------------------------------------------------SRQSMTERKSDIKRK------------KRLL----------------RMLI------------------------VMVV---------------IFAICW-FPFN--------------------------------LLNCLRDLKLDN------FMRGY-----FSFVF-----------------------------------LSVHLMSMT-------AT-------------AW-NPIL--------------YA-------------F-MNE------TFRE-------EFAKVVP-------------------CIFARRPGSGPIRVITERTAMISNPFRRANRNKTPEEQPVTVISDSESPSQAAAEPQRSIVYLDEPENGSSCQTLLL--------------------------------------------------------------------------
>16-npr6_CSP40.scaffold01623_15397_47084_caenorhabditis_tribulationis_PRJEB12608
----------------------------------------------------------------NPFTMDYFRFGFVFAYCA-VF--LVASSG----NF--------------LVVYV---------------------------VMTNKRM----QT----ITN----------------------------------------I-----------------FI--TNL--------------A-------VSDI--------------MV-NFT-----------------------SL--------------WL-----------T-----PT--------------------------------YTS--------IGY---------------------W----I-------------FGG--G-----LC-----------H--------GLPL---------------------------------F---------QGTS--I---------FIS-----------------------------------------------TW-----TLTAIAID-----R--------------------------------------YIV------------------I-VHNS-----------------------------------ANININDRLSMKS----------CLALIV------LIWG--------TSLL----LV----------------TPY-----------------------------------------GINMKLNYIPPPC--DFL-------------------------ICSED---------------WSN-----------------DGFRSIFG------------------IIVMI-------------------L--QFILPF----------TLIAISY---------IKIWCFLN------------------------------------------------------------------------SRESM--------TQRK--------SELRKKKR--------------LLHMLI------------------------SMVV---------------IFAFCW-FPFN--------------------------LLTFHLFRNCLRDLKYDS------FMKNY-----FSLIF-----------------------------------ISVHLISMT-------AT-------------AW-NPIL--------------YA-------------F-MNE------TFRE---------EF---------ARVVP--------CVFARRSGTGRIRVVTESSAMIANPFRRANLDKTPEEQPVTVISDSESPSQAAAEPQRSIVYLDEPENGSSCQTLLL--------------------------------------------------------------------------
>16-npr6_Csp5_scaffold_00005_142882_174665_caenorhabditis_sinica_PRJNA194557
----------------------------------------------------------------NPFTMDYFRYGFVIAYCA-VF--LVASSG----NF--------------LVVYV---------------------------VMTNKRM----QT----ITN----------------------------------------I-----------------FI--TNL--------------A-------VSDI--------------MV-NFT-----------------------SL--------------WL-----------T-----PT--------------------------------YTS--------IGY---------------------W----I-------------FGG--G-----LC-----------H--------GLPL---------------------------------F---------QGTS--I---------FIS-----------------------------------------------TW-----TLTAIAID-----R--------------------------------------YIV------------------I-VHNS-----------------------------------ANVNINDRLSMKS----------CLALIV------LIWG--------TSLL----LV----------------TPY-----------------------------------------GINMKLNYIPPPC--DFL-------------------------ICSED---------------WSN-----------------DGLRSIFG------------------IIVMV-------------------L--QFILPF----------TLIAISY---------IKIWCFLG------------------------------------------------------------------------SRESM--------TQRK--------SELRKKKR--------------LLYMLI------------------------SMVV---------------IFAFCW-FPFN--------------------------------LLNCLRDLKYDS------FMKNY-----FSLIF-----------------------------------ISVHLISMT-------AT-------------AW-NPIL--------------YA-------------F-MNE------TFRE---------EF---------ARVVP--------CIFGRRSGTGRIRVVTERSAMIANPFRRANHDKTPEEQPVTVISDSESPSQAAAEPQRSIVYLDEPENGSSCQTLLL--------------------------------------------------------------------------
>13-npr6_CSP26.scaffold00741_94908_126678_caenorhabditis_zanzibari_PRJEB12596
----------------------------------------------------------------NPFTMDYFRYGFVIAYCA-VF--LVASSG----NF--------------LVVYV---------------------------VMTNKRM----QT----ITN----------------------------------------I-----------------FI--TNL--------------A-------VSDI------------M-VN--FT-----------------------SL--------------WL-----------T-----PT--------------------------------YTS---IGY--------------------------W----I-------------FGG--G-----LC-----------H--------GLPL-----------------------------------------F-QGTS--I---------FIS-----------------------------------------------TW-----TLTAIAID-----R--------------------------------------YIV------------------I-VHNS-----------------------------------ANININDRLSMKS----------CLALIV------LIWG--------TSLL--LV------------------TPY-----------------------------------------GINMKLNYIPPPC--DFL-------------------------ICSED---------------WSN-----------------DGFRSIFG------------------IIVMI---------------------------------------------------------------------------------------------------------------------------------------------------------------------------------------------------------------------------------------------LQYD----------------------------------AFMKKYFSLI-------------------------------------------------------FISVHLISMT-------AT-------------AW-NPIL--------------YA-------------F-MNE------TFRE-------EFARVVP-------------------CIFGRRSGTGRIRVVTERSAMITNPFRRANHDKTPEEQPVTVISDSESPSQAAAEPQRSIVYLDEPENGSSCQTLLL--------------------------------------------------------------------------
