# Supplementary material for: Evolution of neuropeptide Y/RFamide-like receptors in nematodes
Source: Heliyon. 2024 Jul 15;10(14):e34473. doi: 10.1016/j.heliyon.2024.e34473 (PMC11315170; doi:10.1016/j.heliyon.2024.e34473)
Supplement: MMC 3 — Resulting Multiple Sequence Alignment. [file mmc3.zip › Suppl_3_Multiple_sequence_Alignments/npr7.fasta]

>18-npr7_nOt.2.0.scaf00027_20593_24859_oscheius_tipulae_PRJEB15512
---------------------------------------------------------------------------LGILYSL-VG--VSALIG----NV--------------VVILI---------------------------VLCRRPM----QT----VPN----------------------------------------L-----------------FI--CSL--------------S-------LADI--------------FC------------------------------------------------------------------------------------------------FED--------------------------------W----------------------------------------------------------------------------------------------------------------------------------------------------------------------------------------R---------------------------------------------------------------PH-------------------------------------------------------------------------------------------------------------------------------------------------------------------------------------------------------------------------------------------DEFRLYYG------------------IMVLV--------------------V-RSVIPL----------LVIGWCN---------WKIARKLN--------------------------------------------DQRKRFSGTNRL---------------------------------------------RHTE--------VCRKQRLQNILK------------------------GMVV---------------IFAVSS-VPLD--------------------------------AFNVIQDFSI-----------------------------------------------------------------------------------------VW---------------------------------------------R-------------------------------------------------------------------------------------------------------------------------------------------------------------------------------------------
>20-npr7_CARPO_1578_186321_191424_steinernema_carpocapsae_V1_PRJNA202318
---------------------------------------------------------------------------LLMGYSS-VG--ICSFIG----NL--------------LVLIV---------------------------VLSKKEL----RN----VTN----------------------------------------L-----------------YI--SSV--------------S-------AADL------------L-IT--AI-----------------------SL--------------WA-----------T-----PL--------------------------------AFY--------------------------QQV---W----K-------------FGQ--F-----MC-----------Y--------GVSA------------------------------------------LQGAS--L---------MWS-----------------------------------------------PL-----TLAAIAVD-----R--------------------------------------YKL------------------V-SSPF----------------------------------------NPQINTKT---------------------------------------------------------------------------------------------------------------------------------------------------YCVEI---------------WPE----------------ERYLRLLYG------------------LSVLI--------------------I-RSVIPL----------VIISFCH---------YRIACILN-----------------------------------------EQTKRVNNYRSQTSI------------------------RHAIDINRK------------QRLQ----------------TLLL------------------------VMVI---------------IFAVTS-IPLD--------------------------------IFNVLQDIETVF--------------------------------------------------------------------------------------------------------------------------------------HIKY----------------------------------------------------------------------------------------------------------------------------------------------------------------------------------------
>15-npr7_JADLIF010000468.1_1_15918_-_Steinernema_khuongi_genomic
---------------------------------------------NNSDSSMSSLSNEHQCNVPNLGISIPFQATLFISYSS-VG--ICSFIG----NL--------------LVLVV---------------------------VLAKKEL----RT----VTN----------------------------------------L-----------------FI--SSV--------------S-------AADL------------L-IT--AF-----------------------SL--------------WA-----------T-----PL--------------------------------AYF--------------------------QQV---W----K-------------FGQ--F-----MC-----------Y--------GVSA------------------------------------------IQGAS--L---------IWS-----------------------------------------------PL-----TLAAIAVD-----R--------------------------------------YKL------------------V-SSPF----------------------------------------NPQINTRT----------CLAIIM------AIWA------GALLML----------------------MPM------------------------------------------LAHVHYFKVGKCYQ----------------------------YCVEI---------------WPE----------------ERYFRLLYG------------------LFILL--------------------I-RSVVPL----------IIISFCH---------YRIACVLN-----------------------------------------EQTTRLQNYRSTTSI------------------------RHAMDINRK------------QRLQ----------------TLLL------------------------IMVI---------------IFAVTS-IPLD--------------------------------IFNVLQDVETVF--------RIHVANQSIKAYM----------------------------------FLFTHWVAMA-------GT-------------LL-NPLV--------------YA-------------W-WND------TINK-------EIRVSFFEIYGFGTSLRGLYNLQRHSMHQLQTLHSEDRQQCRPKRHSHHRPNCAAYLTNITTNGFRARTSY----------------------------------------------------------------------------------------------------------
>17-npr7_GLAS_569_0_5985_steinernema_glaseri_PRJNA204943
---------------------------------------------------------------------------LFISYSS-VG--ICSFIG----NL--------------LVLVV---------------------------VLAKKEL----RT----VTN----------------------------------------L-----------------FI--SSV--------------S-------AADL------------L-IT--AF-----------------------SL--------------WA-----------T-----PL--------------------------------AYF---QQV--------------------------W----K-------------FGQ--F-----MC-----------Y--------GVSA-----------------------------------------I-QGAS--L---------IWS-----------------------------------------------PL-----TLAAIAVD-----R--------------------------------------YKL------------------V-SSPF------------------------------------------------------------------------------------------------------------NPQ------------------------------------------------------------------------------------------------------------------------------------------------------INTIR--------------------------------------HAMDINR--------KQRLQTLLL-----------------------------------------------------------------------------------------------------------------------------------------------------IMVI---------------IFAVTS-IPLD--------------------------------IFNVLQDVETSI----------------KAYMF-----------------------------------LFTHWVAMA-------GT-------------LL-NPLV--------------YA-------------W-WND------TINK---------------------------------EIRVSVRK-----------------------------------------------------------------------------------------------------------------------------------------------
>16-npr7_FELT_4352_77708_110422_steinernema_feltiae_PRJNA204661
-------------------------------------------------------------------------------YTS-VG--MCSFIG----NL--------------LVLVV---------------------------VLARKEL----RT----VTN----------------------------------------L-----------------FI--SSV--------------S-------AADL------------L-IT--AF-----------------------SL--------------WA-----------T-----PM--------------------------------SYL---QQV--------------------------W----K-------------YGQ--F-----MC-----------Y--------GVSA-----------------------------------------I-QGAS--L---------IWS-----------------------------------------------PL-----TLAAIAVD-----R--------------------------------------YKL------------------V-AMPF----------------------------------------NPQMSTRT----------CVAVII------AIWA-------------------------------------------------------------------------------------------------------------------------------------------------------------------------------------------GALTM------------------------LMPM----------LAHVHYF-----------------------------------------------------------------------------------------------------------------------------------------------------------------------------------------TVGKCYQIGTQ-----------------------------------SLQNYIFLL----------------------------------------------------------THWVAMA-------GT-------------LL-NPLV--------------YA-------------W-WNE------SINK---------------------------------EIR----------------------------------------------------------------------------------------------------------------------------------------------------
>19-npr7_SCAPT_653_2477_6924_steinernema_scapterisci_PRJNA204942
---------------------------------------------------------------------------LVMSYSS-IG--ICSFIG----NL--------------LVLIV---------------------------VLSKREL----RS----VTN----------------------------------------L-----------------YI--SSV--------------S-------AADL--------------YC------------------------------------------------------------------------------------------------VEI--------------------------------W----P-------------------------------------E---------------------------------------------------------------------------------------------------------------------------------------E-----R--------------------------------------YLR----------------------------------------------------------------------------------------------LLYG-------------------------------------------------------------------------------------------------------------------------------------------------------------------------------------------LSVLI--------------------I-RSVIPL----------LIISFCH---------YRIACILN--------------------------------------------------------------------------------------------------EQTKRVN----------------------------------------------------------------------------------------------------------NYRSQTDMKSYI-------------------------------------------------------FLLTHWVAMA-------GT-------------LL-NPLV--------------YA-------------W-WNE------NINK---------------------------------EIRVSPKNPR---------------------------------------------------------------------------------------------------------------------------------------------
>17-npr7_Scaffold1265_253767_258137_heterorhabditis_bacteriophora_PRJNA13977
-------------------------------------------------------------------------------YST-VG--VASLVG----NM--------------SVLLI---------------------------VFCRREM----RT----VTN----------------------------------------I-----------------FI--SSV--------------S-------AADL------------L-IT--GV-----------------------SL--------------WA-----------T-----PL--------------------------------AYY--------------------------QIV---W----R-------------FGN--A-----MC-----------YIVYVVQVLFYIY-----------------------------------IHMTKFIISGAS--L---------MWV-----------------------------------------------PM-----TLAAIAID-----R--------------------------------------YFL------------------V-ASPF----------------------------------------RKQMSLKMCLLMSLKM--CLLVIV------GIWL-------------------------------------------------------------------------------------------------------------------------------------------------------------------------------------------GAFAV------------------------LTPM----------LTHVHFF--------EVSKCNKLS---------------------------------------------------------------------------------QSNDIRRK------------QRLQ----------------TLLL------------------------AMVI---------------IFAVSS-LPID--------------------------------LFNVLQDMEIVY------KCVKI-----SAAIH----------------------------------FFFSHWIAMA-------GT-------------LL-NPLV--------------YA-------------W-WNE------NFRR---------------------------------QIQGCISELRGNNSFKRGLYTVIVSGKTTR-------------------------------------------------------------------------------------------------------------------------
>9-npr7_JAJAVP010000008.1_405584_427043_-_Heterorhabditis_indica_genomic
--------------------------------------------------ENMANETSLQCENGSLDIKLQWKIVLVLAYST-VG--VASLVG----NM--------------SVLLI---------------------------VVCRKEM----RT----VTN----------------------------------------I-----------------FI--SSV--------------S-------AADL------------L-IT--GV-----------------------SL--------------WA-----------T-----PL--------------------------------AYY--------------------------QIV---W----R-------------FGN--A-----MC--------------------YIVY-----------------------------------------VVQGAS--L---------MWV-----------------------------------------------PM-----TLAAIAID-----R--------------------------------------YLL------------------V-ASPF----------------------------------------RKQMSLKM----------CLLVIV------GIWL------GAFAVL----------------------TPM-----------------------------------------LTHVHFFESFPPQY-----------------------------YCIEY---------------WPA----------------DEHNRMFYG------------------LSVLL--------------------I-RSALPL----------IIISWCH---------WRIASILN-----------------------------------------AQTNRFKSIRSGSLS---------------------------------------------QSND--------IRRKQRLQTLLL------------------------AMVI---------------IFAVSS-LPID--------------------------------LFNVLQDMEIVY------KIESVSKSVRQFIFF------------------------------------FSHWIAMT-------GT-------------LL-NPLV--------------YA-------------W-WNE------NFRR---------------------------------QIQGCVSELRGSDSFKRGLYTVIVGTRLVHRIFRAPNEWNTHSPDSASNDLTTDTSAIRTM------------------------------------------------------------------------------------------
>16-npr7_JAHQIW010003742.1_86345_123623_-_Parelaphostrongylus_tenuis_genomic
-------------------------------------------------SNIRRALTDLMTQMPRLDIKIHKSISLVVAYAS-VG--LTSLTG----NM--------------AVLLI---------------------------VVCRKEM----RT----VTN----------------------------------------I-----------------FI--SSV--------------S-------TADL------------L-IT--AV-----------------------SL--------------WA-----------T-----PL--------------------------------AYF--------------------------QRV---W----N-------------FGR--A-----MC--------------------YIVY-----------------------------------------VIQGAS--L---------MWV-----------------------------------------------PL-----TLAAIAVD-----R--------------------------------------YRL------------------V-AQPF----------------------------------------LQPMSTKA----------CFTCIA------GIWL------SALAVL----------------------SPM------------------------------------------LANVRFFEISPCYK----------------------------YCLEF---------------WPS------------------DSRLIYG------------------LFVLL--------------------V-RSALPL----------ALISWCH---------WRIASILN----------------------------------------EQPRKFQRLSRCGINT------------------------SQTIDIKRK------------QRLQ----------------TLLL------------------------AMVV---------------IFAVSS-LPID--------------------------------LFNVLQDMEIVY------KVETVSQTVRHSIFF------------------------------------FSHWLAMA-------GT-------------LL-NPLV--------------YA-------------W-WNA------NFRR---------------------------------QIQDIINGVRQRSSFKRAPFYTEHSMSKNQPSFRSVLQNDVEQNPHLNDTKIKTRRNQFGDVHGNVINKVLRHFL----------------------------------------------------------------------------
>18-npr7_ACAC_scaffold0002856_4168_13020_angiostrongylus_cantonensis_PRJEB493
-------------------------------------------------------------------------------------------------------------------------------------------------------------------------------------------------------------------------------LI--TSV---------------------------------------------------------------------SL--------------WA-----------T-----PL--------------------------------AYF--------------------------QKV---W----N-------------FGQ--V-----MCYIVYVIQVNKNH--------SWSL-------------------------------------------IGAS--L---------MWV-----------------------------------------------PL-----TLAAIAVD-----R--------------------------------------YRL------------------V-AQPF----------------------------------------LQPMSTKC----------CFAVHL-----------------------------------------------------------------------------------------------------------------------------------YCLEF---------------WPS------------------DSRLLYG------------------LFVLL--------------------V-RSALPL----------ALISWCH---------WRIASILN-----------------------------------------EHSRKFRRVSSGCIT-----------------------TSQAIDIKKK------------QRLQ----------------TLLL------------------------AMVV---------------IFAVSS-LPID--------------------------------LFNVLQDMEIV-------------------------------------------------------------------------------------------------------------YK--------------------------------------------------------------------------------------------------------------------------------------------------------------------------------------------------------------------
>23-npr7_scf7180000986669_218820_223674_diploscapter_coronatus_PRJDB3143
---------------------------------------------------------------------------LVIAYTT-VA--ILSLIG----NV--------------AVLLL---------------------------VLFCKEL----RS----VTS----------------------------------------I-----------------FI--SSI--------------S-------CASL------------M---------------------------------------------------------------------------------------------------------------------------------------------------------FGC--A-------------------------------------------------------------------------------------------------------------------------------------------------------------------------------------------------------------------------------------------------------------------------------------------------------------------------------------------------------------------------------------------------------------------------------------FCIED---------------WKN----------------EEGYRMLYG------------------LCILL-------------------V--RSALPL----------SIISICH---------WRIARILH-------------------------------------------------------------------------------------------------------------------------------------------------------------------------------QQNN----------------------------------------------------------------------------------------------------------------------------------------------------------------------------------KFKT-------MRSN-----------------------------------------------------------------------------------------------------------------------------------------------------------------------------
>21-npr7_Backbone_564_86876_95579_mesorhabditis_belari_PRJEB30104
---------------------------------------------------------------------------LVFAYGV-VG--ILSLFG----NA--------------IVLLM---------------------------VVCRREM----RT----ATN----------------------------------------I-----------------FI--SSV--------------S-------AADL----------------------------------------------------------------------------------------------------------------------------------------------------------------------YGV---------------------------------------------------------------------------------------------------------------------------------------------------------ALDIS-----R---------------------------------------------------------------------------------------------------------KQRLQKLL---------------------------------------------------------------------------------------------------------------------------------------------------------------------------------------------------------------------LAMVL--------------------------------------------------------------------------------------------------------------------------------------------------------------------------------------------------------------------------------------IFAVSS-LPMD--------------------------------VFNVYQDIELIH------NFRWLSEDVSHMLFY------------------------------------FSHLLAMA-------GT-------------LL-NPLV--------------YA-------------W-WNE------NFRR---------------------------------QIK----------------------------------------------------------------------------------------------------------------------------------------------------
>2-npr7_CSP21.scaffold04246_6476_37869_caenorhabditis_parvicauda_PRJEB12595
---------------------------------------------------------------------------LIVAYGF-VG--ALSLIG----NA--------------AVLLL---------------------------VICRKEM----QT----VTN----------------------------------------I-----------------FI--SSV--------------S-------AADL------------V-IT--GF-----------------------SL--------------WA-----------T-----PL--------------------------------AYY--------------------------QRV---W----Y-------------FGH--A-----MC-----------Y--------IVPVLQVCGNDNIHSYLTLTHIHRKRSKSLYYYVIVGLSKNYVMHTETDIT-CQQILKIHGIIFQG----------------------------------------------ASLMWVPLTLAAVAYD-----R--------------------------------------YLL------------------V-AKPF----------------------------------------RPPMQNKT----------CLKIIV------GIWI--------LALIVL--------------------TPM-----------------------------------------IVQIDFVDSYGPCH-----------------------------FCMEN---------------WDY---------------SNHQYRLAYG------------------LFVLL--------------------I-RSALPL----------ALISICH---------WKIASILT--------------------------------------------SQTKKFKTVRSA-----------------------------------------------------------------------------------------------------------------------------------------------------------VKAVPQFVRDAF-------------------------------------------------------FFFSHWIAMA-------GA-------------LL-NPLV--------------YA-------------W-WNE------NFRR---------------------------------QFRTYLDEIRGKGGLYSIVSGRQSH------------------------------------------------------------------------------------------------------------------------------
>19-npr7_Cang_2012_03_13_00023_196201_227610_caenorhabditis_angaria_PRJNA51225
-------------------------------------------------MSGESNLTDLQCDYPVLELSLNSKFMLIGAYGF-VG--ALSLIG----NL--------------AVLLL---------------------------VLLRKEM----QT----VTN----------------------------------------I-----------------FI--SSV--------------S-------AADL------------V-IT--SF-----------------------SL--------------WV-----------T-----PL--------------------------------NYY--------------------------QRV---W----S-------------FGK--A-----MC-----------YIFQVVQVSGINI-------------------------------------------KAFSFCF---------VGA-----------------------------------------------SLMWVPFTLAAVALD-----R--------------------------------------YLL------------------V-RFPF----------------------------------------RKAMSKRS----------CILVIS------GIWF------GSLAVL----------------------TPM-----------------------------------------MRMIEFVDSYGPCH-----------------------------FCMET---------------WDN---------------ENPHYRLFYG------------------LAVLL--------------------I-RSALPL----------LLISLCH---------WRIASILN-----------------------------------------KQTRKFNSLRSASAA--------------------------------------------TQSTD--------IKRKQRLQQLLL------------------------AMVI---------------IFAVSS-LPLD--------------------------------LMNVLQDLILVY------GIRPVNKNAQDFLFF------------------------------------FCHWMAMA-------GT-------------LL-NPLV--------------YA-------------W-WNE------NFRR------------------------------------QIHDIDRRQNTRIDLAPDNHVDIEISQTDL----------------------------------------------------------------------------------------------------------------------
>14-npr7_CSP38.scaffold03433_25425_56884_caenorhabditis_quiockensis_PRJEB11354
-------------------------------------------------MSVESNITDQICDYPVLELSLNTKLLLTGAYGF-VG--ALSLIG----NL--------------AVLLL---------------------------VILRKEM----QT----VTN----------------------------------------I-----------------FI--SSV--------------S-------AADL------------V-IT--SF-----------------------SL--------------WA-----------T-----PL--------------------------------HYYQRV-----------------------------W----S-------------FGK--A-----MC-----------Y--------IFQV-----------------------------------VQIKMLFLQGAA--L---------MWV-----------------------------------------------PF-----TLAAVALD-----R--------------------------------------YLL------------------V-AFPF----------------------------------------RKAMSKTS----------CVLVIG------GIWL------GALAVL----------------------TPM-----------------------------------------MRMIEFVDVYGPCH-----------------------------FCMET---------------WDN---------------ENPHYRLFYG------------------LAVLI---------------------IRSALPL----------LLITLCH---------WRIAAILN-----------------------------------------LQTKKFNTLRSASAA--------------------------------------------TQSSD--------IRRKQRLQTLLL------------------------AMVI---------------IFAVSS-LPLD--------------------------------LMNVLQDLVVVY------QIRPVNKNAQDFLFF------------------------------------FCHWMAMA-------GT-------------LL-NPLV--------------YA-------------W-WNE------NFRR---------------------------------QIH----------------------------------------------------------------------------------------------------------------------------------------------------
>15-npr7_CSP31.scaffold01525_366718_398261_caenorhabditis_uteleia_PRJEB12600
-------------------------------------------------MSTDLNMTDFQCEYPPIDISIYSKLLLVGAYGF-VG--ALSLIG----NL--------------AVLLI---------------------------VVCRREM----QT----VTN----------------------------------------I-----------------FI--SSV--------------S-------AADL------------S-MSDNYR---------------------------------------WN-----------------LG-------------------------------------------------------------------W----R-------------VGCVKSNDQNGFC-----------Q--------LWTM-------------------------------------SFLLGKLGPR-TT---------LSL------------------------------------------------------VLWPIRVD-----H--------------------------------------SVS------------------VPAAPH---------------------------------------FPLPLANRG--------------------------------------------------------------------------------------------------------HSQHTNTEVQGIEKREEFQ------------------------RCHTI----------------------------------KHQTQATLT------------------NAAIG-------------------DG-CHFCRL----------LAIGFVE-------CSTRFDCCLP----------------------------------------GSPSSKCSPLHLLLLS----------------------------------------------------------------------------------------------------------------LDRNGW-HPAQ------------------------------PIGIRMVEEFQTPN--------------------------------------------------------PCMRWRNEG-------TR-------------RVEGIVL--------------Y-------------------------RFRK---------------------------------IFIATKHKNTFAEFKRRYGHSNRL-------------------------------------------------------------------------------------------------------------------------------
>11-npr7_CSP29.scaffold31_cov146_862530_868124_caenorhabditis_becei_PRJEB28243
-----------------------------------------------MTTDINANLTDFQCEYPAIDIGLHIKILLAVAYGL-VG--ALSLVG----NL--------------AVLLI---------------------------VVCRREM----QT----VTN----------------------------------------I-----------------FI--SSV--------------S-------AADL------------V-IT--SF-----------------------SL--------------WA-----------T-----PL--------------------------------AYY--------------------------QRV---W----Y-------------FGR--Y-----MC-----------Y--------MVSI------------------------------------------IQGLS--L---------MWV-----------------------------------------------PL-----TLAAVALD-----R--------------------------------------YSL------------------V-ASPF----------------------------------------RLPMKKKT----------CLLIIV------GIWI------GGFAVL----------------------SPM-----------------------------------------IRMVEFVDSYGPCH-----------------------------FCLES---------------WDH---------------DKQHYRLFYG------------------LSVLI--------------------I-RSAIPL----------ILISLCH---------WRIAVILN-----------------------------------------TQTKKFQTLRSASTT------------------------TQSSDIRRK------------QRLQ----------------TLLL------------------------AMVV---------------IFAVSS-LPLD--------------------------------LSNVLQDLIVVY------QVRPVPESVRHFIFF------------------------------------FCHWTAMA-------GT-------------LL-NPLV--------------YA-------------Y-YNE------NFRR---------------------------------QIQTCLGEMRGQGEFKRGLYSIVSGRYSYRADDENANSDRQNRQNTRIELANNQAADIEIIQTDL--------------------------------------------------------------------------------------
>10-npr7_CSP28.scaffold3345_cov71_179083_211301_caenorhabditis_panamensis_PRJEB28259
-----------------------------------------------MTTDINANLTDFQCEYPAIDIGIPIKILLAVAYGL-VG--ALSLVG----NL--------------AVLLI---------------------------VVCRREM----QT----VTN----------------------------------------I-----------------FI--SSV--------------S-------AADL------------V-IT--SF-----------------------SL--------------WA-----------T-----PL--------------------------------AYY--------------------------QRV---W----Y-------------FGR--Y-----MC-----------Y--------MVSI------------------------------------------IQGLS--L---------MWV-----------------------------------------------PL-----TLAAVALD-----R--------------------------------------YSL------------------V-ASPF----------------------------------------RLPMKKKT----------CLLIIV------GIWI------GGFAVL----------------------SPM-----------------------------------------IRMVEFVDSYGPCH-----------------------------FCLES---------------WDH---------------DKQHYRLFYG------------------LSVLV--------------------I-RSAIPL----------ILISLCH---------WRIAVILN-----------------------------------------TQTKKFQTLRSASTT------------------------TQSSDIRRK------------QRLQ----------------TLLL------------------------AMVV---------------IFAVSS-LPLD--------------------------------LSNVLQDLIVVY------QVRPVPESVRHFIFF------------------------------------FCHWTAMA-------GT-------------LL-NPLV--------------YA-------------Y-YNE------NFRR---------------------------------QIQ----------------------------------------------------------------------------------------------------------------------------------------------------
>17-npr7_CSP39.scaffold00480_0_27378_caenorhabditis_waitukubuli_PRJEB12602
-----------------------------------------------MTTDINANLTDFQCEYPAIDISLNIKILLAVAYGL-VG--ALSLVG----NL--------------AVLLI---------------------------VVCRREM----QT----VTN----------------------------------------I-----------------FI--SSV--------------S-------AADL------------V-IT--SF-----------------------SL--------------WA-----------T-----PL--------------------------------AYY--------------------------QRV---W----Y-------------FGK--Y-----MC-----------Y--------MVSI------------------------------------------IQGLS--L---------MWV-----------------------------------------------PL-----TLAAVALD-----R--------------------------------------YSL------------------V-ASPF----------------------------------------RAPMKKRT----------CLLIIG------GIWI------GGFAVL----------------------SPM-----------------------------------------IQMVEFVDSYGPCH-----------------------------FCLES---------------WDN---------------EKQHYRLFYG------------------LSVLM--------------------I-RSAIPL----------ILISICH---------WRIAAILN-----------------------------------------TQTKKFQTLRSASTT------------------------TQSSDIKRK------------QRLQ----------------TLLL------------------------AMVV---------------IFAVSS-LPLD--------------------------------LSNVLQDLIFVY------QVRPVPESVRHFIFF------------------------------------FCHWTAMA-------GT-------------LL-NPLV--------------YA-------------Y-YNE------NFRR---------------------------------QIQTCVGEMRGQNEFKRGLYSIVSGRYSYRETFRADDEGAGPDRQNRQNTRIELANNQSAEIEILQTDL----------------------------------------------------------------------------------
>14-npr7_CSP32.scaffold01070_248288_280194_caenorhabditis_sulstoni_PRJEB12601
------------------------------------------------MNTIDANLTDFQCEYPAIEIGLHIQILLALAYGL-VG--ALSLVG----NL--------------AVLLI---------------------------VVCRREM----QT----VTN----------------------------------------I-----------------FI--SSV--------------S-------AADL------------V-IT--SF-----------------------SL--------------WA-----------T-----PL--------------------------------AYF--------------------------QRV---W----Y-------------FGK--Y-----MC-----------Y--------MVSI------------------------------------------IQGLS--L---------MWV-----------------------------------------------PL-----TLAAVALD-----R--------------------------------------YLL------------------V-ASPF----------------------------------------RLPMKKKT----------CLLIIA------GIWM------GGFAVL----------------------SPM-----------------------------------------IRMVEFVDSYGPCH-----------------------------FCLES---------------WDH---------------DKQHYRLFYG------------------LSVLV--------------------I-RSALPL----------ILISICH---------WRIASILN-----------------------------------------GQTKKFQTLRSASAA------------------------TQSTDIRRK------------QRLQ----------------TLLL------------------------AMVV---------------IFAVSS-LPLD--------------------------------LSNVLQDLIVVY------QVRPVPESVRHFIFF------------------------------------FCHWTAMA-------GT-------------LL-NPLV--------------YA-------------Y-YNE------NFRR---------------------------------QIQTCLGEMRGQGEFKRGLYSIVSGRYSYRETCRGEDEAVAADRQNRQNTRIELANSQMAEIEIIQTDL----------------------------------------------------------------------------------
>13-npr7_Cjap.Contig17611_186115_218475_caenorhabditis_japonica_PRJNA12591
-------------------------------------------------MTSDANLTDFQCEYPAIDIALYTKIMLAVAYGL-VG--ALSLVG----NL--------------AVLLI---------------------------VVCRREM----QT----VTN----------------------------------------I-----------------FI--SSV--------------S-------AADL------------V-IT--SF-----------------------SL--------------WA-----------T-----PL--------------------------------AYY--------------------------QRV---W----Y-------------FGE--Y-----MC-----------Y--------MVSI------------------------------------------IQGLS--L---------MWV-----------------------------------------------PL-----TLAAVALD-----R--------------------------------------YSL------------------V-ASPF----------------------------------------RTPMKKKT----------CLLIIA------GIWM------GGFAAL----------------------SPM-----------------------------------------IRMVEFVDTYGPCH-----------------------------FCLES---------------WDH---------------DRQHYRLFYG------------------LSVLA--------------------I-RSAIPL----------ILISLCH---------WRIAVILN-----------------------------------------NQTTKFQTLRSASAA------------------------TQSSDIRRK------------QRLQ----------------TLLL------------------------AMVV---------------IFAVSS-LPLD--------------------------------LSNVLQDLMFVY------SVRPVPDNVRHFIFF------------------------------------FSHWTAMA-------GT-------------LL-NPLV--------------YA-------------Y-YNE------NFRR---------------------------------QIQSCVGEMRGQGEFKRGLYSIVSGRYSYRETYRGEDENAERQNRQSMRIEFANNQGADIEVLQTDL------------------------------------------------------------------------------------
>14-npr7_CSP26.scaffold00007_182209_214493_caenorhabditis_zanzibari_PRJEB12596
-------------------------------------------------MNMDANLTDIQCEYPAIDINLHIKILLALAYGL-VG--ALSLVG----NL--------------AVLLI---------------------------VICRREM----QT----VTN----------------------------------------I-----------------FI--SSV--------------S-------AADL------------V-IT--GF-----------------------SL--------------WA-----------T-----PL--------------------------------AYY--------------------------QRV---W----H-------------FGK--Y-----MC-----------Y--------LVSI------------------------------------------IQGLS--L---------MWV-----------------------------------------------PL-----TLAAVALD-----R--------------------------------------YLL------------------V-ASPF----------------------------------------RQPMSKKA----------CLLIIA------GIWM------GGFAVL----------------------SPM-----------------------------------------IRMVDFVDSYGPCH-----------------------------FCLES---------------WDH---------------DKQHYRLFYG------------------LSVLV--------------------I-RSAIPL----------VLISLCH---------WRIAHILN-----------------------------------------TQTKKFQTLRSASTA------------------------TQSTDIRRK------------QRLQ----------------TLLL------------------------AMVV---------------IFAVSS-LPLD--------------------------------LSNVLQDLIFVY------QVRPVPDNVRHFIFF------------------------------------FCHWTAMA-------GT-------------LL-NPLV--------------YA-------------Y-YNE------NFRR-------QIQ-----------------------SFQTCFGEMRGQGEFKRGLYSIVSGRYSYRETFRGDGEEGANQQRQTTRVELANNQDADIEVIRTDL------------------------------------------------------------------------------------
>17-npr7_CSP40.scaffold00138_547826_580671_caenorhabditis_tribulationis_PRJEB12608
-------------------------------------------------MNTDANLTDIQCEYPAIDINFHIKILLALAYGL-VG--ALSLVG----NL--------------AVLLI---------------------------VICRREM----QT----VTN----------------------------------------I-----------------FI--SSV--------------S-------AADL------------V-IT--GF-----------------------SL--------------WA-----------T-----PL--------------------------------AYY--------------------------QRV---W----H-------------FGK--Y-----MC-----------Y--------LVSI------------------------------------------IQGLS--L---------MWV-----------------------------------------------PL-----TLAAVALD-----R--------------------------------------YLL------------------V-ASPF----------------------------------------RQPMSKKA----------CLLIIA------GIWM------GGFAVL----------------------SPM-----------------------------------------IRMVDFVDSYGPCH-----------------------------FCLES---------------WDH---------------DKQHYRLFYG------------------LSVLV--------------------I-RSAIPL----------VLISLCH---------WRIAHILN-----------------------------------------TQTKKFQTLRSASTA------------------------TQSTDIRRK------------QRLQ----------------TLLL------------------------AMVV---------------IFAVSS-LPLD--------------------------------LSNVLQDLIFVY------QVRPVPDNVRHFIFF------------------------------------FCHWTAMA-------GT-------------LL-NPLV--------------YA-------------Y-YNE------NFRR-------QIQ-----------------------SFQTCFGEMRNQGEFKRGLYSIVSGRYSY--------------------------------------------------------------------------------------------------------------------------
>17-npr7_merged_caenorhabditis_sinica_PRJNA194557
-------------------------------------------------MNIDANLTDIQCEYPAIDINFQIKILLALAYGL-VG--ALSLVG----NL--------------AVLLI---------------------------VICRREM----QT----VTN----------------------------------------I-----------------FI--SSV--------------S-------AADL------------V-IT--GF-----------------------SL--------------WA-----------T-----PL--------------------------------AYY--------------------------QRV---W----H-------------FGK--Y-----MC-----------Y--------LVSI------------------------------------------IQGLS--L---------MWV-----------------------------------------------PL-----TLAAVALD-----R--------------------------------------YLL------------------V-ASPF----------------------------------------RQPMSKKA----------CLLIIA------GIWM------GGFAVL----------------------SPM-----------------------------------------IRMVDFVDSYGPCH-----------------------------FCLES---------------WDH---------------DKQHYRLFYG------------------LSVLV--------------------I-RSAIPL----------VLISLCH---------WRIAHILN-----------------------------------------TQTKKFQTLRSASTA------------------------TQSTDIRRK------------QRLQ----------------TLLL------------------------AMVV---------------IFAVSS-LPLD--------------------------------LSNVLQDLIFVY------QVRPVPDNVRHFIFF------------------------------------FCHWTAMA-------GT-------------LL-NPLV--------------YA-------------Y-YNE------NFRR-------QIQ-----------------------SFQTCFGEMRGQGEFKRGLYSIVSGRYSYRETFRGDGEEAGNQQDRQRQTTRVELANNQDDIEVIRTDL----------------------------------------------------------------------------------
>16-npr7_Cbre_Contig8_1431517_1463261_caenorhabditis_brenneri_PRJNA20035
-------------------------------------------------MNTDSNLTDIQCEYPAIDINIQMKTLLAVAYGL-VG--ALSLVG----NL--------------AVLLI---------------------------VICRREM----QT----VTN----------------------------------------I-----------------FI--SSV--------------S-------AADL------------V-IT--SF-----------------------SL--------------WA-----------T-----PL--------------------------------AYY--------------------------QRV---W----Y-------------FGK--Y-----MC-----------Y--------LVSV------------------------------------------IQGLS--L---------MWV-----------------------------------------------PF-----TLAAVALD-----R--------------------------------------YLL------------------V-ASPF----------------------------------------RQPMAKNI-------FRTCLLIIA------GIWL--------IGFG--VL------------------SPM-----------------------------------------IRNVDFVDSYGPCH-----------------------------FCLES---------------WDH---------------DKQHYRLFYG------------------LSVLV--------------------I-RSAVPL----------VLISLCH---------WRIAHILN-----------------------------------------TQTKKFQTLRSASTA------------------------TQSTDIRRK------------QRLQ----------------TLLL------------------------AMVV---------------IFAVSS-LPLD--------------------------------LSNVLQDLIVVY------QVRPVPDNVRHFIFF------------------------------------FCHWTAMA-------GT-------------LL-NPLV--------------YA-------------Y-YNE------NFRR---------------------------------QIQTCFGEMRGQGEFKRGLYSIVSGRYSYRETFRGDDAENNADRQRQQTTRIELANNQTGDIEVLRSDL----------------------------------------------------------------------------------
>18-npr7_scaffold_2_529482_562154_caenorhabditis_latens_PRJNA248912
-------------------------------------------------MNPDSNLTDLQCEYPAIEINFQLKTLLALAYGL-VG--ALSLVG----NL--------------AVLLI---------------------------VICRREM----QT----VTN----------------------------------------I-----------------FI--SSV--------------S-------AADL------------V-IT--SF-----------------------SL--------------WA-----------T-----PL--------------------------------AYY---QRV--------------------------W----Y-------------FGK--Y-----MC-----------Y--------MVSV-----------------------------------------V-QGLS--L---------MWV-----------------------------------------------PL-----TLAAVALD-----R--------------------------------------YSL------------------V-ASPF----------------------------------------RQPMTKKT----------CLLIIA------GIWM------GGFAVL----------------------SPM-----------------------------------------IRMVDFVDSYGPC--H---------------------------FCLES---------------WDH---------------EKQHYRLFYG------------------LSVLV--------------------I-RSAIPL----------ILISLCH---------WRIAHILN-----------------------------------------TQTKKFQTLRSASTA------------------------THSTDIKRK------------QRLQ----------------TLLL------------------------AMVV---------------IFAVSS-LPLD--------------------------------LSNVLQDLIVVY------QIRPVPDNVRHFIFF------------------------------------FCHWTAMA-------GT-------------LL-NPLV--------------YA-------------Y-YNE------NFRR---------------------------------QIQTCFGEMRGQGEFKRGLYSIVSGRYSYRQTTRIELANNQAADIEVLRTDL---------------------------------------------------------------------------------------------------
