# Supplementary material for: Evolution of neuropeptide Y/RFamide-like receptors in nematodes
Source: Heliyon. 2024 Jul 15;10(14):e34473. doi: 10.1016/j.heliyon.2024.e34473 (PMC11315170; doi:10.1016/j.heliyon.2024.e34473)
Supplement: MMC 3 — Resulting Multiple Sequence Alignment. [file mmc3.zip › Suppl_3_Multiple_sequence_Alignments/npr8.fasta]

>16-npr8_JU765_contig10072_165552_169533_propanagrolaimus_ju765_PRJEB32708
-------------------------------------------------------------------FSELESTIYTTIYVI-IS--LFALIG----NG--------------VVILA---------------------------VIRKKEM----RT----NRN----------------------------------------V-----------------LI--VNL--------------A-------ASNL------------RYYS--VK-----------------------SI---------------------------K---------------------------------------------------------------------------------------------IGVDKT-----RC--------------------LKAV-------------------------------------------------------------------------------------------------------------SL-----SFSIWIIS--------------------------------------------FLL--------------------SFPL------------------------------------------LIYYNT----------SMLYVF-----KDVWV---------------------------------------------------------------------------FDEGTNTTMIQSYGWR------------------------------QCRLE-------------------------------------------------------------SSALL--------------------------------------VAMAMAY-------------------------------------------------------------------------------------------------------------------------------------------------------------------------------------------AVLW-FPFT--------------------------------FVSVLIDLNILNTENNAELIERV--------------------------------------------DQACKLISIL-------SI-------------CV-NPFL--------------YG-------------F-LNT------NFRR---------------------------------EFTDIFKTLAW--------------------------------------------------------------------------------------------------------------------------------------------
>18-npr8_JAMRXZ010000003.1_17478784_17476860_Panagrolaimus_sp__LJ2406
-------------------------------------------------------NFFNEMNIHLRPFSEWESTLYTTIYAI-IS--IFALVG----NG--------------VVILA---------------------------VIRKKDM----RT----NRN----------------------------------------V-----------------LI--VNL--------------A-------LSNL------------M-LA--LT-----------------------TIPFL-----------WL-----------------PS--------------------------------MSF----------------------------D---F----P-------------YSN--F-----FC-----------K--------FANA------------------------------------------LPGSN--I---------YCS-----------------------------------------------TL-----TISVMAID--------------------------------------------YYS--------------------VKNM-------------------------------------SIGTDRKQCLR----------AIIISI------IIWI--------LSFLLS--------------------FPL--------------------------LVYYNTSMLYVFKDVWVYDEIKNITSLKSYGWR-------------------------QCRLE-------------------------PSKNLDESEDNGLAMSF-------------------LQVLF----------------------LYVIPL----------IVLSIFN---------VKLTRFLK--------------------------------------SNAKQVNRARGTSSLSVR----------------RTSFALPVNDSYIMAEHSETKSNTEASPAERAS--------ERRRSRTTALLI------------------------AMAM---------------AYGFLW-LPFT--------------------------------LVSFLIDLNILDAENKAELIERI--------------------------------------------DQACKLISIL-------SI-------------CV-NPFL--------------YG-------------F-LNT------NFRH---------------------------------EFTDIFHTFMRC-------------------------------------------------------------------------------------------------------------------------------------------
>25-npr8_JAMRXY010000280.1_469968_471892_Panagrolaimus_sp__LJ2414
-------------------------------------------------------NFFNEMNIHLRPFSEWESTLYTTIYAI-IS--IFALVG----NG--------------VVILA---------------------------VIRKKDM----RT----NRN----------------------------------------V-----------------LI--VNL--------------A-------LSNL------------M-LA--LT-----------------------TIPFL-----------WL-----------------PS--------------------------------MSFD-------------------------------F----P-------------YSN--F-----FC-----------K--------FANA------------------------------------------LPGSN--I---------YCS-----------------------------------------------TL-----TISVMAID--------------------------------------------YYS--------------------VKNM-------------------------------------SIGTDRKQCLR----------AIIISI------IIWI--------LSFLLS--------------------FPL--------------------------LVYYNTSMLYVFKDVWVYDEIKNITSLKSYGWR-------------------------QCRLE-------------------------PSKNLDESEDNGLAMSF-------------------LQVLF----------------------LYVIPL----------IVLSIFN---------VKLTRFLK--------------------------------------SNAKQVNRARGTSSLSVR----------------RTSFALPVNDSYIMAEHSETKSNTEASPAERAS--------ERRRSRTTALLI------------------------AMAM---------------AYGFLW-LPFT--------------------------------LVSFLIDLNILDAENKAELIERI--------------------------------------------DQACKLISIL-------SI-------------CV-NPFL--------------YG-------------F-LNT------NFRH---------------------------------EFTDIFHTFMRC-------------------------------------------------------------------------------------------------------------------------------------------
>3-npr8_ES5_v2_contig869_0_23585_panagrolaimus_es5_PRJEB32708
-------------------------------------------------------NFFNEMNIHLRPFSEWESTLYTTIYAI-IS--IFAIVG----NG--------------VVILA---------------------------VIRKKDM----RT----NRN----------------------------------------V-----------------LI--VNL--------------A-------LSNL------------M-LA--LT-----------------------TI---PFL--------WL-----------------PS--------------------------------MSF----------------------------D---F----P-------------YSN--F-----FC-----------K--------FANA------------------------------------------LPGSN--I---------YCS-----------------------------------------------TL-----TISVMAID-----R--------------------------------------YYS--------------------VKNM-------------------------------------SIGTDRKQCLR----------AIIISI------IIWI-------------------------------------------------------------------------------------------------------------------------------------------------------------------------------------------LSFLL------------------------SFPL------------LVYYN---------TSMLYVFK---------------------------------------------DVWVYDEIKNI----------------TSLKSYGWRQCRLEPSK----------------------------NLDEALLI------------------------AMAM---------------AYGFLW-LPFT--------------------------------LVSFLIDLNILDAENKAELIERI--------------------------------------------DQACKLISIL-------SI-------------CV-NPFL--------------YG-------------F-LNT------NFRH---------------------------------EFTDIFHTFMRCLPLW---------------------------------------------------------------------------------------------------------------------------------------
>21-npr8_PS1159_contig16139_2510_7251_panagrolaimus_ps1159_PRJEB32708
-----------------------------------------------------------------------------------------------------------------------------------------------------------------------------------------------------------------------------------LAL--------------T-------TIPF------------L----------------------------------------------WL-----------------PS--------------------------------MSF--------D-----------------------F----P-------------YSN--F-----FC-----------K--------FANA---------------------------------L---------PGSN--I---------YCS-----------------------------------------------TL-----TISVMAID-----R--------------------------------------YYS--------------------VKNM-------------------------------------SIGTDRKQCLR----------AIIISI------IIWI-------------------------------------------------------------------------------------------------------------------------------------------------------------------------------------------LSFLL------------------------SFPL--------------LVY--------------------------------------------------------------------------------------------------------------------------------------------------------------------------------------------------YN--------------------------------------------------------------------------------------------------------------------------------------TSML--------------YV-------------------------FK-----------------------------------------------------------------------------------------------------------------------------------------------------------------------------------------
>20-npr8_PSU_contig_85481_0_2975_panagrolaimus_superbus_PRJEB32708
-----------------------------------------------------------------------------------------------------------------------------------------------------------------------------------------------------------------------------------LAL--------------T-------TIPF------------L----------------------------------------------WL-----------------PS--------------------------------MSF--------D-----------------------F----P-------------YSN--F-----FC-----------K--------FANA---------------------------------L---------PGSN--I---------YCS-----------------------------------------------TL-----TISVMAID-----R--------------------------------------YYS--------------------VKNM-------------------------------------SIGTDRKQCLR----------AIIISI------IIWI-------------------------------------------------------------------------------------------------------------------------------------------------------------------------------------------LSFLL------------------------SFPL--------------LVY--------------------------------------------------------------------------------------------------------------------------------------------------------------------------------------------------YN--------------------------------------------------------------------------------------------------------------------------------------TSML--------------YV-------------------------FK-----------------------------------------------------------------------------------------------------------------------------------------------------------------------------------------
>21-npr8_Contig185_71162_75216_halicephalobus_mephisto_PRJNA528747
-------------------------------------------------------------------FSEWESTLYTIIYVI-IS--LFALIG----NG--------------VVILA---------------------------VIRKKEM----RT----NRN----------------------------------------V-----------------LI--VNL--------------A-------LSNL------------M-LA--LT-----------------------TI---PFL--------WL-----------P-----SM--------------------------------YFD--------------------------------F----P-------------YSN--F-----FC-----------K--------FANA------------------------------------------LPGSN--I---------YCS-----------------------------------------------TL-----TISVMAID-----R--------------------------------------YYS--------------------VKNM-------------------------------------KVGIDRHQCIR----------AILISV------LIWV-------------------------------------------------------------------------------------------------------------------------------------------------------------------------------------------VSFLL------------------------SFPL------------LVYYN---------TSMLYVFK--------------------------------------------SYGWRQCRLRTT-----------------------------------------------------------------ALLI------------------------AMAM---------------AYAVLW-FPFT--------------------------------LVSVLIDLNILDTENMPQLIERI--------------------------------------------DQACKLISIL-------SI-------------CI-NPFL--------------YG-------------F-LNT------NFRH---------------------------------EFTDIFHTLVRCFPCGE--------------------------------------------------------------------------------------------------------------------------------------
>6-npr8_JAMRYC010000006.1_1420415_1421860_Panagrellus_sp__LJ2284
--------------------------------------------------SLILQDFFNNMNLQLRRFSEWESTLYTVIYII-VS--LFALIG----NG--------------VVILA---------------------------VIRKKEM----RT----NRN----------------------------------------V-----------------LI--VNL--------------A-------LSNL------------M-LA--LT-----------------------TIPFL-----------WL-----------P-----SM--------------------------------YFE--------------------------------F----P-------------YSN--F-----FC-----------K--------FANA------------------------------------------LPGSN--I---------YCS-----------------------------------------------TL-----TISVMAVD--------------------------------------------YYS--------------------VKNM-------------------------------------SLGTDRRQCLR----------AVIISV------FIWV--------LSFLLS--------------------FPL-----------------------------------------LVYYQTSMLYVFKNVSVI-------------------------YADSD-------EIEEKSYGWRQ---CHFGSLSAKTDESETEIRAMST------------------LQVLF----------------------LYVIPL----------VVLAIFN---------IKLTRFLK--------------------------------------VNAKQVSRGRGTSTMGVR------------------------------------RGSLALTQNNACIMSEPTTADNSRRNRTTALLI------------------------AMAL---------------SYAVLW-CPYT--------------------------------VITLLIDLEAIN---------------LHTQII-------------------------------ERVDQAFKLISIL-------SI-------------CI-NPML--------------YG-------------F-LNT------NFRH---------------------------------EFTDIFHTVTRCVPRS---------------------------------------------------------------------------------------------------------------------------------------
>18-npr8_KB455247_304609_335516_panagrellus_redivivus_PRJNA186477
---------------------------MEIDEIDQNCPRGENATKDTPFNGTCLEDFFNNMNLQLRRFSEWESTLYTVIYII-VS--LFALIG----NG--------------VVILA---------------------------VIRKKEM----RT----NRN----------------------------------------V-----------------LI--VNL--------------A-------LSNL------------M-LA--LT-----------------------TI---PFL--------WL-----------P-----SM--------------------------------YFE--------------------------------F----P-------------YSN--F-----FC-----------K--------FANA-----------------------------------------L-PGSN--I---------YCS-----------------------------------------------TL-----TISVMAVD-----R--------------------------------------YYS--------------------VKNM-------------------------------------SLGTDRRQCLR----------AVIISV------FIWV-------------------------------------------------------------------------------------------------------------------------------------------------------------------------------------------LSFLL------------------------SFPL-------------LVYY-----------------------------------------------------------------------------------------------------------------------------------------------------------------------------------------QTSMLYVFKHT----------------------------------QIIERVDQAF-----------------------------------------------------------KLISIL-------SI-------------CI-NPML--------------YG-------------F-LNT------NFRH---------------------------------EFTDIFHTVTRCVPRSTKNSCASSN------------------------------------------------------------------------------------------------------------------------------
>18-npr8_ACRNAN_Path_365_91871_124559_acrobeloides_nanus_PRJEB26554
-------------------------------------------------------------------------------------------------------------------------------------------------------------------------------------------------------------P-----------------FL------------------------------------------------------------------------------------------WI-----------P-----SI--------------------------------NIE--------------------------------F----P-------------YSK--F-----FC-----------K--------FANA------------------------------------------LPGSN--I---------YCS-----------------------------------------------TL-----TICVIAIE-----R--------------------------------------YYS--------------------IKKM-------------------------------------DVISRSNHCIR----------AIIISF------FIWV-------------------------------------------------------------------------------------------------------------------------------------------------------------------------------------------VSLLL------------------------SFPL-------------LIYY-----------------------------------------------------------------------------------------------------------------------------------------------------------------------------------------DIIVLYLFKID----------------------------------------------------------------------------------------------------QACKLISIL-------SI-------------CV-NPLL--------------YG-------------F-LNT------NFNR---------------------------------EFVDLFKNCI---------------------------------------------------------------------------------------------------------------------------------------------
>15-npr8_JAGUQR010000003.1_214235_210899_Meloidogyne_exigua_genomic
-----------------------------------------------------LKSFFHKLTAHLRRYYVWETALYTSFYVL-IS--ICAIIG----NG--------------LVIFA---------------------------VVRKPAM----RT----ARN----------------------------------------V-----------------LI--VNL--------------A-------LSNL------------M-LA--LT-----------------------TV---PFL--------WL-----------P-----SI--------------------------------DFD--------------------------------F----P-------------YSN--F-----FC-----------K--------FANA---------------------------------L---------PGSN--I---------YCS-----------------------------------------------TL-----TISLMAID-----R--------------------------------------YYS--------------------VRSI----------------------------KVSGPS------SKSGNCVR----------ALLISV------LIWV-------------------------------------------------------------------------------------------------------------------------------------------------------------------------------------------LSLLL------------------------SFPL--------------LIY-----------------------------------------------------------------------------------------------------------------------------------------------------------------------------------------------------------------------------------------------------------------------------------------------------------YQINML-------------------------------------------YA-------------------------FK-----------------------------------------------------------------------------------------------------------------------------------------------------------------------------------------
>22-npr8_JAEHOM010003117.1_1_6443_-_Hoplolaimus_columbus_genomic
--------------LTVDELNRKCPRAGLFPLGSNESIEEQQRWLTHPFDDNCLRSFFHKLSAQLRRYEPWEEWFYTVLYAM-IS--ALALVG----NG--------------VVILA---------------------------VIRKREM----RT----ARN----------------------------------------V-----------------LI--VNL--------------A-------LSNL------------M-LA--LT-----------------------TL---PFL--------WL-----------P-----SI--------------------------------DFD--------------------------------F----P-------------YSN--F-----FC-----------K--------FANA---------------------------------L---------PGSN--I---------YCS-----------------------------------------------TL-----TISVMAID-----R--------------------------------------YYS--------------------VRSL----------------------------NVNTGS------VQSGQCPR----------AVLISL------LIWL--------VSFL--------LS------------FPL-------------------------LVYYQVNVLYVFK---DVNVYDSTVDTDE------DALLNS------------------SVSSQ------RQVVLRSYGWRQCRLSMGAVEEEGPAISTKDPWLDERMITMGMALM---------QAVML----Y-------------------AVPL----------VVLSIFN---------VKLTRFLK--------------------MNAKQMSSCRNGGNTSGEKDGEQGLTEQSNSVQSSISAPGQQPVMTKQMSVVTIAAS----TRAAERRR------------NRTT--------------------------------------------ALLI-----AMAG------SYAVLW-FPFT--------------------------------LVSVLLDLDWLG------VESGSPIVERIDQTC--------------------------------------KLLSIT-------SI-------------CV-NPFL--------------YG-------------F-LNT------NFRH---------EF---------NEIFSHCMGWMPPMFREGRQRLRTTSTRQFRTGRKSFGGRGKSSGAPHYSAIQCCAGTGSGTGTAPVLVPKIERDTLI--------------------------------------------------------------------------------------
>16-npr8_pathogens_Gpal_scaffold_438_57280_61821_globodera_pallida_PRJEB123
-------------------------------------------------------SFFLGLSAQLRRYEHWEEWFYTAMYAL-IS--ALALIG----NG--------------MVILS---------------------------VIRKRSM----RT----ARN----------------------------------------V-----------------FI--VNL--------------A-------LSNL------------M-LA--LT-----------------------TE--------------SG-----------S-----PI--------------------------------VER---------------------------------------------------IDQ--------TC-----------K--------LVVI-------------------------------------------------L------------------------------------------------------------------WYDALTLN--------------------------------------------------------------------------------------------------------------------------------------------------------------------------------------------------------------------------------------------------------------------------------------------------------------------------------------------LPSSV----I---------------------------------HHLNLCS------------------------------------------------------------------------------------------------------------------------------------------------------------------------------------------------LPVR-----------------------------------------------------------------------------------------------------LSHQLPTR----------------------VQ-DILV--------------LL--------------------------------------------------------------------------------------------------------------------------------------------------------------------------------------------------------------------
>18-npr8_JAMPIO010000026.1_688506_686979_Aphelenchoides_fujianensis_genomic
----------------------------------------------FPLISALLQQFFQRMNAHLRRYNRWEELLYTALYIV-IS--LFALIG----NA--------------LVIIA---------------------------VIRKKEM----QT----NRN----------------------------------------V-----------------LI--VNL--------------A-------LSNF------------ILAATRLP-----------------------FL--------------WL-----------------PT--------------------------------IEF----------------------------E---F----P-------------YSN--F-----FC-----------K--------FANA------------------------------------------LPGSN--V---------YSS-----------------------------------------------TL-----TICVMAID--------------------------------------------YYS--------------------VKRM-------------------------------------NMGANNRQCLH----------AIVISI------TIWA--------VSFVLS--------------------LPL---------------------------------------LFYYNTTILYVFKDV------------------------------MVYDP----VRNTTGVQSYGWRQCRLSPGGKDEQETNADNSAMSLLQ-------------------VAFLY------------------------VIPL----------IVLSTFN---------LKLTAFLK-----------------------------------------LNAKQINKARNGTLR------------------------RESYFIPSSSLSSGCGAASPLERGS--------DRRRNRTTMLLN------------------------AMAL---------------SYAILW-LPFT--------------------------------LVSVIIDLDILYLENHAAIIERI--------------------------------------------DQACKLISIL-------SI-------------CV-NPIL--------------YG-------------V-MNT------NFRH---------------------------------EFEEIFNSIVCCTTKGR--------------------------------------------------------------------------------------------------------------------------------------
>20-npr8_scaffold00422_293616_324066_bursaphelenchus_xylophilus_PRJEA64437
--------------------MSIDDIDRRCPRGINASLVSDTSWQLAPFDDACLNTFFQRMNAHLRKYNEWEEMLYTFLYFL-IS--FFALVG----NG--------------VVILA---------------------------VIRKKEM----RT----NRN----------------------------------------V-----------------LI--VNL--------------A-------LSNL------------M-LA--LT-----------------------TIPFL-----------WL-----------------PS--------------------------------IDFE-------------------------------F----P-------------YSK--F-----FC-----------K--------FANA------------------------------------------LPGSN--I---------YCS-----------------------------------------------TL-----TISVMAID-----R--------------------------------------YYS--------------------VKQM-------------------------------------NVGTVNQTCVK----------GIILSV------MIWV-------------------------------------------------------------------------------------------------------------------------------------------------------------------------------------------FSFLL------------------------SFPL--------------LIY---------YDTTMLYV-------------------------------------------------------------------------------------------------------------------------------------------------------------------------------------------------------------------FKDVMNGAAIIE-----------------------------------------------------RIDQSCKLISIL-------SI-------------GV-NPFL--------------YG-------------F-LNT------NFRH---------------------------------EFTDIFNSLIRCSASQRPQRSRGN-------------------------------------------------------------------------------------------------------------------------------
>22-npr8_TCNE_contig0000172_8151_19970_toxocara_canis_PRJEB533
-------------------------------------------------------------------YSEWEEIVYTAIYII-IS--VLAVIG----NG-------------VVMILA---------------------------VIRKREM----RT----NRN----------------------------------------V-----------------LI--VNL--------------A-------LSNL------------M-LA--LT-----------------------NI---PFL--------WL-----------------PS--------------------------------IDF----------------------------E---F----L-------------YSR--F-----FC-----------K--------FANA------------------------------------------LPGSN--I---------YCS-----------------------------------------------TL-----TISVMAID-----R--------------------------------------YYA--------------------VKKM-------------------------------------YASSHRRQCVR----------AVCISV------SIWI-------------------------------------------------------------------------------------------------------------------------------------------------------------------------------------------ISFLL------------------------SFPL------------LVYYD---------TTMLYVFK--------------------------------------RWSGGDRTRRSVMQDDFD---------------------------------------------------------------------------------------------NVNL---------------CESISVRFPHK--------------------------------FPTRIHYFQTVD------------------------------------------------------MLQAAHSQQCS-------------------------TRIF--------------HD-------------CISAK--------------------------------------------------------------------------------------------------------------------------------------------------------------------------------------------------
>14-npr8_JANLNO010000001.1_8211912_8213167_Bradynema_listronoti_genomic
--------------------------------------------------------FFAKMNNHLKRYNEWETLTYSIIYFV-IS--IFAVIG----NG--------------VVILS---------------------------VIRKKEM----RT----NRN----------------------------------------T-----------------HI--INL--------------T-------VSNL------------I-LG--II-----------------------VV--------------PL-----------------LW-------------------------------------------------------------------W----PSIDFEFP------YSK--F-----FC-----------K--------FANA------------------------------------------LPGSN--I---------YCS-----------------------------------------------TL-----TISIMAID--------------------------------------------YYS--------------------VKNM-------------------------------------NIQSERTQRFR----------MIFISI------AIWA-------------------------------------------------------------------------------------------------------------------------------------------------------------------------------------------ASFVL------------------------SLPL------------LIFYD---------TTMLYVFK----------------------------------------DVKVIDTSPGSNGSII----------------------------------------------------------------------------------------------------------------TKSYGW-------------------------------------RQCRLSPGGNGDTRVVLGTNITLDIQVAFLYVI-----------------------------------PLVVLLSYN----------------------MKLTRFL----------------------------------------NFNA---------------------------------QQINRSR------------------------------------------------------------------------------------------------------------------------------------------------
>15-npr8_PSAMB.scaffold155size71331_33279_64546_plectus_sambesii_PRJNA390260
-----------------------------------------------------------------------------------------------------------------------------------------------------REM----RT----NRN----------------------------------------V-----------------FI--LNL--------------A-------LSNL------------T-LG--LI-----------------------NI---PFL--------WL-----------------PS--------------------------------IDF----------------------------E---F----P-------------YSQ--I-----FC-----------K--------FANA------------------------------------------LPGSN--I---------YCS-----------------------------------------------TL-----TISVMGID-----R--------------------------------------YYT--------------------VKNI-------------------------------------SMSSARRRSFR----------AIAIAI------GIWL-------------------------------------------------------------------------------------------------------------------------------------------------------------------------------------------VSFAL------------------------SIPL-------------LIYY-----------------------------------------------------------------------------------------------------------------------------------------------------------------------------------------DITMLW---------------------------------------------------------------------------------------------------------------------------------------------------------------------------------------VFK-----------------------------------------------------------------------------------------------------------------------------------------------------------------------------------------
>22-npr8_Backbone_226_104224_114033_mesorhabditis_belari_PRJEB30104
--------------------------------------------------MEIGDIDKYCPRHVSPNDSHYRTAPFSHSCLT--------------------------------------------------------------------------------VTN----------------------------------------IP----------------FL------------------------------------------------------------------------------------------WL-----------------PS--------------------------------IEF----------------------------E---F----P-------------YSS--I-----FC-----------K--------LANV------------------------------------------LPGMN--V---------YCS-----------------------------------------------TL-----TISVMAID-----R--------------------------------------YYS------------------VKRLSL--------------------------------------MSSSRRHLIR----------AAWLSI------LIWI-------------------------------------------------------------------------------------------------------------------------------------------------------------------------------------------VSFIL------------------------SLPL-------------LVSY---------DTTMLFVF-----------------------------------------KDLNVFEVLQDSNVT----------------------------------------------------------------------------------------------------------------MRSYGWKQCQI--------------------------------TSGSRNDLQVMNETIKNLLVNIT--------------------------------------------LNFSFQLVMS----------------------VMQAAFL--------------YV---------------IPL-------------------------------------------IVLSIFNVKLTRFLKHNANQMSKNRGSS---------------------------------------------------------------------------------------------------------------------------
>18-npr8_scaffold289_173878_180661_pristionchus_mayeri_PRJEB27334
-------------------------------------------------------------------------------------------------------------------------------------------------VTNIPLL-----------------------------------------------------------------------WLPSANF--------------E-------VTGK--------------IS--CT-----------------------SS--------------YK-----------TSRGRKHY-------------------------------------------------------------------WPLQFP-------------YSR--F-----FC-----------K--------FGNV------------------------------------------LPGSN--I---------YCS-----------------------------------------------TL-----TISVMAIDRQHIIR--------------------------------------YYS--------------------VRKL-------------------------------------SLGSSRGRIVR----------AMIIAA------AIWA-------------------------------------------------------------------------------------------------------------------------------------------------------------------------------------------FSFLL------------------------SLPL-------------LLYY------------------------------------------------------------------------------------------------------------------------------------------------------------------------------------------------------------------------------------------------------------------------------------------------------------------------------------------DTVM-----------------------------LYVAK--------------------------------------------------------------------------------------------------------------------------------------------------------------------------------------------------
>18-npr8_scaffold324_44872_80082_micoletzkya_japonica_PRJEB27334
-----------------------------------------------------------------------------------IT------------NI--------------PLLWL-------------------------------PSL------------D----------------------------------------------------------FE--VHY--------------S-------FDDG------------LGTHRTHT-----------------------ST--------------PL---------------------------------------------------SQF-------------------------------------P-------------YSR--L-----FC-----------K--------FGNV------------------------------------------LPGSN--I---------YCS-----------------------------------------------TC-----TISVMAID-----R--------------------------------------YYS--------------------VRRL-------------------------------------SVTSSQGRIVR----------ACIIAL------LIWV-------------------------------------------------------------------------------------------------------------------------------------------------------------------------------------------FSFIL------------------------SLPL-------------LIYY------------------------------------------------------------------------------------------------------------------------------------------------------------------------------------------------------------------------------------------------------------------------------------------------------------------------------------------DTVM-----------------------------LYVVK--------------------------------------------------------------------------------------------------------------------------------------------------------------------------------------------------
>17-npr8_JADLIF010003364.1_54698_76286_-_Steinernema_khuongi_genomic
--------------------LSIDDIDDQCPRGLNKSLTSPELWQNHPFNDSCLRAMFLLMDQHMRRYSEGEEFLYTTIYVV-LS--FLAVIG----NG--------------VVILA---------------------------VIRKKEM----RT----NRN----------------------------------------V-----------------LI--VNL--------------A-------LSNL------------M-LA--IT-----------------------NV---PFL--------WL-----------------PS--------------------------------MDF----------------------------E---F----P-------------YSR--F-----FC-----------K--------FANA------------------------------------------LPGSN--I---------YCS-----------------------------------------------TF-----TICVMAID-----R--------------------------------------YYS--------------------VRQM----------------------------------------QTAPVKRK----------CMFAVC---LSVGIWV--------MSFL--LS------------------FPL---------------------------------------LVYYDTSMLYVFKDV------------------------------TVFEN-----GNGTRLSSYGWRQCGLTSGRSANDELGTQIHMIQLVVS------------------LLQVA--------------------F-LYLVPT----------IVLAIFN---------VKLTRFLK-------------------------------------------VNARQMNRNRRDNRAVTNSLRLPRLPYSFQASEGGSAARRASDKRR------------SRTT----------------QLLF------------------------AMAG---------------SYALLW-LPFT--------------------------------VVSFLIDFNILYYKESANIIERV--------------------------------------------DQICKIISIA-------SI-------------CV-NPFL--------------YG-------------F-LNT------NFRN-------EFSDIFNTWIRCLPRGKLFSNDYSSALWHLRRCSVAHDGETFMETFRRSVRKGSTPPVGFQVYVVCNECGEINKNRIYFDDVLCERDLEV---------------------------------------------------------------------------------------
>6-npr8_SCAPT_2514_177075_208037_steinernema_scapterisci_PRJNA204942
---------------------------------------------------MFLSIDDIDDQCPRGLNRTVTPPDIWRDHPF---------------ND----------------------------------------------TCLRSMF-----------------------------------------------------------------------LL--MDQ--------------H-------ITNV------------P-----FL---------------------------------------WL-----------------PS--------------------------------MDFE-------------------------------F----P-------------YSR--F-----FC-----------K--------FANA------------------------------------------LPGSN--I---------YCS-----------------------------------------------TF-----TICVMAID-----R--------------------------------------YYS--------------------VRQM----------------------------------------QTAPVKRK----------CMFAVC---LSVGIWI--------MSFLLS--------------------FPL---------------------------------------LVYYDTSMLYVFKDVTVFDNGNDTR--------------------LSSYG---------------WRQCGLTSGRSANDDLGAQIHMIQVLLDAFVC--------------FLFFV---------RFQLVVSLLQVAFLYLVPT----------IVLAIFN---------VKLTRFLK-------------------------------------VNARQMNRNRRDNRALSNS----------------------------------------------------------LRVSRTTQLLF------------------------AMAG---------------SYALLW-LPFT--------------------------------VVSFLIDFNILY-----------YVQKDSANII-------------------------------ERVDQICKIISIA-------SI-------------CV-NPFL--------------YG-------------F-LNT------NFRN---------------------------------EFSDIFNTWIRCLPRGKLFQNDYSSAVFTA-------------------------------------------------------------------------------------------------------------------------
>19-npr8_MONTI_10632_3794_35577_steinernema_monticolum_PRJNA205067
---------------------------------------------------MFLSIDDIDDQCPRGLDKTVTSPEIWRNHPF---------------ND----------------------------------------------SCLRANL-----------------------------------------------------------------------ML-------------------A-------ITNV------------P-----FL---------------------------------------WL-----------------PS--------------------------------MDF----------------------------E---F----P-------------YSR--F-----FC-----------K--------FANA------------------------------------------LPGSN--I---------YCS-----------------------------------------------TF-----TICVMAID-----R--------------------------------------YYS--------------------VRQM----------------------------------------QTAPVKRK----------CMFAIC---LSVGIWV-------------------------------------------------------------------------------------------------------------------------------------------------------------------------------------------MSFLL------------------------SFPL-------------LVYY-----------------------------------------------------------------------------------------------------------------------------------------------------------------------------------------DTSMLYVFKKE--------------------------------SANIIERIDQIC-----------------------------------------------------------KIISIA-------SI-------------CV-NPFL--------------YG-------------F-LNT------NFRN---------------------------------EFTDIFNTWIRCLPRGKLFHNDYSSAAFPA-------------------------------------------------------------------------------------------------------------------------
>23-npr8_SCAPT_2514_190575_194800_steinernema_scapterisci_PRJNA204942
------------------------------------------------------------------------------------------------------------------------------------------------------------------ITN----------------------------------------VP----------------FL------------------------------------------------------------------------------------------WL-----------------PS--------------------------------MDFE-------------------------------F----P-------------YSR--F-----FC-----------K--------FANA------------------------------------------LPGSN--I---------YCS-----------------------------------------------TF-----TICVMAID-----R--------------------------------------YYS--------------------VRQM----------------------------------------QTAPVKRK----------CMFAVC---LSVGIWI-------------------------------------------------------------------------------------------------------------------------------------------------------------------------------------------MSFLL------------------------SFPL-------------LVYY-----------------------------------------------------------------------------------------------------------------------------------------------------------------------------------------DTSMLYVFKKD--------------------------------SANIIERVDQ-----------------------------------------------------------ICKIISIA-------SI-------------CV-NPFL--------------YG-------------F-LNT------NFRN---------------------------------EFSDIFNTWIRCLPRGKLFQNDYSSAVFTA-------------------------------------------------------------------------------------------------------------------------
>21-npr8_GLAS_7276_0_25966_steinernema_glaseri_PRJNA204943
----------------------------------------MFLSIDDIDDQCPRGLNKSLTPPEVWQKHPFNDSCLRAMFLL--------------------------------------------------------------------------------MDN----------------------------------------L-----------------ML-------------------A-------ITNV------------P-----FL---------------------------------------WL-----------------PS--------------------------------MDF----------------------------E---F----P-------------YSR--F-----FC-----------K--------FANA------------------------------------------LPGSN--I---------YCS-----------------------------------------------TF-----TICVMAID-----R--------------------------------------YYS--------------------VRQM----------------------------------------QTAPVKRK----------CMFAVC---LSVGIWV-------------------------------------------------------------------------------------------------------------------------------------------------------------------------------------------MSFLL------------------------SFPL--------------LVY------------------------------------------------------------------------------------------------------------------------------------------------------------------------------------------------YDTS--------------------------------MLYVFKESANII----------------------------------------------------ERVDQICKIISIA-------SI-------------CV-NPFL--------------YG-------------F-LNT------NFRN---------------------------------EFSDIFNTWIRCLPRGKLFSNDYSSAVFAA-------------------------------------------------------------------------------------------------------------------------
>21-npr8_FELT_2262_305008_309915_steinernema_feltiae_PRJNA204661
-------------------------------------------------------------------------------------------------NL----------------------------------------------------------------------------------------------------------------------------ML-------------------A-------ITNV------------P-----FL---------------------------------------WL-----------------PS--------------------------------MDF----------------------------E---F----P-------------YSR--F-----FC-----------K--------FANA------------------------------------------LPGSN--I---------YCS-----------------------------------------------TF-----TICVMAID-----R--------------------------------------YYS--------------------VRQM----------------------------------------QHAPVKRN----------CMYAVC---LSIAIWV-------------------------------------------------------------------------------------------------------------------------------------------------------------------------------------------MSFLL------------------------SFPL-------------LVYY-----------------------------------------------------------------------------------------------------------------------------------------------------------------------------------------DTSMLYVFKKD--------------------------------SANIIERIDQ-----------------------------------------------------------ICKIISIA-------SI-------------CV-NPFL--------------YG-------------F-LNT------NFRN---------------------------------EFSDIFNTWIRCLPRGKLFNNDYSSAVFNA-------------------------------------------------------------------------------------------------------------------------
>19-npr8_nOt.2.0.scaf00044_87534_92617_oscheius_tipulae_PRJEB15512
-------------------------------------------------------NFFDQLHASLRRYSEWEEYLYTSIYIV-IS--FLAVIG----NG---------------LVLA---------------------------VIRKKAM----QT----NRN----------------------------------------V-----------------LI--LNL--------------A-------VSNL------------I-LA--FI-----------------------NI---PFL--------WL-----------------PT--------------------------------IDF----------------------------E---F----P-------------YSR--F-----FC-----------K--------FANG------------------------------------------FPGSN--I---------YCS-----------------------------------------------TL-----TICVMAVD-----R--------------------------------------YYS--------------------VKRM----------------------------------------KAQASRKQ-------CFNTILISL------GIWA-------------------------------------------------------------------------------------------------------------------------------------------------------------------------------------------FSLLL------------------------SVPL--------------LVY------------------------------------------------------------------------------------------------------------------------------------------------------------------------------------------YDTSM-------------------------------------LYVAKESYAAVI----------------------------------------------------ERVDQICKIVSML-------SI-------------CV-NPFL--------------YG-------------F-LNT------NFRH---------------------------------EFREIYCTYIRCMDKNEIQRGRGYDVPSIVVNL----------------------------------------------------------------------------------------------------------------------
>24-npr8_CAJGYM010000010.1_2410326_2415335_Caenorhabditis_auriculariae_genomic
-----------------------------------------------------FQTFFQRLQTSLRRFNPWEEILYTTVYII-IS--VLAVIG----NG--------------LVILA---------------------------VVRKKTM----RT----NRN----------------------------------------V-----------------LI--LNL--------------A-------FSNL------------I-LA--LI-----------------------NI---PFL--------WL-----------------PS--------------------------------IDF----------------------------E---F----P-------------YSR--F-----FC-----------K--------FANV------------------------------------------LPGSN--I---------YCS-----------------------------------------------TF-----TISVMAID--------------------------------------------YYS--------------------VKRL-------------------------------------KVASNREQCVR----------AVAVSV------FIWV--------LSFILS--------------------LPL---------------------------------------LLYYDTAMLYVMKDI------------------------------FVFDD-----DGGIKMRSYGWRQ----CRLSATRSSIIDVNTQRIQFM------------------MSVLQ------------------VVF-LYAVPL----------FVLSIFN---------VKLTRFLK----------------------------------TNANQMSRSRGNERKREGSDTN----------------RPTNEVSCTLKMQSNLRSPSMPSIRSSIAERAS--------NRRTSRTTSLLI------------------------AMAG---------------SYAALW-LPFT--------------------------------LISFLLDLDLLNDESYVALVERI--------------------------------------------DQTCKMVSML-------SI-------------CV-NPFL--------------YG-------------F-LNT------NFRH---------------------------------EFTEIYYRFVRCQTKRREGNRFTHDFSSLA-------------------------------------------------------------------------------------------------------------------------
>16-npr8_SVUK_scaffold0000014_8797_41940_strongylus_vulgaris_PRJEB531
--------------------MNVEDLDKYCNRSLDRNAISEAAYRSAPFDDYCLQVFFYQLQTSLRRFNEWEEIVYTTIYVI-IS--ILAVIG----NG--------------LVIMA---------------------------VLWKKAM----RT----NRN----------------------------------------V-----------------LI--LNL--------------A-------LSNL------------V-LA--LT-----------------------NIPFL-----------WL-----------------PS--------------------------------IDFE-------------------------------F----P-------------YSR--F-----FC-----------K--------IANV------------------------------------------LPGSN--I---------YCS-----------------------------------------------TL-----TISVMAID-----R--------------------------------------YYS--------------------VKQL-------------------------------------KIASNRRQCMK----------AICISL------TIWV--------VSFLLS--------------------LPL-----------------------------------------LLYYDTTMLY---------------------------------VVKDVNVLDEKGGIKLRSYGWRQCRLAPSRSTTLEMSTQEIQLLMSV-------------------LQVVS----------------------LYIVPL----------FVLSIFN---------VKLTRFLK-------------------------------------------TNANQMAKNRRTT-----------------------------------------------------------------ALLI------------------------AMAF---------------SYAALW-LPFT--------------------------------LISLLLDLDILY-------------VESHVAVI-------------------------------ERIDQTCKMVSML-------SI-------------CV-NPFL--------------YG-------------F-LNT------NFRH---------------------------------EFSEIYFRYVLCRAKTTGQGRFQHDFSSLAVTTHIGCERIVLDADSEKDSFV---------------------------------------------------------------------------------------------------
>21-npr8_merged_ancylostoma_duodenale_PRJNA72581
-------------------------------------------------------VFFYQLQTSLRRFNEWEEIVYTTIYVV-IS--ILAVIGNGLVSSACTFFECHLIPSFEVIIMA---------------------------VLWKRAM----RT----NRN----------------------------------------V-----------------LI--LNL--------------A-------LSNL------------V-LA--LT-----------------------NI---PFL--------WL-----------------PS--------------------------------IDF---E----------------------------F----P-------------YSR--F-----FC-----------K--------IANV-----------------------------------------L-PGSN--I---------YCS-----------------------------------------------TL-----TISVMAID-----R--------------------------------------YYS--------------------VKQL-------------------------------------KVASNRSQCMK----------AICISL------AIWV-------------------------------------------------------------------------------------------------------------------------------------------------------------------------------------------VSFFL------------------------SLPL------------LLYYD---------TTMLYVVK-----------------------------------------------------------------------------------------------------------------------------------------------------------------------------------------------------------------------------------------------------------------------------------------------------------------------------------------------------------------------------------------------------------------------------------------------------------------------------------------------------------------------------------------------------------------
>11-npr8_Acey_s0023_scaf_1759546_1801399_ancylostoma_ceylanicum_PRJNA231479
--------------------MDIEDLDKYCNRSLDRNTISEAAYRAAPFDDYCLQVFFYQLQTSLRRFNEWEEIVYTTIYVI-IS--ILAVIG----NGLVSAGGVRCLFLLLQVIMA---------------------------VLWKRAM----RT----NRN----------------------------------------V-----------------LI--LNL--------------A-------LSNL------------V-LA--LT-----------------------NI---PFL--------WL-----------------PS--------------------------------IDF----------------------------E---F----P-------------YSR--F-----FC-----------K--------IANV------------------------------------------LPGSN--I---------YCS-----------------------------------------------TL-----TISVMAID-----R--------------------------------------YYS--------------------VKQL-------------------------------------KVASNRSQCMK----------AICISL------AIWV-------------------------------------------------------------------------------------------------------------------------------------------------------------------------------------------VSFFL------------------------SLPL------------LLYYD---------TTMLYVVK---------------------------------------------------------------------------------DVNVLDERGGVKLRSYGWRQCRLA--------PSRPTTLEALLI------------------------AMAG---------------SYAALW-LPFT--------------------------------LISLLLDLDILY--------------------------------------------------------VTCKMVSML-------SI-------------CV-NPFL--------------YG-------------F-LNT------NFRH---------------------------------EFSEIYFRYVLCRAKSPGQARFQHDFSSLAVAT----------------------------------------------------------------------------------------------------------------------
>20-npr8_ANCCANDFT_Contig1342_0_17073_ancylostoma_caninum_PRJNA72585
-------------------------------------------------------VFFYQLQTSLRRFNEWEEIVYTTIYVI-IS--ILAVIGNGLVKWSLCPGLHSGLFLLLQVIMA---------------------------VLWKRAM----RT----NRN----------------------------------------V-----------------LI--LNL--------------A-------LSNL------------V-LA--LT-----------------------NI---PFL--------WL-----------------PS--------------------------------IDF----------------------------E---F----P-------------YSR--F-----FC-----------K--------IANV------------------------------------------LPGSN--I---------YCS-----------------------------------------------TL-----TISVMAID-----R--------------------------------------YYS--------------------VKQL-------------------------------------KVASNRSQCMK----------AICISL------AIWV-------------------------------------------------------------------------------------------------------------------------------------------------------------------------------------------VSFFL------------------------SLPL-------------LLYY-----------------------------------------------------------------------------------------------------------------------------------------------------------------------------------------DTTMLYVVKES--------------------------------HVAIIERIDQTC-----------------------------------------------------------KMVSML-------SI-------------CV-NPFL--------------YG-------------F-LNT------NFRH---------------------------------EFSEIYFRYVLCRAKTPGQARFQHDFSSLAVTT----------------------------------------------------------------------------------------------------------------------
>16-npr8_ACOC_scaffold0000199_81560_94967_angiostrongylus_costaricensis_PRJEB494
---------------------------------------------------------------------------------------VLALIN---------------------------------------------------------------------IP-----------------------------------------------------------FL------------------------------------------------------------------------------------------WL-----------------PS--------------------------------IDF----------------------------E---F----P-------------YSR--F-----FC-----------K--------FANV------------------------------------------LPGSN--I---------YCS-----------------------------------------------TL-----TICVMAID-----R--------------------------------------YYS--------------------VKQL-------------------------------------EVASKRRQCMK----------AVCISL------LIWI-------------------------------------------------------------------------------------------------------------------------------------------------------------------------------------------ISFFL------------------------SLPL-------------LLYY-----------------------------------------------------------------------------------------------------------------------------------------------------------------------------------------DTTMLYVVKES--------------------------------HVGIIERIDQTC-----------------------------------------------------------KMVSML-------SI-------------CV-NPFL--------------YG-------------F-LNT------NFRR---------------------------------EFYEIYSRYVICSAKTTGQALLTHNRPT---------------------------------------------------------------------------------------------------------------------------
>23-npr8_scaffold274_174116_188011_angiostrongylus_cantonensis_PRJNA350391
---------------------------------------------------------------------------------------VLALIN---------------------------------------------------------------------IP-----------------------------------------------------------FL------------------------------------------------------------------------------------------WL-----------------PS--------------------------------IDF----------------------------E---F----P-------------YSR--F-----FC-----------K--------FANV------------------------------------------LPGSN--I---------YCS-----------------------------------------------TL-----TISVMAID-----R--------------------------------------YYS--------------------VKQL-------------------------------------KVASKRRQCMK----------AVCISL------IIWI-------------------------------------------------------------------------------------------------------------------------------------------------------------------------------------------ISFFL------------------------SLPL-------------LLYY-----------------------------------------------------------------------------------------------------------------------------------------------------------------------------------------DTTMLYVVKES--------------------------------HVAIIERIDQTC-----------------------------------------------------------KMVSML-------SI-------------CV-NPFL--------------YG-------------F-LNT------NFRR---------------------------------EFYEIYNRYVICSAKTTDQALLTHDLPT---------------------------------------------------------------------------------------------------------------------------
>20-npr8_OESDENDFT_Contig746_31741_43389_oesophagostomum_dentatum_PRJNA72579
-------------------------------------------------------------------------------------------------------------------------------------------------------------------------------------------------------------------------------VL-------------------A-------LTNI------------P-----FL---------------------------------------WL-----------------PS--------------------------------IDF----------------------------E---F----P-------------YSR--F-----FC-----------K--------IANV------------------------------------------LPGSN--I---------YCS-----------------------------------------------TL-----TISVMAID-----R--------------------------------------YYS--------------------VKQL-------------------------------------KVASNRRQCMK----------AICISL------AIWV-------------------------------------------------------------------------------------------------------------------------------------------------------------------------------------------VSFLL------------------------SLPL-------------LLYY-----------------------------------------------------------------------------------------------------------------------------------------------------------------------------------------DTTMLYVVKES--------------------------------HVAVIERIDQTC-----------------------------------------------------------KMVSML-------SI-------------CV-NPFL--------------YG-------------F-LNT------NFRH---------------------------------EFSEIYFRYVLCRAKATGNARFHHDFSSLAVSN----------------------------------------------------------------------------------------------------------------------
>23-npr8_CGOC_scaffold0001853_0_4295_cylicostephanus_goldi_PRJEB498
---------------------------------------------------------------------------------------VLALIN---------------------------------------------------------------------IP-----------------------------------------------------------FL------------------------------------------------------------------------------------------WL-----------------PS--------------------------------IDF----------------------------E---F----P-------------YSR--F-----FC-----------K--------IANV------------------------------------------LPGSN--I---------YCS-----------------------------------------------TL-----TISVMAID-----R--------------------------------------YYS--------------------VKQL-------------------------------------KVASNRRQCMK----------AICVSL------SIWV-------------------------------------------------------------------------------------------------------------------------------------------------------------------------------------------VSFLL------------------------SLPL------------LLYYD---------TTMLYVVK-----------------------------------------------------------------------------------------------------------------------------------------------------------------------------------------------------------------------------------------------------------------------------------------------------------------------------------------------------------------------------------------------------------------------------------------------------------------------------------------------------------------------------------------------------------------
>14-npr8_Cjap.Contig18181_165331_197290_caenorhabditis_japonica_PRJNA12591
-----------------------MEHNDIDKYCDRGINESSPHYETHPFDGLCLQKFFYQLQASLRRFSPWEEVLYTTVYII-IS--VAAVIG----NG--------------LVILA---------------------------VVRKKSM----RT----NRN----------------------------------------V-----------------LI--LNL--------------A-------LSNL------------I-LA--IT-----------------------NIPFL-----------WL-----------------PS--------------------------------IDFE-------------------------------F----P-------------YSR--F-----FC-----------K--------FANV------------------------------------------LPGSN--I---------YCS-----------------------------------------------TL-----TISVMAID-----R--------------------------------------YYS--------------------VKKL-------------------------------------KMASNRKQCFH----------AVLLSV------FIWI--------LSFILS--------------------LPL---------------------------------LLYYETSMLYVMREIRVVDPNGQE---------------------------VVRSY--------------GWRQCRLVSAGRGPDISTQTIQQLLMSI-------------------LQVVF----------------------LYIVPL----------FVLSIFN---------VKLTRFLK-----------------------------------------TNANKMSKNRAPSKRECPMRQDSHNNSLKHYNNNNTSLRSSSVPSIRSSIVERNNTNRRTSRTT----------------SLLI------------------------AMAG---------------SYAALW-FPFT--------------------------------LITFLLDFDLVN-------------NQEYVTLV-------------------------------ERIDQTCKMVSML-------SI-------------CV-NPFL--------------YG-------------F-LNT------NFRH---------------------------------EFSDIYYRYIRCETKTQPTRGFHHDVSSIAHQRHDSVYNDEASLLTTARQSVAKERNSPPKGFRSSIRVCSATKSKMIGDRIVLDDDIEKDSFV---------------------------------------------------------
>15-npr8_CSP32.scaffold00059_264857_296000_caenorhabditis_sulstoni_PRJEB12601
-----------------------MEYKDIDNYCDRGISPNASNYLTSPFNGTCLQKFFYQLQASLRRFSPWEEVLYTTVYII-IS--VAAVIG----NG--------------LVILA---------------------------VVRKKAM----RT----NRN----------------------------------------V-----------------LI--LNL--------------A-------LSNL---------QFQI-LA--IT-----------------------NIPFL-----------WL-----------------PS--------------------------------IDFE-------------------------------F----P-------------YSR--F-----FC-----------K--------FANV------------------------------------------LPGSN--I---------YCS-----------------------------------------------TL-----TISVMAID-----R--------------------------------------YYS--------------------VKKL-------------------------------------KITSNRKQCFH----------AVLLSV------VIWI--------VSFILS--------------------LPL-----------------------------------------LLYYETSMLY---------------------------------VMREIRVVDANGAEVVRSYGWRQCRLVSAGRGPDISTQTIQLLMSI--------------------LQVVF----------------------LYIVPL----------FVLSIFN---------VKLTRFLK-----------------------------------------TNANKMSKTRAPPKR-----------EDPGHSQNNSLKNNNNNSSLRSPSMPSIRSSIVERHNT--------NRRTSRTTSLLI------------------------AMAG---------------SYAALW-FPFT--------------------------------LISFLLDFDLVN-------------NQEYVTLV-------------------------------ERIDQTCKMVSML-------SI-------------CV-NPFL--------------YG-------------F-LNT------NFRH---------------------------------EFSDIYYRYIRCEAKNQPIGRFHHDVSSIAHHRQDSVYNDDTSLLTTGLQSVTKDGSSSPRVFRSSIRVCSTTSKMLGDRIVLDDDIEKDSFV----------------------------------------------------------
>12-npr8_CSP28.scaffold39_cov71_59580_64781_caenorhabditis_panamensis_PRJEB28259
-----------------------MEYKDIDNYCDRGISPNASNYLTHPFDGLCLQKFFYQLQASLRRFSPWEEILYTTVYII-IS--VAAVIG----NG--------------LVILA---------------------------VVRKKSM----RT----NRN----------------------------------------V-----------------LI--LNL--------------A-------LSNL------------I-LA--IT-----------------------NIPFL-----------WL-----------------PS--------------------------------IDFE-------------------------------F----P-------------YSR--F-----FC-----------K--------FANV------------------------------------------LPGSN--V---------YCS-----------------------------------------------TL-----TISVMAID-----R--------------------------------------YYS--------------------VKKL-------------------------------------KIASNRKQCFH----------AVLLSV------FIWI-------------------------------------------------------------------------------------------------------------------------------------------------------------------------------------------LSFIL------------------------SLPL------------LLYYE---------TSMLYVMR-----------------------------------------------EIRVVDPSGQEVVRSYGWRQCRLVSAGRGPDINNNNNTSLRSPSMPSIRSSIVERHNT--------NRRTSRTTSLLI------------------------AMAG---------------SYAALW-LPFT--------------------------------LITFLLDFDLVN-------------NQEFVGLV-------------------------------ERIDQTCKMVSML-------SI-------------CV-NPFL--------------YG-------------F-LNT------NFRH---------------------------------EFSDIYYRYIRCEAKNQPQGRFHHDISSIANHRQDSVYNDDTSLLTTTGRQSSIAKENSSSSPRGFRASVRVCSAKTKMIGDRIVLDDEVEKDSFV-------------------------------------------------------
>18-npr8_CSP39.scaffold01983_0_20575_caenorhabditis_waitukubuli_PRJEB12602
-----------------------MEYKDIDNYCDRGINPNASNYLTSPFDGACLQKFFYQLQASLRRFSPWEEILYTTVYII-IS--VAAVIG----NG--------------LVILA---------------------------VVRKKSM----RT----NRN----------------------------------------V-----------------LI--LNL--------------A-------LSNL------------I-LA--IT-----------------------NIPFL-----------WL-----------------PS--------------------------------IDFE-------------------------------F----P-------------YSR--F-----FC-----------K--------FANV------------------------------------------LPGSN--V---------YCS-----------------------------------------------TL-----TISVMAID-----R--------------------------------------YYS--------------------VKKL-------------------------------------KIASNRKQCLH----------AVILSV------CIWI-------------------------------------------------------------------------------------------------------------------------------------------------------------------------------------------LSFIL------------------------SLPL------------LLYYE---------TSMLYVMR-----------------------------------------------EVRVLDPSGQEVVRSYGWRQCRLVSAGQGPDINNNNNASLRSPSMPSIRSSIVERQNT--------NRRTSRTTSLLI------------------------AMAG---------------SYAALW-LPFT--------------------------------IITFLLDFELVS-------------NQEYVALV-------------------------------ERIDLTCKMVSML-------SI-------------CI-NPFL--------------YG-------------F-LNT------NFRH---------------------------------EFSDIYYRYVRCETKNQPAGRFHNDISSIAHHRQDSVYNDDTSLLTTGRQSIAKESTSSPRGFRASIRVCSAKSKMIGDRIVLDDDVEKDSFV----------------------------------------------------------
>18-npr8_CSP40.scaffold02665_93297_125121_caenorhabditis_tribulationis_PRJEB12608
-----------------------MEVKDIDNYCDRGIHPNATNYLTAPFDGGCLQKFFFQLQASLRRFSQWEEILYTTVYIV-IS--IAAVIG----NG--------------LVIWA---------------------------VVRKKAM----RT----NRN----------------------------------------V-----------------LI--LNL--------------A-------LSNL------------I-LA--IT-----------------------NIPFL-----------WL-----------------PS--------------------------------IDFE-------------------------------F----P-------------YSR--F-----FC-----------K--------FANV------------------------------------------LPGSN--I---------YCS-----------------------------------------------TL-----TISVMAID-----R--------------------------------------YYS--------------------VKKL-------------------------------------KIASNRKQCLH----------AVLLSV------AIWI--------VSFILS--------------------LPL-----------------------------------------LLYYETSMLYVMREIR---------------------------VVDQA----------------------------------GKEVIRSYGWRQCRLVSAGRLPDITQSIQLLM---------------SVLQVVFLYIVPL----------FVLSIFN---------VKLTRFLK-----------------------------------------TNANKMSKTRAPPKR----------DDRSDSHQNSLKNNNNNNSSLRSPTTPTNRNSIVERNTT--------NKRTSRTTSLLI------------------------AMAG---------------SYAALW-FPFT--------------------------------LITFLIDFELVN-------------NQEYVNLV-------------------------------ERIDQTCKMVSML-------SI-------------CV-NPML--------------YG-------------Y-LNT------NFRH---------------------------------EFSDIYYRYLRCDSKKNQPAGRFQHDVSSIAHHRQDSVYNDDATLLTTGRQSIVKDSSSSPKGGFRSSIRVCSTQSKMIGDRIVLDDDIEKDSFV--------------------------------------------------------
>15-npr8_CSP26.scaffold02578_10913_43271_caenorhabditis_zanzibari_PRJEB12596
-----------------------MEVKDIDNYCDRGIHPNATNYLTAPFDGGCLQRFFFQLQASLRRFSQWEEVLYTTVYIV-IS--IAAVIG----NG--------------LVILA---------------------------VVRKKAM----RT----NRN----------------------------------------V-----------------LI--LNL--------------A-------LSNL------------I-LA--IT-----------------------NIPFL-----------WL-----------------PS--------------------------------IDFE-------------------------------F----P-------------YSR--F-----FC-----------K--------FANV------------------------------------------LPGSN--I---------YCS-----------------------------------------------TL-----TISVMAID-----R--------------------------------------YYS--------------------VKKL-------------------------------------KMASNRKQCLH----------AVLVSV------AIWI--------VSFILS--------------------LPL-----------------------------------------LLYYETSMLYVMREIR---------------------------VVDQT----------------------------------GEEVIRSYGWRQCRLVSAGRLPDITQSIQLLM---------------SVLQVVFLYIVPL----------FVLSIFN---------VKLTRFLK-----------------------------------------TNANKMSKTRAPPKR---------DDRSDSHQNSLKNNNSNNQSSLRSPTTLSNRNSIVERNTT--------NKRTSRTTSLLI------------------------AMAG---------------SYAALW-FPFT--------------------------------LITFLIDFELVN-------------NQEYVNLV-------------------------------ERIDQTCKMVSML-------SI-------------CV-NPIL--------------YG-------------Y-LNT------NFRH---------------------------------EFSDIYYRYLRCDSKKNQPALRFQHDVSSIAHHRQDSVYNDDATLLTTGRQSLVRDGSSSPKGFRSSIRVCSTQSKIIGDRIVLDDEIEKDSFV---------------------------------------------------------
>18-npr8_Csp5_scaffold_00022_152175_171056_caenorhabditis_sinica_PRJNA194557
-----------------------MEVKDIDNYCDRGIHPNASNYLTAPFNGMCLQKFFFQLQASLRRFSQWEEVLYTTVYIV-IS--IAAVIG----NG--------------LVILA---------------------------VVRKKAM----RT----NRN----------------------------------------V-----------------LI--LNL--------------A-------LSNL------------I-LA--LT-----------------------NIPFL-----------WL-----------------PS--------------------------------IDFE-------------------------------F----P-------------YSR--F-----FC-----------K--------FANV------------------------------------------LPGSN--I---------YCS-----------------------------------------------TL-----TISVMAID-----R--------------------------------------YYS--------------------VKKL-------------------------------------KIASNRKQCLH----------AVLVSV------VIWI--------VSFIMS--------------------LPL-----------------------------------------LLYYETSMLYVMREIR---------------------------VVDQN----------------------------------GEEVIRSYGWRQCRLVSAGRLPDITQSIQLLM---------------SVLQVVFLYIVPL----------FVLSIFN---------VKLTRFLK------------------------------------TNANKMSKTRAPPKREDRSD----------------SHQNSLKNNNNNSSLRSPATPTNRNSIVERNTT--------NKRTSRTTSLLI------------------------AMAG---------------SYAALW-FPFT--------------------------------LITFLIDFELVN-------------NQEYVNLV-------------------------------ERIDQTCKMVSML-------SI-------------CV-NPML--------------YG-------------Y-LNT------NFRH---------------------------------EFSDIYYRYLRCDSKKNQPAGRFQHDVSSIAHHRQDSVYNDDATLLTTGRQSLVKDGSSSPKGFRSSIRICSSQSKMIGDRIVLDDDIEKDSFV---------------------------------------------------------
>3-npr8_CM008514.1_13568567_13600179_caenorhabditis_nigoni_PRJNA384657
-----------------------MEVKDIDKYCPRGIHPNASNFLTAPFDGLCLQEFFSQLQGSLRRFSSWEEVLYTTVYII-IS--VTAVIG----NG--------------LVILA---------------------------VIRKKAM----RT----NRN----------------------------------------V-----------------LI--LNL--------------A-------LSNL------------I-LA--IT-----------------------NIPFL-----------WL-----------------PS--------------------------------IDF---------------------------E----F----P-------------YSR--F-----FC-----------K--------FANV-----------------------------------------L-PGSN--I---------YCS-----------------------------------------------TL-----TISVMAID-----R--------------------------------------YYS--------------------VKKL-------------------------------------KIASNRKQCLH----------AILVSV------AIWI--------VSFILS--------------------LPL-----------------------------------------LLYYETSMLYVMREI----------------------------RVMEQ---------------------------------TGQEITRSFGWRQCRLVSAGRLPDITQSIQLLM---------SILQV-----VF-LYIVPL----------FVLSIFN---------VKLTRFLK----------------------------------TNANKMSKTRAPPKSSDSQQNSLKNNNNNNFTLRSPTVSTNRNSIVERNTTNKRT------------SRTT----------------SLLI------------------------AMAG---------------SYAALW-FPFT--------------------------------LITFLIDFELVN-------------NQEYVNLV-------------------------------ERIDQTCKMVSML-------SI-------------CV-NPIL--------------YG-------------Y-LNT------NFRH-----------EFTDIYY---------------RYLRCETKNQPAGRFQHDVSSIAHHRQDSVYNDDATLLTTGRQSIAKENSSSPKGFRASIRVCSSQSKMLGDRIVLDDDIEKDSFV-----------------------------------------------------------------
>3-npr8_X-3_7395458_7426800_caenorhabditis_briggsae_PRJNA10731
-----------------------MEVKDIDKYCNRGIHPNASNFLTAPFDGLCLQEFFFQLQGSLRRFSSWEEVLYTTVYII-IS--VTAVVG----NG--------------LVILA---------------------------VIRKKAM----RT----NRN----------------------------------------V-----------------LI--LNL--------------A-------LSNL------------I-LA--IT-----------------------NIPFL-----------WL-----------------PS--------------------------------IDF----------------------------E---F----P-------------YSR--F-----FC-----------K--------FANV------------------------------------------LPGSN--I---------YCS-----------------------------------------------TL-----TISVMAID-----R--------------------------------------YYS--------------------VKKL-------------------------------------KIASNRKQCLH----------AILVSV------AIWI--------VSFILS--------------------LPL--------------------------------------LLYYETSMLYVMREIR------------------------------VMDQT----------------------------------GQEVIRSYGWRQCRLVSAGRLPDITQSIQLLM--------------SILQVVF-LYIVPL----------FVLSIFN---------VKLTRFLK--------------------------------------TNANKMSKTRAPPKSSDS----------------QQNSLKNNNNNNSTLRSPTISTNRNSIVERNTT--------NKRTSRTTSLLI------------------------AMAG---------------SYAALW-FPFT--------------------------------LITFLIDFELVN-------------NQEYVNLV-------------------------------ERIDQTCKMVSML-------SI-------------CV-NPIL--------------YG-------------Y-LNT------NFRH-------EF----SDIYY---------------RYLRCETKNQPAGRFQHDVSSIAHHRQDSVYNDDATLLTTGRQSIAKENSSSPKGFRASIRVCSSQSKMLGDRIVLDDDIEKDSFV-----------------------------------------------------------------
>17-npr8_Cbre_Contig53_0_24093_caenorhabditis_brenneri_PRJNA20035
-----------------------MEVKDIDTYCKRGISPNASNYLTAPFDGVCLQKFFYQLQASLRRFSQWEEIVYTLIYIA-IS--VSAVIG----NG--------------LVILA---------------------------VVRKKAM----RT----NRN----------------------------------------V-----------------LI--LNL--------------A-------LSNL------------I-LA--LI-----------------------NI---PFL--------WL-----------------PS--------------------------------IDF--------E-----------------------F----P-------------YSR--F-----FC-----------K--------FANV---------------------------------L---------PGSN--I---------YCS-----------------------------------------------TL-----TISVMAID-----R--------------------------------------YYS--------------------VKKL-------------------------------------KMTSNRKQCFH----------AVLMSV------FIWI-------------------------------------------------------------------------------------------------------------------------------------------------------------------------------------------ASFIL------------------------SLPL-------------LLYY-----------------------------------------------------------------------------------------------------------------------------------------------------------------------------------------ETSMLYVMRQE--------------------------------YVNLVERIDQTC-----------------------------------------------------------KMISMF-------SI-------------CI-NPIL--------------YG-------------Y-LNT------NFRH---------EF---------SDIYH--------RYIKCETKSQNTGRFQHDVSSIAHHRQDSVYNDDATLLNTGRQSIVRDGSSSPRGFRSSIRVCTTESKMIGDRIVLDDDIEKDSFV-----------------------------------------------------------------
>15-npr8_CSP38.scaffold03298_222518_245786_caenorhabditis_quiockensis_PRJEB11354
-----------------------MEFKDIERYCPRGIPQNSSDYDRVAFNGTCLQAFFTSLQTSLRRFNQWEEILYTTVYII-IS--VAAVIGNGLVSF------ELAKIIKKVLILA---------------------------VLRKKSM----RT----NRN----------------------------------------V-----------------LI--LNL--------------A-------FSNL------------I-LA--IT-----------------------NI---PFL--------WL-----------------PS--------------------------------IDF---E----------------------------F----P-------------YSR--F-----FC-----------K--------FANV-----------------------------------------L-PGSN--V---------YCS-----------------------------------------------TL-----TISVMAID-----R--------------------------------------YYS--------------------VKKL-------------------------------------KIASNRKQCFH----------AIGVSL------IIWF-------------------------------------------------------------------------------------------------------------------------------------------------------------------------------------------LSFIL------------------------SLPL------------LLYYD---------TSILYVMK----------------------------------------------EVKVVDPDGQ----------------ELTRSYGWRQCRLNNRT------------SRTT----------------SLLI------------------------AMAG---------------SYAALW-FPFT--------------------------------LITFLLDFDLVNDQEYVGLVERI--------------------------------------------DQTCKMVSML-------SI-------------CV-NPFL--------------YG-------------F-LNT------NFRL-------EFTEIYY-------------------RYIRCQAKLRRSIRYPHDCSSVVQHRNDSVYNDETTLITTMRPNSVRDSAVSRELSSNTPKNFRGSVRVGAEGKNQMVTDRIVLDDEIEKDSFV---------------------------------------------------------
>12-npr8_CSP29.scaffold86_cov147_1975329_2006673_caenorhabditis_becei_PRJEB28243
-----------------------MEYKDIDNYCDRGISPNASNYLTSPFDGLCLQKFFYQLQASLRRFSPWEEILYTTVYII-IS--VAAVIG----NG--------------LVILA---------------------------VVRKKSM----RT----NRN----------------------------------------V-----------------LI--LNL--------------A-------LSNL------------I-LA--IT-----------------------NI---PFL--------WL-----------P-----SI--------------------------------DFE--------------------------------F----P-------------YSR--F-----FC-----------K--------FANV---------------------------------L---------PGSN--V---------YCS-----------------------------------------------TL-----TISVMAID--RYSR--------------------------------------YYS--------------------VKKL-------------------------------KIA------SNRKQCFH----------AVLLSV------FIWI--------LSFI----LS----------------LPL------------------------------------------LLYYETSMLYVM------REIR--------------------VVDPN------GQEVVRSYGWRQCRLVSAGRGPDISTQSIQLLMSILQ------------------VVFLY------------------------IVPL----------FVLSIFN---------VKLTRFLK--------------------------------------TNANKMSKTRAPPKREDPGRQDSHNNSIKNNNNNASLRS----PSMPSIRS--------SIVERQNT--------NRRTSRTTSLLI------------------------AMAG---------------SYAALW-FPFT--------------------------------LITFLLDFDLVN----------------NQEYV----------------------------TLVERIDQTCKMVSML-------SI-------------CV-NPFL--------------YG-------------F-LNT------NFRH---------EF---------SDIYY--------RYIRCEAKNQPAGRFHHDVSSIAHHRQDSVYNDDTSLLTTGRTSIAKEGTSSPRGFRASIRVSSTKSKMVGDRIVLDDDVEKDSFV-----------------------------------------------------------------
>18-npr8_Cang_2012_03_13_00058_170460_178163_caenorhabditis_angaria_PRJNA51225
------------------------------------------------------------------------------------------------------------------------------------------------------------------PYN---------------------------------------------------------------------------------------SSDY------------------------------------------------------------------------E-----TV------------------------------------------------------------------------A-------------FNG--------TC--------------------LQEI---------------------------------------------------------------------------------------------------------------------------------K-----------------------------------------------------------V-FDPN---------------------------------------------------------GEELTRS------YGWR-------------------------------------------------------------------------------------------------------------------------QCS----------------------------------------------------------------------------------------------------------LLIAMAG-----------------------------------------------------------------------------------------------------------------------------------------------------------------------------------------SYAALW-FPFT--------------------------------LITFLLDFDLVN------DQEYV-----GLVER---------------------------------IDQTCKMVSML-------SI-------------CV-NPFL--------------YG-------------F-LNT------NFRH---------EF---------TEIYY--------RYIRCQTKLPRPARYPHDCSSIGQHRNDSDSFV----------------------------------------------------------------------------------------------------------------------
>18-npr8_CSP21.scaffold00262_38330_44185_caenorhabditis_parvicauda_PRJEB12595
-----------------------MNVTDIDKYCPRNIAHNATNFMNAPFNALCLQSFFMKLQTSLRRFNQWEEILYTTVYII-IS--VAAVIG----NG--------------LVILA---------------------------VVRKKSM----RT----NRN----------------------------------------V-----------------LI--LNL--------------A-------FSNL------------V-LA--LT-----------------------NI---PFL--------WL-----------P-----SI--------------------------------DFE--------------------------------F----P-------------YSR--V-----FC-----------K--------FANV---------------------------------L---------PGSN--I---------YCS-----------------------------------------------TF-----TISVMAID-----R--------------------------------------YYS--------------------VKRL-------------------------------KIG------SNGRQCVH----------AVCISL------AIWL--------ISFV--------LS------------LPL------------------------------------------LLYYDTAILYVM------KEIN--------------------VLDVD------GKEKIRSYGWRQ--------CRLAATKFSMIDQFMMSI-----------------LQVFF----L--------------Y----VVPL----------FVLLIFN---------MKLTRFLK------------------------------------------------------------------------MNANQ--------MSRR------------TSRT--------------TCLLI-------------------------AMAG---------------SYAALW-FPYT--------------------------------LITFLLDFNIHI------DEAYVGLVERIDQTC--------------------------------------KMVSML-------SI-------------CV-NPFL--------------YG-------------F-LNT------NFRH---------EF---------TEIYY--------RFIRCQSKPRMIARFNNECSSFAGPS-----------------------------------------------------------------------------------------------------------------------------
>12-npr8_JAJAVP010000208.1_69311_72699_Heterorhabditis_indica_genomic
-----------------------------------------------------FQLFFNQLQTSLRRFNEWEEIVYTAIYII-IS--FLAVIG----NG--------------LVIIA---------------------------VVWKRAM----RT----NRN----------------------------------------V-----------------LI--LNL--------------A-------LSNL------------V-LA--LI-----------------------NI---PFL--------WL-----------P-----SI--------------------------------DFE--------------------------------F----P-------------YSR--F-----FC-----------K--------IANV---------------------------------L---------PGSN--I---------YCS-----------------------------------------------TL-----TISVMAID--------------------------------------------YYS--------------------VKRL-------------------------------KMT------SNRRQCMQ----------AVCVSL------VIWI--------VSFI----LS----------------IPL------------------------------------------LLYYDTSILYVI------KDVN--------------------VLDEK------GKLKLRSYGWRQ--CRLVPSRLATFELSTQSIQLLMS------------------VLQLL-------------------F--LYVVPL----------FVLSIFN---------VKLTRFLK--------------------------------------TNANQMSRNRLRTKIKKIGNVDTGKKSEKLTDHLQSPSMPFIHSSIAERAS--------DRRTSRTT----------------FLLI------------------------AMAG---------------SYAALW-LPFT--------------------------------LISLLLDLDILYVESHVAIIERI--------------------------------------------DQTCKMVSML-------SI-------------CV-NPFL--------------YG-------------F-LNT------NFRH---------EF---------SEIYH--------RYIRCQTKPTNQSRYTHDFSSVA--------------------------------------------------------------------------------------------------------------------------------
>18-npr8_Scaffold1080_68182_75119_heterorhabditis_bacteriophora_PRJNA13977
-------------------------------------------------------LFFYQLQTSLRRFNEWEEIVYTAIYII-IS--VLAVIG----NG------LVRHYLIQLYFIAYLKDSHSGSTMELPFSKQYTLMVVIIAVVWKRAM----RT----NRN----------------------------------------V-----------------LI--LNL--------------A-------LSNL------------V-LA--LT-----------------------NI---PFL--------WL-----------------PS--------------------------------IDF----------------------------E---F----P-------------YSR--F-----FC-----------K--------IANV------------------------------------------LPGSN--I---------YCS-----------------------------------------------TL-----TISVMAID-----R--------------------------------------YYS--------------------VKRL-------------------------------------KMTSNRRQCMQ----------AVCVSL------VIWI-------------------------------------------------------------------------------------------------------------------------------------------------------------------------------------------VSFIL------------------------SIPL-------------LLYY-----------------------------------------------------------------------------------------------------------------------------------------------------------------------------------------DTSMLYVVKES--------------------------------HVAIIERIDQTC-----------------------------------------------------------KMVSML-------SI-------------CV-NPFL--------------YG-------------F-LNT------NFRH-------EFSEIYH-------------------RYIRCQTKPTNQNRYTHDFSSVAPLAEKHRFFSCSNKRALDRIVLDADSEKDSFV------------------------------------------------------------------------------------------------
>18-npr8_nDv.1.0.scaf04016_0_13335_dictyocaulus_viviparus_PRJEB5116
---------------------------------------------------------------------------------------VLALIN---------------------------------------------------------------------IP-----------------------------------------------------------FL------------------------------------------------------------------------------------------WL-----------------PS--------------------------------IDF--------E-----------------------F----P-------------YSR--F-----FC-----------K--------FANV---------------------------------L---------PGSN--I---------YCS-----------------------------------------------TL-----TICVMAVD-----R--------------------------------------YYS--------------------VKQL-------------------------------------RIASNRHQCMK----------AIFISL------IIWI--------VSFF----LS----------------LPL--------------------------------------LLYYDTTMLYVIKDVN------------------------------VYDEK------GVPKLRSYGWRQ--CRLIPSQSTTLKMSTQEIQLLMS------------------VLQVV-------------------S--LYVVPI----------FVLSIFN---------MKLTRFLK-----------------------------------------MNANQMARNRLGRTT---------------------------------------------------------------------------------------------ALLIAMAG-----------SYGALW-LPFT--------------------------------VISLLLDLDILYVESHVSVIERI--------------------------------------------DQTCKMVSML-------SI-------------CV-NPFL--------------YG-------------F-LNT------NFRQ---------EF---------SEIYL--------RYVICKTKNTNKTRFNHDFSSLAATT-----------------------------------------------------------------------------------------------------------------------------
>16-npr8_JAHQIW010004793.1_128125_114032_Parelaphostrongylus_tenuis_genomic
-----------------------------------------------------FQMFFDQLQTFLRRFNEWEQIVYTSVYVI-IS--ILALIG----NG--------------LVILV---------------------------VLWKREM----RT----NRN----------------------------------------V-----------------LI--ANL--------------A-------LSNL------------V-LA--LI-----------------------NI--------------PF-----------L-----WL--------------PSID--------------FEF-------------------------------------P-------------YSR--F-----FC-----------K--------FANV---------------------------------L---------PGSN--I---------YCS-----------------------------------------------TL-----TICVMAID--------------------------------------------YYS--------------------VTQL--------------------------------KV------ASKRRQCM---------KAICISL------IIWI--------ISFF--------LS------------LPL------------------------------------------LLYYDTTMLYVV------KDVN--------------------VYDES------GVLKLRSYGWRQ--CRLAPPQSTTLMMSTEEVQLLTSV-----------------LQVFS----L--------------Y----IVPL----------LVLSIFN---------MKLTRFLK--------------------------------TNANRMARNRMENRQWQTEQQIYIYIYINFQLIRGKTHSPCTSST----RSSIAERA------------NERR--------------TSRTTSLLI---------------------AMAG---------------SYAALW-LPFT--------------------------------LVSLLLDLDILY------VEAHV-----GVIER---------------------------------IDLTCKMVSML-------SI-------------CV-NPFL--------------YG-------------Y-LNT------NFRR---------EF---------GEIYS--------RYVICLTKTTGQALLYRDL------------------------------------------------------------------------------------------------------------------------------------
>12-npr8_JADANN010000182.1_69874_72143_Angiostrongylus_vasorum_genomic
-----------------------------------------------------FQMFFEQLQTFLRRFNEWEQIVYTSVYVI-IS--ILALIG----NG--------------LVILV---------------------------VLWKREM----RT----NRN----------------------------------------V-----------------LI--VNL--------------A-------LSNL------------V-LA--LI-----------------------NI---PFL--------WL-----------------PF--------------------------------YRF-------------------------------------R-------------VSLFKF-----FC-----------K--------FANV-----------------------------------------L-PGSN--I---------YCS-----------------------------------------------TL-----TICVMAID--------------------------------------------YPF--------------------CKAA----------------------------------------QKLLQRRQ-------CMKAVCISL------VIWI-------------------------------------------------------------------------------------------------------------------------------------------------------------------------------------------ISFFP------------------------SLPL--------------LLY------------------------------------------------------------------------------------------------------------------------------------------------------------------------------------------------------------------------------------------------------------------------------------------------------------------------SD----------------TTML--------------YV---------------VK---------------------------------------------------------------------------------------------------------------------------------------------------------------------------------------------------
