# Supplementary material for: Evolution of neuropeptide Y/RFamide-like receptors in nematodes
Source: Heliyon. 2024 Jul 15;10(14):e34473. doi: 10.1016/j.heliyon.2024.e34473 (PMC11315170; doi:10.1016/j.heliyon.2024.e34473)
Supplement: MMC 3 — Resulting Multiple Sequence Alignment. [file mmc3.zip › Suppl_3_Multiple_sequence_Alignments/frpr20.fasta]

>3-daf37C30B551_nRc.2.0.scaf00951_28042_33173_romanomermis_culicivorax_PRJEB1358
-----------------------------------------------------------------------------------------------------------------------------------------------------------------------PSMRSANN----------------------LFLT---ALALFDI-------------CVLVSA---VALYA--------------------------VEYVAESTDNVPLYGAWVSYI---------------------SAGYAL---------SNIAQTG---STY----VTV--AV-----TIE-----R----YI----A-----------VV-------------------------------------------------------------------------------------------------------------------------------------------------------------------------------------------------------------------------------------------------HHKRREWMC-----SELKE--------------KSREV----TYVLIVIVLLFLV--------------------------------------------------------------------------------------------------------------------------------------------------------------------------------------------------------------------------------------------------------------------------------------------------------------------------------------------------------------------------------------------------------------------------------------------------------------------------------------------------------------------------------------------------------------------------------------------------------------------------------------------------------------------------------------------------------------------------------------------------------------------------------------------------------------------------------CN----------------------SWGLIMTVM---------------------ERFYG----------------------------------------------------------VTYLRRT-----------------------V-------PAFY-------TFSRIN--------LLAYQYC------------------------------------------------------Q-------------------------------------------------------------------------------------------------------------------------------------------------------------------------------------------------------------------------------------------------------------------------------------------------------------------------------------------------------------------------------------------------------------------------------------------------------------------------------------------------------------------------------------------------------------------------------------------
>4-daf37C30B551_nRc.2.0.scaf03152_6534_12094_romanomermis_culicivorax_PRJEB1358
-------------------------------------------------------------------------------------------------------------------------------------------------------------------------------------------------------------------------------------------------------------------------------------------------------------------------------------QTG---SVY----ITV--SV-----TIE-----R----FI----A-----------VV---YPD------------------------------------------------------------------------------------RSKYVCTPRNTGST-----------------IFWVTCFAVLFNMTKFF--EVE-------------------------------------------------------------TDVNEEELY----------------------------STVYSLWMT-----QFVMV--------------FAPFL----ALTIFNTIIAFTI---------------------------------------------------------------------------------------------------------------------------------------------------------------------------------------------------------------------------------------------------------------------------------------------------------------------------------------------------------------------------RK------------------------------TFKRLSWVQKKKRDELK-------------------------------------------------DK--------------------------------------------------------------------------------------------------------------------------------------------------------------------------------------------------------------------------------------------SREAN-----------------------------------------Y-----------------VL----------VVI-----V------LIFL---I--CN----------------------SWGFVLAVM---------------------ERMMGDEYLYR-----------------------------------------------NMTDFYVFSREA--IN-------------------F-------LTII-------NSS-IN--------F--VIYC------------------------------------------------------I------------------------------FGKDF--------------------------------------------------------------------------------------------------------------------------------------------------------------------------------------------------------------------------------------------------------------------------------------------------------------------------------------------------------------------------------------------------------------------------------------------------------------------------------------------------------------------------------------------------------
>23-daf37C30B551_SVE_scaffold0000032_241403_245740_strongyloides_venezuelensis_PRJEB530
-----------------------------------------------------------------------------------------------------------------------------------------------------------------------PPMQSPSN----------------------MFLT---MLAVFDT-------------CLLITA---FSIYG----------------------------------------------------------------------------------------------------MEY---------IIE----------YF----E-----------IL---DLY-----------------------------------------------------------------------------------------------------------------------------------------------------------------------------------------------------------IAWL----------------------------TYLYSLWIT-----NIIMV--------------FLPFL----TLFLLNSIMAYTI-------------------------------------------------------------------------------------------------------------------------------------------------------------------------------------------------------------------------------------------------------------------------------------------------------------------------------------------------RK------------------------QL------------------------------KKKINEHHSLESDLK---------------------------------------------------EK--------------------------------------------------------------------------------------------------------------------------------------------------------------------------------------------------------------------------------------------SREAN-----------------------------------------I-----------------VL----------VII-----V------FIFL---C--CN----------------------SWGFVLTLA---------------------EQVIEVDYLRR-----------------------------------------------EHYVFYTFSREA--VN-------------------L-------LAII-------NSS-VN--------F--VIYL-------I----F-------------------------------------------------------------------------------------------------------------------------------------------------------------------------------------------------------------------------------------------------------------------------------------------------------------------------------------------------------------------------------------------------------------------------------------------------------------------------------------------------------------------------------------------------------------------------------------------------------------------------------------
>8-daf37C30B551_ACRNAN_Path_340_16296_20696_acrobeloides_nanus_PRJEB26554
-----------------------------------------------------------------------------------------------------------------------------------------------------------------------PSMRNPNN----------------------MFLT---TLAIFDT-------------CLLLTA---FSIYG---------------------------MEYIIEYLEAINLYIVWLTYL--------------------RFAFAL---------SHISQTG---SVY----TTV--AV-----TVE-----R----FL----A-----------VC---YPR-------------------------------------------------------------------------------------------------------------------------------------------------------------------------------------------------------------------------------------------VSKRFLWLT-----NVVMV--------------FFPFL----MLFTLNAIIAYTI-------------------------------------------------------------------------------------------------------------------------------------------------------------------------------------------------------------------------------------------------------------------------------------------------------------------------------------------------RK------------------------SL------------------------------KTIANRKHTFNELR----------------------------------------------------ER--------------------------------------------------------------------------------------------------------------------------------------------------------------------------------------------------------------------------------------------SREAS-----------------------------------------I-----------------------------VLV-----I---IVLIFLL------CN----------------------FWGFFLTLL---------------------EHFLGTDYLRL-----------------------------------------------QHHVFYMFSREA--IN-------------------F-------LAIV-------NSS-IN--------F--VIYL------------I------------------------------------------------------------------------FGKDF--------------------------------------------------------------------------------------------------------------------------------------------------------------------------------------------------------------------------------------------------------------------------------------------------------------------------------------------------------------------------------------------------------------------------------------------------------------------------------------------------------------------------------------------------------
>10-daf37C30B551_ACRNAN_scaffold16180_0_4178_acrobeloides_nanus_PRJEB26554
-----------------------------------------------------------------------------------------------------------------------------------------------------------------------PSMRNPNN----------------------MFLT---TLAIFDT-------------CLLLTA---FSIYG---------------------------MEYIIEYLEAINLYIVWLTYL--------------------RFAFAL---------SHISQTG---SVY----TTV--AV-----TVE-----R----FL----A-----------VC---YPR-------------------------------------------------------------------------------------------------------------------------------------------------------------------------------------------------------------------------------------------VSKRFLWLT-----NVVMV--------------FFPFL----MLFTLNAIIAYTI-------------------------------------------------------------------------------------------------------------------------------------------------------------------------------------------------------------------------------------------------------------------------------------------------------------------------------------------------RK------------------------SL------------------------------KTIANRKHTFNELR----------------------------------------------------ER--------------------------------------------------------------------------------------------------------------------------------------------------------------------------------------------------------------------------------------------SREAS-----------------------------------------I-----------------------------VLV-----I---IVLIFLL------CN----------------------FWGFFLTLL---------------------EHFLGTDYLRL-----------------------------------------------QHHVFYMFSREA--IN-------------------F-------LAIV-------NSS-IN--------F--VIYL------------I------------------------------------------------------------------------FGKDF--------------------------------------------------------------------------------------------------------------------------------------------------------------------------------------------------------------------------------------------------------------------------------------------------------------------------------------------------------------------------------------------------------------------------------------------------------------------------------------------------------------------------------------------------------
>5-daf37C30B551_JAMRYB010000008.1_812552_917891_Panagrellus_sp__LJ2285
-----------------------------------------------------------------TADGADVDCDLDPHDYLEIKFFLVSIVGSIISFFGIFG-----------------NCSTVLILT------------------------------------R-PSMRSPNN----------------------MFLT---ALAIFDC-------------CLIITA---FSIYG---------------------------MEYIIEYFEAINLYIAWLTYL--------------------RFAFAL---------SHISQTG---SVY----TTL--SV-----TVE-----R----FL----A-----------VC---YPR------------------------------------------------------------------------------------ISKRFCTSRASAFT-----------------ILGVTCFAILFNATKFF--ELEVYRKPECAEKALTW-----------QAY-----------------------------ILLPSDLSKNALY----------------------------GQIYSLWLT-----NTIMV--------------FLPFL----TLLTLNFIIAYTI-------------------------------------------------------------------------------------------------------------------------------------------------------------------------------------------------------------------------------------------------------------------------------------------------------------------------------------------------RR-----------S--LETLTDNRKSQA------------------------------LSPTFSVLVKFSNFRINQLR----------------------------------------------EQ--------------------------------------------------------------------------------------------------------------------------------------------------------------------------------------------------------------------------------------------SREAS-----------------------------------------I-----------------VL----------VII-----V------LIFL---L--CN----------------------FWGFFLTLF---------------------EQIVGSEFLIT-----------------------------------------------NYHAFYTFSREA--TN-------------------F-------LAIV-------NSS-IN--------F--VIYI------IF----G----------------------------------------KD------------------------------FKELV--------------------------VIY-----------------------------------------------------------------------------------------------------------------------------------------------------GCNLSPLTTLTINMPSEDKFAIWRRLSQGSRDSLRVSPKTSRHRVAL--PQTRI----------------------------------------------------------------------------------------------------------------------------------------------------------------------------------------------------------------------------------------------------------------------------------------------------------------
>3-daf37C30B551_JAMRYC010000004.1_5439119_5473673_Panagrellus_sp__LJ2284
--------------------------------------------------------MGVVLNGTIEADGADVDCDLDPHDYLEIKFFLVSIIGSIISLFGIFG-----------------NCSTVLILT------------------------------------R-PSMRSPNN----------------------MFLT---ALAIFDC-------------CLIITA---FSIY---------------------------GMEYIIEYFKALDLYIAWLTYL--------------------RFAFAL---------SHISQTG---SVY----TTL--SV-----TVE-----R----FL----A-----------VC---YPR------------------------------------------------------------------------------------ISKRFCTSRASAFT-----------------IFGVTCFAILFNATKFF--ELEVYRKPECAGKSLNW-----------QAY-----------------------------ILLPSDLSKNPLY----------------------------GQIYSLWLT-----NTIMV--------------FLPFL----TLLTLNFIIAYTI--------------------------------------------------------------------------------------------------------------------------------------------------------------------------------------------------------------------------------------------------------------------------------------------------------------------------------------------------------------R--RSLHTLTDNRKS------------------------------QVNGKPSTRSVNNHFRMNELR---------------------------------------------EQ--------------------------------------------------------------------------------------------------------------------------------------------------------------------------------------------------------------------------------------------SREAS-----------------------------------------I-----------------VL----------VII-----V------LIFL---L--CN----------------------FWGFFLTLF---------------------EQVVGSEFLII-----------------------------------------------NYHAFYTFSREA--TN-------------------F-------LAIV-------NSS-IN--------F--VIYI-------I----F--------------------------------------G-KD------------------------------FKELV--------------------------VIY-----------------------------------------------------------------------------------------------------------------------------------------------------GCSLSPLTTLTINMPSEDKFAVWRRQRTKQFVENYKSPWDSHFESAG--CKCQRPSKMALLAAKMFLVHHE-----------------------------------------------------------------------------------------------------------------------------------------------------------------------------------------------------------------------------------------------------------------------------------------------
>2-daf37C30B551_JAMRXY010000018.1_1996318_1998227_Panagrolaimus_sp__LJ2414
----------------------------------------------------------------------PAECGLEPHDFLEIKFFMVSVIGTLIGLFGIFG-----------------NISTVIILT-------------------------------------RPSMRSPNN----------------------MFLT---ALAIFDS-------------CLIITA---FSIYG---------------------------IEYIIEYFEALNLYIAWLTYL--------------------RFAFAL---------SHISQTG---SVY----VTL--AV-----TLE-----R----FL----A-----------VC---YPR------------------------------------------------------------------------------------QSKRFCTSRFAAFT-----------------ILGVTCFSILFNSTKFF--ELEVFRNDLCASQGINWQAY----------------------------------------ILLPSQLSKNPLY----------------------------GKFYSLWMT-----QIIMV--------------FLPFL----MLLILNSIIAYTI-------------------------------------------------------------------------------------------------------------------------------------------------------------------------------------------------------------------------------------------------------------------------------------------------------------------------------------------------KK-------------------SLKRLVN------------------------------KNKKLKMCLNNNVNLPSLSKYFRLSELR--------------------------------------TK--------------------------------------------------------------------------------------------------------------------------------------------------------------------------------------------------------------------------------------------SREAS-----------------------------------------I-----------------------------VLV-----V---IVLIFLL------CN----------------------FWGFFMTLL---------------------EHLVGVDYLID-----------------------------------------------EHKTFYTFSREA--TN-------------------F-------LAIV-------NSS-IN--------F--VIYI------------I--------------------------------------FGKD------------------------------FRELV--------------------------LIY-----------------------------------------------------------------------------------------------------------------------------------------------------GCGLPNLTFDETKPQQCSLWKRITSTHLR-----------------------------------------------------------------------------------------------------------------------------------------------------------------------------------------------------------------------------------------------------------------------------------------------------------------------------------------
>8-daf37C30B551_JAMRXZ010000025.1_2000031_2001940_Panagrolaimus_sp__LJ2406
----------------------------------------------------------------------PAECGLEPHDFLEIKFFMVSVIGTLIGLFGIFG-----------------NISTVIILT-------------------------------------RPSMRSPNN----------------------MFLT---ALAIFDS-------------CLIITA---FSIYG---------------------------IEYIIEYFEALNLYIAWLTYL--------------------RFAFAL---------SHISQTG---SVY----VTL--AV-----TLE-----R----FL----A-----------VC---YPR------------------------------------------------------------------------------------QSKRFCTSRFAAFT-----------------ILGVTCFSILFNSTKFF--ELEVFRNDLCASQGINWQAY----------------------------------------ILLPSQLSKNPLY----------------------------GKFYSLWMT-----QIIMV--------------FLPFL----MLLILNSIIAYTI-------------------------------------------------------------------------------------------------------------------------------------------------------------------------------------------------------------------------------------------------------------------------------------------------------------------------------------------------KK-------------------SLKRLVN------------------------------KNKKLKMCLNNNVNLPSLSKYFRLSELR--------------------------------------TK--------------------------------------------------------------------------------------------------------------------------------------------------------------------------------------------------------------------------------------------SREAS-----------------------------------------I-----------------------------VLV-----V---IVLIFLL------CN----------------------FWGFFMTLL---------------------EHLVGVDYLID-----------------------------------------------EHKTFYTFSREA--TN-------------------F-------LAIV-------NSS-IN--------F--VIYI------------I--------------------------------------FGKD------------------------------FRELV--------------------------LIY-----------------------------------------------------------------------------------------------------------------------------------------------------GCGLPNLTFDETKPQQCSLWKRITSTHLR-----------------------------------------------------------------------------------------------------------------------------------------------------------------------------------------------------------------------------------------------------------------------------------------------------------------------------------------
>3-daf37C30B551_JAMRXY010000004.1_1765020_1764261_Panagrolaimus_sp__LJ2414
----------------------------------------------------------------------PAECGLEPHDFLEIKFFMVSVIGTLIGLFGIFG-----------------NISTVIILT-------------------------------------RPSMRSPNN----------------------MFLT---ALAIFDS-------------CLIITA---FSIYG---------------------------IEYIIEYFEALNLYIAWLTYL--------------------RFAFAL---------SHISQTG---SVY----VTL--AV-----TLE-----R----FL----A-----------VC---YPR------------------------------------------------------------------------------------HSKRFCTSRFAAFT-----------------ILGVTCFSILFNSTKFF--ELEVFRNDLCASQGINWQAY----------------------------------------ILLPSQLSKNPLY----------------------------GKFYSLWMT-----QIIMV--------------FLPFL----MLLILNSIIAYTI---------------------------------------------------------------------------------------------------------------------------------------------------------------------------------------------------------------------------------------------------------------------------------------------------------------------------------------------------------------------------------------------------------------------------------------------------------------------------------------------------------------------------------------------------------------------------------------------------------------------------------------------------------------------------------------------------------------------------KKSLK-----------------------------------------R-----------------------------------------------------------------------------------------------------------------------------------------------------------------------------------------------------------------LVNK-------NKK--------------------------------------------------------------------------------------------------------------------------------------------------------------------------------------------------------------------------------------------------------------------------------------------------------------------------------------------------------------------------------------------------------------------------------------------------------------------------------------------------------------------------------------------------------------------------------------------------------------------------------------------------------------------
>11-daf37C30B551_JAMRYA010000030.1_1778399_1777643_Panagrolaimus_sp__LJ2400
------------------------------------------------------------------------ECGLEPHDFLEIKFFMVSVIGTLIGLFGIFG-----------------NFSTVIILT-------------------------------------RPSMRSPNN----------------------MFLT---ALAIFDS-------------CLIITA---FSIYG---------------------------IEYIIEYFEALNLYIAWLTYL--------------------RFAFAL---------SHISQTG---SVY----TTL--AV-----TLE-----R----FL----A-----------VC---YPR------------------------------------------------------------------------------------LSKRFCTSRFAAFT-----------------ILGVTCFSILFNSTKFF--ELEVYRNDLCASQGINWQAY----------------------------------------ILLPSQLAKNSLY----------------------------GKFYSLWMT-----QIVMV--------------FLPFL----MLLILNFIIAYTI---------------------------------------------------------------------------------------------------------------------------------------------------------------------------------------------------------------------------------------------------------------------------------------------------------------------------------------------------------------------------------------------------------------------------------------------------------------------------------------------------------------------------------------------------------------------------------------------------------------------------------------------------------------------------------------------------------------------------KKSLK-----------------------------------------------------------------------------------------------------------------------------------------------------------------------------------------------------------------------------------------------------------RLVN-------NNK--------------------------------------------------------------------------------------------------------------------------------------------------------------------------------------------------------------------------------------------------------------------------------------------------------------------------------------------------------------------------------------------------------------------------------------------------------------------------------------------------------------------------------------------------------------------------------------------------------------------------------------------------------------------
>6-daf37C30B551_JU765_contig12655_5916_10181_propanagrolaimus_ju765_PRJEB32708
-------------------------------------------------------------------------------------------------------------------------------------------------------------------------MRSPNN----------------------MFLT---ALAIYDS-------------CLVVTA---FCIY---------------------------GMEYIIEYFEAINLYIA-------------------------WLTYLT-------AKRFCTRTI---SAF----TIL---------GIT-----C----FA----I-----------LF---NST----------------------------------------------------------------------------------------------------------------------RFFELEVYENPDFY--ENPDCVLDGINWQSY---------------------------------------------ILVPSALARHPLY----------------------------GQIFSLWIFSLWVTNIFMI--------------FLPFL----TLLVLNSIITCTI-----------------------------------------------------------------------------------------------------------------------------------------------------------------------------------------------------------------------------------------------------------------------------------------------------------------------------------------------------------------------------------------------------------------------------------------------------------------------------------------------------------------------------------------------------------------------------------------------------------------------------------------------------------------------------------------------------------------------------KKS-----------------------------------------L---------------------------------------------------------------------------------------------------------------------------------------------------------------------------------------------------------K-------LVAE-------QKK--------------------------------------------------------------------------------------------------------------------------------------------------------------------------------------------------------------------------------------------------------------------------------------------------------------------------------------------------------------------------------------------------------------------------------------------------------------------------------------------------------------------------------------------------------------------------------------------------------------------------------------------------------------------
>7-daf37C30B551_PSAMB.scaffold3001size20098_11277_12265_plectus_sambesii_PRJNA390260
-------------------------------------------------------------------------------------------------------------------------------------------------------------------------------------------------------------------------------------------------------------------------------------------------------------------FAFAL---------SHISQTG---SVY----ITV--SV-----TIE-----R----YM----A-----------VC---YPR-----------------------------------RSKRYCTTHGSK----------------------------------------RYCTTHGSAVS-----------------ILCVTCFAVLFNSTKFF--ELQVIRNTQCPGSNFQS-----------Y-------------------------------ILLPSQLAMSPIY----------------------------GQFYALWLT-----NIVMV--------------FLPFL----TLLVFNSIIAYTI-------------------------------------------------------------------------------------------------------------------------------------------------------------------------------------------------------------------------------------------------------------------------------------------------------------------------------------------------RK--------------------------------------------------------------------------------------------------------------------------SM--------------------------------------------------------------------------------------------------------------------------------------------------------------------------------------------------------------------------------------------SREAT-----------------------------------------I-----------------VL----------III-----V------FIFL---F--CN----------------------FWGFVLTLL---------------------EQIIDSQTLRG-----------------------------------------------DYYMFYTFSREA--IN-------------------F-------LAII-------NSS-IN--------F--VIYC-------I----F--------------------------------------G-KD------------------------------FRKEL-------------------------IVIY-----------------------------------------------------------------------------------------------------------------------------------------------------GCGMRGLTITLPAQDKFNLWRN------------------------------------------------------------------------------------------------------------------------------------------------------------------------------------------------------------------------------------------------------------------------------------------------------------------------------------------------
>13-daf37C30B551_CSP21.scaffold02589_13240_20234_caenorhabditis_parvicauda_PRJEB12595
--------------------------------------------------------------------------------------------------------------------------VTVNPMC--------------------------------------PDGKNWQS-----------------------------YILLPSA-----------------------------------------------------------------------------------------------MASNPI---------------------------------------------------YQ----------------QA---RDI-------------------------------------------------------------------------------------------------------------------------------------------------------------------------------------------------------------------------------------------FQVYSLWVT-----NFVMV--------------FFPFL----TLLLFNAIIAYTI-----------------------------------------------------------------------------------------------------------------------------------------------------------------------------------------------------------------------------------------------------------------------------------------------------------------------------------------------------------------------------------------------------------RQSLEKYDFH------------------------------------------------------------------------------------------------------------------------------------------------------------------------------------------------------------------------------------------------------------------------------------------------------QQKEL-----------------------------------------V--------------------------------------------VVYG------CG----------------------LRGITLKLP------------------------------------------------------------------------------------------------------------------V------------------HDK-----------FSAWRHF-----------------------------------------------------TK---------------------------------------------------------------------------------------------------------------------------------------------------------------------------------------------------------------------KGKNIRRSFSISGK--------------------------------------------------------------------------------------------------------------------------------------------------------------------------------------------------------------------------------------------------------------------------------------------------------------------------------------------------------
>10-daf37C30B551_JAAVTS010001831.1_25203_18530_Baylisascaris_ailuri_genomic
-------------------------------------------------------------------------CGLEPHDYLEVKFFLTSVTGSLVGLFGIFG-----------------NVSTVLILT--------------------------------------PSMRNPNN----------------------LFLT---ALAIFDS-------------CLLVTA---FFIYG---------------------------MEYIIEYTQAFDLYVAWLTY---------------------LFAFAL---------SHISQMG---SVY----TTV--SV-----TVE-----R----YL----A-----------VC---YPK------------------------------------------------------------------------------------SSKKYCTSRGSALS-----------------VLCVTCFSIIFNSTKFF--ELEISRNSICGDGTNWQ-----------SF------------------------------LLLPSRLAQNPLY----------------------------GQIYALWLT-----NLVMV--------------FFPFL----TLLVLNSIIAYTI-------------------------------------------------------------------------------------------------------------------------------------------------------------------------------------------------------------------------------------------------------------------------------------------------------------------------------------------------RK---------------------SLQKV------------------------------KYNQRFFIFTFIHFFSIDEILKFFSSHSVL------------------------------------KE-------------------------------------------------------------------------------------------------------------------------------------------------------------------------------------------------------------------------------------------KSREAT-----------------------------------------I-----------------VL----------VVI-----V------CIFL---L--CN----------------------VWGFVLTLL---------------------EQILDRRWLEV-----------------------------------------------EHHAFYTFSREA--IN-------------------L-------LAII-------NSS-IN--------F--VIYL------------I--------------------------------------FGKD------------------------------FKELV--------------------------VIY-----------------------------------------------------------------------------------------------------------------------------------------------------GCGMRGITLQLPTHDKFLIWRHLSRRRRTPLSMRKTPSSRSGLHVEGT----------------------------------------------------------------------------------------------------------------------------------------------------------------------------------------------------------------------------------------------------------------------------------------------------------------------
>12-daf37C30B551_JADLIF010003242.1_1_203778_-_Steinernema_khuongi_genomic
---------------------------------------------------------MEVNATFTNDTAELPNCGLEPHDFLEVKFILISVVGTLIGCFGIFG-----------------NINTAIILT-------------------------------------RPSMRNPNN----------------------LFLT---ALAVFDT-------------CLLVTA---FFIYG---------------------------MEYIIEYTAAFDLYVAWLTYL--------------------RFAFAI---------SHISQTG---SVY----ITV--TV-----TIE-----R----YL----A-----------VC---YPR------------------------------------------------------------------------------------RNKKYCTSHGSAIT-----------------ILGVTCFAIIFNCTKFF--ELEVIRNPECGDGVSWQSY-----------------------------------------ILMPSKLAQNPIY----------------------------GQVYALWLT-----NVVMV--------------FLPFL----TLLILNSIIAYTI-----------------------------------------------------------------------------------------------------------------------------------------------------------------------------------------------------------------------------------------------------------------------------------------------------------------------------------------------------------------------------------------------------------KKSLNKLSGESVTVSPSLFQTAYCSGRNELK-----------------------------------EK--------------------------------------------------------------------------------------------------------------------------------------------------------------------------------------------------------------------------------------------SREVT-----------------------------------------L-----------------------------VLI-----V------IVFI---FLLCN----------------------FWGFVLTLL---------------------EQIMDHQVLMV-----------------------------------------------EHHAFYTFSREA--IN-------------------L-------LAIV-------NSS-IN--------F--VIYL--------------------------------------------------IFGKD------------------------------FRKEL-------------------------VIVY-----------------------------------------------------------------------------------------------------------------------------------------------------GCGTFGLTIRLPAQDKFQYWRQFSRRRLSRNMSPTIMNNHNIYPETCSAHATLRERPQQSRSLSHHEDEKQNRMSPIYAHRNGKTQAISLMQGATRNGRSCKRIMSKAFSINGTYLFSVTSFK-------------------------------------------------------------------------------------------------------------------------------------------------------------------------------------------------------------------------------------------
>3-daf37C30B551_MONTI_2543_1372_5549_steinernema_monticolum_PRJNA205067
-----------------------------------------------------------------------------------------------------------------------------------------------------------------------PSMRNPNN----------------------LFLT---ALAVFDT-------------CLLVTA---FFIYG--------------------------MEYII-------------------------------------EYTAAF-------------------DLY----VAW--LT------------------YL----------------VR---NPP--------------------------------------------------------------------------------------------------------------------------------------------CEDGMNWQSY--------------------------------------------LLLPSRLAQNPIY----------------------------SQVYVLWLT-----NIVMV--------------FLPFL----TLLVLNSIIAYTI---------------------------------------------------------------------------------------------------------------------------------------------------------------------------------------------------------------------------------------------------------------------------------------------------------------------------------------------------------------------------------------------------------------------------------------------------------------------------------------------------------------------------------------------------------------------------------------------------------------------------------------------------------------------------------------------------------------------------KKSLN-----------------------------------------K---------------------------------------------------------------------------------------------------------------------------------------------------------------------------------------------------------L----------------------------------------------------------------------------------------------------------------------------SGESI--------------------------------------------------------------------------------------------------------------------------------------------------------------------------------------------------------------------------------------------------------------------------------------------------------------------------------------------------------------------------------------------------------------------------------------------------------------------------------------------------------------------------------------------------------
>18-daf37C30B551_CAJGYM010000228.1_46299_52555_Caenorhabditis_auriculariae_genomic
-------------------------------------------------------------EMESNVTEEPVDCGLQPHDFLEVKFFLISVVGTLIGLFGLFG-----------------NATTALILT--------------------------------------PSMRNPNN----------------------LFLT---ALAVFDS-------------CLLITA---FFIYA---------------------------MEYIIEYTKDFELYVAWLTY---------------------LFAFAL---------SHISQTG---SVY----ITV--AV-----TIE-----R----YF----A-----------VC---HAR-------------------------------------------------------------------------------------TSKIMCGSGAAWT-----------------ILGVTTFSVLFNCTKFF--ELQVTINPDCPDGKDWQSY-----------------------------------------ILLPSTMASNPIY----------------------------QQVYSLWVT-----NVVMV--------------FFPFL----TLFLFNSIIAYTI-----------------------------------------------------------------------------------------------------------------------------------------------------------------------------------------------------------------------------------------------------------------------------------------------------------------------------------------------------------------------------------------------------------RRSLEKYDFHNQSIAAALSTSAHLTREIAISNRNELK-----------------------------EK--------------------------------------------------------------------------------------------------------------------------------------------------------------------------------------------------------------------------------------------SREAT-----------------------------------------L-----------------------------VLV---------IIVCIFL-----GCN----------------------FWGFVLTLL---------------------ERIVGQETLMV-----------------------------------------------EHKIFYTFSREA--IN-------------------F-------LAII-------NSS-IN--------F--VIYL--------------------------------------------------LFGRD------------------------------FKELV--------------------------VVY-----------------------------------------------------------------------------------------------------------------------------------------------------GCGMRGITLKLPVQDKFSIWRHWTKRSKNIRRSISVSTRSVRHKLSLPANVVERTSLEGLEQTRFLATHDENLRTQVSPIHALRNGNFGKI---------------------------------------------------------------------------------------------------------------------------------------------------------------------------------------------------------------------------------------------------------------------------
>8-daf37C30B551_CSP32.scaffold00056_369946_375536_caenorhabditis_sulstoni_PRJEB12601
----------------------------------------------------MEVVNITDLTPSLSTTSPPDECGLEPHDFLEVKFFLISVVGTLIGLFGLFG-----------------NATTALILT-------------------------------------RPSMRNPNN----------------------LFLT---ALAVFDS-------------CLLITA---FFIYA---------------------------MEYIIEYTAAFDLYVAWLTYL--------------------RFAFAL---------SHISQTG---SVY----ITV--AV-----TIE-----R----YL----A-----------VC---HPK------------------------------------------------------------------------------------RSKKMCGPGGAAWT-----------------ILGVTTFAVVFNCTKFF--ELQVTVNPSCPDGNNWQ-----------SY------------------------------ILLPSGLASNPIY----------------------------QQVYSLWVT-----NFVMV--------------FFPFL----TLLLFNAIIAYTI-------------------------------------------------------------------------------------------------------------------------------------------------------------------------------------------------------------------------------------------------------------------------------------------------------------------------------------------------RQ-----------------SLEKYDFHN------------------------------QKSVVAALSASVNLPRNIAGISSRNEL---------------------------------------KE-------------------------------------------------------------------------------------------------------------------------------------------------------------------------------------------------------------------------------------------KSREAT-----------------------------------------L-----------------------------VLV-----I------IVFI---FLGCN----------------------FWGFVLTLL---------------------ERIMGQETLMV-----------------------------------------------DHHVFYTFSREA--IN-------------------F-------LAII-------NSS-IN--------F--VIYL------------L--------------------------------------FGKD------------------------------FRKEL-------------------------VVVY-----------------------------------------------------------------------------------------------------------------------------------------------------GCGMRGITMRLPVQDKFAIWRHWKRSKMSISRTRHKMSLPQTFAEHANLEGLEQTRFLAHHEDGVQTQVSPIHALRNGSVPKFDPLRNGGSTNGKPCKTSIIDNGTVVCTVTEFP---------------------------------------------------------------------------------------------------------------------------------------------------------------------------------------------------------------------------------------------------
>22-daf37C30B551_Cjap.Contig18268_316984_323652_caenorhabditis_japonica_PRJNA12591
-----------------------------------------------------------------------------------------------------------------------------------------------------------------------PSMRNPNN----------------------LFLT---ALAVFDS-------------CLLVTA---FFIYA---------------------------MEYIIEYTAAFDLYVAWLTYL--------------------RFAFAL---------SHISQTG---SVY----ITV--AV-----TIE-----R----YL----A-----------VC---HPK------------------------------------------------------------------------------------RSKRMCGPGGAAWT-----------------ILGVTTFSVVFNCTKFF--ELQVTVNPNCPDGNNWQ-----------SY------------------------------ILLPSALASNPLY----------------------------QQVYSLWVT-----NFVMV--------------FFPFL----TLLLFNAIIAYTI-------------------------------------------------------------------------------------------------------------------------------------------------------------------------------------------------------------------------------------------------------------------------------------------------------------------------------------------------RQ-----------------SLEKYDFHN------------------------------QKSVMAALSASVNLPGNIAGISSRNEL---------------------------------------KE-------------------------------------------------------------------------------------------------------------------------------------------------------------------------------------------------------------------------------------------KSREAT-----------------------------------------L-----------------------------VLV-----I------IVFI---FLGCN----------------------FWGFVLTLL---------------------ERIMGQEALMV-----------------------------------------------DHHVFYTFSREA--IN-------------------F-------LAII-------NSS-IN--------F--VIYL------------L--------------------------------------FGKD------------------------------FRKEL-------------------------IVVY-----------------------------------------------------------------------------------------------------------------------------------------------------GCGVRGISLRLPVQDKFAVWRHWRSKARMSISVQGRNRHKLSLPQTKFERANLEALEQTRFLADHEDGVQTQVSPIHALRN-------------------------------------------------------------------------------------------------------------------------------------------------------------------------------------------------------------------------------------------------------------------------------------
>7-daf37C30B551_CSP29.scaffold19_cov174_17161_913707_caenorhabditis_becei_PRJEB28243
----------------------------------------------------MDVIVNITDLTPSTTSGPSDECGLEPHDFLEVKFFLISVVGTLIGLFGLFG-----------------NATTALILT-------------------------------------RPSMRNPNN----------------------LFLT---ALAVFDS-------------CLLITA---FFIYA---------------------------MEYIIEYTAAFDLYVAWLTYL--------------------RFAFAL---------SHISQTG---SVY----ITV--AV-----TIE-----R----YL----A-----------VC---HPK-------------------------------------------------------------------------------------------------------------------------------RSKQM--CGPVTVNPSCPDGNNWQ-----------SY------------------------------ILLPSALASNPIY----------------------------QQVYSLWVT-----NFVMV--------------FFPFL----TLLLFNAIIAYTI-------------------------------------------------------------------------------------------------------------------------------------------------------------------------------------------------------------------------------------------------------------------------------------------------------------------------------------------------RQ-----------------SLEKYDFHN------------------------------QKSVVAALSASVNLPRNIAGISSRNEL---------------------------------------KE-------------------------------------------------------------------------------------------------------------------------------------------------------------------------------------------------------------------------------------------KSREAT-----------------------------------------L-----------------------------VLV-----I------IVFI---FLGCN----------------------FWGFVLTLL---------------------ERIMGQETLMV-----------------------------------------------DHHVFYTFSREA--IN-------------------F-------LAII-------NSS-IN--------F--VIYL------------L--------------------------------------FGKD------------------------------FRKEL-------------------------IVVY-----------------------------------------------------------------------------------------------------------------------------------------------------GCGMRGITMRLPVQDKFSIWRHWKRTKSRLSISPSPASRTRHKISLPQTFVERSNLEGLEQTRFLAHHEDGVQTQVSPIHALRNGSEPKFEPFRNGSSNGGGRPCMTTLVDNGTVVCTVTEFP-------------------------------------------------------------------------------------------------------------------------------------------------------------------------------------------------------------------------------------------
>20-daf37C30B551_Crem_Contig6_1784125_1790702_caenorhabditis_remanei_PRJNA53967
-------------------------------------------HGRVGAKEMDVLVNITDLTPTPTTSATPDECGLEPHDFLEVKFFLISVVGTLIGLFGLFG-----------------NATTALILT-------------------------------------RPSMRNPNN----------------------LFLT---ALAVFDS-------------CLLITA---FFIYA---------------------------MEYIIEYTAAFDLYVAWLTYL--------------------RFAFAL---------SHISQTG---SVY----ITV--AV-----TIE-----R----YL----A-----------VC---HPK------------------------------------------------------------------------------------RSKMMCGPGGAAWT-----------------ILGVTTFAVVFNCTKFF--ELQVTVNPSCPDGSNWQ-----------SY------------------------------ILLPSAMASNPIY----------------------------QQVYSLWVT-----NFVMV--------------FFPFL----TLLLFNAIIAYTI-------------------------------------------------------------------------------------------------------------------------------------------------------------------------------------------------------------------------------------------------------------------------------------------------------------------------------------------------RQ-----------------SLEKYDFHN------------------------------QKSVVAALSASVNLPRNIAGISSRNELK--------------------------------------EK--------------------------------------------------------------------------------------------------------------------------------------------------------------------------------------------------------------------------------------------SREAT-----------------------------------------L-----------------VL----------VII-----V------FIFL---G--CN----------------------FWGFVLTLL---------------------ERIMGQETLMV-----------------------------------------------DHHIFYTFSREA--IN-------------------F-------LAII-------NSS-IN--------F--VIYL------LF----G----------------------------------------KD------------------------------FRKEL-------------------------VVVY-----------------------------------------------------------------------------------------------------------------------------------------------------GCGIRGISLRLPVQDKFVIWRHWKRTKSRLSTSATNRTRHKISLPQTLVEHANLERLEQTRFLAHHEDGLQTQVSPIHALRNGSIPKFDPLRDSNSIGRPCKTSIIDDNGTVVCTVTEFP----------------------------------------------------------------------------------------------------------------------------------------------------------------------------------------------------------------------------------------------
>3-daf37C30B551_Contig14_1022579_1028835_caenorhabditis_remanei_PRJNA248911
-----------------------------------------------------------------------------------------------------------------------------------------------------------------------PSMRNPNN----------------------LFLT---ALAVFDS-------------CLLITA---FFIYA---------------------------MEYIIEYTAAFDLYVAWLTYL--------------------RFAFAL---------SHISQTG---SVY----ITV--AV-----TIE-----R----YL----A-----------VC---HPK------------------------------------------------------------------------------------RSKMMCGPGGAAWT-----------------ILGVTTFAVVFNCTKFF--ELQVTVNPSCPDGSNWQ-----------SY------------------------------ILLPSAMASNPIY----------------------------QQVYSLWVT-----NFVMV--------------FFPFL----TLLLFNAIIAYTI-------------------------------------------------------------------------------------------------------------------------------------------------------------------------------------------------------------------------------------------------------------------------------------------------------------------------------------------------RQ-----------------SLEKYDFHN------------------------------QKSVVAALSASVNLPRNIAGISSRNELK--------------------------------------EK--------------------------------------------------------------------------------------------------------------------------------------------------------------------------------------------------------------------------------------------SREAT-----------------------------------------L-----------------VL----------VII-----V------FIFL---G--CN----------------------FWGFVLTLL---------------------ERIMGQETLMV-----------------------------------------------DHHIFYTFSREA--IN-------------------F-------LAII-------NSS-IN--------F--VIYL------LF----G----------------------------------------KD------------------------------FRKEL-------------------------VVVY-----------------------------------------------------------------------------------------------------------------------------------------------------GCGIRGISLRLPVQDKFVIWRHWKRTKSRLSTSATNRTRHKISLPQTLVEHANLERLEQTRFLAHHEDGLQTQVSPIHALRNGSIPKFDPLRDSNSNGRPCKTSIIDDNGTVVCTVTEFP----------------------------------------------------------------------------------------------------------------------------------------------------------------------------------------------------------------------------------------------
>8-daf37C30B551_JAJAVP010000127.1_181386_176573_Heterorhabditis_indica_genomic
--------------------------------------------------------------MSTNFSNSSIECGLEPHDYLEVKFFLISVVGSLIGIFGLFG-----------------NASTALILT--------------------------------------PSMRNPNN----------------------LFLT---ALAVFDT-------------CLLITA---FFIYA---------------------------MEYIIEYTQAFDLYVAWLTY---------------------LFAFAL---------SHISQTG---SVY----ITV--TV-----TIE-----R----YL----A-----------VC---HPR------------------------------------------------------------------------------------KSKAMCSSGAAWS------------------ILGVTAFAVLFNATKFF--ELEVTVNPDCPDGSNWQ-----------SY------------------------------ILLPSRMAANSIY----------------------------QQVYALWLT-----NTVMV--------------FLPFL----TLLVLNSIIAYTI-------------------------------------------------------------------------------------------------------------------------------------------------------------------------------------------------------------------------------------------------------------------------------------------------------------------------------------------------KK-------SLENF--DCHHQNIFNHFA------------------------------CSTIPYQCYVDSRVSGRNELK---------------------------------------------EK--------------------------------------------------------------------------------------------------------------------------------------------------------------------------------------------------------------------------------------------SREAT-----------------------------------------L-----------------VL----------VII-----V------CIFL---I--CN----------------------FWGFVLTLL---------------------ERIVDHETLVV-----------------------------------------------KHHAFYTFSREA--IN-------------------F-------LAII-------NSS-IN--------F--VIYI------VF----G----------------------------------------KE------------------------------FKELV--------------------------VVY-----------------------------------------------------------------------------------------------------------------------------------------------------GCGMRGITMRLPVHDKFSIWRTWTRRSKEI----------------------------------------------------------------------------------------------------------------------------------------------------------------------------------------------------------------------------------------------------------------------------------------------------------------------------------------
>12-daf37C30B551_Scaffold1046_194786_202955_heterorhabditis_bacteriophora_PRJNA13977
---------------------------------------------------------------------------------------------------------------------------------------------------------------------FRPSMRNPNN----------------------LFLT---ALAVFDT-------------CLLITA---FFIYA---------------------------MEYIIEYTQAFDLYVAWLTYL--------------------RFAFAL---------SHISQTG---SVY----ITV--TV-----TIE-----R----YL----A-----------VC---HPR------------------------------------------------------------------------------------RSKALCSSGGAAWS-----------------ILGVTAFAVLFNATKFFELELQVTVNPECPDGSNWQSY-----------------------------------------ILLPSRMAANSIY----------------------------QQVYALWLT-----NIVMV--------------FLPFL----TLLVLNSIIAYTI-----------------------------------------------------------------------------------------------------------------------------------------------------------------------------------------------------------------------------------------------------------------------------------------------------------------------------------------------------------------------------------------------------------KKSLENFDCHHQFRVTGRNELK--------------------------------------------EK--------------------------------------------------------------------------------------------------------------------------------------------------------------------------------------------------------------------------------------------SREAT-----------------------------------------L-----------------------------VLV-----I---IVCIFLI------CN----------------------FWGFVLTLL---------------------ERIVDYETLVT---------------------IKCLVKILLNFNNSFRYYIYNLLQVVKHHAFYTFSREA--IN-------------------F-------LAII-------NSS-IN--------F--VIYI------------V--------------------------------------FGKE------------------------------FRKEL-------------------------IVVY-----------------------------------------------------------------------------------------------------------------------------------------------------GCGMRGITMRLPVHDKFSIWRTWTRRSKEIRHSLH-----------------------------------------------------------------------------------------------------------------------------------------------------------------------------------------------------------------------------------------------------------------------------------------------------------------------------------
>6-daf37C30B551_CALZFC010000110.1_922972_914695_allodiplogaster_sudhausi_genomic
--------------------------------------------------------------------SIENLCGLQPHEWLQAKFVLISVLGSAIGLLGLFG-----------------NISTALILS--------------------------------------PSMRNPNN----------------------LFLT---ALAVFDS-------------CLLLTA---FFIYA---------------------------MEYIIEYTQHFELYIAWLTY---------------------LFAFAL---------SHISQTG---SVY----ITV--TV-----SIE-----R----YL----A-----------VC---HPR------------------------------------------------------------------------------------RNKRICSPGAACS------------------ILAVTAFAVLFNVTKFF--ELEVTANEECSGGRHWQSY-----------------------------------------HLLPSKLAMNPLY----------------------------QQVYALWLT-----NIVMV--------------FLPFL----TLLLLNAIIAYTI-----------------------------------------------------------------------------------------------------------------------------------------------------------------------------------------------------------------------------------------------------------------------------------------------------------------------------------------------------------------------------------------------------------RRSLANFEFGNEKASKCVKHMINDKKCLRVKGRSELK-----------------------------EK--------------------------------------------------------------------------------------------------------------------------------------------------------------------------------------------------------------------------------------------SREAT-----------------------------------------L-----------------------------VLV---------VIVCIFL-----ICN----------------------FWGFVLTLL---------------------EQIVDRDTLIE-----------------------------------------------KNRMFYTFSREA--IN-------------------F-------LAII-------NSS-IN--------F--VIYI--------------------------------------------------VFGKE------------------------------FKELV--------------------------VVY-----------------------------------------------------------------------------------------------------------------------------------------------------GCGVRGVTLRLPVQDKFSVWRHWRRS--------------------------------------------------------------------------------------------------------------------------------------------------------------------------------------------------------------------------------------------------------------------------------------------------------------------------------------------
>36-daf37_CALSFV010000273.1_105107_124970_-_parapristionchus_giblindavisi_genomic
---------------------------------------------------------MTSILLIIYQYRSLPGCSSSLFICLYAKLILISVIGSVIGLFGLFG-----------------NVSTALILS-------------------------------------RPAMRNPNN----------------------LYLT---ALAVFDS-------------CLLLTA---FFIYA---------------------------MEYIIEYTHHFNLYIAWLTYL--------------------RFAFVL---------SHISQTG---SVY----ITV--TV-----SIE-----R----YL----A-----------VC---HPR------------------------------------------------------------------------------------RNKRWCSPAAAS-------------------ILAVTAFAIIFNVTKFF--ELEVGPCFKVSNRGKISSI-----------------------------------------VLCTHCSISVDGLIMTRKSTN--------------------CTVYSLWLT-----NSVMV--------------FLPFL----TLLFLNAIIAYTI-------------------------------------------------------------------------------------------------------------------------------------------------------------------------------------------------------------------------------------------------------------------------------------------------------------------------------------------------RSSLKKFNFDNQAFRLLLLLLYLYLIQLLMLRSQVVKRGKTKNTLLVLCTLSPLFCSFQSKNRRQMKLKSDNRNSLK---------------------------------------------------------------------------------------------------------------------------------------------------------------------------------------------------------------------------------------------------------------------------------------------SKEAT-----------------------------------------L-----------------------------VLI---------VIVCIFL-----ICN----------------------LWGFVLTLL---------------------EQIIDHKTLVT-------------------------FSFFLFFSSSDQYSSKMKTIMEDNKAFYTFSREA--IN-------------------F-------LAII-------NSS-IN--------F--VIYI--------------------------------------------------VFGKE------------------------------FSTLI--------------------------KYN---------------------------------------------------------------------------------------------------------------------------------------------------------------------------------------------------------------------------------------------------------------------------------------------------------------------------------------------------------------------------------------------------------------------------------------------------------------------------------------------------------------------------
>3-daf37C30B551_OU461584.1_17349226_17353541_Pristionchus_exspectatus_genomic
---------------------------------------------------------------------------------LQAKLVLISIIGSVIGCFGLFG-----------------NVSTALILS--------------------------------------PAMRPNNL-----------------------YLT---ALAVFDS-------------CLLLTA---FFIYA----------------------------MYIIEYTQHFDLYIAWLTY---------------------LFAFAL---------SHISQTG---SVY----ITV--TV-----SIE-----R----YF----A-----------VC---HPR------------------------------------------------------------------------------------VNKRYCSPGAGQS------------------ILAVTAFAILFNITKFF--ELEVSANPECPGGMYWKSY-----------------------------------------RLTPSDLAINPIY----------------------------QQVYSLWLT-----NAVMV--------------FLPFL----TLLFLNA--------------------------------------------------------------------------------------------------------------------------------------------------------------------------------------------------------------------------------------------------------------------------------------------------------------------------------------------------------------------------------------------------------------------------------------------------------------------------------------------------------------------------------------------------------------------------------------------------------------------------------------------------------------------------------------------------------------------------------------------------------------------------------------------------------------------------------------------------------------------------------------------------------------------------------------------------------------------------------------------------------------------------I--IAYT-------------------------------------------------------------------------------------IRNSL-------------------------KKFN---------------------------------------------------------------------------------------------------------------------------------------------------------------------------------------------------------------------------------------------------------------------------------------------------------------------------------------------------------------------------------------------------------------------------------------------------------------------------------------------------------------------------
>2-daf37C30B551_PPA_ChrII_14427793_15520042_pristionchus_pacificus_PRJNA12644
-------------------------------------------------------------------------------------------------------------------------------------------------------------------------------------------------------------------------------------------------------------------------------------------------------------------FAFAL---------SHISQTG---SVY----ITV--TV-----SIE-----R----YF----A-----------VC---HPR------------------------------------------------------------------------------------VNKRYCSPSGAGQS-----------------ILAVTAFAILFNITKFF--ELEVSANPECPGGMYWKSY-----------------------------------------RLTPSDLAINPIY----------------------------QQVYSLWLT-----NAVMV--------------FLPFL----TLLFLNAIIAYTI-------------------------------------------------------------------------------------------------------------------------------------------------------------------------------------------------------------------------------------------------------------------------------------------------------------------------------------------------RN------------------------SL------------------------------KKFNMDDPDYGHIRVSGRSELK--------------------------------------------EK--------------------------------------------------------------------------------------------------------------------------------------------------------------------------------------------------------------------------------------------SKEAT-----------------------------------------I-----------------------------VLI-----V---IVCIFLV------CN----------------------LWGFVLTFL---------------------EQIMGQTLFQV--------------SRFNSCNIVAYISIEANRAVDVPNFENQINLVQDYATFYTFSREA--IN-------------------F-------LAII-------NSS-IN--------F--VIYI------------V--------------------------------------FGKE------------------------------FRKEL-------------------------VIVY-----------------------------------------------------------------------------------------------------------------------------------------------------GCGVRGITMRLPVHDKFSVWRNWRRSIVNSRQIRHK----------------------------------------------------------------------------------------------------------------------------------------------------------------------------------------------------------------------------------------------------------------------------------------------------------------------------------
>2-daf37C30B551_hcontortus_chr2_Celeg_TT_arrow_pilon_47237259_47261811_haemonchus_contortus_PRJEB506
-----------------------------------------------------------------------------------------------------------------------------------------------------------------------PAMRNPNN----------------------LFLT---ALAVFDS-------------CLLITA---FFIYA---------------------------MEYIIEYTRAFDLYVAWLTYL--------------------RFAFAL---------SHISQTG---SVY----ITV--SV-----TIE-----R----YL----A-----------VC---HPR------------------------------------------------------------------------------------RSKQMCNPGGAAWT-----------------ILGVTTFAVLFNATKFF--ELEVTVNPACPEGKDWQ-----------SY------------------------------ILLPSVMAANPIY----------------------------QQVYALWLT-----NIVMV--------------FLPFL----TLLILNAYIAYTI-------------------------------------------------------------------------------------------------------------------------------------------------------------------------------------------------------------------------------------------------------------------------------------------------------------------------------------------------RR------------------------SL------------------------------KKFDNHQQLPDRSEL---------------------------------------------------KE-------------------------------------------------------------------------------------------------------------------------------------------------------------------------------------------------------------------------------------------KSREAT-----------------------------------------L-----------------VL----------VII-----V------CIFL---I--CN----------------------FWGFVLTLL----ERIVDHETLVTARIVTLKTMEARANDLP-------------------------------NQIRKRYLQLKLVQMVKYHAFYTFSREA--IN-------------------F-------LAII-------NSS-IN--------F--VIYI----------------------------------------------------------------------------------------VF--------------------------------------------------------------------------------------------------------------------------------------------------------------------------------------------------------------------------------------------------------------------------------------------------------------------------------------------------------------------------------------------------------------------------------------------------------------------------------------------------------------------------------------------------------
>29-daf37C30B551_scf7180000986563_217387_220590_diploscapter_coronatus_PRJDB3143
-----------------------------------------------------------------------------------------------------------------------------------------------------------------------PSMRNPNN----------------------LFLT---ALAVFDS-------------CLIITA---FCIYA---------------------------MEYIIEYTRAFNLYVAWLTYL--------------------RFAFAL---------SHISQTG---SVY----ITV--AV-----TIE-----R----YL----A-----------VC---HPR------------------------------------------------------------------------------------KSRLLCGSNGAAWS-----------------ILGVTTFAILFNATKFF--ELEVTINPDCSDGKNWQ-----------SY------------------------------ILQPSLMSQNPIY----------------------------QQIYSLWIT-----NFVMV--------------FFPFL----CLLALNSIIAYTI-------------------------------------------------------------------------------------------------------------------------------------------------------------------------------------------------------------------------------------------------------------------------------------------------------------------------------------------------RK------------------------TL------------------------------ESYDFHQQLPVET---------------------------------------------------------------------------------------------------------------------------------------------------------------------------------------------------------------------------------------------------------------------------------------------------SRRRA-----------------------------------------A------------------------------------------------------------------------------KPPSWLSSA------------------------------------------------------------------------------------------------------------------F-------SAAI-------SGV-----------S--FPYW-----------------------------------------------------NA------------------------------YR-----------------------------------------------------------------------------------------------------------------------------------------------------------------------------------------------------------------------------------------------------------------------------------------------------------------------------------------------------------------------------------------------------------------------------------------------------------------------------------------------------------------------------------------------------------
>26-daf37C30B551_nDv.1.0.scaf01762_4393_13768_dictyocaulus_viviparus_PRJEB5116
-----------------------------------------------------------------------------------------------------------------------------------------------------------------------PTMRSPNN----------------------LFLT---ALAVFDS-------------CLLITA---FFIY---------------------------AMEYIIEYTQAFDLYVAWLTYL--------------------RFAFAL---------SHISQTG---SVY----ITV--SV-----TIE-----R----YL----A-----------VC---QPK------------------------------------------------------------------------------------RNKNMCNIGGAKWA-----------------ILGVTVFAVLFNATKFF--ELEVILNPLCPDGNNWQ-----------SF------------------------------ILTPSMMAANPHY----------------------------QQIYTLWLT-----NFVMV--------------FLPFI----TLLVLNAYIAYTI---------------------------------------------------------------------------------------------------------------------------------------------------------------------------------------------------------------------------------------------------------------------------------------------------------------------------------------------------------------------------RR------------------------------SLKKFDHRQQLPDRSELK------------------------------------------------EK--------------------------------------------------------------------------------------------------------------------------------------------------------------------------------------------------------------------------------------------SKEAT-----------------------------------------L-----------------VS----------VII-----V------CIFL---I--CN----------------------FWGFVLTFL----ERIIGQDILVRHRVFFLLLIFSYEFRST--------------------------------------------VITKHHAFYTFSREA--IN-------------------F-------LAII-------NSS-IN--------F--IIYI-------V----F--------------------------------------G-KE------------------------------FRKEL-------------------------FIVY-----------------------------------------------------------------------------------------------------------------------------------------------------GCEGRGIXIRDCVYDTV-----------------------------------------------------------------------------------------------------------------------------------------------------------------------------------------------------------------------------------------------------------------------------------------------------------------------------------------------------
>10-daf37C30B551_JAJQXH010000002.1_289330_276725_Oscheius_sp__G
-----------------------------------------------------------------------NECGLEPHDFLEVKFFLISIVGSLIGLFGLFG-----------------NASTALILT--------------------------------------PSMRNPNN----------------------LFLT---ALAVFDS-------------CLLITA---FFIY---------------------------AMEYVIEYTQAFDLYVAWLTY---------------------LFAFAL---------SHISQTG---SVY----ITV--TV-----TIE-----R----YL----A-----------VC---HPR------------------------------------------------------------------------------------RSKVMCSSGGAAWS-----------------ILGVTTFAVLFNATKFF--ELEVTINPLCPDGQNWQ-----------SY------------------------------ILLPSRLASNQIY----------------------------QQVYSLWLT-----NIVMV--------------FLPFL----TLLVLNAYIAYTI--------------------------------------------------------------------------------------------------------------------------------------------------------------------------------------------------------------------------------------------------------------------------------------------------------------------------------------------------------------R--QSLRKYDYHQPC------------------------------YPNRKYSFTNKNLLFRVSGRNELK------------------------------------------EK--------------------------------------------------------------------------------------------------------------------------------------------------------------------------------------------------------------------------------------------SREAT-----------------------------------------L-----------------VL----------III-----V------CIFL---I--CN----------------------FWGFVLTLL---------------------ERIIDAETLMV-----------------------------------------------EHHTFYTFSREA--IN-------------------F-------LAII-------NSS-IN--------F--VIYI-------V----F--------------------------------------G-KD------------------------------FKELI--------------------------IVY-----------------------------------------------------------------------------------------------------------------------------------------------------GCGMRGITMRLPTQDKFSIWRSWAK---------------------------------------------------------------------------------------------------------------------------------------------------------------------------------------------------------------------------------------------------------------------------------------------------------------------------------------------
>2-daf37C30B551_OW051493.1_3364185_3362179_Oscheius_dolichura_genomic
---------------------------------------------------------------NETVLNAANECGLEPHDFLEVKFFLISVVGSLIGFFGLFG-----------------NASTALILT--------------------------------------PSMRNPNN----------------------LFLT---ALAVFDS-------------CLLITA---FFIYA---------------------------MEYIIEYTRDFDLYVAWLTY---------------------LFAFAL---------SHISQTG---SVY----ITV--TV-----TIE-----R----YL----A-----------VC---HPR------------------------------------------------------------------------------------RSKRMCSSGGAAWS-----------------ILGVTTFAVLFNATKFF--ELDVTINPRCPDGKNWQ-----------SY------------------------------ILLPSPLALNPVY----------------------------QQVYALWLT-----NIVMV--------------FLPFL----TLLVLNAYIAYTI-------------------------------------------------------------------------------------------------------------------------------------------------------------------------------------------------------------------------------------------------------------------------------------------------------------------------------------------------RQSLRKYDYHQRRF--NQSVAPSVLLKR------------------------------NNSRVAGRNELK------------------------------------------------------EK--------------------------------------------------------------------------------------------------------------------------------------------------------------------------------------------------------------------------------------------SREAT-----------------------------------------M-----------------VL----------III-----V------CIFL---I--CN----------------------FWGFVLTLM---------------------ERIFDAETLMV-----------------------------------------------EHHTFYTFSREA--IN-------------------F-------LAII-------NSS-IN--------F--VIYI------------V--------------------------------------FGKD------------------------------FRKEL-------------------------VIVY-----------------------------------------------------------------------------------------------------------------------------------------------------GCGMRGLTMRLPTQDKFSIWRY------------------------------------------------------------------------------------------------------------------------------------------------------------------------------------------------------------------------------------------------------------------------------------------------------------------------------------------------
>13-daf37C30B551_nOt.2.0.scaf00028_628763_634606_oscheius_tipulae_PRJEB15512
-------------------------------------------------------------------------------------------------------------------------------------------------------------------------MRNPNN----------------------LFLT---ALAVFDS-------------CLLITA---FFIYA---------------------------MEYVIEYTQAFDLYVAWLTYL--------------------RFAFAL---------SHISQTG---SVY----ITV--TV-----TIE-----R----YL----A-----------VC---HPR------------------------------------------------------------------------------------RSKRMCSSGGAGGA-----GWS---------ILGVTTFAVLFNATKFF--ELDVTVNPRCPDGNDWQSY-----------------------------------------ILLPSRLAQNPIY----------------------------QQVYALWLT-----NLVMV--------------FLPFL----TLLVLNA--------------------------------------------------------------------------------------------------------------------------------------------------------------------------------------------------------------------------------------------------------------------------------------------------------------------------------------------------------------------------------------------------------------------------------------------------------------------------------------------------------------------------------------------------------------------------------------------------------------------------------------------------------------------------------------------------------------------------------------------------------------------------------------------------------------------------------------------------------------------------------------------------------------------------------------------------------------------------------------------------------------------------Y--IAYT-------------------------------------------------------------------------------------IRQSL----------------------------------------------------------------------------------------------------------------------------------------------------------------------------------RKYDHHQ---------------------------------------------------------------------------------------------------------------------------------------------------------------------------------------------------------------------------------------------------------------------------------------------------------------------------------------------------------------
