# Supplementary material for: Evolution of neuropeptide Y/RFamide-like receptors in nematodes
Source: Heliyon. 2024 Jul 15;10(14):e34473. doi: 10.1016/j.heliyon.2024.e34473 (PMC11315170; doi:10.1016/j.heliyon.2024.e34473)
Supplement: MMC 3 — Resulting Multiple Sequence Alignment. [file mmc3.zip › Suppl_3_Multiple_sequence_Alignments/npr11.fasta]

>4-npr11_ACRNAN_scaffold152_9095_56393_acrobeloides_nanus_PRJEB26554
-----------------------------------------------------------------------LGYIITMAYAF-VI--IVGAIG----NM--------------LTVIS---------------------------VIRNPQM----RT----TRN----------------------------------------F-----------------FI--VNL--------------ALSDFLISLSDF------------L-IC--TI-----------------------TA--------------PT-----------T-----LY------------TVL-----------------HMF--------------------------------W----P-------------FGS--A-----LC-----------K--------IAGS---------------------------------L---------QGFN--V---------FLS-----------------------------------------------TF-----SITAIALD-----R--------------------------------------YVL------------------V-IFPT----------------------------------------KRDRQKTL----------SLVFFT------SIWM--------IALL----LA----------------LPL------------------------------------------------------------------------------------FYSSD-------------------------------------------------------------IGVLFDDNKCG--------------------------------ILLTICH------------------------------------------------------------------------------------------EQNN----RWQEVERQ------------RRTN----------------FLLV------------------------CIVV---------------VFAIAW-LPLN----------------------------------------------------------------------------------------------------------------------------------------------------------------------------------VFHM----------------------------------------------------------------------------------------------------------------------------------------------------------------------------------------
>5-npr11_JAMRYA010000009.1_5268652_5267419_Panagrolaimus_sp__LJ2400
----------------------------------------TCKQWNQIFTKINQYFRDENVLDGTEHSSVLIGNLIIVAYSI-VI--IFGSMG----NL--------------LTIFA---------------------------IIRNAQM----RT----VRN----------------------------------------F-----------------FI--LNL--------------A-------LSDF------------F-IC--TV-----------------------TA--------------PI-----------T-----LY-------TVL----------------------FMF--------------------------------W----P-------------FGK--W-----FC-----------K--------IAGS------------------------------------------LQGFN--I---------FLS-----------------------------------------------TF-----SIAAIALD-----R--------------------------------------YVL------------------V-IFPT----------------------------------------KRQRQHNL----------SLLFFS------LIWC--------ISIV--LA------------------LPL---------------------------------------FTASDINLIFENAECGISLT-------------------------VCHEQ------------NERWKQ----------------MLINKEVYT------------------VGVMV--------------------T-QYAFPL----------ASIAFAY---------SRIALRMR---------------------------------------------MRFAARSSLCN----------------AVQNTVINQRRSVVERQ------------RRTH----------------LLLI------------------------CLVF---------------VFATAW-LPLN--------------------------------VFHVVNTFGWAE----------------KFSVP---------------------------------TFALCHAMAIT-------SA-------------CL-NPLS--------------YA-------------F-FNQ------NFRQ---------------------------------EFTAMFKETKL--------------------------------------------------------------------------------------------------------------------------------------------
>11-npr11_JAMRXY010000291.1_763885_765128_Panagrolaimus_sp__LJ2414
------------------------------------SSQPTCKQWNQIFTKINQYFRDENVLDGTEHSSVLIGNLIIIAYSI-VI--VFGSMG----NL--------------LTIFA---------------------------IIRNSQM----RT----VRN----------------------------------------F-----------------FI--LNL--------------A-------LSDF------------F-IC--TV-----------------------TA--------------PI-----------T-----LY-------TVL----------------------FMF--------------------------------W----P-------------FGK--L-----FC-----------K--------IAGS------------------------------------------LQGFN--I---------FLS-----------------------------------------------TF-----SIAAIALD--------------------------------------------YVL------------------V-IFPT----------------------------------------KRQRQHNL----------SLLFFS------LIWC--------ISIV--LA------------------IPL---------------------------------------FTASDINLIFENVECGIKLT-------------------------VCHEQ------------NEKWKQ----------------MLINKEFYT------------------VGAMV--------------------T-QYAFPL----------ASIAFAY---------SRIALRMR----------------------------------------MRLAARSSLCNAVQNT-----------------------------------------VINQRRSV--------VERQRRTHLLLI------------------------CLVF---------------VFATAW-LPLN--------------------------------VFHVANTFGWTE---------------KFSVPT----------------------------------FALCHAMAIT-------SA-------------CL-NPLI--------------YA-------------F-FNQ------NFRQ---------------------------------EFTAMFKETKL--------------------------------------------------------------------------------------------------------------------------------------------
>7-npr11_PSU_contig_20891_0_16638_panagrolaimus_superbus_PRJEB32708
----------------------------------------------------------------------LIGNLIIIAYSI-VI--IFGSMG----NL--------------LTICA---------------------------IIRNAQM----RT----VRN----------------------------------------F-----------------FI--LNL--------------A-------LSDF------------F-IC--TV-----------------------TA--------------PI--------TLYT-----VL--------------------------------FMF--------------------------------W----P-------------FGK--W-----FC-----------K--------IAGS------------------------------------------LQGFN--I---------FLS-----------------------------------------------TF-----SIAAIALD---SYR--------------------------------------YVL------------------V-IFPT----------------------------------------KRQRQHNL----------SLLFFS------LIWC--------ISIVLA--------------------LPL---------------------------------------FTASDINLIFENAECGIKLT-------------------------VCHEQ------------NERWKQ----------------MLINKEVYT------------------VGVMV---------------------TQYAFPL----------ASIAFAY---------SRIALRMR----------------------------------------------MRLAARSSMF---------------------------------------------------------VERQRRTHLLLI------------------------CLVF---------------VFATAW-LPLN--------------------------------VFHVVNTFGWAE---------------KFSVPT----------------------------------FALCHSMAIT-------SA-------------CL-NPLS--------------YA-------------F-FNQ------NFRQ---------------------------------EFTAMFKETKL--------------------------------------------------------------------------------------------------------------------------------------------
>8-npr11_JU765_contig10719_781795_812016_propanagrolaimus_ju765_PRJEB32708
----------------------------------------------------------------------LIGNLIIVAYSI-VI--FFGACG----NL--------------LTIIA---------------------------IVRSAQM----RT----VRN----------------------------------------F-----------------FI--LNL--------------A-------LSDF------------L-IC--TI-----------------------TA---LSDFLICTITGPV-----------T-----LY----TIL-------------------------YMF--------------------------------W----P-------------FGT--A-----MC-----------K--------VAGS------------------------------------------LQGFN--I---------FLS-----------------------------------------------TF-----SIAAIALD-----R--------------------------------------YVL------------------V-IFPT----------------------------------------KRQRQHNL----------SLLFFS------LIWL--------ISIV--LA------------------LPL---------------------------------------FTASDINLIFENSECGIKLT-------------------------ICHEQ------------NERWKQ----------------MPINKEVYT------------------VGVMV--------------------T-QYAFPL----------SSIAFAY---------SRIALRMR-------------------------------------------------------------------------------------------------------------------------------------------------------------------------MRFAARNSLC--------------------------------TSVLLNDKEELI----------------YYFVL----------------------------------SLFLQQLGYR-------SM----------------------------------FF-------------I------------------------------------------------------------------------------------------------------------------------------------------------------------------------------------------------------
>3-npr11_JAMRYB010000006.1_6289233_6290669_Panagrellus_sp__LJ2285
---------------------------------------HTCHQWEYLFSQLNHYFRDENVLDGSEHSSNFIGNIIIFAYAV-VI--ILGAVG----NL--------------LTIVA---------------------------IVRNAQM----RT----VRN----------------------------------------F-----------------FI--LNL--------------A-------LSDF------------F-IC--TV-----------------------TA--------------PI-----------T-----LY-------TVL----------------------YMF--------------------------------W----P-------------FGT--T-----IC-----------K--------IAGS------------------------------------------LQGFN--I---------FLS-----------------------------------------------TF-----SIAAIALD--------------------------------------------YVL------------------I-IFPM----------------------------------------KRQRQHNL----------SLLFFS------LIWL--------ISFV--LA------------------LPL---------------------------------------FTASDINLIFEKSECGIQLT-------------------------ICHEQ------------NQRWKE----------------MPINKETYT------------------VGVMV--------------------T-QYAIPL----------TSIVFAY---------SRIAVRMR---------------------------------------------TRLAARNSLCN----------------AVQNSTVNQRRSVVERQ------------RRTH----------------LLLI------------------------CIVV---------------VFAIAW-LPLN--------------------------------VFHVVNTFGWSE----------------KFSVP---------------------------------TFALCHVLAIT-------SA-------------CL-NPMS--------------YA-------------F-FNQ------NFRQ---------------------------------EFAVMFEETKL--------------------------------------------------------------------------------------------------------------------------------------------
>6-npr11_KB455443_160352_191211_panagrellus_redivivus_PRJNA186477
-----------------------------------------------------------------EHSSNFIGNLIIVAYAV-VI--ILGAVG----NL--------------LTIVA---------------------------IVRNAQM----RT----VRN----------------------------------------F-----------------FI--LNL--------------A-------LSDF------------F-IC--TV-----------------------TA--------------PI--------TLYT-----VL--------------------------------YMF--------------------------------W----P-------------FGT--T-----IC-----------K--------IAGS------------------------------------------LQGFN--I---------FLS-----------------------------------------------TF-----SIAAIALDRTTNCR--------------------------------------YVL------------------I-IFPM----------------------------------------KRQRQHNL----------SLLFFS------LIWL--------ISFVLA--------------------LPL------------------------------------------------------------------------------------FTASD-------------------------------------------------------------INLIF------------------------EKPD--------CGIQLTICH-----------------------------------------------------------EQNQRWKESVVERQ-------------------------------------------------------------RRTHLLLI------------------------CIVV---------------VFAIAW-LPLN--------------------------------VFHVVNTFGWSE---------------KFSVPT----------------------------------FALCHVLAIT-------SA-------------CL-NPMS--------------YA-------------F-FNQ------NFRQ---------------------------------EFAVMFEETKL--------------------------------------------------------------------------------------------------------------------------------------------
>5-npr11_Backbone_131_21143_25788_mesorhabditis_belari_PRJEB30104
-------------------------------------------------------------------------------------------------------------------------------------------------------------------------------------------------------------V---------------------CTV----------------------TAPI-------------------------------------------TL--------------YT-----------------VL--------------------------------YMF--------------------------------W----P-------------FGT--L-----PC-----------K--------FAGT------------------------------------------VQGFN--V---------FLS-----------------------------------------------TF-----SIAAIALD-----R--------------------------------------YVL------------------V-IFPT----------------------------------------KRERQQNL----------ALIFFL------MIWL--------TSLV--I----------------------------------------------------------------------------------------------------------FVTKY-------------------------------------------------------------LIQIL------------------------AIPL----------FIASDLN--SIFKRDNCKIEIELC-----------------------------------------HEQNEIWEQSVVERQ---------------------------------------------RRTH----------------LLLI------------------------CVVA---------------VFAIAW-LPLN--------------------------------VFHM------------------------------------------------------------------------------------------------------------------------------------------------------------------------------------------------------------------------------------------------------------------------------------------------------------------------------------------
>1-npr11_Contig14_814639_845611_halicephalobus_mephisto_PRJNA528747
------------------------------------------------------------------------------------------------------------------------------------------------------------------------------------------------------------------------------------------------------------TAPV-------------------------------------------TL--------------YT-----------------IL--------------------------------YMF--------------------------------W----P-------------FGT--A-----MC-----------K--------VAGS------------------------------------------LQGFN--V---------FLS-----------------------------------------------TF-----SIAAIALD-----R--------------------------------------YVL------------------V-IFPT----------------------------------------KRRRQHNL----------SLLFFS------MMWL--------ISIV--LA------------------LPL------------------------------------------------------------------------------------FTASD-------------------------------------------------------------INLIF----------------------ENSECG----------ITLLVCH-------EQNGIWQETH-------------------------------------------------------------------------------------------------------------------------LLLI------------------------CLVV---------------VFATAW-LPLN--------------------------------VFHFLNTFEFTT---------------KFDVPT----------------------------------FALCHVLGVM-------SA-------------CI-NPLS--------------YA-------------F-FNQ------NIRQ---------------------------------EFGAMFRETRL--------------------------------------------------------------------------------------------------------------------------------------------
>14-npr11_JNEY01000001.1_5265910_5264455_Aphelenchus_avenae_genomic
-----------------------------------------------------------------------LGYLIVIAYSI-VI--TIGAFG----NL--------------LTVLA---------------------------VLRNPQM----RT----VRN----------------------------------------F-----------------FI--LNL--------------A-------LSDF------------F-IC--TV-----------------------TA--------------PI-----------T-----LY----TVL-------------------------YMF--------------------------------W----P-------------FGT--S-----LC-----------K--------IAGS------------------------------------------LQGFN--I---------FLS-----------------------------------------------TF-----SIAAIAFD--------------------------------------------YVL------------------V-IFPT----------------------------------------KRQRQQNL----------SVLFFS------LIWL--------ISILLA--------------------LPL---------------------------------------FAASDLNVIFEDKSCGISLT-------------------------ICHEQ------------NERWQQ----------------MAITKEVYT------------------VGVLV--------------------I-QYALPL----------FSIVFAY---------SQIAYRMG---------------------------------------MRFAARTTSTANPVPNT-----------------------------------------VIDQRRSI--------ADRQRRTHLLLI------------------------CLVV---------------VFATAW-LPLN--------------------------------IFHLVNTFNWVT---------------SFSVPT----------------------------------FALCHVIAMG-------SA-------------CL-NPVS--------------YA-------------F-FNQ------NFRN---------------------------------EFALMFEKMG---------------------------------------------------------------------------------------------------------------------------------------------
>7-npr11_JANLNO010000009.1_1506036_1503394_Bradynema_listronoti_genomic
----------------------------------------------------------------------QIGYLIIASYSV-VI--TFGAIG----NL--------------FTIAA---------------------------VLRNPQM----RT----VRN----------------------------------------F-----------------FI--LNL--------------A-------LSDF------------L-IC--TV-----------------------TA--------------PI-----------T-----LY----TVL-------------------------YMF--------------------------------W----P-------------FGT--A-----FC-----------K--------IVGS------------------------------------------LQGFN--I---------FLS-----------------------------------------------TF-----SIAAIALD--------------------------------------------YVL------------------V-IFPT----------------------------------------QRDRQKNL----------ALLFFL------LIWL--------ISILLA--------------------LPL---------------------------------------FVASDLERVFEDKQCKILLT-------------------------ICHEQ------------NQRWKQ----------------MIISKEMYT------------------VGVLF--------------------I-QYAFPL----------ASIVFAY---------SRIARRMG---------------------------------------SRFAPQNSYVLPPPNIT------------------------------------------------------------KDRTNFLLI------------------------AVVC---------------VFAAAW-LPLN--------------------------------IFHLINTFLTVR---------------RFSVPV----------------------------------FALCHCLAIG-------SA-------------CL-NPVS--------------YA-------------F-FNH------HFRA---------------------------------EFASIFKKLRL--------------------------------------------------------------------------------------------------------------------------------------------
>4-npr11_scaffold6_1695628_1727188_ditylenchus_destructor_PRJNA312427
-------------------------------------------------------------------------TAPITLYTV---------------------------------------------------------------------------------------------------------------------------L-----------------YM--YEI----------------------------------------IC--------------------------------------------------------T-----FY--------------------------------IQF--------------------------------W----P-------------FGT--A-----LC-----------K--------IVGS------------------------------------------LQGFN--I---------FLS-----------------------------------------------TF-----SIAAIALD-----R--------------------------------------YVL------------------V-IFPT----------------------------------------KRERQHNL----------SILFFS------LIWL--------ISIMLA--------------------LPL---------------------------------------FVASDLGRIFEDKKCGISLVRIVL---------------------LCHEQ------------NERWQQ---------------MPLINKEVYT------------------VGVLF--------------------V-QYAFPL----------SSIVFVY---------SRIARRMG---------------------------------------------ARFANRNHSLQ-----------------------------------------------------------------------------------------------------------------------LPLN--------------------------------IFHLVNTFRLAQ---------------SFSVPT----------------------------------FALCHVTAIV-------SA-------------CL-NPVS--------------YA-------------F-FNQ------AFRN---------------------------------EFATIFNKLGV--------------------------------------------------------------------------------------------------------------------------------------------
>7-npr11_Scaffold_1546_103028_112424_ditylenchus_dipsaci_PRJNA498219
-----------------------------------------------------------------------PITLYTVLYMF-IF-----------------------------------------------------------------------------LKY----------------------------------------L-----------------FV--FNF--------------E-------CSGF----------------------------------------------------------------------------------------------------------------NKH--------------------------------F------------------LGK--I---------------------------VGSL-------------------------------------------QGFN--I---------FLS-----------------------------------------------TF-----SIAAIALD-----------------------------------------------------------------------------------------------------------------------------------------------------------------------------------MPL-----------------------------------------------------------------------------------------------------------------------------ISKEAYT------------------VGVLF--------------------V-QYAFPL----------SSIVFVY---------SSIARRMG-----------------------------------------------------------------------------------------------------NR------------------------------------------------------------------------LTNN--------------------------------TFNLSHSFSVPT------------------------------------------------------------------------------------------------------------FA---------------LCH--------------------------------------------------------------------------------------------------------------------------------------------------------------------------------------------------
>0-npr11_JAMPIN010000003.1_6441090_6442254_Aphelenchoides_bicaudatus_genomic
--------------------------------------TRDCSSWREIFFKLNYYFRDEDIIVGSEHSTTLIGYIIIIAYSL-VI--FLGVCG----NL--------------LTIIA---------------------------ILRNKTM----RT----ARN----------------------------------------F-----------------FI--LNL--------------A-------FSDF------------F-MC-TVT----------------------SSI--------------TL-----------Y-----TL--------------------------------YMF--------------------------------W----P-------------FGS--V-----SC-----------K--------LAGS---------------------------------V---------QGFT--I---------FLS-----------------------------------------------SF------SSAIALD-----R--------------------------------------YVL------------------V-IFPT----------------------------------------KRERQHNL----------SLLFFS------LIWI--------ISFL--------LA------------LPV-------------------------LDA--------------SDLNVLFKDKNC------DITLT-------------------ICNEK------NEK------WQQ----------------MFISKEIYT------------------IGVLV----F-------------QY----SVPL----------ISIAFVY---------TRIARRMG-----------------------------------------TRFAARASLPDVTHD----------------AIVTR----RRSIADRQ------------RRTH----------------YLMI------------------------CLVV---------------VFAIAW-LPLN--------------------------------VFHILNAFHFVK------SFNVP-----TFAFC--------------------------------------HVFAVF-------SA-------------VL-NPLS--------------YA-------------F-FNQ------NFRS---------------------------------EFVQIFNQIGL--------------------------------------------------------------------------------------------------------------------------------------------
>3-npr11_JAMPIO010000016.1_158899_157831_Aphelenchoides_fujianensis_genomic
------------------------------------------------------------------------GYLIVAAYTL-LI--ALGIFG----NT--------------LTILA---------------------------ILHNKQM----RN----VRN----------------------------------------Y-----------------FI--LNL--------------A-------VADF------------F-VC--VV-----------------------TA--------------PT-----------T-----LY----TIY-------------------------YVF--------------------------------W----P-------------FGT--A-----LC-----------K--------VAGS------------------------------------------LQGFN--L---------FLS-----------------------------------------------TF-----SITAIALD--------------------------------------------YVL------------------V-LFPT----------------------------------------KRRRQHNL----------SLLFFV------SIWT--------ISILLA--------------------LPL---------------------------------------FDASDLNVIFEDSTCGISLT-------------------------ICHEK------------NEIWQA----------------MRISKEVYT------------------VGVLV--------------------V-QYACPL----------VSIAFAY---------SRIARRMG---------------------------------------VRFAARNSLVPPSVEQQ-----------------------------------------AISQRRSI--------ADRHRRTHFLMV------------------------ALVA---------------VFAIAW-LPLN--------------------------------IFHLINTFGLVS---------------RFHVPT----------------------------------FGFCHVAAIS-------SA-------------CI-NPFA-----------------------------LLCNH------NFRT---------------------------------EFVAIFDKIGL--------------------------------------------------------------------------------------------------------------------------------------------
>1-npr11_CAJFCW020000003.1_5252510_5250639_Bursaphelenchus_okinawaensis_genomic
----------------------------------------------------------------------QSGYFIVAAYVL-VI--SLGVFG----NT--------------LTIVA---------------------------ILRNKQM----RN----VRN----------------------------------------F-----------------FI--LNL--------------A-------LSDF------------F-IC--TI-----------------------TA--------------PI-----------T-----LY----TVL-------------------------YMF--------------------------------W----P-------------FGT--A-----LC-----------K--------IAGS------------------------------------------LQGFN--I---------FLS-----------------------------------------------TF-----SITAIALD--------------------------------------------YVL------------------V-IFPT----------------------------------------KRERQHNL----------SLLFFS------LIWL--------ISILLA--------------------LPL---------------------------------------FDASDLNIIFQDNNCGISLT-------------------------ICHEQ------------NEKWQK----------------MAISKEVYT------------------VGVLF--------------------I-QYAVPL----------TSIAFAY---------SRIARRMG----------------------------------------TRFAARNSLLPNNDSL------------------------------------------LNQRRSI--------ADRHRRTHFLMV------------------------SLVV---------------VFASAW-LPLN--------------------------------IFHLINTFNIVQ---------------RFSVQT----------------------------------FAFCHVTAIC-------SA-------------CL-NPLS--------------YA-------------F-FNQ------NFRT---------------------------------EFVAMFESLGL--------------------------------------------------------------------------------------------------------------------------------------------
>1-npr11_CAJFCV020000003.1_5017297_5209510_Bursaphelenchus_xylophilus_genomic
------------------------------------------------------------------------GYVIVAAYVL-VI--SLGIFG----NA--------------LTIVA---------------------------ILRNKQM----RN----VRN----------------------------------------F-----------------FI--LNL--------------A-------LSDF------------F-IC--TV-----------------------TA--------------PI-----------T-----LY-------TVL----------------------YMF--------------------------------W----P-------------FGT--A-----LC-----------K--------IAGS------------------------------------------LQGFN--I---------FLS-----------------------------------------------TF-----SITAIALD--------------------------------------------YVL------------------V-IFPT----------------------------------------KRERQHNL----------SLLFFS------LIWL--------ISIL--LA------------------LPL---------------------------------------FDASDLNIIFQDKNCGISLT-------------------------ICHEQ------------NEKWQK----------------MAITKEVYT------------------VGVLF--------------------V-QYAFPL----------TSIAFAY---------SRIARRMG----------------------------------------------ARFAARNSLL----------------PNNDSLLNQRRSIADRH------------RRTH----------------FLMV------------------------TLVV---------------VFASAW-LPLN--------------------------------IFHLINTFNIVQ---------------RFSVPT----------------------------------FAFCHVTAIC-------SA-------------CL-NPLS--------------YA-------------F-FNQ------NFRT---------------------------------EFVAMFESLGLAVRIVIFWMEKSL-------------------------------------------------------------------------------------------------------------------------------
>5-npr11_JAEHOM010004701.1_1_5430_-_Hoplolaimus_columbus_genomic
-------------------------------------------LFWVKIQRLVKFYESLLLTFMTVALEKNLGNLILVAYLL-VI--AFGTVG----NL--------------LTILA---------------------------VLRNKQM----RS----VRN----------------------------------------F-----------------FI--VNL--------------A-------MSDF------------F-VC--TV-----------------------TA--------------PT-----------T-----LY----TVL-------------------------YVF--------------------------------W----P-------------FGT--T-----LC-----------K--------IAGS------------------------------------------LQGFN--I---------FLS-----------------------------------------------TF-----SITAIALD-----R--------------------------------------YVL------------------V-IFPT----------------------------------------RRQRQQRL----------SLVFFL------LIWL--------ASIL--LA------------------APL---------------------------------------FLAADLSPVFRDEQCGILLN-------------------------LCNEQ------------NDRWKE----------------LPLSKEAYT------------------LGVII--------------------L-QYAFPL----------AAIVFAY---------SRIARRMG-------------------------------------------ARRAPRSSLPNSM-------------------------AEALISQR------------RKSV--------ADRHRRTNLLLV------------------------TLVV---------------VFACAW-LPLN--------------------------------IFHLVNTFSRSA---------------SFSVPI----------------------------------FALCHLTAMC-------SA-------------CL-NPCC--------------YA-------------F-FNH------TFRD-------EFLAIYRQLGLMQVEPFWKGRTTFRRHQQRQTMSIGGCRRQEQQWTGLFLKTNDVSVLSLLDDGHSA--------------------------------------------------------------------------------------------------------------
>14-npr11_JAKKIK010000003.1_1_16848_-_Heterodera_carotae_genomic
----------------------------------MRFINENCREFETLFIGMNEFFRHETIIEGSEHSSPQFQLGNLILSAY-LLVIAFGTVG----NI--------------LTIFV---------------------------VLRNKSM----RT----VRN----------------------------------------F-----------------FI--VNL--------------A-------LSDF------------F-VC--TV-----------------------TA--------------PT-----------T-----LY----TVL-------------------------YVF--------------------------------W----P-------------FGT--T-----LC-----------K--------IAGS------------------------------------------LQGFN--I---------FLS-----------------------------------------------TF-----SITAIALD-----R--------------------------------------YVL------------------V-IFPT----------------------------------------KRQRQQRL----------SLTFFS------AIWL--------ASILLA--------------------APL---------------------------------------FLAADLRPVFRDKRCQIELN-------------------------LCSEQ------------NERWKE----------------LSLSKESYT------------------LGVII--------------------L-QYAFPL----------AAIAFAY---------SQIAHRMA-------------------------------------ARRAQGGTRNAAEALISQR---------------------------------------------RKSV--------ADRHRRTNLLLV------------------------TLVV---------------VFACAW-LPLN--------------------------------IFHLVNTFSRSV---------------SFSVPV----------------------------------FALCHLTAMC-------SA-------------CL-NPCC--------------YA-------------F-FNH------NFRH-------EFVSIYHKFGLMFVRSSINGEQPSEERLLDTPDARFMACCQAPSSEPRASESKMRGKLSQGKWTDDQR-------------------------------------------------------------------------------------------------------------
>5-npr11_PTRK_scaffold0000012_545944_549501_parastrongyloides_trichosuri_PRJEB515
-----------------------------------------------------------------------LGVIIAFAYSM-VI--IFGAFG----NI--------------LTIFI---------------------------VLRNKSM----RT----VQN----------------------------------------F-----------------FI--INL--------------A-------LGDF------------M-IC--TI-----------------------TA--------------PI-----------T-----FF------------NIA-----------------FTF--------------------------------W----R-------------YGN--A-----LC-----------K--------FVSS---------------------------------I---------GGFN--I---------FLS-----------------------------------------------TF-----SITAIALD-----R--------------------------------------YFL---------------------------------------------------------------------------------------------------------------------------------------------------------------------------------------------------------------------------------------------------------------------------------------------------------------------------------------------------------------------------------------------------------------------------------------------------------------------------------------------------------------------------------------------------------------------------------------------------------------------------------------------------------------------------------------------------------------------------------------------------------------------------------------------------------------------------------------------------------------------------------------------------------------------------------
>0-npr11_CP049710.1_8188274_8185750_heterodera_glycines_genomic
----------------------------------------------------------------------QFGILILSAYVL-VI--AFGAVG----NI--------------LTIFV---------------------------VLRNKQM----RS----VRN----------------------------------------F-----------------FI--LNL--------------A-------MSDF------------F-VC-TVT---------------------------------------PT-----------T-----LY------------TVL-----------------YVF--------------------------------W----P-------------FGT--T-----LC-----------K--------IAGS---------------------------------L---------QGFN--I---------FLS-----------------------------------------------TF-----SITAIALD--------------------------------------------YFL------------------V-IFPT----------------------------------------RRQCQQRL----------SLLFFS------MIWL--------ASVL----LA----------------APL-------------------------FLA--------------ADLRPVFQQKSC--QIELN-----------------------LCSEQ------------NERWKE----------------LSLSKESYT------------------LSVII-------------------L--QYAFPL-----------AIAFAY---------SRIARRMG----------------------------------------------ARRARGESGG----------------GTAQPNTIRKDSVADRH------------RRTN----------------LLLV------------------------TLVA---------------VFACAW-LPLN--------------------------------IFHLINAFSRSL----------------SFSVP---------------------------------IFALCHLVAMC-------SA-------------CL-NPCC--------------YA-------------F-FNQ------SFRQ---------------------------------EFMSIYRRLGLMFVSDLLLG-----------------------------------------------------------------------------------------------------------------------------------
>4-npr11_SIJG01000014.1_685991_688100_Heterodera_schachtii_genomic
-------------------------------------------------------------------SRVQFGILILSAYVL-VI--AFGAVG----NI--------------LTIFV---------------------------VLRNKQM----RS----VRN----------------------------------------F-----------------FI--LNL--------------A-------MSDF------------F-VCTVTP-----------------------TT--------------LY-----------T-----VL--------------------------------YVF--------------------------------W----P-------------FGT--T-----LC-----------K--------IAGS-----------------------------------------L-QGFN--I---------FLS-----------------------------------------------TF-----SITAIALD--------------------------------------------YFL------------------V-IFPT----------------------------------------RRQCQQRL----------SLLFFS------MIWL--------ASVL--LA------------------APL---------------------------------------FLAADLRPVFQQKSC--QIELN-----------------------LCSEQ------------NERWKE----------------LSLSKESYT------------------LGVII--------------------L-QYAFPL-----------AIAFAY---------SRIARRMG----------------------------------------------ARRARGESGG----------------GTAQPNTIRKDSVADRH------------RRTN----------------LLLV------------------------TLVA---------------VFACAW-LPLN--------------------------------IFHLINAFSRSL----------------SFSVP---------------------------------IFALCHLVAMC-------SA-------------CL-NPCC--------------YA-------------F-FNQ------SFRQ---------------------------------EFMSIYRKLGLMFVSDLLLG-----------------------------------------------------------------------------------------------------------------------------------
>8-npr11_GROS_00065_180_5209_globodera_rostochiensis_PRJEB13504
------------------------------------------------------------------------------------------------------------------------------------------------------------------PTT----------------------------------------L-----------------YT-------------------------------------------------VL--------------------------------------------------------------------------------------------YVF--------------------------------W----P-------------FGT--T-----LC-----------K--------IAGS---------------------------------L---------QGFN--I---------FLS-----------------------------------------------TF-----SITAIALD-----R--------------------------------------YVL------------------V-IFPT----------------------------------------KRQRQQRL----------SLVFFS------MIWL-------------------------------------------------------------------------------------------------------------------------------------------------------------------------------------------ASILL------------------------AAPL----------FLAADLR--PVFRDNRCQIELDLC-----------------------------------------SEQNERWKESVADRH---------------------------------------------RRTN----------------LLLV------------------------TLVV---------------VFAFAW-LPLN--------------------------------IFHFSSSASFSV-----------------------------------------------------PVFALCHLTAMC-------SA-------------CL-NPCC--------------YA-------------F-FNQ------NFRQ---------------------------------EFLAIYHKLGL--------------------------------------------------------------------------------------------------------------------------------------------
>3-npr11_pathogens_Gpal_scaffold_530_57853_63278_globodera_pallida_PRJEB123
------------------------------------------------------------------------------------------------------------------------------------------------------------------PTT----------------------------------------L-----------------YT-------------------------------------------------VL--------------------------------------------------------------------------------------------YVF--------------------------------W----P-------------FGT--T-----LC-----------K--------IAGS-----------------------------------------L-QGFN--I---------FLS-----------------------------------------------TF-----SITAIALD-----R--------------------------------------YVL------------------V-IFPT----------------------------------------KRQRQQRL----------SLMFFS------MIWL-------------------------------------------------------------------------------------------------------------------------------------------------------------------------------------------ASILL------------------------AAPL----------FLAADLR--PVFRDNRCQIELDLC-----------------------------------------SEQNERWKESVADRH---------------------------------------------RRTN----------------LLLV------------------------TLVV---------------VFAFAW-LPLN--------------------------------IFHLVNTFSSSA----------------SFSVP---------------------------------VFALCHLTAMC-------SA-------------CL-NPCC--------------YA-------------F-FNQ------NFRQ---------------------------------EFLAIYHKLGL--------------------------------------------------------------------------------------------------------------------------------------------
>7-npr11_JAEEAS010001043.1_21041_21887_Meloidogyne_arenaria_genomic
----------------------------------------------------------------------QLGNLIFTAYLL-VI--AFGSIG----NL--------------LTIMA---------------------------VLRNKQM----RT----VRN----------------------------------------F-----------------FI--LNL--------------A-------LSDF------------F-VCTVTP-----------------------TT--------------IY-----------T-----VL--------------------------------YVF--------------------------------W----P-------------FSR--P-----LC-----------K--------IAGS------------------------------------------LQGFN--I---------FLS-----------------------------------------------TF-----SITAIALD--------------------------------------------YVL------------------V-IFPT----------------------------------------KRQRQQNL----------SLIFFS------LIWL--------ASILLA--------------------APL---------------------------------------FLAADITPIFHDSQCGIELN-------------------------LCNEQ------------NERWKE----------------LMIGKEAYT------------------LGVII---------------------LQYLLPL----------ASIAFAY---------SRIARRMG------------------------------------------------------------------------------------------------------------------------------------------------------------------------TRRSCR-------------------------------------------------------------------------------------------------------------------------------------------------------------YA------------------------N-------------------------------------------------------------------------------------------------------------------------------------------------------------------------------------------
>10-npr11_JAEEAS010000329.1_10709_11559_Meloidogyne_arenaria_genomic
----------------------------------------------------------------------QLGNLIFAAYLL-VI--AFGSIG----NL--------------LTIMA---------------------------VLRNKQM----RT----VRN----------------------------------------F-----------------FI--LNL--------------A-------LSDF------------F-VC-TVT---------------------------------------PT-----------T-----IY------------TVL-----------------YVF--------------------------------W----P-------------FSR--P-----LC-----------K--------IAGS---------------------------------L---------QGFN--I---------FLS-----------------------------------------------TF-----SITAIALD--------------------------------------------YVL------------------V-IFPT----------------------------------------KRQRQQNL----------SLIFFS------LIWL--------ASIL----LA----------------APL-------------------------FLA--------------ADITPIFHDSQC--GIELN-----------------------LCNEQ------------NERWKE----------------LMIGKEAYT------------------VGVII-------------------L--QYLLPL----------ASIAFAY---------SRIARRMG-----------------------------------------------------------------------------------------------------TRRS-------------------------------------------------------------------------------------------------------------------------------------------------------------------------------------------------------------CR-------------------YA------------------------N-------------------------------------------------------------------------------------------------------------------------------------------------------------------------------------------
>7-npr11_M.Javanica_Scaff488_11363_29603_meloidogyne_javanica_PRJEB8714
------------------------------------------------------------------------------------------------------------------------------------------------------------------PTT----------------------------------------V-----------------YT-------------------------------------------------VL--------------------------------------------------------------------------------------------YVF--------------------------------W----P-------------FSR--P-----LC-----------K--------IAGS-----------------------------------------L-QGFN--I---------FLS-----------------------------------------------TF-----SITAIALD-----RLKLFLTTVNIFQSFNNFR--------------------YVL------------------V-IFPT----------------------------------------KRQRQQNL----------SLIFFS------LIWL--------ASIL--LA------------------APL---------------------------------------FLAADITPIFHDSQC--GIELN-----------------------LCNEQ------------NERWKE----------------LMINKEAYT------------------VGVII--------------------L-QYLLPL----------ASIAFAY---------SRIARRMG-------------------------------------------------------------------------------------------------------------------------------------------------------------------------------------------------------------------------------------------------------------------------------------------------------TR--------------------------------------------------------------------------------------------------------------------------------------------------------------------------------------------------------------------------------------------------------
>9-npr11_scaffold11769_cov245_4766_8686_meloidogyne_enterolobii_PRJNA340324
-----------------------------------------------------------------------------------------------------------------------------------------------------------------------------------------------------------------------------------YSL--------------A-------PTTV------------------YT-----------------------VL-------------------------------------------------------------------YVF--------------------------------W----P-------------FSR--P-----LC-----------K--------IAGS------------------------------------------LQGFN--I---------FLS-----------------------------------------------TF-----SITAIALD-----R--------------------------------------YVL------------------V-IFPT----------------------------------------KRQRQQNL----------SLIFFS------LIWL--------ASILLA--------------------APL---------------------------------------FLAADISPIFHDSQCGIELN-------------------------LCNEQ------------NERWKE----------------LLISKEAYT------------------VGVII---------------------LQYLLPL----------ASIAFAY---------SRIARRMG---------------------------------------------TRKSFRSIADR------------------------------------------------------------HRRTNMLLV------------------------TLVV---------------VFACAW-LPLN--------------------------------IFH-------------------------------------------------------------------------------------------------------------------------------------------------------------------------------------------------------------------------------------------------------------------------------------------------------------------------------------------
>11-npr11_scaffold522_cov162_1349_5297_meloidogyne_enterolobii_PRJNA340324
------------------------------------------------------------------------------------------------------------------------------------------------------------------PTT----------------------------------------V-----------------YT-------------------------------------------------VL--------------------------------------------------------------------------------------------YVF--------------------------------W----P-------------FSR--P-----LC-----------K--------IAGS------------------------------------------LQGFN--I---------FLS-----------------------------------------------TF-----SITAIALD-----R--------------------------------------YVL------------------V-IFPT----------------------------------------KRQRQQNL----------SLIFFS------LIWL--------ASIL--LA------------------APL---------------------------------------FLAADISPIFHDSQCGIELN-------------------------LCNEQ------------NERWKE----------------LLISKEAYT------------------VGVII--------------------L-QYLLPL----------ASIAFAY---------SRIARRMG--------------------------------------------TRKSFRSIADRH---------------------------------------------RRTN----------------MLLV------------------------TLVV---------------VFACAW-LPLN--------------------------------IFH-------------------------------------------------------------------------------------------------------------------------------------------------------------------------------------------------------------------------------------------------------------------------------------------------------------------------------------------
>9-npr11_ALUE_scaffold0000021_263413_271748_ascaris_lumbricoides_PRJEB4950
-----------------------------------------------------------------------LGWCITFAYCF-VI--VFGALG----NM--------------LTVLA---------------------------VIRNPQM----RT----TRN----------------------------------------F-----------------FI--VNL--------------A-------LSDF------------F-IC--TV-----------------------TA--------------PI-----------TLYTVRSIWKKSSLTNS-----------------------NFY--------------------------------W----E-------------MGRYLF-----AS-----------YGDIFSKRNLVVY----------------LGHTQRISTDLTSIEISVFYLQDVALLQTLS-LSSSRRFEQKFFLS-SKHGTCKIRRNIAPSYMTIRILQSRPHLLYFEQNSRGEYWFESLEITL-----HLCRFMVEALRFTRQAHV----------------------------------FLI------------------L-YLPT----------------------------------------KRNMRIGNLSSSGMSVAPSVDPPC-----PFAWN---------NLILQTCYNYETALLLRSINGQKFILKLLTQVGFGGFGIRVWRGGGEGGERRTKLGAARYLNFSVFKVSESHYFNYNSAMALKQIIEEGLLAYFHREKITSFGNDENVKSLLQCGEL----------NKKSSLTPSLISAWFICFELLPRILHYPRMLYMAISCLLKVDAQRNRTYEIVSFDTALKAQNDYVTNFRMLMGAIWL-EPVLLIRCTMKLCVSDNILSHSILDATAKPCWLTILFCMK-----------------------------YFSAIELVFYRIFEFRLELFIRLIFQEMVSICETSQIYSWHDVDCSASDNVCFKEFQDMCKEDSSFTHATILKRNP--------LKNVFLLFRLYVIQLAVHISDSRVDCTRMQPRNDLSDCIIHKNILKLIPFLQ---VLYTFWPFGTA--------------------------------TCKIAGSLQGFGIFLSTFSIAAIALDRYVLVIF-----------------------PTKRKRQHNLSLLFFSLIWLI-------SI-------------ALALPLL--------------IASDLNTIFEDHNCDISLQICHEKNEIWQQ-------MPIGKEAYTLAVLVTQYALPLISIVFAYTRIAHRMQGQFAIRMSSSVVERQRRTHLLLMCVVIMFAVAWLPLNVFH-----------------------------------------------------------------------------------------------------
>7-npr11_TCNE_contig0005006_369_3095_toxocara_canis_PRJEB533
-------------------------------------------------------------------------------------------------------------------------------------------------MPIGKEA-----------------------------------------------------------------------YT--LAV--------------L-------ITQY-------------------------------------------AL--------------PL-----------------FS--------------------------------IVF-------------------------------------V-------------YSR--------IA-----------H--------RMQG---------------------------------------------------------------------------------------------------------------------------------R--------------------------------------FVN--------------------RMPS-----------------------------------------SVVERQR----------RTHLLL-----------------------------------------------------------------------------------------------------------------------------------VCVVI-------------------------------------------------------------VFAVA----------------------WLPLNV--------------------------FHVLNTFG------------------------------------------------------------------------------------------------------------------------------------------------------------------------IVKVAW-LPLN--------------------------------VFHVLNTFGIVK---------------GFSVPL----------------------------------FALCHVIAMG-------SA-------------CL-NPVS--------------YA-------------F-FNH------NFRQ---------------------------------QFITMFQQAGL--------------------------------------------------------------------------------------------------------------------------------------------
>6-npr11_AgB08X_3892383_3900189_ascaris_suum_PRJNA62057
-----------------------------------------------------------------------LGWCITFAYCF-VI--VFGALG----NM--------------LTVLA---------------------------VIRNPQM----RT----TRN----------------------------------------F-----------------FI--VNL--------------A-------LSDF------------F-IC---------------------------TV---------------------------T-----VL--------------------------------YTF--------------------------------W----P-------------FGT--A-----TC-----------K--------IAGS------------------------------------------LQGFG--I---------FLS-----------------------------------------------TF-----SIAAIALD-----R--------------------------------------YVL------------------V-IFPT----------------------------------------KRKRQHNL----------SLLFFS------LIWL--------ISIALA--------------------LPL---------------------------------------LIASDLNTIFEDHNCDISLQ-------------------------ICHEK------------NEIWQQ----------------MPIGKEAYT------------------LAVLV--------------------T-QYALPL----------ISIVFAY---------TRIAHRMQ---------------------------------------------GQFAIRMSSSV-----------------------------VERQ------------RRTH----------------LLLM------------------------CVVI---------------MFAVAW-LPLN--------------------------------VFH-------------------------------------------------------------------------------------------------------------------------------------------------------------------------------------------------------------------------------------------------------------------------------------------------------------------------------------------
>3-npr11_BTMF_scaffold0001018_1905_8922_brugia_timori_PRJEB4663
-------------------------------------------------------------------------------------------------------------------------------------------------------------------------------------------------------------------------------VL-----------------------------------------------------------------------------------------------------------------------------------------------YIF--------------------------------W----P-------------FGL--A-----MC-----------K--------ITGS------------------------------------------LLGFG--I---------FLS-----------------------------------------------TF-----SIAAIALD-----R--------------------------------------CVV------------------I-IFPT----------------------------------------KRKRQHNL----------ALLLFF------LIWV--------ISITLA--------------------LPL---------------------------------------LITSDLNTVFDDDKCGISLK-------------------------ICHEKN-------------------------------------------------------------------------------------------------------EIWNLMY---------RSVAGRQR----------------------------------------------------------------------------------------------------------------------RTHLLLI------------------------CVVI---------------VFAVAW-LPLN--------------------------------VFH-------------------------------------------------------------------------------------------------------------------------------------------------------------------------------------------------------------------------------------------------------------------------------------------------------------------------------------------
>6-npr11_BPAG_contig0000262_15010_21949_brugia_pahangi_PRJEB497
-------------------------------------------------------------------------------------------------------------------------------------------------------------------------------------------------------------------------------VL-----------------------------------------------------------------------------------------------------------------------------------------------YTF--------------------------------W----P-------------FGL--A-----MC-----------K--------ITGS------------------------------------------LLGFG--I---------FLS-----------------------------------------------TF-----SIAAIALD-----R--------------------------------------CVV------------------I-IFPT----------------------------------------KRKRQHNL----------ALLLFF------LIWV--------ISITLA--------------------LPL---------------------------------------LITSDLNTVFDDDKCGISLK-------------------------ICHEKN-------------------------------------------------------------------------------------------------------EIWNLMY---------RSVAGRQR----------------------------------------------------------------------------------------------------------------------RTHLLLI------------------------CVVI---------------VFAVAW-LPLN--------------------------------VFH-------------------------------------------------------------------------------------------------------------------------------------------------------------------------------------------------------------------------------------------------------------------------------------------------------------------------------------------
>7-npr11_contig31_255417_262138_setaria_digitata_PRJNA479729
-------------------------------------------------------------------------------------------------------------------------------------------------------------------------------------------------------------------------------VL-----------------------------------------------------------------------------------------------------------------------------------------------YTF--------------------------------W----P-------------FGL--A-----MC-----------K--------IAGS------------------------------------------LLGFG--I---------FLS-----------------------------------------------TF-----SIAAIALD-----R--------------------------------------CVV------------------I-IFPT----------------------------------------KRKRQHNL----------ALLLFS------LIWV--------ISIALA--------------------LPL---------------------------------------LITSDLNTVFDDDKCGISLK-------------------------ICHEK-------------------------------------------------------------NEI--------------------------------------------------------WNLAVRQR----------------------------------------------------------------------------------------------------------------------RTHLLLI------------------------CVVI---------------VFAVAW-LPLN--------------------------------VFH-------------------------------------------------------------------------------------------------------------------------------------------------------------------------------------------------------------------------------------------------------------------------------------------------------------------------------------------
>5-npr11_GPUH_scaffold0010965_1455_5452_gongylonema_pulchrum_PRJEB505
-------------------------------------------------------------------------------YVVIIF------------------------------------------------------------PTKRKRQ---------------------------------------------------------------------------HNL--------------A-------------------------LL--LF----------------------------------------------------S-----SI-------------------------------------------------------------------W---------------------------------------------------IISI-----------------------------------------------------------ALA------------------------------------------------------LPLLITSD-------------------------------------------------------------------LNTV-------------------------------------------FEDEE----------CGMSLK-----------------------------------------------------------------------------------------------------------------------------------ICHEK------------------------------------------------------------------------------------------------------------------------NEIWSRRQ-----------------------------------------------------------------------------------------------------RRTH----------------LLLM------------------------CVVI---------------VFAAAW-LPLN--------------------------------VFHVLNTFGI------------------------------------------------------------------------------------------------------------------------------------------------------------------------------------------------------------------------------------------------------------------------------------------------------------------------------------
>7-npr11_nDi.2.2.scaf00184_63870_84185_dirofilaria_immitis_PRJEB1797
--------------------------------------------------------------------------------CV-VI------------------------------------------------------------IFPTKRK----RQ---------------------------------------------------------------------HNL--------------A-----------------------L-----LL---------------------------------------FI-----------------LI-------------------------------------------------------------------W----V-------------ISI-TL---------------------------ALPL-------------------------------------------------L---------ITS------------------------------------------------------DLNTVYED-----D--------------------------------------------------------------------------------------------------------------------------------------------------------------------------------------------------------------------------------------------------------------------KCG----------------------------------------------------------------------------------------------------------IYLEICH----------------------------------------------------------------------------------------------------------------------EKNE---------------------------------------------------------------IWNL-W-LPLN--------------------------------VFHVLNTFGIVE----------------FSVPL----------------------------------FAICHLIAMG-------SS-------------CL-NPVS--------------YA-------------F-FNQ------NFRQ---------------------------------QFVMFYDAAI---------------------------------------------------------------------------------------------------------------------------------------------
>6-npr11_scf7180000007547_1_3896_9982_loa_loa_PRJNA246086
-------------------------------------------------------------------------------------------------------------------------------------------------------------------------------------------------------------------------------VL-----------------------------------------------------------------------------------------------------------------------------------------------YTF--------------------------------W----P-------------FGL--A-----MC-----------K--------ITGS------------------------------------------LLGFG--I---------FLS-----------------------------------------------TF-----SIAAIALD-----R--------------------------------------YVV------------------I-IFPT----------------------------------------KRKRQHNL----------ALLLFS------LIWI--------ISITLA--------------------LPL---------------------------------------LITSDLNTVFDDDKCGISLK-------------------------ICHEK------------------------------------------------------------------------------------------------------------------------NEIWNLMY------------------------------------------------------------------------------------------------------RSV--------AGRQRRTHLLLI------------------------CVVI---------------VFAVAW-LPLN--------------------------------VFH-------------------------------------------------------------------------------------------------------------------------------------------------------------------------------------------------------------------------------------------------------------------------------------------------------------------------------------------
>6-npr11_nAv.1.0.scaf00013_67137_73791_acanthocheilonema_viteae_PRJEB1697
-------------------------------------------------------------------------------------------------------------------------------------------------------------------------------------------------------------------------------VL-----------------------------------------------------------------------------------------------------------------------------------------------YTF--------------------------------W----P-------------FGL--A-----MC-----------K--------ITGS------------------------------------------LLGFG--I---------FLS-----------------------------------------------TF-----SIAAIALD-----R--------------------------------------CVV------------------I-IFPT----------------------------------------KRKRQHNL----------ALLLFF------LIWV--------ISIALA--------------------LPL---------------------------------------LITSDLNTVFDDDKCGISLK-------------------------ICHEK------------------------------------------------------------------------------------------------------------------------NEIWNLLY------------------------------------------------------------------------------------------------------RSV--------AGRQRRTHLLLI------------------------CVVI---------------VFAVAW-LPLN--------------------------------VFH-------------------------------------------------------------------------------------------------------------------------------------------------------------------------------------------------------------------------------------------------------------------------------------------------------------------------------------------
>7-npr11_merged_wuchereria_bancrofti_PRJEB536
-----------------------------------------------------------------------LGWCITAAYVV-VI--LFGAFG----NM--------------LTIFA---------------------------VLYNPQI----RT----TRN----------------------------------------F-----------------FI--LNL--------------A-------LSDF------------F-IC---------------------------TI---------------------------------VL--------------------------------YTF--------------------------------W----P-------------FGL--A-----MC-----------K--------ITGS------------------------------------------LLGFG--I---------FLS-----------------------------------------------TF-----SIAAIALD-----R--------------------------------------CVV------------------I-IFPT----------------------------------------KRKRQHNL----------ALLLFF------LIWV-------------------------------------------------------------------------------------------------------------------------------------------------------------------------------------------ISITL------------------------ALPL----------LITSDLN----TVFDDDKCGISLK-------------------------------------------------------------------------------------------------------------------------------------------------------------------------------ICHE--------------------------------KNEIWNLFSVPL-------------------------------------------------------FAICHLIAMG-------SA-------------CL-NPVS--------------YA-------------F-FNQ------NFRQ---------------------------------QFVMFYGAAI---------------------------------------------------------------------------------------------------------------------------------------------
>7-npr11_OOCN_scaffold0000908_0_4073_onchocerca_ochengi_PRJEB1204
-------------------------------------------------------------------------------------------------------------------------------------------------------------------------------------------------------------------------------VL-----------------------------------------------------------------------------------------------------------------------------------------------YTF--------------------------------W----P-------------FGL--T-----MC-----------K--------ITGS------------------------------------------LLGFG--I---------FLS-----------------------------------------------TF-----SIAAIALD-----R--------------------------------------CVV------------------I-IFPT----------------------------------------KRKRQHNL----------ALLLFF------LIWV-------------------------------------------------------------------------------------------------------------------------------------------------------------------------------------------ISITL------------------------ALPL----------LI-----------------------------------------------------------------------------------------------------------------------------------------------------------------------------------------------------------------------------------------TSDLNTVFEDDK----------------------------------------------------------CGISLKI----------------------CHEKNEI-------------------------------WNL--------------------------------------------------------------------------------------------------------------------------------------------------------------------------------------------------
>11-npr11_EEL_scaffold0001227_294_6854_elaeophora_elaphi_PRJEB502
-------------------------------------------------------------------------------------------------------------------------------------------------------------------------------------------------------------------------------VL-----------------------------------------------------------------------------------------------------------------------------------------------YTF--------------------------------W----P-------------FGL--A-----MC-----------K--------ITGS------------------------------------------LLGFG--I---------FLS-----------------------------------------------TF-----SIAAIALD-----R--------------------------------------CVV------------------I-IFPT----------------------------------------KRKRQHNL----------ALLLFS------LIWV-------------------------------------------------------------------------------------------------------------------------------------------------------------------------------------------ISITL------------------------ALPL----------LI-----------------------------------------------------------------------------------------------------------------------------------------------------------------------------------------------------------------------------------------TSDLNTVFDDDK----------------------------------------------------------CGISLKI----------------------CHEKNEI-------------------------------WNL--------------------------------------------------------------------------------------------------------------------------------------------------------------------------------------------------
>8-npr11_TCLT_scaffold0000002_119903_151701_thelazia_callipaeda_PRJEB1205
--------------------------------MPNSSDYDSCDEWRVIFNRIDSYFRDDIVLEGTKHASTQLGWCITIAYVI-VI--FFGAFG----NM--------------LTIAA---------------------------VIYNPQI----RT----TRN----------------------------------------F-----------------FI--LNL--------------A-------FSDF------------F-NC--II-----------------------VL-------------------------------------------------------------------YTF--------------------------------W----P-------------FGL--T-----MC-----------K--------IAGS------------------------------------------LLGFG--I---------FLS-----------------------------------------------TF-----SIAAIALD-----R--------------------------------------FVV------------------I-TFPT----------------------------------------KRKRQHNL----------ALLLFF------LIWV-------------------------------------------------------------------------------------------------------------------------------------------------------------------------------------------ISIAL------------------------ALPL----------LI-----------------------------------------------------------------------------------------------------------------------------------------------------------------------------------------------------------------------------------------TSDLNTVFDDEH----------------------------------------------------------CGMSLRI----------------------CQEKNEI-------------------------------WNE--------------------------------------------------------------------------------------------------------------------------------------------------------------------------------------------------
>5-npr11_SMUV_scaffold0001678_0_5621_syphacia_muris_PRJEB524
---------------------------------------------------------------------FQLGLFITIAYFV-VI--IFGACG----NF--------------LTVLA---------------------------VAKYPQM----RT----TRN----------------------------------------Y-----------------FI--LNL--------------A-------LSDF------------F-VC--II-----------------------TA--------------PI-----------T-----LY------------TVSIVNNGLSRYIGEVFQVLHVF--------------------------------W----P-------------FGK--V-----SC-----------K--------LAGS---------------------------------L---------QGFG--V---------FLS-----------------------------------------------TF-----SITAIAYD-----R--------------------------------------YVV------------------I-IFPT----------------------------------------KRKRQRNL----------ALLLFV------LIWL-------------------------------------------------------------------------------------------------------------------------------------------------------------------------------------------ISVVL------------------------ALPM-------------------------------------------------------------------------------------------------------------------------------------------------------------------------------------------------------------------------------------------------------LIASDIQTII--------------------------------------------------------DECSIQLMI----------------------CQENDRI-------------------------------WQK--------------------------------------------------------------------------------------------------------------------------------------------------------------------------------------------------
>7-npr11_ASIM_scaffold0000074_53890_88307_anisakis_simplex_PRJEB496
-------------------------------MSNTTLDEKDCGQWQLMFTKINAYFRDEIVLKGTDHASVELGRLITLAYCF-VI--VFGAFG----NM--------------LTILA---------------------------VIRNVQM----RT----TRN----------------------------------------F-----------------FI--LNL--------------A-------LSDF------------F-MC--------------------------------------------------------T-----VL--------------------------------YIF--------------------------------W----P-------------FGT--T-----TC-----------K--------IAGS------------------------------------------LQGFG--I---------FLS-----------------------------------------------TF-----SIAAIALD-----R--------------------------------------YVL------------------I-IFPT----------------------------------------KRKRQHNL----------SLLFFS------LIWL-------------------------------------------------------------------------------------------------------------------------------------------------------------------------------------------ISIAL------------------------ALPL----------LI-----------------------------------------------------------------------------------------------------------------------------------------------------------------------------------------------------------------------------------------ASDLNTIFEDEN----------------------------------------------------------CGISLKI----------------------CHEKNEI-------------------------------WQQ--------------------------------------------------------------------------------------------------------------------------------------------------------------------------------------------------
>7-npr11_PgR001X_1478421_1488162_parascaris_univalens_PRJNA386823
-----------------------------------------------------------------------LGWCITFAYCF-VI--VFGALG----NM--------------LTVLA---------------------------VIRNPQM----RT----TRN----------------------------------------F-----------------FI--VNL--------------A-------LSDF---------------------------------------------------------------------------------------------------------------------------------------------------F--------------------------------------------------------------------------------------------------------I----------------------------------------------------------------------------------------------------------------------YVL------------------V-IFPT----------------------------------------KRKRQHNL----------SLLFFS------LIWL-------------------------------------------------------------------------------------------------------------------------------------------------------------------------------------------ISIAL------------------------ALPL----------LIASDLN--------------------------------------------------------------------------------------------------------------------------------------------------------------------------------------------------------------------------------------TIFEDHNCDI------------------------------------------------------------SLRIC-------------------------------------------HE---------------KNE------IWQQ----------------------------------------------------------------------------------------------------------------------------------------------------------------------------------------
>4-npr11_FXSY01006764.1_836_4592_meloidogyne_incognita_PRJEB8714
-----------------------------------------------------------------------------------------------------------------------------------------------------------------------------------------------------------------------------------YSL--------------A-------PTTV------------------YT-----------------------VL-------------------------------------------------------------------YVF--------------------------------W----P-------------FSR--P-----LC-----------K--------IAGS------------------------------------------LQGFN--I---------FLS-----------------------------------------------TF-----SITAIALD-----R--------------------------------------YVL------------------V-IFPT----------------------------------------KRQRQQNL----------SLIFFS------LIWL-------------------------------------------------------------------------------------------------------------------------------------------------------------------------------------------ASILL------------------------AAPL----------------F------------------------------------------------------------------------------------------------------------------------------------------------------------------------------------------------LAAD--------------------------------ISPIFHDSQCGI------------------------------------------------------------ELNLC-------NE---------------------------------------------------QNE------RWKE----------------------------------------------------------------------------------------------------------------------------------------------------------------------------------------
>7-npr11_nMf.1.1.scaf02650_0_3119_meloidogyne_floridensis_PRJEB6016
-----------------------------------------------------------------------------------------------------------------------------------------------------------------------------------------------------------------------------------YSL--------------A-------PTTV------------------YT-----------------------VL-------------------------------------------------------------------YVF--------------------------------W----P-------------FSR--P-----LC-----------K--------IAGS------------------------------------------LQGFN--I---------FLS-----------------------------------------------TF-----SITAIALD-----R--------------------------------------YVL------------------V-IFPT----------------------------------------KRQRQQNL----------SLIFFS------LIWL-------------------------------------------------------------------------------------------------------------------------------------------------------------------------------------------ASILL------------------------AAPL----------------F------------------------------------------------------------------------------------------------------------------------------------------------------------------------------------------------LAAD--------------------------------ISPIFHDSQCGI------------------------------------------------------------ELNLC-------NE---------------------------------------------------QNE------RWKE----------------------------------------------------------------------------------------------------------------------------------------------------------------------------------------
>6-npr11_FELT_4653_2934_6681_steinernema_feltiae_PRJNA204661
-------------------------------------------------------------------------------------------------------------------------------------------------------------------------------------------------------------------------------PI-------------------T-------LHTV------------L---------------------------------------------------------------------------------------------------FTF--------------------------------W----P-------------FGT--A-----FC-----------K--------IVGS------------------------------------------LEGFN--I---------FLS-----------------------------------------------TF-----SIAAIALD-----R--------------------------------------YVL------------------V-IFPT----------------------------------------KRDRQHNL----------SLLFFI------LIWL--------VSIVFA--------------------LPL---------------------------------------LIASDLNVIFEDEHCGISLQ-------------------------ICHEQ------------NEIWQN-----------VKTLRMPISKEAYT------------------LAVLV---------------------TQYALPL----------CSIVFVY---------SRIAHRMQ---------------------------------------MRFVGKNSPFIHTAVSS-------------------------------------------QRRRSV--------VERQRRTHLLLG------------------------CVVG---------------VFAIAW-LPLN--------------------------------VFHL------------------------------------------------------------------------------------------------------------------------------------------------------------------------------------------------------------------------------------------------------------------------------------------------------------------------------------------
>5-npr11_GLAS_4652_16683_20935_steinernema_glaseri_PRJNA204943
-------------------------------MSNGTFEERSCPQWRRLFSSINNYFRDDMVLNGTEYSSVELGYAITIAYFF-VI--TFGAAG----NM--------------LTILA---------------------------VIRNPQM----RT----TRN----------------------------------------F-----------------FI--VNL--------------A-------LSDF------------F-IC--TV-----------------------TA--------------PI-----------T-----LY----TVL-------------------------FTF--------------------------------W----P-------------FGT--A-----FC-----------K--------IVGS------------------------------------------LEGFN--I---------FLS-----------------------------------------------TF-----SIAAIALD-----R--------------------------------------YVL------------------V-IFPT----------------------------------------KRDRQHNL----------SLLFFV------LIWL--------ISIVFA--------------------LPL---------------------------------------LIASDLNVIFEDEHCGISLQ-------------------------ICHEQ------------NDIWQN----------------MPINKETYT------------------IAVLV--------------------T-QYAIPL----------FSIVFVY---------SRIAHRMQ---------------------------------------MRFAGRSSPFLHSSTSS-------------------------------------------QRRRSV--------VERQRRTHLLLG------------------------CVVG---------------VFALAW-LPLN--------------------------------VFHL------------------------------------------------------------------------------------------------------------------------------------------------------------------------------------------------------------------------------------------------------------------------------------------------------------------------------------------
>3-npr11_MONTI_9132_13033_34202_steinernema_monticolum_PRJNA205067
-------------------------------MSNGTLEERSCQQWHRLFSSINNYFRDDMVLNGTEYSSVELGFAITIAYFF-VI--TFGAAG----NV--------------LTILA---------------------------VIRNPQM----RT----TRN----------------------------------------F-----------------FI--VNL--------------A-------LSDF------------F-IC--TV-----------------------TA--------------PI--------TLYT-----VM--------------------------------YTF--------------------------------W----P-------------FGT--A-----FC-----------K--------IVGS------------------------------------------LEGFN--I---------FLS-----------------------------------------------TF-----SIAAIALD-----R--------------------------------------YVL------------------V-IFPT----------------------------------------KRDRQHNL----------SLFFFV------LIWL--------ISIVFA--------------------LPL---------------------------------------LIASDLNVIFEDEHCGISLK-------------------------ICHEQ------------NDIWQN----------------MPINKETYT------------------IAVLV---------------------TQYALPL----------CSIVFVY---------SRIAHRMQ---------------------------------------MRFVGRSSPFIHNTVSS-------------------------------------------QRRRSV--------VERQRRTHLLLG------------------------CVVG---------------VFAIAW-LPLN--------------------------------VFHL------------------------------------------------------------------------------------------------------------------------------------------------------------------------------------------------------------------------------------------------------------------------------------------------------------------------------------------
>1-npr11_X_12117115_12147471_steinernema_carpocapsae_PRJNA202318
-------------------------------MSNETLQERSCQQWRRLFSSINNYFRDDMVLNGTEYSSMELGYAITIAYFF-VI--TFGAAG----NV--------------LTILA---------------------------VIRNPQM----RT----TRN----------------------------------------F-----------------FI--VNL--------------A-------LSDF------------F-IC--TV-----------------------TA--------------PI--------TLYT-----VL--------------------------------FTF--------------------------------W----P-------------FGT--A-----FC-----------K--------IVGS------------------------------------------LEGFN--I---------FLS-----------------------------------------------TF-----SIAAIALD-----R--------------------------------------YVL------------------V-IFPT----------------------------------------KRDRQHNL----------SLIFFA------LIWL--------ISIVFA--------------------LPL---------------------------------------LIASDLNVIFEDVHCGISLK-------------------------ICHEQ------------NEIWQT----------------MPINKETYT------------------IAVLF---------------------TQYALPL----------CSIVFVY---------SRIAHRMQ---------------------------------------MRLAGKNSPFVHSAASS-------------------------------------------QRRRSV--------VERQRRTHLLLG------------------------CVVG---------------VFAIAW-LPLN--------------------------------VFHL------------------------------------------------------------------------------------------------------------------------------------------------------------------------------------------------------------------------------------------------------------------------------------------------------------------------------------------
>0-npr11_CALZFC010000009.1_3366825_3370177_allodiplogaster_sudhausi_genomic
-----------------------------------ANVTDMCVHYTDVFSKINSYFRDDIVINGTEYASKELGYAITAAYLV-VI--LFGALG----NL--------------LTISV---------------------------VILNPAM----RT----TRN----------------------------------------F-----------------FI--LNL--------------A-------LSDF------------F-VC--TV-----------------------TA--------------PT--------TLYT-----VL--------------------------------FMF--------------------------------W----P-------------WGT--A-----LC-----------K--------IAGS------------------------------------------LQGFN--I---------FLS-----------------------------------------------TF-----SIAAIALD--------------------------------------------YVL------------------V-IFPT----------------------------------------KRDSQQKL----------TIIFFS------FIWL--------VSLAFA--------------------VPL---------------------------------------LIASDLNLIYSDQDCGIRVV-------------------------MCQEQ------------NDIWQH----------------MVMSKQAYT------------------LSVLA---------------------TQYAFPL----------VSIVFAY---------SSIAHRMK---------------------------------------MRIANRTANHASLPVNT-----------------------------------------ATRQRRSV--------ADRQRRTHLLLL------------------------SVVI---------------VFAVAW-LPLN--------------------------------VFHLVYTFEWVS---------------NFSVPV----------------------------------FAICHVAGMC-------SA-------------CL-NPMI--------------YA-------------F-FNY------NFRN---------------------------------EFIILFERTGIRS------------------------------------------------------------------------------------------------------------------------------------------
>1-npr11_CALZFC010000026.1_4518159_4521834_allodiplogaster_sudhausi_genomic
-----------------------------------ANVTDMCVHYTDVFSKINSYFRDDIVINGTEYASKELGYAITAAYLV-VI--LFGALG----NL--------------LTISV---------------------------VILNPAM----RT----TRN----------------------------------------F-----------------FI--LNL--------------A-------LSDF------------F-VC--TV-----------------------TA--------------PT--------TLYT-----VL--------------------------------FMF--------------------------------W----P-------------WGT--A-----LC-----------K--------IAGS------------------------------------------LQGFN--I---------FLS-----------------------------------------------TF-----SIAAIALD--------------------------------------------YVL------------------V-IFPT----------------------------------------KRDSQQKL----------TIIFFS------FIWL--------VSLAFA--------------------VPL---------------------------------------LIASDLNLIYSDQDCGIRVV-------------------------MCQEQ------------NDIWQH----------------MVMSKQAYT------------------LSVLA---------------------TQYAFPL----------VSIVFAY---------SSIAHRMK---------------------------------------MRIANRTANHASLPVNT-----------------------------------------ATRQRRSV--------ADRQRRTHLLLL------------------------SVVI---------------VFAVAW-LPLN--------------------------------VFHLVYTFEWVS---------------NFSVPV----------------------------------FAICHVAGMC-------SA-------------CL-NPMI--------------YA-------------F-FNY------NFRN---------------------------------EFIILFERTGIR-------------------------------------------------------------------------------------------------------------------------------------------
>7-npr11_scaffold52_36440_41273_micoletzkya_japonica_PRJEB27334
-----------------------------MERNETAVEMASCDYYTHLFSRINNYFRDDAVVNGTDFAPSELGYIITAAYLV-VI--LIGAIG----NF--------------LTITV---------------------------VVLNPAM----RT----TRN----------------------------------------F-----------------FI--LNL--------------A-------LSDF------------F-VC--TV-----------------------TA--------------PM-----------T-----LY----TVL-------------------------YMF--------------------------------W----P-------------FGT--A-----LC-----------K--------IAGS------------------------------------------LQGFN--L---------FLS-----------------------------------------------TF-----SIAAIALD-----R--------------------------------------YVL------------------V-IFPT----------------------------------------KRAEQRTL----------SLVFFL------AIWM-------------------------------------------------------------------------------------------------------------------------------------------------------------------------------------------VSLVL------------------------ALPL-------LIASDLNVIY-----QDDACGILIEIC-----------------------------------------QEQNDIWGKSVVERQ---------------------------------------------RRTH----------------LLLL------------------------SVVV---------------VFALAW-LPLN--------------------------------VFHLFNTFEWVS---------------SFSVPV----------------------------------FASCHIAAMS-------SA-------------CL-NPLI--------------YA-------------F-FNH------NFRN---------------------------------EFIILFERTG---------------------------------------------------------------------------------------------------------------------------------------------
>3-npr11_scaffold5_56792_353896_pristionchus_exspectatus_PRJEB24288
----------------------------------------------------------------MSLNNSSCETFREAFTKI---------------NL----------------------------------------------YFRDDAV----------LNG--------------------------------------------------------------TEY----------------------SSSE--------------VC--TV-----------------------TA--------------PM-----------T-----LY----TVR-------------------------YIF--------------------------------W----P-------------FGT--V-----LC-----------K-------------------------------------------------------DRAP------------TSS-----------------------------------------------VF------------------R--------------------------------------YVL------------------V-IFPT----------------------------------------KRAEQRTL----------SLIFFI------VIWV--------VSLI--LA------------------LPL------------------------------------------------------------------------------------LIASD-------------------------------------------------------------LNILF--------------------H-DQVNCG----------ITIEICQ-----------EQNEIW---------------------------------------------------------------------------------QGSVVERQ------------RRTH----------------LLLL------------------------SVVV---------------VFAVAW-FPLN--------------------------------VFHVFNTFDWVD---------------SFSVPV----------------------------------FASCHVVAMC-------SA-------------CL-NPLI--------------YA-------------F-FNQ------NFRT---------------------------------EFVILFEKIGL--------------------------------------------------------------------------------------------------------------------------------------------
>9-npr11_scaffold_18_195570_203690_parapristionchus_giblindavisi_PRJEB27334
-----------------------------------------------------------------------WGLAITSAYVL-VI--LFGAIG----NF--------------LTISV---------------------------VVLNPAM----RT----TRN----------------------------------------F-----------------FI--LNL--------------A-------LSDF------FKNLFKV-CT-ITA---------------------------------------PM-----------T-----LY--------------------------------TVR--------NIF---------------------W----P-------------FNT--I-----FC-----------K--------IAGS---------------------------------L---------QGFN--V---------FLS-----------------------------------------------TF-----SIAAIALD-----R--------------------------------------YVL------------------I-IFPT----------------------------------------KRAEQRTL----------SLVFFL------AIWV--------VSLI--------LA------------LPL------------------------------------------------------------------------------------LIASD-------------------------------------------------------------LNVVY----F--------------------NPE--------CNISVAICQ-----------------------------------------------------------------------------------------------------------------------------------------------------------------------------------------EHNEIW------------------------------------SSSMIFNTFEWVS------SFSVP-----AFAMC--------------------------------------HVAAMT-------SA-------------CL-NPLI--------------YA-------------F-FNH------NFRN---------------------------------EFIILFERTGI--------------------------------------------------------------------------------------------------------------------------------------------
>10-npr11_scaffold513_91794_98310_pristionchus_entomophagus_PRJEB27334
----------------------------------MSLTNSSCEAYRDAFTKINLYFRDDAVLNGTEYSSSEWGYAITTAYVF-II--LFGALG----NA--------------LTITVNYHLMEANRDPNAQSEMPVDDEDVL--VILNPVM----RT----TRN----------------------------------------F-----------------FI--LNL--------------A-------LSDF------------F-VC--TV-----------------------TA--------------PM-----------T-----LY------------TVR-----------------YIF--------------------------------W----P-------------FGT--I-----LC-----------KVKTETCQLVAGS---------------------------------L---------QAFN--V---------FLS-----------------------------------------------TF-----SIAAIALD-----T--------------------------------------YTL----------------------------------------------------------------------------------SVLVTQ-----------------------------------------------------------------------------------------------------------------------------------------------------------------------------------------------------------------------------Y----AFPL----------FSIVFAY---------SSIAHRMK--------------------------------------------MRLANRGNNSLS----------------SMTPC----SRSVVERQ------------RRTH----------------LLLV------------------------SVVV---------------VFAVAW-LPLN--------------------------------VFHLFNTFDWVT------SFSVP-------------------------------------------VFASCHVVAMC-------SA-------------CL-NPLI--------------YA-------------F-FNQ------NFRT---------------------------------EFVILFEKTGL--------------------------------------------------------------------------------------------------------------------------------------------
>7-npr11_scaffold_41_85517_91022_pristionchus_arcanus_PRJEB27334
------------------------------------------------------------------------------------------------------------------------------------------------------------MS----LNN-------------------------------------------------------------------------------S-------SCET------------FREA--FT---------------------------------------KI-----------------NL-------------------------------------------------------------------Y------------------FRDDPV-----LN--------------------------------------------------------------------------------------------------------------------------------------------GTEYSSSE--------------------------------------------YVL------------------V-IFPT----------------------------------------KRAEQRTL----------SLIFFI------VIWV--------VSLI--LA------------------LPL---------------------------------------------LIASDLNIL------------------------------FHDQM-----------------------------------VLSKQAYT------------------LSVLI--------------------T-QYAFPL----------FSIVFAY---------SSIAHRMK------------------------------------------------------------------------------MRLVNRVVERQ------------RRTH----------------LLLV------------------------SVVV---------------VFAVAW-FPLN--------------------------------VFHLFNTFDWVD---------------SFSVPV----------------------------------FASCHVVAMC-------SA-------------CL-NPLI--------------YA-------------F-FNQ------NFRT---------------------------------EFFILFEKIGF--------------------------------------------------------------------------------------------------------------------------------------------
>10-npr11_scaffold307_21393_27841_pristionchus_japonicus_PRJEB27334
------------------------------------------------------------------------------------------------------------------------------------------------------------MS---------------------------------------------------------------------LNT--------------S-------------------------SC---------------------------EA-------------------------------------------------------------------YRD-------------------------------------A-------------FTK------------------------------INLY------------------------------------------FRDDA------------VIN------------------------------------------------------GTEYSSSE--------------------------------------------YVL------------------V-IFPT----------------------------------------KRAEQRTL----------SLIFFV------AIWV-------------------------------------------------------------------------------------------------------------------------------------------------------------------------------------------VSLIL------------------------ALPL---------------------------------------------------------------------------------------------------------------------------------------------------------------------------------------LIAS---------------DLNILFHDQFN--------------------------------TFDWVDSFSVPV-------------------------------------------------------FASCHVVAMC-------SA-------------CL-NPLI--------------YA-------------F-FNQ------NFRT---------------------------------EFVILFEKSGL--------------------------------------------------------------------------------------------------------------------------------------------
>7-npr11_scaffold51_363007_371186_pristionchus_fissidentatus_PRJEB27334
-----------------------------------------------------------------------WGYAITTAYVL-VI--LFGAVG----NA--------------LTITVI--------------------------VILNPAM----RT----TRN----------------------------------------F-----------------FI--LNL--------------A-------LSDF---------------------------------------------------------------------------------------------------------------------------------------------------F-------------------------------------------------------------------------------------------------------------------------------------------------------------------------------------------------------------------------------YVL------------------V-IFPT----------------------------------------KRAEQRTL----------SLVFFI------AIWL-------------------------------------------------------------------------------------------------------------------------------------------------------------------------------------------VSLLL------------------------ALPL---------------------------------------------------------------------------------------------------------------------------------------------------------------------------------------LIAS---------------DLNVLFHDQFN--------------------------------TFDWVESFSVPV-------------------------------------------------------FASCHVIAMC-------SA-------------CL-NPLI--------------YA-------------F-FNQ------NFRT---------------------------------EFVILFEKTGL--------------------------------------------------------------------------------------------------------------------------------------------
>8-npr11_scaffold155_235599_244364_pristionchus_mayeri_PRJEB27334
----------------------------------MSLTNSSCEAYRDAFTKINLYFRDDAVLNGTEYSSSEWGYAITTAYVF-II--LFGAFG----NA--------------MTI-----------------------------TVHNKYM----RV-----------------------------------------------------------------YL---------------------------------------------VR---------------------------TA------------------------------------------------------------------------------------------------------W------------------YRRGSS-----LS-----------SNEPSQVVILNPS-------------------------------------------MRTTRNF---------FIL------------------------------------------------------NLALSDFF--------------------------------------------YVL------------------V-IFPT----------------------------------------KRAEQRTL----------SLIFFV------AIWV--------VSLILA--------------------LPL-----------------------------------------LIASDLNVL----------------------------------FHDQM-----------------------------------ILSKQTYT------------------LSVLV--------------------T-QYAFPL----------FSIVFAY---------SSIAHRMK----------------------------------------------MRLANRGSSM-----------------------------------------------------------------------------------------------------------------------INFN--------------------------------TFAWVESFSVPV-------------------------------------------------------FASCHVVAMC-------SA-------------CL-NPLI--------------YA-------------F-FNQ------NFRT---------------------------------EFVILFEKTGL--------------------------------------------------------------------------------------------------------------------------------------------
>1-npr11_scaffold8_550883_584740_pristionchus_maxplancki_PRJEB27334
----------------------------------MTLNNSSCETFRDAFTKINLYFRDDAVLNGTEYSSSEWGYAITTAYIF-II--LFGAFG----NA-----------L------T----ITVIVF-----------------VILNPAM----RT----TRN----------------------------------------F-----------------FI--LNL--------------A-------LSDF------------F-MI--LS-----------------------KQ---------------------------T-----YT--------------------------------------------------------------------------------------LSV--------LV-----------T--------QYAF--------------------------------------------------------------------------------------------------------------------PLFSIVFA--------------------------------------------YSS------------------I-AHRM----------------------------------------------------------KMRLAN-----------------------------------------------------------------------------------------------------------------------------------RGTNR---------------WSV--N----------------------------------------VERIS----S-------------------SCPS-SS-------SSQHGCL-----------------------------------------------------------------------------------------------------------------------------------------------------------------------------------------MPSICSTLSIG------------------------------------------LN---------PS-----PCRYS--------------------------------------HRATPC----------------------AL-PASI--------------HS-------------F-MRS------STRT---------SA---------PNLFS--------SRRPD--------------------------------------------------------------------------------------------------------------------------------------------------
>3-npr11_Acey_s0014_scaf_936079_942033_ancylostoma_ceylanicum_PRJNA231479
-----------------------------------------------------------------------LGYAITAAYLI-VI--IFGACG----NF--------------LTMLV---------------------------VVLNPAM----RT----TRN----------------------------------------F-----------------FI--FNL--------------A-------LSDF------------F-VC--TI-----------------------TA--------------PM--------TLYT-----VL--------------------------------YMF--------------------------------W----P-------------FGT--A-----LC-----------K--------IAGS------------------------------------------LQGFN--I---------FLS-----------------------------------------------TF-----SIAAIALD-----R--------------------------------------YVL------------------V-IFPT----------------------------------------KRERQQNL----------SLMFFV------FIWV--------LSLILA--------------------VPL---------------------------------------LIASDLNTIYEDPICGISLR-------------------------ICHEQ------------NDIWQT----------------MMISKQTYT------------------LSVLV---------------------TQYAFPL----------FSLVFAY---------TRIAHRMK---------------------------------------LRFANRNISFPNSLSQN-------------------------------------------QRRRSV--------VERQRRTHLLLM------------------------CVVA---------------VFAIAW-LPLN--------------------------------VFHMVNTFEWVS---------------LFSVST----------------------------------FAVCHVAAMC-------SA-------------CL-NPLI--------------YA-------------F-FNQ------NFRT---------------------------------EFIALFERCG---------------------------------------------------------------------------------------------------------------------------------------------
>7-npr11_SVUK_scaffold0000039_9115_37477_strongylus_vulgaris_PRJEB531
-----------------------------------------------------------------------------------------------------------------YVLVI---------------------------FPTKRER----------QQN--------------------------------------------------------------LSL--------------------------------------------MF---------------------------------------FV-----------------FI-------------------------------------------------------------------W----V-------------VSL--------IL--------------------AVPL-------------------------------------------------L---------IVS------------------------------------------------------DLNTIYED---------------------------------------------------------------------PT----------------------------------------------------------CGISLR-----------------------------------------------------------------------------------------------------------------------------------LCHEQ--------------------------------------NDIWQ------------------SSVVE--------------------R-QRRTHL----------LLMCVVA-----------------------------------------------------------------------------------------------------------------------------------------------------------------------------------------VFAIAW-LPLN--------------------------------VFHMVNTFEWVS---------------LFSVST----------------------------------FAVCHVAAMC-------SA-------------CL-NPLI--------------YA-------------F-FNQ------NFRT---------------------------------EFIALFERLGL--------------------------------------------------------------------------------------------------------------------------------------------
>5-npr11_ANCDUODFT_Contig29427_2393_32577_ancylostoma_duodenale_PRJNA72581
-----------------------------------------------------------------------LGYAITAAYLI-VI--IFGAVG----NF--------------LTMLV---------------------------VVLNPAM----RT----TRN----------------------------------------F-----------------FI--FNL--------------A-------LSDF------------F-VC--TI-----------------------TA--------------PM--------TLYT-----VL--------------------------------YMF--------------------------------W----P-------------FGT--A-----LC-----------K--------IAGS------------------------------------------LQGFN--I---------FLS-----------------------------------------------TF-----SIAAIALD-----R--------------------------------------YVL------------------V-IFPT----------------------------------------KRERQQNL----------SLMFFV------FIWV--------LSLILA--------------------VPL---------------------------------------LIASDLNTIYEDPVCGISLR-------------------------ICHEQ------------NDIWQT----------------MMISKQTYT------------------LSVLV---------------------TQYAFPL----------FSLVFAY---------TRIAHRMK---------------------------------------LRFANRNISCPNSLSQN-------------------------------------------QRRRSV--------VERQRRTHLLLM------------------------CVVA---------------VFAIAW-LPLN--------------------------------VFHMVNTFEWVS---------------LFSVST----------------------------------FAVCHVAAMC-------SA-------------CL-NPLI--------------YA-------------F-FNQ------NFRT---------------------------------EFIALFERLGI--------------------------------------------------------------------------------------------------------------------------------------------
>7-npr11_merged_cylicostephanus_goldi_PRJEB498
-----------------------------------------------------------------------LGYAITAAYLV-VI--IFGACG----NF--------------LTMLV---------------------------VVLNPAM----RT----TRN----------------------------------------F-----------------FI--FNL--------------A-------LSDF------------F-VC--TV-----------------------TA--------------PM-----------T-----LY----TVL-------------------------YMF--------------------------------W----P-------------FGT--A-----LC-----------K--------IAGS------------------------------------------LQGFN--I---------FLS-----------------------------------------------TF-----SIAAIALD-----R--------------------------------------YVL------------------I-IFPT----------------------------------------KRERQQNL----------SLMFFV------FIWV-------------------------------------------------------------------------------------------------------------------------------------------------------------------------------------------VSLIL------------------------AVPL----------LIVSDLN---------------------------------------------------------------------------------------------------------------------------------------------------------------------------------------------------------------------------------------------------------------------------------------------------------------------------------------CF------------------------------------ISS--------------------------------------------------------------------------------------------------------------------------------------------------------------------------------------------------
>5-npr11_HPBE_scaffold0004261_3445_19673_heligmosomoides_polygyrus_PRJEB1203
-----------------------------------------------------------------------LGYAITAAYLV-VI--IFGACG----NF--------------LTMLV---------------------------VALNPTM----RT----TRN----------------------------------------F-----------------FI--FNL--------------A-------LSDF------------F-VC--TV-----------------------TA--------------PM--------TLYT-----VL--------------------------------YMF--------------------------------W----P-------------FGT--A-----LC-----------K--------IAGS------------------------------------------LQGFN--I---------FLS-----------------------------------------------TF-----SIAAIALD--RFFR--------------------------------------YVL------------------V-IFPT----------------------------------------KRERQQNL----------SLMFFV------FIWV--------VSLILA--------------------VPL---------------------------------------LIASDLNTIYEDPSCGISLR-------------------------ICHEQ----------------------------------NDIWQTTYT------------------LSVLA---------------------TQYAFPL----------FSLVFAY---------TRIAHRMK---------------------------------------LRFANRNISFPNSLSQN-------------------------------------------QRRRSV--------VERQRRTHLLLM------------------------CVVA---------------VFAIAW-LPLN--------------------------------VFHM------------------------------------------------------------------------------------------------------------------------------------------------------------------------------------------------------------------------------------------------------------------------------------------------------------------------------------------
>5-npr11_nDv.1.0.scaf02482_0_20050_dictyocaulus_viviparus_PRJEB5116
-----------------------------------------------------------------------LGYAITASYLV-VI--IFGACG----NF--------------LTMLV---------------------------VILNPTM----RT----TRN----------------------------------------F-----------------FI--FNL--------------A-------LSDF------------F-VC--TV-----------------------TA--------------PM--------TLYT-----VL--------------------------------YMF--------------------------------W----P-------------FGT--A-----LC-----------K--------IAGS------------------------------------------LQGFN--I---------FLS-----------------------------------------------TF-----SIAAIALD-----R--------------------------------------YVL------------------V-IFPT----------------------------------------KRERQHNL----------SLMFFV------FIWV--------VSLILA--------------------VPL---------------------------------------LIASDLNTIYEDPSCGIFLR-------------------------ICHEQ------------NDIWQT----------------MMISKQTYT------------------LSVLV---------------------TQYAFPL----------FSLVFAY---------TRIAHRMK---------------------------------------LRFANHNITLPNSTDQN-------------------------------------------QRRRSV--------VERQRRTHLLLM------------------------CVVA---------------VFAIAW-LPLN--------------------------------VFHMVNTFEWVS---------------LFSVST----------------------------------FAVCHVAAMC-------SA-------------CL-NPLI--------------YA-------------F-FNH------NFRT---------------------------------EFIALFERLKF--------------------------------------------------------------------------------------------------------------------------------------------
>2-npr11_ACOC_contig0000409_12169_45405_angiostrongylus_costaricensis_PRJEB494
-----------------------------------------------------------------------FGYAITTSYLV-VI--IFGACG----NF--------------LTMVV---------------------------VVLNPSM----RT----TRN----------------------------------------F-----------------FI--FNL--------------A-------LSDF------------F-VC--TV-----------------------TA--------------PM--------TLYT-----VL--------------------------------YMF--------------------------------W----P-------------FGT--A-----LC-----------K--------IAGS------------------------------------------LQGFN--I---------FLS-----------------------------------------------TF-----SIAAIALD-----R--------------------------------------YVL------------------V-IFPT----------------------------------------KRERQHNL----------SLMFFV------FIWV--------LSLILA--------------------VPL---------------------------------------LIASDLNTIYEDPSCGISLR-------------------------ICHEQ------------NDIWQT----------------MMISKQTYT------------------LSVLV---------------------TQYAFPL----------FSLVFAY---------SRIAHRMK---------------------------------------LRFANRNLPLPNSLEQN-------------------------------------------QRRRSV--------VERQRRTHFLLM------------------------CVVA---------------VFAIAW-LPLN--------------------------------VFHIVNTFEWVS---------------LFSVST----------------------------------FAICHVAAMC-------SA-------------CL-NPLI--------------YA-------------F-FNH------NFRI---------------------------------EFIALFEKLRL--------------------------------------------------------------------------------------------------------------------------------------------
>4-npr11_ACAC_scaffold0002637_5711_10467_angiostrongylus_cantonensis_PRJEB493
-----------------------------------------------------------------------LGYAITTSYLV-VI--IFGACG----NF--------------LTMIV---------------------------VVLNPSM----RT----TRN----------------------------------------F-----------------FI--FNL--------------A-------LSDF------------F-VC--TV-----------------------TA--------------PM--------TLYT-----VL--------------------------------YMF--------------------------------W----P-------------FGT--A-----LC-----------K--------IAGS------------------------------------------LQGFN--I---------FLS-----------------------------------------------TF-----SIAAIALD-----R--------------------------------------YVL------------------V-IFPT----------------------------------------KRERQHNL----------SLMFFV------FIWV--------LSLILA--------------------VPL---------------------------------------LIASDLNTIYEDPSCGISLR-------------------------ICHEQ------------NDIWQT----------------MMISKQTYT------------------LSVLV---------------------TQYAFPL----------FSLVFAY---------SRIAHRMK---------------------------------------LRFANRNIPLPNSLEQN-------------------------------------------QRRRSV--------VERQRRTHFLLM------------------------CVVA---------------VFAIAW-LPLN--------------------------------VFHIVNTFEWVS---------------LFSVST----------------------------------FAICHVAAMG-------SA-------------CL-NPLI--------------YA-------------F-FNH------NFRI---------------------------------EFIALFEKLGL--------------------------------------------------------------------------------------------------------------------------------------------
>5-npr11_ANCCANDFT_Contig1_385928_417944_ancylostoma_caninum_PRJNA72585
-----------------------------------------------------------------------LGYAITAAYLI-VI--IFGAVG----NF--------------LTMLV---------------------------VVLNPAM----RT----TRN----------------------------------------F-----------------FI--FNL--------------A-------LSDF------------F-VC--TI-----------------------TA--------------PM-----------T-----LY------------TVL-----------------YMF--------------------------------W----P-------------FGT--A-----LC-----------K--------IAGS---------------------------------L---------QGFN--I---------FLS-----------------------------------------------TF-----SIAAIALD-----R--------------------------------------YVL------------------V-IFPT----------------------------------------KRERQQNL----------SLMFFV------FIWV--------LSLI----LA----------------IPL-------------------------LIA--------------SDLNTIYEDPVC--EISLR-----------------------ICHEQ------------NDIWQT----------------MMISKQTYT------------------LSVLV-------------------T--QYAFPL----------FSLVFAY---------TRIAHRMK------------------------------------------LRFANRNISCPNSL----------------SQNQR----RRSVVERQ------------RRTH----------------LLLM------------------------CVVA---------------VFAIAW-LPLN--------------------------------VFHMVNTFEWVS----------------LFSVS---------------------------------TFAVCHVAAMC-------SA-------------CL-NPLI--------------YA-------------F-FNQ------NFRT---------------------------------EFIALFERLGI--------------------------------------------------------------------------------------------------------------------------------------------
>10-npr11_HPLM_scaffold0000771_9561_17236_haemonchus_placei_PRJEB509
------------------------------------------------------------------------------------------------------------------------------------------------------------------------------------------------------------------------------------------------------------------------------VC--TV-----------------------TA--------------PM-----------T-----LY----TVR-------------------------YMF--------------------------------W----P-------------FGT--A-----LC-----------K--------IAGS------------------------------------------LQGFN--I---------FLS-----------------------------------------------TF-----SIAAIAFD-----R--------------------------------------YVL------------------V-IFPT----------------------------------------KRERQQNL----------SLMFFV------LIWV--------VSLV--LA------------------VPL---------------------------------------LITSDLNTIYEDSSCDISLR-------------------------ICHEQ------------NEIWQT----------------MMISKRTYT------------------LSVLA--------------------T-QYAFPL----------FSLVFAY---------TRIAHRMK------------------------------------------LRFANRNIPFSSSL--------------------SQNQRRKSAVDRQ------------RRTH----------------LLLT------------------------CVVA---------------VFAIAW-LPLN--------------------------------VFHMVNTFEWVS----------------LFSVS---------------------------------TFAICHVAAMC-------SA-------------CL-NPLI--------------YA-------------F-FNH------NFRT---------------------------------EFIRLFEKLGL--------------------------------------------------------------------------------------------------------------------------------------------
>3-npr11_JAHQIW010004272.1_122524_119722_Parelaphostrongylus_tenuis_genomic
--------------------------------------NETCEHWQSLFSRINHYFRDDIVLNGTEYASKELGYAITASYLV-VI--IFGACG----NF--------------LTMVV---------------------------VVLNPSM----RT----TRN----------------------------------------F-----------------FI--FNL--------------A-------LSDF------------L-VC--TV-----------------------TA--------------PM-----------T-----LY-------TVL----------------------YMF--------------------------------W----P-------------FGT--A-----LC-----------K--------IAGS------------------------------------------LQGFN--I---------FLS-----------------------------------------------TF-----SIAAIALD--------------------------------------------YVL------------------V-IFPT----------------------------------------KRERQHNL----------SLMFFV------FIWV--------VSLV--LA------------------VPL---------------------------------------LIASDLNTIYEDPSCGISLR-------------------------ICHEQ------------NDIWQT----------------MMISKQTYT------------------LSVLV--------------------T-QYAFPL----------FSLVFAY---------SRIAHRMK------------------------------------------LRFANRSIPLPNSL-----------------------------------------EQNQRRSV--------VERQRRTHLLLM------------------------CVVA---------------VFAIAW-LPLN--------------------------------VFHIVNTFEWVS----------------LFSVS---------------------------------TFAVCHVAAMC-------SA-------------CL-NPLI--------------YA-------------F-FNH------NFRT---------------------------------EFIALFEKLGFR-------------------------------------------------------------------------------------------------------------------------------------------
>2-npr11_JADANN010000245.1_141488_343644_Angiostrongylus_vasorum_genomic
--------------------------------------NETCEHWQSLFSRINHYFRDDIVLNGTEHASKELGYAITTSYLV-VI--IFGACG----NF--------------LTMVV---------------------------VVLNPSM----RT----TRN----------------------------------------F-----------------FI--FNL--------------A-------LSDF--------------FC--TV-----------------------TA--------------PM-----------T-----LY-------TVL----------------------YMF--------------------------------W----P-------------FGT--A-----LC-----------K--------IAGS------------------------------------------LQGFN--I---------FLS-----------------------------------------------TF-----SIAAIALD--------------------------------------------YVL------------------V-IFPT----------------------------------------KRERQHNL----------SLMFFV------FIWV--------LSLI--LA------------------VPL---------------------------------------LIASDLNTIYEDPSCGISLR-------------------------ICHEQ------------NDIWQT----------------MMISKQTYT------------------LSVLV--------------------T-QYAFPL----------FSLVFAY---------SRIAHRMK--------------------------------------LRFANRNYHYQIRSNKNQ---------------------------------------------RRSV--------VERQRRTHFLLM------------------------CVVA---------------VFAIAW-LPLN--------------------------------VFHIVNTFEWVS----------------LFSVS---------------------------------TFAICHVAAIC-------SA-------------CL-NPLI--------------YA-------------F-FNH------NFRI---------------------------------EFIALFEKVGLAFHIVVFGERLPIASS----------------------------------------------------------------------------------------------------------------------------
>8-npr11_NBR_scaffold0000704_16613_24363_nippostrongylus_brasiliensis_PRJEB511
-----------------------------------------------------------------------LGYAITAAYLV-VI--IFGACG----NF--------------LTMLV---------------------------VALNPTM----RT----TRN----------------------------------------F-----------------FI--FNL--------------A-------LSDF------------F-VC--TI-----------------------TA--------------PM-----------T-----LY-------TVL----------------------YMF--------------------------------W----P-------------FGT--A-----LC-----------K--------IAGS------------------------------------------LQGFN--I---------FLS-----------------------------------------------TF-----SIAAIALD-----R--------------------------------------YVL------------------V-IFPT----------------------------------------KRERQQKL----------SLMFFV------FIWV--------LSLI--LA------------------VPL---------------------------------------LIASDLNTIFVEPSCGISLR-------------------------ICHEQ------------NDIWQT----------------MMISKQTYT------------------LSVLV--------------------T-QYAFPL----------FSLVFAY---------TRIAHRMK---------------------------------------LRFANRNISFPNSLSQN-----------------------QRRRSVVERQ------------RRTH----------------LLLM------------------------CVVA---------------VFAIAW-LPLN--------------------------------VFHMVNTFEWVS----------------LFSVS---------------------------------TFAVCHVAAMC-------SA-------------CL-NPLI--------------YA-------------F-FNH------NFRT---------------------------------EFIALFERLGF--------------------------------------------------------------------------------------------------------------------------------------------
>8-npr11_OESDENDFT_Contig117_2634_160692_oesophagostomum_dentatum_PRJNA72579
-----------------------------------------------------------------------LGYAITAAYLV-VI--IFGACG----NF--------------LTMLV---------------------------VVLNPAM----RT----TRN----------------------------------------F-----------------FI--FNL--------------A-------LSDF------------F-VC--TV-----------------------TA--------------PM-----------T-----LY-------TVL----------------------YMF--------------------------------W----P-------------FGT--A-----LC-----------K--------IAGS------------------------------------------LQGFN--I---------FLS-----------------------------------------------TF-----SIAAIALD-----R--------------------------------------YVL------------------V-IFPT----------------------------------------KRERQQNL----------SLMFFV------FIWV--------VSLI--LA------------------VPL---------------------------------------LIASDLNTIYEDPSCGISLR-------------------------ICHEQ------------NDIWQT----------------MMISKQTYT------------------LSVLA--------------------T-QYAFPL----------FSLVFAY---------TRIAHRMK---------------------------------------LRFANRNISFPNSLAQD-----------------------QRRRSVVERQ------------RRTH----------------LLLM------------------------CVVA---------------VFAIAW-LPLN----------------------------------------------------------------------------------------------------------------------------------------------------------------------------------AFHM----------------------------------------------------------------------------------------------------------------------------------------------------------------------------------------
>2-npr11_KI659793_557619_590411_necator_americanus_PRJNA72135
-------------------------------NDLSIMSNETCEHWQSLFSRINQYFRDDIVLNGTEHASKELGYAITAAYLV-VI--IFGACG----NF--------------LTMLV---------------------------VALNPAM----RT----TRN----------------------------------------F-----------------FI--FNL--------------A-------LSDF------------F-VC--TV-----------------------TA--------------PM-----------T-----LY------------TVL-----------------YMF--------------------------------W----P-------------FGT--A-----LC-----------K--------IAGS---------------------------------L---------QGFN--I---------FLS-----------------------------------------------TF-----SIAAIALD-----R--------------------------------------YVL------------------V-IFPT----------------------------------------KRERQQNL----------SLMFFV------FIWV--------VSLI----LA----------------VPL-------------------------LIA--------------SDLNTIYEDPSC--GISLR-----------------------ICHEQ------------NDIWQT----------------MMISKQTYT------------------LSVLA-------------------T--QYAFPL----------FSLVFAY---------TRIAHRMK---------------------------------------LRFANRNISFPNSLSQN----------------QRRRS-------VVERQ------------RRTH----------------LLLM------------------------CVVA---------------VFAIAW-LPLN--------------------------------VFHMVNTFEWVS----------------LFSVS---------------------------------TFAVCHVAAMC-------SA-------------CL-NPLI--------------YA-------------F-FNH------NFRT---------------------------------EFIALFERLGL--------------------------------------------------------------------------------------------------------------------------------------------
>8-npr11_Scaffold852_27518_31919_heterorhabditis_bacteriophora_PRJNA13977
---------------------------------------------------------------------LLLGYAITAAYLV-VI--IFGAAG----NF--------------LTMLV---------------------------VILNPAM----RT----TRN----------------------------------------F-----------------FI--LNL--------------A-------LSDF------------F-VC--TV-----------------------TA--------------PM-----------T-----LY------------TVL-----------------YMF--------------------------------W----P-------------FGT--A-----LC-----------K--------IAGS---------------------------------L---------QGFN--I---------FLS-----------------------------------------------TF-----SIAAIALD-----R--------------------------------------YIV------------------V-IFPT----------------------------------------KRERQQNL----------SLMFFL------LIWI--------VSLV----LA----------------IPL-------------------------LIA--------------SDLNTIYEDPSC--GISLK-----------------------ICHEQ------------NEIWQK----------------MVISKQTYT------------------LSVLA-------------------T--QYAFPL----------FSLVFAY---------SRIAHRMK---------------------------------------LRFANRNISFPSSLNSS----------------QRRRS--------VVER------------QRRT----------------HLLLM-----------------------CVVA---------------VFAIAW-LPLN--------------------------------VFHMVNTFEWVS----------------LFSVS---------------------------------TFAVCHVAAMC-------SA-------------CL-NPLI--------------YA-------------F-FNH------NFRT---------------------------------EFKALFENVGL--------------------------------------------------------------------------------------------------------------------------------------------
>5-npr11_JAJAVP010000226.1_10797_8734_Heterorhabditis_indica_genomic
-------------------------------------TNETCEHWHTLFNRINHYFRDDIVLNGTEHASKELGYAITAAYLV-VI--IFGAAG----NF--------------LTMLV---------------------------VILNPAM----RT----TRN----------------------------------------F-----------------FI--LNL--------------A-------LSDF------------F-VC--TV-----------------------TA--------------PM-----------T-----LY-------TVL----------------------YMF--------------------------------W----P-------------FGT--A-----LC-----------K--------IAGS------------------------------------------LQGFN--I---------FLS-----------------------------------------------TF-----SIAAIALD--------------------------------------------YIV------------------V-IFPT----------------------------------------KRERQQNL----------SLMFFL------LIWI--------VSLV--LA------------------IPL---------------------------------------LIASDLNTIYEDPSCEISLK-------------------------ICHEQ------------NEIWQK----------------MIISKQTYT------------------LSVLA--------------------T-QYAFPL----------FSLVFAY---------SRIAHRMK---------------------------------------LRFANRNISFPSSLNSS------------------------QRRSVVERQ------------RRTH----------------LLLM------------------------CVVA---------------VFAIAW-LPLN--------------------------------VFHMVNTFEWVS----------------LFSVS---------------------------------TFAVCHVAAMC-------SA-------------CL-NPLI--------------YA-------------F-FNH------NFRT---------------------------------EFKALFENVGLRSV-----------------------------------------------------------------------------------------------------------------------------------------
>6-npr11_CALQYR010007227.1_34733_75600_Auanema_sp__JU1783
----------------------------------------------------------------------QIGHIITVAYAT-VI--IFGGFG----NA--------------LTIFV---------------------------VLQNVNM----RT----TRN----------------------------------------F-----------------FI--LNL--------------A-------LSDL------------F-VC--LI-----------------------TA--------------PL-----------T-----LY----TIR-------------------------YMF--------------------------------W----P-------------FGT--P-----MC-----------K--------VVGS------------------------------------------LQAFS--V---------FLS-----------------------------------------------TF-----SITAIALD--------------------------------------------YVL------------------V-IFPT----------------------------------------KRERQQRL----------SIIFFV------LIWI--------ISLVFA--------------------IPM---------------------------------------LIASDVSEIYNDPPCNISLE-------------------------ICHEK------------NSNWDT----------------MAVSKRTYT------------------LSVLI--------------------V-QYALPL----------ASLVFAY---------SRIVNQMK---------------------------------------LRCTNREMTSFTNGTAI-------------------------------------------LRCRSI--------ADRQRRTHLLLI------------------------CIIG---------------IFAIAW-LPLN--------------------------------VFHMINTFQSLP---------------HFSVTT----------------------------------FAFCHLIGMS-------SA-------------CL-NPVS--------------YA-------------Y-FNH------NLRA---------------------------------EFTKIVRSYCLLRTVSLFTPSLLKKSLR---------------------------------------------------------------------------------------------------------------------------
>4-npr11_JAJQXH010000045.1_1017846_1015766_Oscheius_sp__G
------------------------------------SVNESCEPYITMFEKINMYFRNEIVLEGAEHASKELGWIIFIAYLL-VI--VFGALG----NF--------------LTILV---------------------------VLLNPNM----RT----TRN----------------------------------------Y-----------------FI--LNL--------------A-------LSDF------------F-VC--TI-----------------------TA--------------PM-----------T-----LY----TVL-------------------------YVF--------------------------------W----P-------------FGT--A-----LC-----------K--------IAGS------------------------------------------LQGFN--I---------FLS-----------------------------------------------TF-----SIAAIALD--------------------------------------------YVL------------------V-IFPT----------------------------------------KRERQRKL----------SLLLFC------LIWL--------ISLVLA--------------------IPL---------------------------------------LIASDLKEIYVDDDCFIDIR-------------------------ICHEQ------------NEIWEQ----------------MLISKRAYT------------------LGLLA--------------------T-QYAFPL----------FSIVFAY---------TKIVNRMR------------------------------------LRFANRNQCPAAVVSTNSER---------------------------------------------RRSV--------VERRRRTHLLLV------------------------FVVI---------------LFALAW-LPLN--------------------------------VFHLVNTFEWVA---------------QFSVST----------------------------------FAMCHVTAMC-------SA-------------CL-NPVI--------------YA-------------F-FNH------NFRA---------------------------------EFVNLFDRMGIR-------------------------------------------------------------------------------------------------------------------------------------------
>2-npr11_scaffold4364_19262_24665_diploscapter_pachys_PRJNA280107
-----------------------------------------------------------------------LGYLIFCAYMV-VI--FFGSIG----NF--------------LTMTV---------------------------VVINPSM----RT----TRN----------------------------------------F-----------------FI--LNL--------------A-------LSDF------------F-VC--SV-----------------------TA--------------PM-----------T-----LY------------TIL-----------------YTF--------------------------------W----S-------------FGR--A-----LC-----------K--------ITGS---------------------------------L---------QGFS--V---------FLS-----------------------------------------------TF-----SITAIALD--------------------------------------------SVF------------------------------------------------------------------DRQRRT---------------------------------------------------------------------------------------------------------------------------------------------------------------------------------------------------------------------HLLLM-------------------------------------------------------------------------------------------------------------------------------------------------------------------------------------------------------------------CVVA---------------VFAVAW-LPLN--------------------------------IFHILTTFDWIK----------------FSVPT----------------------------------FAFCHVTAMC-------SA-------------SL-NPVI--------------YA-------------F-FNQ------NFRT---------------------------------EFIRLIDRVGL--------------------------------------------------------------------------------------------------------------------------------------------
>10-npr11_scf7180000986778_976090_981831_diploscapter_coronatus_PRJDB3143
-----------------------------------------------------------------------LGYLIFCAYMV-VI--FFGSIG----NF--------------LTMTV---------------------------VVINPSM----RT----TRN----------------------------------------F-----------------FI--LNL--------------A-------LSDF------------F-VC--SV-----------------------TA--------------PM-----------T-----LY------------TIL-----------------YTF--------------------------------W----S-------------FGR--A-----LC-----------K--------ITGS---------------------------------L---------QGFS--V---------FLS-----------------------------------------------TF-----SITAIALD--------------------------------------------SVF------------------------------------------------------------------DRQRRT---------------------------------------------------------------------------------------------------------------------------------------------------------------------------------------------------------------------HLLLM-------------------------------------------------------------------------------------------------------------------------------------------------------------------------------------------------------------------CVVA---------------VFAVAW-LPLN--------------------------------IFHICRHSPFAT-----------------------------------------------------------RRCALP-------PS----------------TPSS-------------------------------MHS------STRT---------------------------------SEQNSFDSSIGLD------------------------------------------------------------------------------------------------------------------------------------------
>11-npr11_scf7180000986899_425735_431132_diploscapter_coronatus_PRJDB3143
-----------------------------------------------------------------------LGYLIFCAYMV-VI--FFGSIG----NF--------------LTMTV---------------------------VVINPSM----RT----TRN----------------------------------------F-----------------FI--LNL--------------A-------LSDF------------F-VC--SV-----------------------TA--------------PM-----------T-----LY--------------TIL---------------YTF--------------------------------W----S-------------FGR--A-----LC-----------K--------ITGS------L---------------------Q---------------GFS--V---------FLS-----------------------------------------------TF-----SITAIALD-----S-----------------------------------------------------------VFDRQR----------------------------------------------------------RTHLLL-----------------------------------------------------------------------------------------------------------------------------------MCVVA--------------------------------------------------------------------------------------------------------------------------------------------------------------------------------------------------------------------------------------------------------------------------------------------------------VFAVAW-LPLN--------------------------------IFHICRHSPFAT-----------------------------------------------------------RRCALP-------PS----------------TPSS-------------------------------MHS------STRT---------------------------------SELNSFDSSIGLD------------------------------------------------------------------------------------------------------------------------------------------
>16-npr11_CAJGYM010000006.1_39266_41225_Caenorhabditis_auriculariae_genomic
----------------------------------------------------------------------QLGYAIVAAYTI-VI--FFGAFG----NF--------------LTILV---------------------------VILNPAM----RT----TRN----------------------------------------F-----------------FI--LNL--------------A-------LSDF------------F-VC--TV-----------------------TA--------------PI-----------T-----LY----TVL-------------------------YMF--------------------------------W----P-------------FGT--A-----MC-----------K--------IAGS------------------------------------------LQGFN--I---------FLS-----------------------------------------------TF-----SIAAIALD--------------------------------------------YVL------------------I-IFPT----------------------------------------KRDRQQSL----------SIIFFI------LIWI------VSLSFA----------------------VPL---------------------------------------LLASDLNMVYEDSKCGIVLE-------------------------ICHEQ------------NEIWET----------------MLISKRTYT------------------LAVLA--------------------T-QYAFPL----------FSLVFAY---------SRIAHRMK---------------------------------------LRFANNVSFPHSLHSSQ---------------------------------------------RRSV--------VERQRRTHLLLM------------------------CVVA---------------VFAIAW-FPLN--------------------------------VFHLVHTFEFVQ---------------NFSVSL----------------------------------FSLCHVIAMC-------SA-------------CL-NPLI--------------YA-------------F-FNQ------NFRT---------------------------------EFIALFDKVGLR-------------------------------------------------------------------------------------------------------------------------------------------
>5-npr11_CSP21.scaffold03691_29889_34894_caenorhabditis_parvicauda_PRJEB12595
-----------------------------------------------------------------------LGYAILLAYMV-VI--IVGAIG----NA--------------MTIFV---------------------------IATKPAM----RT----GRN----------------------------------------L-----------------FI--LNL--------------A-------ISDF------------I-VC--IL-----------------------TA--------------PM--------TLFT-----VW--------------------------------YMF--------------------------------W----P-------------FGT--A-----MC-----------K--------IAGS------------------------------------------LQGFN--I---------FLS-----------------------------------------------TF-----SIAAIALD-----R--------------------------------------YIL------------------I-IFPT-----------------------------------------TRLQRLS----------AIFFLS-------IWI------FSLSLA----------------------IPL---------------------------------------LLASDLNEIYRDEACGIILQ-------------------------LCHEQ------------NEIWQK----------------MIISKRTYT------------------ISVLF--------------------T-QYALPL----------AAIAFAY---------SRIAKRMK---------------------------------------HRFANRTALQVDTQESK-------------------------------------------QRRRSV--------VERQRRTHFLLF------------------------GVVA---------------VFAVAW-LPLN--------------------------------VFHIVNTFEFVQ---------------NFSVTT----------------------------------FSICHIVAMC-------SA-------------CL-NPLI--------------YA-------------F-GNQ------NFKT---------------------------------EFMYLFDRIGL--------------------------------------------------------------------------------------------------------------------------------------------
>7-npr11_Cang_2012_03_13_00071_109718_140711_caenorhabditis_angaria_PRJNA51225
-----------------------------------------------------------------------LGYMITIAYTL-II--IIGAVG----NF--------------LTILV---------------------------VVLNPAM----RT----TRN----------------------------------------F-----------------FI--LNL--------------A-------LSDF------------F-VC--TV-----------------------TA--------------PI--------TLYT-----VI--------------------------------YVF--------------------------------W----P-------------FSR--T-----FC-----------K--------IAGS------------------------------------------LQGFN--I---------FLS-----------------------------------------------TF-----SIASIALD-----R--------------------------------------YVF------------------I-IFPT----------------------------------------KRERQQNL----------AICFFV------MIWI--------TSLILA--------------------VPL---------------------------------------HQASDVLQVWENKDCNMYMF-------------------------ICHEQ------------NAIWET----------------MIISKSTYT------------------LSVLV---------------------TQYAFPL----------SSLVFAY---------SRIANRMK---------------------------------------LRFTNRAPTFPNGLNMS-------------------------------------------QRRRSV--------VERQRRTHLLLM------------------------CVVA---------------VFAIAW-LPLN--------------------------------VFHFINTFEIVT---------------SFSVAT----------------------------------FGICHCLAMC-------SA-------------CL-NPLI--------------YA-------------F-FNQ------NFRT---------------------------------EFIRLFDRAGLRSIRMLIFGDNELGPKKHTKTEFESRTLCKPNFESSKNTAAIENINLSLDENDEQL------------------------------------------------------------------------------------
>5-npr11_CSP38.scaffold03845_147981_152910_caenorhabditis_quiockensis_PRJEB11354
-----------------------------------------------------------------------VGYLITIAYTF-II--LFGAVG----NF--------------LTILV---------------------------VILNPAM----RT----TRN----------------------------------------F-----------------FI--LNL--------------A-------LSDF------------F-VC--TV-----------------------TA--------------PI--------TLYT-----VI--------------------------------YVF--------------------------------W----P-------------FSR--A-----FC-----------K--------IAGS------------------------------------------LQGFN--I---------FLS-----------------------------------------------TF-----SIASIALD-----R--------------------------------------YVF------------------I-IFPT----------------------------------------KRERQQNL----------AICFFV------MIWI--------TSLI--LA------------------VPL--------------------------------------------HQASDDLNLN------------------------------ICHEQ------------NEIWDT----------------MIISKSTYT------------------LSLLV--------------------T-QYAFPL----------SSIVFAY---------SRIANRMK----------------------------------------------LRFTNRTPTF----------------PNGVNASQRRRSVVERQ------------RRTH----------------LLLM------------------------CVVA---------------VFAFAW-LPLN--------------------------------VFHLINTFEIVV----------------NFSVP---------------------------------TFGICHCLAMC-------SA-------------CL-NPLI--------------YA-------------F-FNQ------NFRT---------------------------------EFIRLFDRIGL--------------------------------------------------------------------------------------------------------------------------------------------
>3-npr11_CSP31.scaffold00199_0_28843_caenorhabditis_uteleia_PRJEB12600
----------------------------------MGTVNETCESYVEMFDKINYYFRDDQILNGSDFASKELGYFITIAYML-VI--FLGVIG----NF--------------LTIIV---------------------------VILNPTM----RT----TRN----------------------------------------F-----------------FI--LNL--------------A-------LSDF------------F-VC--VV-----------------------TA--------------PT--------TLYT-----VL--------------------------------YFF--------------------------------W----P-------------FSR--T-----LC-----------K--------MAGS------------------------------------------LQGFN--V---------FLS-----------------------------------------------TF-----SIASIAVD-----R--------------------------------------YVL------------------I-IFPT----------------------------------------KRERQQNL----------SFCFFI------MIWI--------TSLVLA--------------------VPL---------------------------------------LQASDLTPIFVDPSCNIALY-------------------------ICHEQ------------NDIWEK----------------MIISRTTYT------------------LGVLI---------------------TQYAFPL----------FSIVFAY---------SRIALRMK---------------------------------------LRFAIHNPNLSTTSNSS-------------------------------------------QRRRSV--------VERQRRTHLLLV------------------------CVVA---------------VFAVAW-LPLN--------------------------------VFHIINTFEIVN---------------NFSVPV----------------------------------FGICHCLAMC-------SA-------------CL-NPFI--------------YA-------------F-FNQ------NFRI---------------------------------EFMHLFDRVGLRSLRIVIFGEVQSLKQANIRTDCKNRGGMCKTISTEPTCFQKMNETVALSVAEHDEQL----------------------------------------------------------------------------------
>3-npr11_CSP32.scaffold01817_295510_327731_caenorhabditis_sulstoni_PRJEB12601
----------------------------------MTSVNETCETYVEIFKKINYYFRDDQVINGTEFSPKEFGYFITFAYMM-IV--LFGAIG----NF--------------LTITV---------------------------VILNPAM----RT----TRN----------------------------------------F-----------------FI--LNL--------------A-------LSDF------------F-VC--IV-----------------------TA--------------PT--------TLYT-----VL--------------------------------YMF--------------------------------W----P-------------FSR--T-----LC-----------K--------IAGS------------------------------------------LQGFN--I---------FLS-----------------------------------------------TF-----SIASIAVD-----R--------------------------------------YVL------------------I-IFPT----------------------------------------KRERQQNL----------SFCFFI------MIWI--------TSLILA--------------------VPL---------------------------------------LQASDLTPVFVEPSCNLALY-------------------------ICHEQ------------NEIWEK----------------MIISKATYT------------------LAVLI---------------------TQYAFPL----------FSIVFAY---------SRIAHRMK---------------------------------------LRFATRNQNVTNNTNTS-------------------------------------------QRRRSV--------VERQRRTHLLLV------------------------CVVA---------------VFAIAW-LPLN--------------------------------VFHIFNTFEMVN---------------SFSVTT----------------------------------FSVCHCLAMC-------SA-------------CL-NPLI--------------YA-------------F-FNQ------NFRI---------------------------------EFMHLFDRIGLRSLRVAIFGEQDSLKKSLRTEFRTRAGCGTATTAPISFQGVNESMVLSTGEHDDQL------------------------------------------------------------------------------------
>4-npr11_Cjap.Contig17966_22657_54460_caenorhabditis_japonica_PRJNA12591
----------------------------------MGSVNETCDNYVEIFKKINYYFRDDQVINGTEFSPKEFGYFITFAYMM-IV--LFGAIG----NF--------------LTITV---------------------------VVLNPAM----RT----TRN----------------------------------------F-----------------FI--LNL--------------A-------LSDF------------F-VC--IV-----------------------TA--------------PT--------TLYT-----VL--------------------------------YMF--------------------------------W----P-------------FSR--T-----LC-----------K--------IAGS------------------------------------------LQGFN--I---------FLS-----------------------------------------------TF-----SIASIAVD-----R--------------------------------------YVL------------------I-IFPT----------------------------------------KRERQQNL----------SFCFFV------MIWI--------TSLVLA--------------------VPL---------------------------------------LQASDLTPVFVEPTCDLALY-------------------------ICHEQ------------NEIWEK----------------MIISKATYT------------------LSVVV---------------------TQYAFPL----------FSLVFAY---------SRIAHRMK---------------------------------------VRFSAKNQNVATTNTSL--------------------------------------------RRRSV--------FERQRRTHLLLV------------------------CVVA---------------VFAVAW-LPLN--------------------------------VFHIFNTFELVN---------------NFSVTT----------------------------------FSVCHCLAMC-------SA-------------CL-NPLI--------------YA-------------F-FNH------NFRI---------------------------------EFMHLFDRVGLRSLRITIFGEQESVKKDLKTEFKSRARCKTLTTEPTSCQNMNESLVLSIVEQDEQL------------------------------------------------------------------------------------
>2-npr11_CSP29.scaffold236_cov142_753059_784656_caenorhabditis_becei_PRJEB28243
----------------------------------MGSANETCENYVEIFQKINFYFRDEQVINGTEFSPKEFGYFITFAYML-II--LFGAIG----NF--------------LTIIV---------------------------VILNPAM----RT----TRN----------------------------------------F-----------------FI--LNL--------------A-------LSDF------------F-VC--IV-----------------------TA--------------PT--------TLYT-----VL--------------------------------YMF--------------------------------W----P-------------FSR--T-----LC-----------K--------IAGS------------------------------------------LQGFN--I---------FLS-----------------------------------------------TF-----SIASIAVD---SFR--------------------------------------YVL------------------I-IFPT----------------------------------------KRERQQNL----------SFCFFI------MIWI--------TSLVLA--------------------VPL---------------------------------------LQASDLTPVFVEPTCNLALY-------------------------ICHEQ------------NEIWEK----------------MIISKSTYT------------------LSVLI---------------------TQYAFPL----------FSLVFAY---------SRIAHRMK---------------------------------------LRFATRNQNVTSNTNTS-------------------------------------------QRRRSV--------VERQRRTHLLLV------------------------CVVA---------------VFAVAW-LPLN--------------------------------VFHIFNTFELVN---------------SFSVTT----------------------------------FSVCHCLAMC-------SA-------------CL-NPLI--------------YA-------------F-FNH------NFRI---------------------------------EFMHLFDRIGLRSLRVIIFGEQESLKKNLRTDFRNRTGCKTVTTEPTSFQKINESVVLSTAEQDEQL------------------------------------------------------------------------------------
>1-npr11_CSP28.scaffold258_cov78_262357_293618_caenorhabditis_panamensis_PRJEB28259
----------------------------------MGSVNETCESYVEIFKKINYYFRDEQVINGTEFSPKEFGYFITFAYML-II--LFGALG----NF--------------LTIFV---------------------------VILNPTM----RT----TRN----------------------------------------F-----------------FI--LNL--------------A-------LSDF------------F-VC--II-----------------------TA--------------PT--------TLYT-----VL--------------------------------YMF--------------------------------W----P-------------FSR--T-----LC-----------K--------IAGS------------------------------------------LQGFN--I---------FLS-----------------------------------------------TF-----SIASIAVD-----R--------------------------------------YVL------------------I-IFPT----------------------------------------KRERQQNL----------SFGFFI------MIWI--------TSLVLA--------------------VPL---------------------------------------LQASDLTPVFIEPTCDLALY-------------------------ICHEQ------------NEIWEK----------------MIISKSTYT------------------LSVLI---------------------TQYAFPL----------CSLVFAY---------SRIAYRMK---------------------------------------LRFASRSMNVATHTNTS-------------------------------------------QRRRSV--------VERQRRTHLLLV------------------------CVVA---------------VFAVAW-LPLN--------------------------------VFHIFNTFEFVN---------------SFSVTT----------------------------------FSICHCLAMC-------SA-------------CL-NPLI--------------YA-------------F-FNQ------NFKI---------------------------------EFMQLFDRIGLRSLRVVIFGEQESLKKNLRTEFKSRAGCRTMTTDRASSHKINESVILSTAENDEQL------------------------------------------------------------------------------------
>3-npr11_CSP39.scaffold02446_84210_115857_caenorhabditis_waitukubuli_PRJEB12602
----------------------------------MSSINETCGNYIEIFDKLNYYFRDEQVINGTEFSPKEFGYFITFAYML-II--LFGAIG----NF--------------LTIIV---------------------------VILNPSM----RT----TRN----------------------------------------F-----------------FI--LNL--------------A-------LSDF------------F-VC--II-----------------------TA--------------PT--------TLYT-----VL--------------------------------YMF--------------------------------W----P-------------FSR--T-----LC-----------K--------IAGS------------------------------------------LQGFN--I---------FLS-----------------------------------------------TF-----SIASIAVD-----R--------------------------------------YVL------------------I-IFPT----------------------------------------KRERQQNL----------SFCFFI------MIWI--------TSLVLA--------------------VPL---------------------------------------LQASDLTSVFVEPSCDLALY-------------------------ICHEQ------------NEIWEK----------------MIISKSTYT------------------LSVLI---------------------TQYAFPL----------FSLVFAY---------SRIAYRMK---------------------------------------LRFPIRNQNSSTSTDTN-------------------------------------------QRRRSV--------IERQRRTHLLLV------------------------CVIA---------------VFAVAW-LPLN--------------------------------VFHIFNTFELVN---------------SFSVTT----------------------------------FSICHCLAMC-------SA-------------CL-NPFF--------------YA-------------F-FNH------NFKI---------------------------------EFIHLFDRIGLRFLRVFIFGEPDLVKKNLRTEFRNRVDCKTVTTEPSCFQKIKEDTTFNTAQNDEQL------------------------------------------------------------------------------------
>1-npr11_Cbre_Contig62_308387_339383_caenorhabditis_brenneri_PRJNA20035
----------------------------------MGSANESCDNYAEIFKQINYFFREDQVINGTEFSSKELGYFITFAYML-II--LFGALG----NF--------------LTIIV---------------------------VILNPAM----RT----TRN----------------------------------------F-----------------FI--LNL--------------A-------LSDF------------F-VC--IV-----------------------TA--------------PI--------TLYT-----VL--------------------------------YMF--------------------------------W----P-------------FSR--T-----LC-----------K--------IAGS------------------------------------------LQGFN--V---------FLS-----------------------------------------------TF-----SIASIAVD-----R--------------------------------------YVL------------------I-IFPT----------------------------------------KRERQQNL----------SFCFFI------MIWV--------ISLILA--------------------VPL---------------------------------------LQASDLTPIFVEPSCDIAVY-------------------------ICHEQ------------NDIWEK----------------MIISKGTYT------------------LAVLI---------------------TQYAFPL----------FSLVFAY---------SRIAHRMK---------------------------------------LRFANRNQNTNTATNSS-------------------------------------------QRRRSV--------VERQRRTHLLLV------------------------CVVA---------------VFGVAW-LPLN--------------------------------VFHFINTFEFVQ---------------SFSVTT----------------------------------FSICHCLAMV-------SA-------------CL-NPLI--------------YA-------------F-FNH------NFRI---------------------------------EFINLFDRVGLRSLRVVIFGEQEALKKTTRTEFRNRGGCKTVTTAEPTTFNRMNESMVLSVMEQDEQL-----------------------------------------------------------------------------------
>4-npr11_scaffold_4_423042_454123_caenorhabditis_latens_PRJNA248912
---------------------------------MGSAVNESCDNYAEIFKKINYYFRDDQVINGTEYSQKEFGYFITFAYML-II--LFGAIG----NF--------------LTIIV---------------------------VILNPAM----RT----TRN----------------------------------------F-----------------FI--LNL--------------A-------LSDF------------F-VC--IV-----------------------TA--------------PT--------TLYT-----VL--------------------------------YMF--------------------------------W----P-------------FSR--T-----LC-----------K--------IAGS------------------------------------------LQGFN--V---------FLS-----------------------------------------------TF-----SIASIAVD-----R--------------------------------------YVL------------------I-IFPT----------------------------------------KRERQQNL----------SFCFFI------MIWV--------ISLILA--------------------VPL---------------------------------------LQASDLTPVFVEPLCDLALY-------------------------ICHEQ------------NDIWEK----------------MIISRATYT------------------LAVLI---------------------TQYAFPL----------FSLVFAY---------SRIAHRMK---------------------------------------LRFANRNQNVTTNTNTS-------------------------------------------QRRRSV--------VERQRRTHLLLV------------------------CVVA---------------VFAVAW-LPLN--------------------------------VFHIFNTFELVQ---------------SFSVTT----------------------------------FSICHCLAMC-------SA-------------CL-NPLI--------------YA-------------F-FNH------NFRI---------------------------------EFIHLFDRVGLRSLRVVIFGEQESMKKSTRTECRNRAGCKTVTTAEPTAFQRMNESMVLSAMEQDEQL-----------------------------------------------------------------------------------
>1-npr11_Scaffold514_5086_36793_caenorhabditis_tropicalis_PRJNA53597
----------------------------MGSPVNESCDNYVEIFKKINFFFRDDQVINGTEFSQKEKVKFQFGYFITFAYML-II--LFGAIG----NF--------------LTIIV---------------------------VILNPAM----RT----TRN----------------------------------------F-----------------FI--LNS--------------A-------LSDF------------F-VC--IV-----------------------TA--------------PT--------TLYT-----VL--------------------------------YMF--------------------------------W----P-------------FSR--T-----LC-----------K--------IAGS------------------------------------------LQGFN--V---------FLS-----------------------------------------------TF-----SIASIAVD-----R--------------------------------------YVL------------------I-IFPT----------------------------------------KRERQQNL----------SFCFFI------MIWV--------ISLILA--------------------VPL---------------------------------------LQASDLTPVFVEPSCDLALY-------------------------ICHEQ------------NDIWEK----------------MIISKATYT------------------LAVLI---------------------TQYAFPL----------FSLVFAY---------SRIAHRMK---------------------------------------LRFANRNQNVTSTTNTS-------------------------------------------QRRRSV--------VERQRRTHLLLV------------------------CVVA---------------VFAVAW-LPLN--------------------------------VFHIFNTFELVN---------------SFSVTT----------------------------------FSICHCLAMC-------SA-------------CL-NPLI--------------YA-------------F-FNH------NFRI---------------------------------EFIHLFDRVGLRSLRVVIFGEQESFKKATRTELRNRAGCKTITTGEPTTLHRMNESMVLSAMEHDEQL-----------------------------------------------------------------------------------
>3-npr11_Csp5_scaffold_00825_11643_33864_caenorhabditis_sinica_PRJNA194557
---------------------------------MGSTVNESCDNYVEIFNKINYFFRDDQVINGTDYSQKEFGYFITFAYML-II--LFGAIG----NF--------------LTITV---------------------------VILNPAM----RT----TRN----------------------------------------F-----------------FI--LNL--------------A-------LSDF------------F-VC--IV-----------------------TA--------------PT--------TLYT-----VL--------------------------------YMF--------------------------------W----P-------------FSR--T-----LC-----------K--------IAGS------------------------------------------LQGFN--I---------FLS-----------------------------------------------TF-----SIASIAVD-----R--------------------------------------YVL------------------I-IFPT----------------------------------------KRERQQNL----------SFCFFI------MIWV--------ISIILA--------------------VPL---------------------------------------LQASDLTSVFVEPSCGLALY-------------------------ICHEQ------------NDIWEK----------------MIISKGTYT------------------LAVVI---------------------TQYAFPL----------FSLVFAY---------SRIAHRMK---------------------------------------LRFANRNQNVTTATNTS-------------------------------------------QRRRSV--------VERQRRTHLLLV------------------------CVVA---------------VFAVAW-LPLN--------------------------------VFHIFNTFEFVN---------------SFSVTT----------------------------------FSICHCLAMC-------SA-------------CL-NPLI--------------YA-------------F-FNQ------NFRI---------------------------------EFIHLFDRVGLRSLRVVIFGEQESFKKSMRTEFKSRAGCKTVTTAEPTTFQRMNESMVLSAMEQDEQL-----------------------------------------------------------------------------------
>3-npr11_CSP26.scaffold00049_31595_62651_caenorhabditis_zanzibari_PRJEB12596
---------------------------------MGSTVNESCDNYVEIFNKINYFFRDDQVINGTEYSQKEFGYFITFAYML-II--LFGAIG----NF--------------LTITV---------------------------VILNPAM----RT----TRN----------------------------------------F-----------------FI--LNL--------------A-------LSDF------------F-VC--IV-----------------------TA--------------PT--------TLYT-----VL--------------------------------YMF--------------------------------W----P-------------FSR--T-----LC-----------K--------IAGS------------------------------------------LQGFN--I---------FLS-----------------------------------------------TF-----SIASIAVD-----R--------------------------------------YVL------------------I-IFPT----------------------------------------KRERQQNL----------SFCFFI------MIWV--------ISIILA--------------------VPL---------------------------------------LQASDLTSVFVEPSCGLALY-------------------------ICHEQ------------NDIWEK----------------MIISKGTYT------------------LSVVI---------------------TQYAFPL----------FSLVFAY---------SRIAHRMK---------------------------------------LRFANRNQNVTTATNTS-------------------------------------------QRRRSV--------VERQRRTHLLLV------------------------CVVA---------------VFAVAW-LPLN--------------------------------VFHIVNTFEFVN---------------SFSVTT----------------------------------FSICHCLAMC-------SA-------------CL-NPLI--------------YA-------------F-FNH------NFRI---------------------------------EFIHLFDRVGLRSLRVVIFGEQESFKKSMRTEFKSRAGCKTVTTAEPTTFQRMNESMVLSAMEQDEQL-----------------------------------------------------------------------------------
>5-npr11_CSP40.scaffold00877_184351_215668_caenorhabditis_tribulationis_PRJEB12608
---------------------------------MGSTVNESCDNYVEIFNKINYFFRDEQVINGTDYSQKEFGYFITFAYML-II--LFGAIG----NF--------------LTITV---------------------------VILNPAM----RT----TRN----------------------------------------F-----------------FI--LNL--------------A-------LSDF------------F-VC--IV-----------------------TA--------------PT--------TLYT-----VL--------------------------------YMF--------------------------------W----P-------------FSR--T-----LC-----------K--------IAGS------------------------------------------LQGFN--I---------FLS-----------------------------------------------TF-----SIASIAVD-----R--------------------------------------YVL------------------I-IFPT----------------------------------------KRERQQNL----------SFCFFI------MIWV--------ISIILA--------------------VPL---------------------------------------LQASDLTSVFVEPSCDLALY-------------------------ICHEQ------------NDIWDK----------------MIISKGTYT------------------LAVVI---------------------TQYAFPL----------FSLVFAY---------SRIAHRMK---------------------------------------LRFANRNQNVTTATNTS-------------------------------------------QRRRSV--------VERQRRTHLLLV------------------------CVVA---------------VFAVAW-LPLN--------------------------------VFHIFNTFEFVN---------------SFSVTT----------------------------------FSICHCLAMC-------SA-------------CL-NPLI--------------YA-------------F-FNH------NFRI---------------------------------EFMHLFDRVGLRSLRVVIFGEQESFKKSMRTEFKSRAGCKTVTTTEPTTFQRMNESMVLSAMEQDEQL-----------------------------------------------------------------------------------
>4-npr11_Crem_Contig24_331955_336004_caenorhabditis_remanei_PRJNA53967
---------------------------------MGSAVNESCDNYAEIFKKINYYFRDDQVINGTEYSQKEFGYFITFAYML-II--LFGAIG----NF--------------LTIIV---------------------------VILNPAM----RT----TRN----------------------------------------F-----------------FI--LNL--------------A-------LSDF------------F-VC--IV-----------------------TA--------------PT-----------T-----LY-------TVL----------------------YMF--------------------------------W----P-------------FSR--T-----LC-----------K--------IAGS------------------------------------------LQGFN--V---------FLS-----------------------------------------------TF-----SIASIAVD-----R--------------------------------------YVL------------------I-IFPT----------------------------------------KRERQQNL----------SFCFFI------MIWV--------ISLI--LA------------------VPL---------------------------------------LQASDLTPVFVEPLCDLALY-------------------------ICHEQ------------NDIWEK----------------MIISRATYT------------------LAVLI--------------------T-QYAFPL----------FSLVFAY---------SRIAHRMK----------------------------------------------LRFANRNQNV----------------TTNTNTSQRRRSVVERQ------------RRTH----------------LLLV------------------------CVVA---------------VFAVAW-LPLN--------------------------------VFHIFNTFELVQ----------------SFSVT---------------------------------TFSICHCLAMC-------SA-------------CL-NPLI--------------YA-------------F-FNH------NFRI-------EFIHLFDRVGLRSLRVVIFGEQESMKKSMRTECRNRAGCKTVTTAEPTTFQRMNESMVLSAMEQDEQL-------------------------------------------------------------------------------------------------------------
