# Supplementary material for: Evolution of neuropeptide Y/RFamide-like receptors in nematodes
Source: Heliyon. 2024 Jul 15;10(14):e34473. doi: 10.1016/j.heliyon.2024.e34473 (PMC11315170; doi:10.1016/j.heliyon.2024.e34473)
Supplement: MMC 3 — Resulting Multiple Sequence Alignment. [file mmc3.zip › Suppl_3_Multiple_sequence_Alignments/npr13.fasta]

>7-npr13_KB455543_642607_647627_panagrellus_redivivus_PRJNA186477
-------------------------------------------------------------------------VAYALVYFL-IF--VVGICG----NG--------------LLIGT---------------------------MLIRKRM-----T----VAN----------------------------------------V-----------------FL--INL--------------A-------ISDL------------L-LC--IT-----------------------AL--------------PI-----------T-----PV--------------------------------LAF---------------------------------------------------FKV--------CC-----------T--------FLSN------------------------------------------FLEIT-TI---------FMI------------------------------------------------------NFAELALR-----------------------------------------------------------------V-SHVA----------------------------------------RSSLSSHL----------SANFEL--------------------------------------------LPL----------------------------------------SDSSGQIQKYSNPS------------------------------TCAMD-----------------------------------SSRGTVFH------------------VLRRI--------------------R-LGRYP-----------CQIRIRY---------LSIHNSIP---------------------------------------LPSGHHGLLLLEDPPKTTSTNCRTEKESHVHVDVDGGNVHGFMDASDCRQ------------HSTG--------HQTRVTGNTNVL------------------------QAVK---------------CTRNCDDHSFE--------------------------------SNVVLLDETAST------GPGRHVLVDKCPTTA---------------------------------AWLAGEVYAES----------------------GYGGPVS------------EDYG-----------EEF-VAS------QFES---------------------------------VSPRNPRRSDMHQSRTRITRNACQLFPPRAIDAFLFDSNTIN-------------------------------------------------------------------------------------------------------------
>6-npr13_SPAL_contig0000165_30393_34704_strongyloides_papillosus_PRJEB525
-------------------------------------------------------------------------------------------------------------------------------------------------------------------------------------------------------------------------------------------------------------------------------------------------------------------------------------------------------------------------------------------------------------------Y---------------------------------------------------------------------------------------------------------------------------------------------------------------------------SLCFIALD-----R--------------------------------------YRS------------------I-VTPM----------------------------------------KEPYSIFQ----------AQIFMI------------------------------------------------------------------------------------------------FMTLC--GE--------------------------FCGEL--------------YWPS-----------------PQIQTGYG-------------------VFLV-------------------FI-QFIIPS----------AVMGFCY---------WHILQKVR---------------------------------------------EDWIVNKGSML----------------TQAQQ-----AQTAIRK------------KRVM----------------YVLI------------------------MMVF---------------VFLGSW-APLT--------------------------------LCNMARDFGAMT------------------------------------------------------------------------SI-------------IT-NPML--------------YF-------------W-LSK------RHRR-------ALK----------DDMFWLTNVRRNQQNIGILDQFEPSSLLYKKSCDEDQLEDVKAACFLLVPIMPFCKEKRLSNA-----------------------------------------------------------------------------------------------------
>9-npr13_SVE_contig0000219_0_1888_strongyloides_venezuelensis_PRJEB530
-------------------------------------------------------------------------------------------------------------------------------------------------------------------------------------------------------------------------------------------------------------------------------------------------------------------------------------------------------------------------------------------------------------------Y---------------------------------------------------------------------------------------------------------------------------------------------------------------------------SLCFIALD-----R--------------------------------------YRS------------------I-VTPM----------------------------------------KEPYSIFQ----------AQIFMI-------------------------------------------------------------------------------------------------FTLC--GE--------------------------FCGEL--------------YWPS-----------------PQIQTGYG------------------VFLVF--------------------I-QFIIPS----------VVMGFCY---------WHILQKVR---------------------------------------------------------------------------------------------------------------------------------------------------------------------------EDW-------------------------------------IVNKGSMLTQAQ------------------------------------------------------------------------------------------QAQT----------------------------------------AIRK----------------------------------------------------------------------------------------------------------------------------------------------------------------------------------------
>8-npr13_PTRK_scaffold0000001_711263_4164041_parastrongyloides_trichosuri_PRJEB515
-------------------------------------------------------------------------------------------------------------------------------------------------------------------------------------------------------------------------------------------------------------------------------------------------------------------------------------------------------------------------------------------------------------------Y---------------------------------------------------------------------------------------------------------------------------------------------------------------------------SLCFIALD-----R--------------------------------------YRS------------------I-VTPM----------------------------------------KEPYSILQ----------AQIFM------------------------------------------------------------------------------------------------------------------------------------FCGEL--------------YWPS-----------------PQIQTGYG------------------VFLVF--------------------I-QFIIPS----------VVMGFCY---------WHILQKVR---------------------------------------------------------------------------------------------------------------------------------------------------------------------------EDWIVNKG----------------------------------SMLTQAQQAQ-------------------------------------------------------TAIRHRRALK-------------------------DDMF-----------------------------WLTNV------RRNQ---------------------------------QNIGILDQFEPSSLLYNK-------------------------------------------------------------------------------------------------------------------------------------
>3-npr13_CALZFC010000081.1_529832_528440_allodiplogaster_sudhausi_genomic
------------------------------------------------------------------------------------------------------------------------------------------------------------------NKS----------------------------------------------------------IL--FEF----------------------CGEF------------L--------------------------------------------------------------------------------------------------------------------------------------W----P-------------------------------------E-----------------------------------------------------------------------------------------------------------------------------------------------------------------------------------------------------------SSPL----------------------------------------------------------------------------------------------------------------------------------------------------------------------------------------------------------------------------------------------KLFYG------------------TGLLL--------------------L-QFAIPS----------VIISFCY---------WKILQKVR---------------------------------------------TDWIVAEGSML-----------------------------------------TAAQQAAT--------AVRKRRVVYVLI------------------------LMVV---------------IFMASW-LPLT--------------------------------LANFLRDLGYVC----PLILGDKAHLFEQSYFK----------------------------------MLNVHAIAMS-------SI-------------VW-NPLL--------------YF-------------W-LSK------RHRR-------ALRDDMFWLTAARRQPGLLSRFAPSPSVSFVYKRTLQRHLAGGRHFRETERDGEEREREREREVEQPACFLLVPLMPLCQSLSPSPSPSSHNGSSLISSRTRNTLLPPT--------------------------------------------------------------------
>4-npr13_CALZFC010000344.1_1184597_1185755_allodiplogaster_sudhausi_genomic
------------------------------------------------------------------------------------------------------------------------------------------------------------------NQN----------------------------------------------------------IL--FEF----------------------CGEF------------L--------------------------------------------------------------------------------------------------------------------------------------W----P-------------------------------------E-----------------------------------------------------------------------------------------------------------------------------------------------------------------------------------------------------------SSPL----------------------------------------------------------------------------------------------------------------------------------------------------------------------------------------------------------------------------------------------KLFYG------------------TGLLL--------------------L-QFAIPS----------VIISFCY---------WKILQKVR---------------------------------------------TDWIVAEGSML----------------TAAQQ-----AATAVRK------------RRVV----------------YVLI------------------------LMVV---------------IFMASW-LPLT--------------------------------LANFLRDLGYVC------PWYLE-----QSYFK----------------------------------MLNVHAIAMS-------SI-------------VW-NPLL--------------YF-------------W-LSK------RHRR----------------------------ALRDDMFWLTAARRQPGLLSRFAPSPSVSFVYKRTLQRHLAGGRHFRGTLADPTNMERER------------------------------------------------------------------------------------------------
>10-npr13_scaffold78_309116_314451_micoletzkya_japonica_PRJEB27334
----------------------------------------------------------------------------------------------------------------------------------------------------------------------------------------------------------------------------------------------------------------------------L-LC--IT-----------------------SV--------------PI-----------T-----PV--------------------------------QAF--------------------------FKQ---W----Y-------------FGH--L-----LC-----------K--------MVPF-----------------------------------------------------------------------------------------------------------------------CQAVS--------------------------------------------------------------------------------------------------------------------------------------------------------------------------------------------------------------------------------------------------------------------------FCGEF--------------QWPT----------------GESLKLFYG------------------TFILF--------------------I-QFVIPV----------LIITFSY---------WKILQKVR---------------------------------------------VDWIVEEGSML---------------------TATQQAQTAVRK------------RRVM----------------YVLI------------------------LMVV---------------VFMLSW-LPIT--------------------------------VCNYLRDLGHFY-------------------------------------------------------LLNANLVAML-------SI-------------VW-NPLL--------------YF-------------W-LSK------RHRR-------ALRDDMF-------------------WLTNAKRNPRGGVLARFAPSPSVSFVYRRTLERHLGAHHFSFRRGTLADPTNMMRETLPQELQPNCFLLVPLMPLCQTI------------------------------------------------------------------------
>12-npr13_scaffold_551_53338_58773_parapristionchus_giblindavisi_PRJEB27334
----------------------------------------------------------------------------------------------------------------------------------------------------------------------------------------------------------------------------------------------------------------------------L-LC--IT-----------------------SV--------------PI-----------S-----PL--------------------------------QAF--------------------------YKR---W----N-------------FGL--L-----LC-----------K--------VVPF-------------------------------------------SQAV-SV---------LVS-----------------------------------------------TY-----CLCFIAMD-----R--------------------------------------YTS------------------I-VTPM----------------------------------------KEPWSIQR----------SKILK------------------------------------------------------------------------------------------------------------------------------------FCGEF--------------EWTD-----------------DRKKLIYG------------------FFLLI--------------------V-QFLIPT----------VIITLSY---------WKILQKVR---------------------------------------------VDWIVEEGSML---------------------TATQQAQTGVRK------------RRVM----------------YVLI------------------------LMVV---------------VFMGAW-LPLS--------------------------------VSNLLRDLVYFQ-------------------------------------------------------LLTCNALAMS-------SI-------------VW-NPLL--------------YF-------------W-LSK------RHRR-------ALRDDM--------------------FWLTNAKRQQGGILSRFAPSPSVSFVYRRTLERHLGAHHFRRGTLADPTNMMRETIPTVLQPNCFLLVPLMPLCQTIRYVSINQSISINQYLV----------------------------------------------------------
>9-npr13_scaffold_138_223062_227916_pristionchus_arcanus_PRJEB27334
-------------------------------------------------------------------------------------------------------------------------------------------------------------------------------------------------------------F------------------------------------------------------------------------------------------------------------------------------------------------------------------YKQ--------------------------------W----F-------------FGL--F-----LC-----------K--------AVPF-----------------------------------------S-QALS--V---------LVS-----------------------------------------------TY-----CLCFIALD-----R--------------------------------------YTS------------------I-VTPM----------------------------------------NEPWSIRK----------AQ---------------------------------------------------------------------------------------------------------------------------------------FCGEY--------------EWPE---------------DNNLSKRTYG------------------FLLFI--------------------F-QSLIPA----------LIITFSY---------WQILQKVR---------------------------------------------IDWIVEEGSML----------------TATQQ-----AQTAVRK------------RRVM----------------YVLI------------------------LMVV---------------VFMLSW-LPLT--------------------------------VSMLLRDLNVVH----------------HAQVY--------------------------------FHFLTVTAIAMS-------SV-------------VW-NPLL--------------YF-------------W-LSK------RHRR---------------------------ALRDDMFWLTNAKRTPTGILSRFAPSPSVSFVYRRTLERHLGAHHFRRGTLADPTNMMRESALNSAMQPNCFLLVPLMPLCQTI-------------------------------------------------------------------------
>5-npr13_scaffold138_54589_59850_pristionchus_exspectatus_PRJEB24288
----------------------------------------------------------------------------------------------------------------------------------------------------------------------------------------------------------------------------------------------------------------------------L-LC--IT-----------------------SV--------------PI-----------S-----PI--------------------------------QAF--------------------------YKQ---W----F-------------FGL--F-----LC-----------K--------AVPF--------------------------------------------------------------------------------------------------------------------SQALSALD-----R--------------------------------------YTS------------------I-VTPM----------------------------------------NEPWSIRK----------AQ---------------------------------------------------------------------------------------------------------------------------------------FCGEY--------------EWPE---------------DNNLSKRTYG------------------FLLFI--------------------F-QSLIPA----------LIITFSY---------WQILQKVR---------------------------------------------IDWIVEEGSML-----------------------------------------TATQQAQT--------AVRKRRVMYVLI------------------------LMVV---------------VFMLSW-LPLT--------------------------------VSMLLRDLNRHRR--------------------------------------------------------------------------------------ALRDDMF-----------------------------WLTNA-------------------------------------------------KRTPTGILSRFAPSPSVSFVYRRTLERHLGAHHF---------------------------------------------------------------------------------------------------------------
>11-npr13_scaffold51_324476_329412_pristionchus_japonicus_PRJEB27334
----------------------------------------------------------------------------------------------------------------------------------------------------------------------------------------------------------------------------------------------------------------------------L-LC--IT-----------------------SV--------------PI-----------S-----PI--------------------------------QAF--------------------------YKQ---W----F-------------FGL--F-----LC-----------K--------AVPF------------------------------------------SQALS--V---------LVS-----------------------------------------------TY-----CLCFIALD-----R--------------------------------------YTS------------------I-VTPM----------------------------------------NEPWSIRK----------AQ---------------------------------------------------------------------------------------------------------------------------------------FCGEY--------------EWPE---------------DNNLSKRTYG------------------FLLFI--------------------F-QSLIPA----------LIITFSY---------WQILQKVR---------------------------------------------------------------------------------------------------------------------------------------------------------------------------IDWIVEEG--------------------------------SMLTATQQRHRR---------------------------------------------------------------------------------------ALRDDMF-----------------------------WLTNA-------------------------------------------------KRTPTGILSRFAPSPSVSFVYRRTLERHLGAHHF---------------------------------------------------------------------------------------------------------------
>11-npr13_scaffold597_77293_109873_diploscapter_pachys_PRJNA280107
-------------------------------------------------------------------------VIYSTLYAL-IF--VIGIIG----NG--------------LLISS---------------------------IIRRKRA-----T----VSN----------------------------------------I-----------------FL--INL--------------G-------IFDL------------L-LC--IT-----------------------AV--------------PI-----------T-----PV--------------------------------LAF---MKS--------------------------W----T-------------FGE--F-----LC-----------K--------LVPM-------------------------------------------SQAM-SV---------LIS-----------------------------------------------SW-----CLCYIALD-----R--------------------------------------YRS------------------I-VTPL----------------------------------------KEPWSMRH----------AK---------------------------------------------------------------------------------------------------------------------------------------FCGEF--------------NWDE---------------QDPSIKIVYG------------------ITLFC--------------------I-QLVLPA----------IVMSFCY---------WKILQKVR---------------------------------------------TDWLVDEGSML------------------------PAAQQAQRH------------RRAL---------------------------------------------------------------KDDMTW-------------------------------------LTNARRTTTVGV------LSRFAPSPSVSVIYR----------------------------------RALEKQLGIS-------NF----------RRGTLADPTC--------------MV------------------------RERA-------QADL---------HSNCFLLVPLMPLCQTVTRKNSHLSRDDHKRGSSTHTTSTKDW-------------------------------------------------------------------------------------------------------------------------
>12-npr13_scaffold598_103265_135839_diploscapter_pachys_PRJNA280107
-------------------------------------------------------------------------VIYSTLYAL-IF--VIGIIG----NG--------------LLISS---------------------------IIRRKRA-----T----VSN----------------------------------------I-----------------FL--INL--------------G-------IFDL------------L-LC--IT-----------------------AV--------------PI-----------T-----PV--------------------------------LAFMKS-----------------------------W----T-------------FGE--F-----LC-----------K--------LVPM------------------------------------------SQAMS--V---------LIS-----------------------------------------------SW-----CLCYIALD-----R--------------------------------------YRS------------------I-VTPL----------------------------------------KEPWSMRH----------AK---------------------------------------------------------------------------------------------------------------------------------------FCGEF--------------NWDE---------------QDPSIKIVYG------------------ITLFC---------------------IQLVLPA----------IVMSFCY---------WKILQKVR---------------------------------------------TDWLVDEGSML-----------------------------------------TAAQQAQT--------AIRKRRVMYVLI------------------------LMVV---------------AFMASW-LPLT--------------------------------AVNILKDFKLSI-----VREQGILVMNNQMYFK----------------------------------LLNAHVIAMT-------TI-------------VW-NPAL--------------YF-------------F-MSK------RHRR--------------------------ALKDDMTWLTNARRTTTVGVLSRFAPSPSVSVIYRRALEKQLGITNFRRGTLADPTCMARERAQADLHSNCFLLVPLMPLCQTVTRKNSHLSRDDHKRGSSTHTTSTKDW------------------------------------------------
>9-npr13_scf7180000986659_488776_521135_diploscapter_coronatus_PRJDB3143
-------------------------------------------------------------------------VIYSTLYAL-IF--VIGIIG----NG--------------LLISS---------------------------IIRRKRA-----T----VSN----------------------------------------I-----------------FL--INL--------------G-------IFDL------------L-LC--IT-----------------------AV--------------PI-----------T-----PV--------------------------------LAF---MKS--------------------------W----T-------------FGE--F-----LC-----------K--------LVPM-------------------------------------------SQAM-SV---------LIS-----------------------------------------------SW-----CLCYIALD-----R--------------------------------------YRS------------------I-VTPL----------------------------------------KEPWSMRH----------AKVRTD--------WL---------------------------------------------------------------------------------VDEGSMLTAA--Q---------------------------QAQDD-------------------------------MTWLTNARRTTT------------------VGVLS-----------------------RFAPS----------PSVSVIY---------RRALEKQL---------------------------------------------GISNFRRGTLA----------------DPTCMARERAQADLHSN-------------------------------------------------------------------------------CFLLVPLMPLC--------------------------------QTVTRKNSHLSR----------------DDHKR----------------------------------GSSTHTTSTK----------------------DW-----------------------------------------------------------------------------------------------------------------------------------------------------------------------------------------------------------------------------------------
>12-npr13_scf7180000986644_60296_66324_diploscapter_coronatus_PRJDB3143
-------------------------------------------------------------------------VIYSTLYAL-IF--VIGIIG----NG--------------LLISS---------------------------IIRRKRA-----T----VSN----------------------------------------I-----------------FL--INL--------------G-------IFDL------------L-LC--IT-----------------------AV--------------PI-----------T-----PV--------------------------------LAF--------------------------MKS---W----T-------------FGE--F-----LC-----------K--------LVPM------------------------------------------SQAMS--V---------LIS-----------------------------------------------SW-----CLCYIALD-----R--------------------------------------YRS------------------I-VTPL----------------------------------------KEPWSMRH----------AKVRTD--------WL---------------------------------------------------------------------------------------------------------------------------VDE-------------------------------------------------------------GSMLT------------------------AAQQ----------AQTAIRK---------RRVMYVLI-----------------------------------------------------------------------------------------------------------------------------------------------------LMVV---------------AFMASW-LPLT--------------------------------AVNILKDFKLSI------------VMNNQMYFK----------------------------------LLNAHVIAMT-------TI-------------VW-NPAL--------------YF-------------F-MSK------RHRR-------ALKDDMT-------------------WLTNARRTTTVGVLSRFAPSPSVSVIYRRALEKQLGITNFRRGTLADPTCMARERAQADLHSNCFLLVPLMPLCQTVTRKNSHLSRDDHKRGSSTHTTSTKDW------------------------------------------------
>11-npr13_NBR_contig0005066_0_2758_nippostrongylus_brasiliensis_PRJEB511
-----------------------------------------------------------------------VRADWIVEEGS-MLTAAQQAQT----------------------------------------------------AVRKRRV-----------------------------------------------------M-----------------YV--LIL--------------------------------------M-VV--VF--------------------------------------------------------------------------------------------MTS--------------------------------W------------------FPL--S-----AV-----------N--------LIKD-------------------------------------------------L------------------------------------------------------------------EIPLVSLN-----------------------------------------------------------------T-GDSS----------------------------------------------------------------------SVWV-------------------------------------------------------------------------------------------------------------------------ILEQM--------------------------------------------------------------------------------------------------------YFKLMNA-----------------------------------------------------------------------------------------------------------------------------------------------------------------------------------------------------------------------------------------------------------------------------------------------------------HAIAMT-------SV-------------VW-NPLL--------------YF-------------W-MSK--------------------------------------------------------------------------------------------------------------------------------------------------------------------------------------------------
>7-npr13_merged_ancylostoma_duodenale_PRJNA72581
---------------------------------------------------------------VRADWIVEEGSMLTAAQQA---------------QT----------------------------------------------AVRKKRV-----------------------------------------------------M-----------------YV--LIL--------------------------------------M-VV--VF--------------------------------------------------------------------------------------------MTS--------------------------------W----L------------------P-----LS-----------------------------------------------------------------------------------AVN------------------------------------------------------LIKDLEIP--------------------------------------------LVT--------------------ECPH---------------------------------------------------------------------------------------------------------------------------------------------------------------------------------------------------------------------------------------------------------------------VSLRI----------------------------------------IHSAY---------FQILEQMY--------------------------------------------------------------------------------------------------------------------------------------------------------------------------------------------------------------------------FKLLN----------------------------------------------------------VHAIAMT-------SV-------------VW-NPLL--------------YF-------------W-MSK------HFRR--------------------------GTLADPTCMSRERAQADLHSNCFLLVPLMPLCQSVSRKNSHLTIEEH---------------------------------------------------------------------------------------------------------------
>10-npr13_Scaffold1020_38982_50557_heterorhabditis_bacteriophora_PRJNA13977
-------------------------------------------------------------------------VVYSSLYAL-IF--LIGVIG----NG--------------LLISS---------------------------IILRKR-----ST----VAN----------------------------------------V-----------------FL--INL--------------A-------VSDL------------L-LC--IT-----------------------AV--------------PI-----------T-----PV--------------------------------LAF--------MKR---------------------W----M-------------FGL--L-----LC-----------K--------LVPS-----------------------------------------C-QAIS-VILTSV-----LIS-----------------------------------------------SW-----CLCYIAMD-----R--------------------------------------YRS------------------I-VTPL----------------------------------------KEPWNLKH----------AQMLLI------VTWL--------VAMF--AS------------------SPL-------------------------------------YFSQSLKTLTMENITLC--GELQ------------------------FCGEF--------------NWST----------------GDHTKVIYG------------------ICLLV--------------------I-QFMIPA----------VIMSICY---------WKILQKVR---------------------------------------------TDWIVEEGSML-------------------------TAAQQAQT--------AVRKRRVM----------------YVLI------------------------LMVV---------------VFMGSW-LPLS--------------------------------AVNLIKDLGIPLVLSHTFLVNYVDKCNIYTFIL---------------LSICEYFTFFPIMDQMYFKLLNVHAIAMT-------SV-------------VW-NPLL--------------YF-------------W-MSK------RHRR---------AL---------KDDMT--------WLTNARRHTNVGVLSRFAPSPSVSVVYRRTLERHLGVTNFRRGTLADPTCMARERAQADLHSNCFLLVPLMPLCQSVSRKNSHLTIDPDHSRRPSSANTSTTKDW----------------------------------------------
>9-npr13_nOt.2.0.scaf00023_285306_290709_oscheius_tipulae_PRJEB15512
-------------------------------------------MDFQSMESGCVAVNLILQMYGDWTELIEVRITYSLIYAL-IF--LVGVIG----NG--------------LLISS---------------------------IILRRR-----ST----VAN----------------------------------------I-----------------FL--VNL--------------A-------VSDL------------L-LC--IT-----------------------AV--------------PI-----------T-----PV--------------------------------LAF--------MKR---------------------W----M-------------FGL--L-----LC-----------K--------LVPA---------------------------------------------CQ-AI---------SFQ------------------------------------------------------VLLLITWV--------------------------------------------AAL------------------VASSPL-----------------------------------YFSQSLQTLTMEN----------ITLCGE-----------------------------------------------------------------------------------------------------------------------------------FCGEF--------------NWGA----------------EHHTKVIYG------------------IVLLI--------------------I-QFLIPA----------VIMSFCY---------WKILQKVR---------------------------------------------ADWIVEEGSML----------------TATQQAQTAVRKRRVIR--------------------------------YVLI------------------------LMVV---------------VFMASW-FPLS--------------------------------AVNLIKDLGIPL-------------IMKQMYFK----------------------------------LLNAHAIAMT-------SI-------------LW-NPLL--------------YF-------------W-MSK------RHRR---------AL---------KDDMT--------WLTNARRHTNVGVLSRFVPSPSVSVVYRRTLERHLGVNNFRIRRGTLADPTCTSREQAANELHSNCFLLVPLMPLCQSVARKNSHLAIDPSGLVRRPSSVNTSSTKDW-------------------------------------------
>0-npr13_OW051497.1_10758658_10756861_Oscheius_dolichura_genomic
---------------------------------------------------------------------------YSSIYAL-IF--LVGVIG----NG--------------LLISS---------------------------IILRRR-----ST----VAN----------------------------------------I-----------------FL--INL--------------A-------VSDL------------L-LC--IT-----------------------AV--------------PI-----------T-----PV--------------------------------LAF--------MKR---------------------W----M-------------FGL--L-----LC-----------K--------LVPS-----------------------------------------C-QAIS------------LIS-----------------------------------------------SW-----CLCYIAMD-----R--------------------------------------YRS------------------I-VTPL----------------------------------------KEPWNLKT----------AQMLLL------ITWV--------AALV--AS------------------SPL-------------------------------------YYSQSLKTLTMENITLC--GE--------------------------FCGEF--------------NWGS----------------EHHTKVIYG------------------IVLLI--------------------I-QFLIPA----------IIMSFCY---------WKILQKVR---------------------------------------------ADWIVEEGSML----------------TATQQ-----AQTAVRK------------RRVM----------------YVLI------------------------LMVV---------------VFMASW-LPLS--------------------------------AVNLIKDLG---------------------------------------------------------------------------------------------IPLI-------------------------------MEQ------MYFK---------LL-----------------------------------------------------------------------------------------------------------------------------------------------------------------------------
>5-npr13_JAJQXH010000029.1_4503425_4499684_Oscheius_sp__G
---------------------------------------------------------------------------YSSIYAL-IF--FVGVIG----NG--------------LLISS---------------------------IILRRR-----ST----VAN----------------------------------------I-----------------FL--VNL--------------A-------VSDL------------L-LC--IT-----------------------AV--------------PI-----------T-----PV--------------------------------LAF--------MKR---------------------W----M-------------FGL--V-----LC-----------K--------LVPS-----------------------------------------C-QAIS------------LIS-----------------------------------------------SW-----CLCYIAMD-----R--------------------------------------YRS------------------I-VTPL----------------------------------------KEPWNMKT----------AQVLLT------ITWI--------AALV--AS------------------SPL-------------------------------------YFSQSLKTLTMENITLC--GE--------------------------FCGEF--------------NWGS----------------EHHTKVVYG------------------FVLLI--------------------I-QFMIPA----------VIMSFCY---------WKILQKVR---------------------------------------------ADWIVEEGSML----------------TATQQ----AQTAVRKR------------------------------RVYVLI------------------------LMVV---------------VFMASW-LPLS--------------------------------AVNLIKDLGIPL-------------IMEQMYFK----------------------------------LLNVHAIAFR-------LVESAALLLDEQGNSIV-NLFFKDRFQRHRRALKDDMT-------------WLTNA------RRHT-------NVGVLSRFVPSPSVSVVYRRTLERHLGVNNFRGTLADPTCTSREHTAAELHSNCFLLVPLMPLCQSVAARKNSHLSIN---------------------------------------------------------------------------------------------------
>0-npr13_OW051466.1_6022540_6023985_Oscheius_sp__DF5120
---------------------------------------------------------------------------YSSIYAL-IF--LVGVIG----NG--------------LLISS---------------------------IILRRR-----ST----VAN----------------------------------------I-----------------FL--VNL--------------A-------VSDL------------L-LC--IT-----------------------AV--------------PI-----------T-----PV--------------------------------LAF---MKR--------------------------W----M-------------FGL--L-----LC-----------K--------LVPS-----------------------------------------C-QAIS------------LIS-----------------------------------------------SW-----CLCFIAMD-----R--------------------------------------YRS------------------I-VTPL----------------------------------------KEPWNLKT----------AQMLLL------ITWL--------AALV--AS------------------SPL-------------------------------------YFSQSLQTLTMENITLC--GE--------------------------FCGEF--------------NWGS----------------EHNTKVFYG------------------IVLLI--------------------I-QFLIPA----------VIMSFCY---------WKILQKVR---------------------------------------------ADWIVEEGSML----------------------TATQQAQTAVR------------KRRV----------------YVLI------------------------LMVV---------------VFMMSW-LPLS--------------------------------AVNLIKDLG---------------------------------------------------------------------------------------------IPLI-------------------------------MKQ-------------------------------------------MYFKLL-------------------------------------------------------------------------------------------------------------------------------------------------
>0-npr13_OW051473.1_9904163_9902006_Oscheius_onirici_genomic
-----------------------------------------------------------------------LQITYSLVYAL-IF--LVGVIG----NG--------------LLISS---------------------------IILRRR-----ST----VAN----------------------------------------I-----------------FL--VNL--------------A-------VSDL------------L-LC--IT-----------------------AV--------------PI-----------T-----PV--------------------------------LAF---MKR--------------------------W----M-------------FGL--L-----LC-----------K--------LVPS-----------------------------------------C-QAIS------------LIS-----------------------------------------------SW-----CLCFIAMD-----R--------------------------------------YRS------------------I-VTPL----------------------------------------KEPWNLKT----------AQVLLM------ITWI--------AALV--AS------------------SPL-------------------------------------YFSQSLQTLTMENITLC--GE--------------------------FCGEF--------------NWGA----------------EHHTKVIYG------------------VVLLI--------------------I-QFLIPA----------VIMSFCY---------WKILQKVR---------------------------------------------ADWIVEEGSML----------------------TATQQAQTAVR------------KRRV----------------YVLI------------------------LMVV---------------VFMASW-FPLS--------------------------------AVNLIKDLG---------------------------------------------------------------------------------------------IPLI-------------------------------MKQ-------------------------------------------MYFKLL-------------------------------------------------------------------------------------------------------------------------------------------------
>1-npr13_OW051480.1_5444122_5445670_Oscheius_sp__JU1382
---------------------------------------------------------------------------YSLIYAL-IF--LVGVIG----NG--------------LLISS---------------------------IILRRR-----ST----VAN----------------------------------------I-----------------FL--VNL--------------A-------VSDL------------L-LC--IT-----------------------AV--------------PI-----------T-----PV--------------------------------LAF--------MKR---------------------W----M-------------FGL--L-----LC-----------K--------LVPS-----------------------------------------C-QAIS------------LIS-----------------------------------------------SW-----CLCFIAMD-----R--------------------------------------YRS------------------I-VTPL----------------------------------------KEPWNLKT----------AQMLLL------VTWI--------AALI--AS------------------SPL-------------------------------------YFSQSLQTLTMENVTLC--GE--------------------------FCGEF--------------NWGN----------------EHHTKVIYG------------------VVLLI--------------------I-QFLIPA----------VIMSFCY---------WKILQKVR---------------------------------------------ADWIVEEGSML----------------TATQQ----AQTAVRKR------------------------------RVYVLI------------------------LMVV---------------VFMTSW-LPLS--------------------------------AVNLIKDLG---------------------------------------------------------------------------------------------IPLI-------------------------------MKQ------MYFK---------LL-----------------------------------------------------------------------------------------------------------------------------------------------------------------------------
>0-npr13_OW051479.1_7357805_7356344_Oscheius_sp__JU1382
---------------------------------------------------HCVDVTLILKMYGDWTELFEVRIIYSLIYAL-IF--LVGVIG----NG--------------LLINS---------------------------IILRRRL-----T----VTN----------------------------------------I-----------------FF--VNL--------------A-------VSNL------------I-LC--IT-----------------------GV--------------TT-----------I-----PV--------------------------------VAF--------------------------MKR---W----M-------------FGL--L-----LC-----------K--------LIPS------------------------------------------CQTIS------------LIS-----------------------------------------------SW-----CLCFIAID-----Q--------------------------------------YRS------------------I-VTPL----------------------------------------KEPWNLKI----------AQILLL------VTWI--------ATLVAS--------------------SPL-------------------------------------YFSQSLQTLTMENITLCGE----------------------------FCGEF--------------NWGN----------------EHHTKVIYG------------------VVLLI--------------------I-QFLIPA----------VIMSFCY---------WKLLQKLS--------------------------------------------RAGWIVEGSMLA-------------------------------------------ATQQTQ--------TAVRKRRVYVLI------------------------LMVV---------------VFMTSW-LPLS--------------------------------AVNLIKDLG---------------------------------------------------------------------------------------------IPLI-------------------------------MKQ-------------------------------------------MYFNLL-------------------------------------------------------------------------------------------------------------------------------------------------
>1-npr13_hcontortus_chr5_Celeg_TT_arrow_pilon_24037578_24054571_haemonchus_contortus_PRJEB506
-----------------------------------------------------------------------------------------GVVG----NG--------------LLIAS---------------------------VLLRKR-----SS----VAN----------------------------------------V-----------------FL--LNL--------------A-------VSDL------------L-LC--IT-----------------------AV--------------PI-----------T-----PV--------------------------------LAF---MKR--------------------------W----M-------------FGL--L-----LC-----------K--------LVPP-----------------------------------------C-QGIS--V---------LIS-----------------------------------------------SW-----CLCYIAID-----R--------------------------------------YRS------------------I-VTPM----------------------------------------KEPWKLKH----------AQFCGE------FNWS---------------------------------------------------------------------------------------------------------------------------------------------------------------QEDHTKLVYG------------------ISLLA--------------------V-QFMIPA----------VIMSFCY---------WKILQKTA--------------------------------------------------------------------------------------VRK------------RRVM----------------YVLI------------------------LMVV---------------VFMTSW-LPLS--------------------------------AVNLIKDLEIPL----------------VLYFK----------------------------------LLNVHAIAMT-------SV-------------VW-NPLL--------------YF-------------W-MSK------RHRR--------------------------ALKDDMTWLTNVRRHTNVGVLSRFAPSPSVSLIYRRTLERHLGVTNFRRGTLADPTCTMRERAQADLHSNCFLLVPLMPLCQSVSRRDSRLTIDDT--------------------------------------------------------------
>8-npr13_scaffold19437_7101_27877_haemonchus_contortus_PRJNA205202
-------------------------------------------------------------------------------------------------------------------------------------------------------------------------------------------------------------------------------LI-------------------S-----------------------------------------------------------------------------------S--------------------------------------------------------------------------W---------------------------------------------------------------------------------------------------------------------------------------------------------------------------CLCYIAID-----R--------------------------------------YRS------------------I-VTPM----------------------------------------KEPWKLKH----------AQRVLI------ATWL--------VAIF--TA------------------SPL-------------------------------------YFSQSLKTLTMANITLC--GE--------------------------FCGEF--------------NWSQ----------------EDHTKLVYG------------------ISLLA--------------------V-QFMIPA----------VIMSFCY---------WKILQKVR---------------------------------------------TDWIVEEGSML----------------TAAQQ-----AQTAVRK------------RRVM----------------YVLI------------------------LMVV---------------VFMTSW-LPLS--------------------------------AVNLIKDLEIPLVCCSCHTQHSFHCTLERTHID---------------------------TGSALLFFLKNRAIAMT-------SV-------------VW-NPLL--------------YF-------------W-MSK------RHRR---------AL---------KDDMT--------WLTNVRRHTNVGVLSRFAPSPSVSLIYRRTLERHLGVTNFRRGTLADPTCTMRERAQADLHSNCFLLVPLMPLCQSVSRRDSRLTIDDT--------------------------------------------------------------
>11-npr13_nHp.2.0.scaf00435_69178_118405_heligmosomoides_polygyrus_PRJEB15396
-------------------------------------------------------------------------VVYSMVYTI-IF--VVGVVG----NG----------------------------------------------LLISSVLLRKRST----VAN----------------------------------------V-----------------FL--VNL--------------A-------ASDL------------L-LC--IT-----------------------AV--------------PI-----------T-----PV--------------------------------LAF--------MKR---------------------W----M-------------FGL--L-----LC-----------K--------LVPA-----------------------------------------C-QAIS--V---------LIS-----------------------------------------------SW-----CLCYIAID-----R--------------------------------------YRS------------------I-VTPL----------------------------------------KEPWKLQH----------AQRVLI------ATWL--------VAIF--AS------------------SPL-------------------------------------YFSQSLKTLSMGNITLC--GE--------------------------FCGEF--------------NWSQ----------------KDHTKLVYG------------------ISLLV--------------------V-QFMIPA----------IIMSLCY---------WKILQKVR---------------------------------------------ADWIVEEGSML----------------TAAQQ-----AQTAVRK------------RRVM----------------YVLI------------------------LMVV---------------VFMTSW-LPLS--------------------------------AVNLIKDLEIPL----------------VMYFK----------------------------------LLNVHAIAMT-------SV-------------VW-NPLL--------------YF-------------W-MSK------RHRR---------AL---------KDDMT--------WLTNVRRHTNVGVLSRFTPSPSVSLVYRRTLERHLGVTNFRSLFRRGTLADPTCMSRERAQADLHSNCFLLVPLMPLCQSVSRRNSHLTIDDH----------------------------------------------------------
>13-npr13_NBR_scaffold0001007_46718_58260_nippostrongylus_brasiliensis_PRJEB511
-------------------------------------------------------------------------VTYSVVYAF-IF--VVGVVG----NG--------------LLISS---------------------------VVLRKR-----ST----VAN----------------------------------------V-----------------FL--VNL--------------A-------VSDL------------L-LC--IT-----------------------SV--------------PI-----------T-----PV--------------------------------LAF--------------------------MKR---W----M-------------FGL--L-----LC-----------K--------LVPS------------------------------------------CQAIS--V---------LIS-----------------------------------------------SW-----CLCYIALD-----R--------------------------------------YRS------------------I-VTPL----------------------------------------KEPWKLKH----------AQRVLI------ATWL-------------------------------------------------------------------------------------------------------------------------------------------------------------------------------------------VAIFA------------------------SSPL----------------------------------------------------------------------------------------------------------------------------------------------------------------------------------------------------------YFSQSL------------------------------------------------------------------------------------------------------------KTLTMA-------------------------NITL-------------------------------CGE--------------------------------------------------------------------------------------------------------------------------------------------------------------------------------------------------
>10-npr13_NBR_contig0005034_0_4223_nippostrongylus_brasiliensis_PRJEB511
----------------------------------------------------------------------------------------------------------------------------------------------------------------------------------------------------------------------------------------------------------------------------L-LC--IT-----------------------SV--------------PI-----------T-----PV--------------------------------LAF--------------------------MKR---W----M-------------FGL--L-----LC-----------K--------LVPS------------------------------------------CQAIS--V---------LIS-----------------------------------------------SW-----CLCYIALD-----R--------------------------------------YRS------------------I-VTPL----------------------------------------KEPWKLKH----------AQRVLI------ATWL--------VAIF--AS------------------SPL-------------------------------------YFSQSLKTLTMANITLCGE----------------------------FCGEY--------------NWAQ----------------EDHTKLVYG------------------ILLLV--------------------V-QFMIPA----------IIMSFCY---------WKI-----------------------------------------------------------------------------------------------------------------------------------------------------------------------------------------------------------------------------------------------------------------------------------------------------------------------------------------------------------------LQK--------------------------------------------------------------------------------------------------------------------------------------------------------------------------------------------------
>6-npr13_ACOC_scaffold0000369_8113_27524_angiostrongylus_costaricensis_PRJEB494
-------------------------------------------------------------------------VIYSLIYAL-IF--IVGVVG----NG--------------LLISS---------------------------VLLRKR-----SS----VAN----------------------------------------V-----------------FL--VNL--------------A-------VSDL------------L-LC--IT-----------------------AV--------------PI-----------T-----PV--------------------------------LAF---MKR--------------------------W----V-------------FGL--V-----LC-----------K--------IVPS-----------------------------------------C-QAIS--V---------LIS-----------------------------------------------SW-----CLCYIAID-----R--------------------------------------YRS------------------I-VTPL----------------------------------------KEPWKLHH----------AQSVLI------VTWL--------VAVF--AS------------------SPL-------------------------------------YFSQSLKTLTMTNITLC--GE--------------------------FCGEF--------------NWAQ----------------EDHTKLLYG------------------ISLLV--------------------V-QFVIPA----------VIMSLCY---------WNILQKVR---------------------------------------------ADWIVDEGSML----------------TAAQQ-----AQTAVRK------------RRVM----------------YVLI------------------------LMVV---------------VFMTSW-LPLS--------------------------------AVNLIKDLEIPL----------------VMYFK----------------------------------LLNVHAIAMT-------SV-------------VW-NPLL--------------YF-------------W-MSK------RHRR---------AL---------KDDMT--------WLTNVRRHTNVGVLSRFTPSPSVSLVYRRTLEKHLGVPNFRRGTLADPTCMARERAPADMQSNCFLLVPLMPLCQPVMRRNSH--------------------------------------------------------------------
>6-npr13_ACAC_contig0000457_6277_26572_angiostrongylus_cantonensis_PRJEB493
-------------------------------------------------------------------------VIYSLIYAL-IF--IVGVVG----NG--------------LLISS---------------------------VLLRKR-----SS----VAN----------------------------------------V-----------------FL--VNL--------------A-------VSDL------------L-LC--IT-----------------------AV--------------PI-----------T-----PV--------------------------------LAF---MKR--------------------------W----V-------------FGL--V-----LC-----------K--------IVPS-----------------------------------------C-QAIS--V---------LIS-----------------------------------------------SW-----CLCYIAID-----R--------------------------------------HRS------------------I-VTPL----------------------------------------KEPWKLHH----------AQSVLI------ATWL--------AAVF--AS------------------SPL-------------------------------------YFSQSLKTLTMTNITLC--GE--------------------------FCGEF--------------NWAQ----------------EDHTKLLYG------------------ISLLV--------------------V-QFVIPA----------VIMSLCY---------WNILQKVR---------------------------------------------ADWIVDEGSML---------------------TAAQQAQTAVRK------------RRVM----------------YVLI------------------------LMVV---------------VFMTSW-LPLS--------------------------------AVNLIKDLEIPLVNFLFLVRSHHLFQILEQMYF---------------------------------KLLNVHAIAMT-------SV-------------VW-NPLL--------------YF-------------W-MSK------RHRR--------------------------ALKDDMTWLTNVRRHTNVGVLSRFTPSPSVSLVYRRTLEKHLGVPNFRRGTLADPTCMARERAPADLQSNCFLLVPLMPLCQPVMRRNTHVTTDD---------------------------------------------------------------
>4-npr13_JADANN010000099.1_2178947_2192488_Angiostrongylus_vasorum_genomic
--------------------------------------------------------------------LWCVKVIYSLIYAL-IF--IVGVVG----NG--------------LLISS---------------------------VLLRKR-----SS----VAN----------------------------------------V-----------------FL--VNL--------------A-------VSDL------------L-LC--IT-----------------------AV--------------PI-----------T-----PV--------------------------------LAF---MKR--------------------------W----V-------------FGL--V-----LC-----------K--------IVPS-----------------------------------------C-QAIS------------LIS-----------------------------------------------SW-----CLCYIAID-----R--------------------------------------YRI--------------------VTPL----------------------------------------KEPWKLHH----------AQSVLI------VTWL--------VAVF--AS------------------SPL-------------------------------------YFSQSLKTLTMTNITLC--GE--------------------------FCGEF--------------NWAQ----------------EDHTKLLYG------------------ISLLV--------------------V-QFVIPA----------VIMSICY---------WNILQKVR---------------------------------------------ADWIVDEGSML----------------TATQQ-----AQTAVRK------------RRVM----------------YVLI------------------------LMVV---------------VFMTSW-LPLS--------------------------------AVNLIKDLEIPF------------QILEQMYFK----------------------------------LLNVHAIAMT-------SV-------------VW-NPLL--------------YF-------------W-MSK------RHRR---------AL---------KDDMT--------WLTNVRRHTNVGVLSRFTPSPSVSLVYRQTLEKHLGVHNFRGTLADPTCMARERAPADLQSNCFLLVPLMPLCQPVMRRNSHV--------------------------------------------------------------------
>5-npr13_JAHQIW010005250.1_208815_222212_Parelaphostrongylus_tenuis_genomic
-----------------------------------------------------------------------VKVIYSLVYAL-IF--IVGVVG----NG--------------LLISS---------------------------VLLRKR-----SS----VAN----------------------------------------V-----------------FL--VNL--------------A-------VSDL------------L-LC--IT-----------------------AV--------------PI-----------T-----PV--------------------------------LAF--------------------------MKR---W----V-------------FGL--L-----LC-----------K--------IVPS------------------------------------------CQAIS------------LIS-----------------------------------------------SW-----CLCYIAID-----R--------------------------------------YRS------------------I-VTPL----------------------------------------KEPWKLHH----------AQTVLI------VTWL--------AAVFAS--------------------SPL-------------------------------------YFSQSLKTLTMTNITLCGE----------------------------FCGEF--------------NWAQ----------------EDHTKLLYG------------------ISLLV--------------------V-QFVIPA----------VIMSLCY---------WKILQKVR---------------------------------------------ADWIVEEGSML-----------------------------------------TAAQQAQT--------AVRKRRVMYVLI------------------------LMVV---------------VFMTSW-LPLS--------------------------------AVNLIKDLEIPL------VRKNLLEKYILEQMY--------------------------------FKLLNVHAIAMT-------SV-------------VW-NPLL--------------YF-------------W-MSK------RHRR-------ALKDDMT-------------------WLTNVRRNTNVGVLSRFTPSPSVSLIYRRTLERHLGVANFRGTLADPTCMARERAQADLQSNCFLLVPLMPLCQPVTRRNSRLSNN-----------------------------------------------------------------
>8-npr13_nDv.1.0.scaf02621_0_19352_dictyocaulus_viviparus_PRJEB5116
-------------------------------------------------------------------------VIYSMIYAL-IF--VIGVVG----NG--------------LLISS---------------------------VLLRKR-----SS----VAN----------------------------------------V-----------------FL--VNL--------------A-------VSDL------------L-LC--IT-----------------------AV--------------PI-----------T-----PV--------------------------------LAF---MKR--------------------------W----V-------------FGL--V-----LC-----------K--------IVPS--------------------------------------CQAI-SGYL-IV---------LIS-----------------------------------------------SW-----CLCYIAID-----R--------------------------------------YRS------------------I-VTPL----------------------------------------KEPWKLQH----------AQRVLM------GTWL--------VAVF--AS------------------SPL-------------------------------------YFSQSLKTLTMANITLC--GESSLK----------------------FCGEF--------------NWAQ----------------EDHTKLLYG------------------ISLLV--------------------V-QFVIPA----------VIMSLCY---------WKILQKKK-----------------------------------------MTVRADWIVEEGSML----------------TAAQQ-----AQTAVRK------------RRVM----------------YVLI------------------------LMVV---------------VFMTSW-LPLS--------------------------------AVNLIKDLEIPL----VLLYTSIIFILEQMYFK----------------------------------LLNVHAIAMT-------SV-------------VW-NPLL--------------YF-------------W-MSK------RHRR---------AL---------KNDMT--------WLTNARRQTNVGVLSRFAPSPSMSLVYRRTLERHLGA------------------------------------------------------------------------------------------------------------------
>11-npr13_merged_strongylus_vulgaris_PRJEB531
-------------------------------------------------------------------------VVYSLVYAL-IF--IVGVIG----NG--------------LLISS---------------------------VLLRKR-----ST----VAN----------------------------------------V-----------------FL--VNL--------------A-------VSDL------------L-LC--IT-----------------------AV--------------PI-----------T-----PV--------------------------------LAF--------------------------MKR---W----M-------------FGL--V-----LL-----------------------------------------------------------------------------------LIS-----------------------------------------------SW-----CLCYIAID-----R--------------------------------------YRS------------------I-VTPL----------------------------------------KEPWKLKH----------AQRHRR-ALKDDMTWL-----------------------------------------------------------------------------------------------------------------------------------------------------------------TNVRRHTN------------------VGVLS-----------------------RFAPS----------PSVSLVY------------------------------------------------------------------------------------------------------------------------------------------------------------------------------------------------------------------------------------RRTLERHLGVTN---------------------------------------------------------------------------------------------------------------------------F------------------------------------------------------------------------------------------------------------------------------------------------------------------------------------------------------
>3-npr13_KI660117_382328_429515_necator_americanus_PRJNA72135
-------------------------------------------------------------------------VVYSLVYAL-IF--VVGVVG----NG--------------LLISS---------------------------VLLRKR-----ST----VAN----------------------------------------V-----------------FL--VNL--------------A-------VSDL------------L-LC--IT-----------------------AV--------------PI-----------T-----PV--------------------------------LAF---MKR--------------------------W----M-------------FGL--V-----LC-----------K--------IVPS-------------------------------------------------C------------------------------------------------------------------QAISVRAD--------------------------------------------WIV------------------EEGSML----------------------------------------TAAQQAQR----------GTLADP-----------------------------------------------------------------------------------------------------------------------------------TCMSR-----------------------------------ERAHADLQ------------------SNCFL------------------------LVPL-----------------------------------------------------------------------------------------------------------------------------------------------------------------------------------------------------------------MPLC-------------------------------------------------------------------------------------------------------QSVSRR-------------------------NSHL-----------------------------TIDDH--------------------------------------------------------------------------------------------------------------------------------------------------------------------------------------------------
>13-npr13_OESDENDFT_Contig5298_5294_12164_oesophagostomum_dentatum_PRJNA72579
-------------------------------------------------------------------------VVYSLVYAL-IF--IVGVVG----NG--------------LLISS---------------------------VLLRKR-----ST----VAN----------------------------------------V-----------------FL--VNL--------------A-------VSDL------------L-LC--IT-----------------------AV--------------PI-----------T-----PV--------------------------------LAF---MKR--------------------------W----M-------------FGL--V-----LC-----------K--------IVPS-----------------------------------------C-QAIS--V---------LIS-----------------------------------------------SW-----CLCYIAID-----R--------------------------------------YRS------------------I-VTPL----------------------------------------KEPWKLKH----------AQRILI------CTWL--------VAMF--AS------------------SPL-------------------------------------YFSQSLKTLSMANITLC--GE--------------------------FCGEF--------------NWDQ----------------EEHTKLFYG------------------FSLLV--------------------V-QFVIPA----------IIMSFCY---------WKILQKVR---------------------------------------------ADWIVEEGSML----------------TAAQQ-----AQTAVRK------------KRVM----------------YVLI------------------------LMVV---------------VFMTSW-LPLS--------------------------------AVNLIKDLEIPL--------VSFFQILEQMYFK----------------------------------LLNVHAIAMT-------SV-------------VW-NPLL--------------YF-------------W-MSK--------------------------------------------------------------------------------------------------------------------------------------------------------------------------------------------------
>12-npr13_OESDENDFT_Contig723_38472_47121_oesophagostomum_dentatum_PRJNA72579
-------------------------------------------------------------------------VVYSLVYAL-IF--IVGVVG----NG--------------LLISS---------------------------VLLRKR-----ST----VAN----------------------------------------V-----------------FL--VNL--------------A-------VSDL------------L-LC--IT-----------------------AV--------------PI-----------T-----PV--------------------------------LAF---MKR--------------------------W----M-------------FGL--V-----LC-----------K--------IVPS-----------------------------------------C-QAIS--V---------LIS-----------------------------------------------SW-----CLCYIAID-----R--------------------------------------YRS------------------I-VTPL----------------------------------------KEPWKLKH----------AQRILI------CTWL--------VAMF--AS------------------SPL-------------------------------------YFSQSLKTLSMANITLC--GE--------------------------FCGEF--------------NWDQ----------------EEHTKLFYG------------------FSLLV--------------------V-QFVIPA----------IIMSFCY---------WKILQKVR---------------------------------------------ADWIVEEGSML---------------------TAAQQAQTAVRK------------KRVM----------------YVLI------------------------LMVV---------------VFMTSW-LPLS--------------------------------AVNLIKDLEIPLVRSSLYCKAIVKINSTHAISV--------------LRHVISLSSFFQILEQMYFKLLNVHAIAMT-------SV-------------VW-NPLL--------------YF-------------W-MSK------RHRR---------AL---------KDDMT--------WLTNVRRHTNVGVLSRFAPSPSVSLVYRRTLERHLGVTNFRRGTLADPTCMSRERAQADLHSNCFLLVPLMPLCQSVSRRNSHLTIDDQ--------------------------------------------------------------
>3-npr13_ANCDUODFT_Contig414_0_4028_ancylostoma_duodenale_PRJNA72581
----------------------------------------------------------------------------------------------------------------------------------------------------------------------------------------------------------------------------------------------------------------------------L-LC--IT-----------------------AV--------------PI-----------T-----PV--------------------------------LAF---MKR--------------------------W----M-------------FGL--V-----LC-----------K--------IVPS-----------------------------------------C-QAIS--V---------LIS-----------------------------------------------SW-----CLCYIAID-----R--------------------------------------YRS------------------I-VTPL----------------------------------------KEPWKLKH----------AQWILM------CTWL--------VAMF--AS------------------SPL-------------------------------------YFSQSLKTLSMANITLC--GE--------------------------FCGEF--------------NWDQ----------------EDHTKLVYG------------------FSLLV--------------------V-QFVIPA----------IIMSFCY---------WKI-----------------------------------------------------------------------------------------------------------------------------------------------------------------------------------------------------------------------------------------------------------------------------------------------------------------------------------------------------------------LQK--------------------------------------------------------------------------------------------------------------------------------------------------------------------------------------------------
>4-npr13_ANCCANDFT_Contig1329_44221_59345_ancylostoma_caninum_PRJNA72585
-------------------------------------------------------------------------VIYSLVYAL-IF--IVGVVG----NG--------------LLISS---------------------------VLLRKR-----ST----VAN----------------------------------------V-----------------FL--VNL--------------A-------VSDL------------L-LC--IT-----------------------AV--------------PI-----------T-----PV--------------------------------LAF---MKR--------------------------W----M-------------FGL--V-----LC-----------K--------IVPS-----------------------------------------C-QAIS--V---------LIS-----------------------------------------------SW-----CLCYIAID-----R--------------------------------------YRS------------------I-VTPL----------------------------------------KEPWKLKH----------AQWILM------CTWL--------VAMF--AS------------------SPL-------------------------------------YFSQSLKTLSMANITLC--GE--------------------------FCGEF--------------NWDQ----------------EDHTKLVYG------------------FSLLV--------------------V-QFVIPA----------IIMSFCY---------WKILQKTA--------------------------------------------------------------------------------------VRK------------KRVM----------------YVLI------------------------LMVV---------------VFMTSW-LPLS--------------------------------AVNLIKDLEIPLVTEYPRVSLRITHSAYFQILE-----------------------------QMYFKLLNVHAIAMT-------SV-------------VW-NPLL--------------YF-------------W-MSK------RHRR---------AL---------KDDMT--------WLTNVRRHTNVGVLSRFAPSPSVSLVYRRTLERHLGLSHFRRGTLADPTCMSRERAQADLHSNCFLLVPLMPLCQSVSRKNSHLTIEEH--------------------------------------------------------------
>5-npr13_ANCCANDFT_Contig1400_34484_49541_ancylostoma_caninum_PRJNA72585
-------------------------------------------------------------------------VIYSLVYAL-IF--IVGVVG----NG--------------LLISS---------------------------VLLRKR-----ST----VAN----------------------------------------V-----------------FL--VNL--------------A-------VSDL------------L-LC--IT-----------------------AV--------------PI-----------T-----PV--------------------------------LAF---MKR--------------------------W----M-------------FGL--V-----LC-----------K--------IVPS-----------------------------------------C-QAIS--V---------LIS-----------------------------------------------SW-----CLCYIAID-----R--------------------------------------YRS------------------I-VTPL----------------------------------------KEPWKLKH----------AQWILM------CTWL--------VAMF--AS------------------SPL-------------------------------------YFSQSLKTLSMANITLC--GE--------------------------FCGEF--------------NWDQ----------------EDHTKLVYG------------------FSLLV--------------------V-QFVIPA----------IIMSFCY---------WKILQKVR---------------------------------------------ADWIVEEGSML----------------TAAQQ-----AQTAVRK------------KRVM----------------YVLI------------------------LMVV---------------VFMTSW-LPLS--------------------------------AVNLIKDLEIPLVTPTLFEYFDTEYPHVSLRIT--------------------HSAYFQILEQMYFKLLNVHAIAMT-------SV-------------VW-NPLL--------------YF-------------W-MSK------RHRR---------AL---------KDDMT--------WLTNVRRHTNVGVLSRFAPSPSVSLVYRRTLERHLGQSHFRRGTLADPTCMSRERAQADLHSNCFLLVPLMPLCQSVSRKNSHLTIEEH--------------------------------------------------------------
>5-npr13_Acey_s0040_scaf_1324990_1353770_ancylostoma_ceylanicum_PRJNA231479
-------------------------------------------------------------------------VIYSLVYAL-IF--IVGVVG----NG--------------LLISS---------------------------VLLRKR-----ST----VAN----------------------------------------V-----------------FL--VNL--------------A-------VSDL------------L-LC--IT-----------------------AV--------------PI-----------T-----PV--------------------------------LAF---MKR--------------------------W----M-------------FGL--V-----LC-----------K--------IVPS-----------------------------------------C-QAIS--V---------LIS-----------------------------------------------SW-----CLCYIAID-----R--------------------------------------YRS------------------I-VTPL----------------------------------------KEPWKLKH----------AQWILM------CTWL--------VAMF--AS------------------SPL-------------------------------------YFSQSLKTLSMANITLC--GE--------------------------FCGEF--------------NWDQ----------------EDHTKLVYG------------------FSLLV--------------------V-QFVIPA----------IIMSFCY---------WKILQKVR---------------------------------------------ADWIVEEGSML---------------------TAAQQAQTAVRK------------KRVM----------------YVLI------------------------LMVV---------------VFMTSW-LPLS--------------------------------AVNLIKDLEIPL------VNIQACFTADYPHYF-------------------------QILEQMYFKLLNVHAIAMT-------SV-------------VW-NPLL--------------YF-------------W-MSK------RHRR---------AL---------KDDMT--------WLTNVRRHTNVGVLSRFAPSPSVSLVYRRTLERHLGQSLFRRGTLADPTCMSRERAQADLHSNCFLLVPLMPLCQSVSRKNSHLTIEEH--------------------------------------------------------------
>19-npr13_CAJGYM010000005.1_1392477_1395852_Caenorhabditis_auriculariae_genomic
----------------------------------------------------CIDVNAILRNFNDWTVFLEVRVAYSTIYAL-IF--IIGVIG----NG--------------LLISS---------------------------IILRKRF-----T----VAN----------------------------------------F-----------------FL--INL--------------A-------VSDL------------L-LC--IT-----------------------AV--------------PI-----------T-----PV--------------------------------LAF--------------------------MKR---W----V-------------FGT--I-----LC-----------K--------FVPA------------------------------------------CQAIS------------LIS-----------------------------------------------SW-----CLCYIAMD-----R--------------------------------------YRS------------------I-VTPL----------------------------------------HEPWSLPF----------AQLVLL------CTWG--------VAIFAS--------------------SPL-------------------------------------YFSQSLKTMVIENVTLCGD----------------------------FCGEF--------------NWHL----------------GEQAKLAYG------------------VVLLI--------------------I-QFVIPA----------VIMSFCY---------WKILQKVR---------------------------------------------TDWIVEEGSML---------------------TAAQQAQTSVRK------------RRVM----------------YVLI------------------------LMVV---------------VFMACW-LPLS--------------------------------TVNLIKDLGIRI------ISNQTLKLISYVKLY------------------------FPLSIRLKRLYDIVFLLVLW-------NL--------QRHRRALKDDMT-----------------------------W-LTN------ARRH-------TNVGVLSRFTPSPSVSVVYRRTLERHLGVNAFRGTLADPTCTSRERGMQRELQSNCFLLVPLMPLCQTVTRKNSHLAINKDLSIMLSSQTSRRPSNNNTTSTKDW------------------------------------------------------------------------
>7-npr13_CSP21.scaffold04323_1413_7199_caenorhabditis_parvicauda_PRJEB12595
-------------------------------------------------------------------------IGYGTLYAL-IF--IIGAVG----NG--------------LLISS---------------------------IVLRKRY-----T----VAN----------------------------------------I-----------------FL--INL--------------A-------VSDL------------L-LC--IT-----------------------AV--------------PI-----------T-----PV------------LAF-----------------MKQ--------------------------------W----V-------------FGL--V-----MC-----------K--------LVPA----------------------------------------CQ-AISV-TV---------LIS-----------------------------------------------SW-----CLCYIAID-----R--------------------------------------YRS------------------I-VTPL----------------------------------------KEPWSPRD----------AQFCGE------FNWQ---------------------------------------------------------------------------------------------------------------------------------------------------------------PDEISKLIYG------------------VCLLI--------------------M-QFVVPS----------LIMSFCY---------WNILQKVR---------------------------------------------TDWIVEEGSML-------------------------TAAQQAQT--------SVRKRRVM----------------YVLI------------------------LMVV---------------MFMTCW-LPLS--------------------------------AVNILKDMALRFDIINAIFKNFVNLRINKLLFS------------------------HFVMDQMYFKMMTVHMIAMT-------SV-------------VW-NPLL--------------YF-------------W-MSK------RHRR---------AL---------KDDMT--------WLTNARRNTNVGVLSKFAPSPSVSVVYRRTLERHLGGNHF---------------------------------------------------------------------------------------------------------------
>1-npr13_CAMPFS010000005.1_5782502_5785123_Caenorhabditis_sp__36
--------------------------------------------MDGVEENSCIDVNAILKQFNDWTVLLEVRLAYSSLYTF-IF--VTGVIG----NG--------------LLISS---------------------------ILLRKKM-----S----VAN----------------------------------------I-----------------FL--INL--------------A-------VSDL------------L-LC--IT-----------------------AV--------------PI-----------T-----PV--------------------------------LAF---MKR--------------------------W----M-------------FGI--F-----MC-----------K--------LVPA-----------------------------------------C-QAFS------------LIS-----------------------------------------------SW-----SLCYIAID-----R--------------------------------------YRS------------------I-VTPL----------------------------------------REPWSDRH----------ARWLLM------FTWI--------VAFL----------------------ASY-----------------------------------PLYYSQNLKTMVIENVTLC--GD--------------------------FCGEF--------------NWQS----------------DKLSKLIYT------------------TSLLI--------------------I-QLIVPA----------IIMSFCY---------WKILQKVR---------------------------------------------TDWLVDEGSML----------------TAAQQ-----AQTAVRK------------RRVM----------------YVLI------------------------LMVI---------------VFMACW-FPLS--------------------------------AVNLFRDLGMRF---DLFQSIYKVMVMDQMYFK----------------------------------LLNVHVIAMT-------SI-------------VW-NPVL--------------YF-------------W-MSK------RHRR---------AL---------KDDMT--------WLTNARRHTNVGVLSRFTPSPSVSVVYRRTLERHLGVNHFRGTLADPTCTSRERSLPRELQSNCFLLVPLMPLCQSVTRKNSHLAINRDIVLPQTNGSSRRPSSVNTSSTRDW--------------------------------------
>6-npr13_CSP39.scaffold00435_0_12974_caenorhabditis_waitukubuli_PRJEB12602
-------------------------------------------------------------------------LAYSSLYTF-IF--VTGVIG----NG--------------LLISS---------------------------ILLRKKM-----S----VAN----------------------------------------I-----------------FL--INL--------------A-------VSDL------------L-LC--IT-----------------------AV--------------PI-----------T-----PV--------------------------------LAF---MKR--------------------------W----M-------------FGI--F-----MC-----------K--------LVPA-----------------------------------------C-QAFS--V---------LIS-----------------------------------------------SW-----SLCYIAID-----R--------------------------------------YRS------------------I-VTPL----------------------------------------REPWSDRH----------ARWLLM------FTWV--------VAFLAS--------------------YPL-------------------------------------YYSQNLKTMVIENVTLCGD----------------------------FCGEF--------------NWQS----------------DELSKLTYT------------------TSLLI--------------------I-QLIIPA----------LIMSFCY---------WKILQKVR---------------------------------------------TDWLVDEGSML-----------------------------------------TAAQQAQT--------AVRKRRVMYVLI------------------------LMVI---------------VFMACW-FPLS--------------------------------AVNLFRDLGMRF---DLFQSVYKVLVMDQMYFK----------------------------------LLNVHVIAMT-------SI-------------VW-NPVL--------------YF-------------W-MSK------RHRR--------------------------ALKDDMTWLTNARRHTNVGVLSRFTPSPSVSVVYRRTLERHLGVNHFRSRRGTLADPTCTSRERSLPRELQSNCFLLVPLMPLCQSVTRKNSHLAINRDGIVIPQANGSSRRPSSVNTNSTRDW----------------------------------
>3-npr13_CSP28.scaffold363_cov80_0_28709_caenorhabditis_panamensis_PRJEB28259
--------------------------------------------MDGVEESTCIDVNIILKQFNDWTVLLEVRLAYSSLYTF-IF--VTGVIG----NG--------------LLISS---------------------------ILLRKKM-----S----VAN----------------------------------------I-----------------FL--INL--------------A-------VSDL------------L-LC--IT-----------------------AV--------------PI-----------T-----PV--------------------------------LAF---MKR--------------------------W----M-------------FGI--F-----MC-----------K--------LVPA-----------------------------------------C-QAFS--V---------LIS-----------------------------------------------SW-----SLCYIAID-----R--------------------------------------YRS------------------I-VTPL----------------------------------------REPWSDRH----------ARWLLM------FTWV--------VAFL----------------------ASY-----------------------------------PLYYSQNLKTMVIENVTLC--GD--------------------------FCGEF--------------NWQS----------------DELSKLTYT------------------TSLLI--------------------I-QLIIPA----------LIMSFCY---------WKILQKVR---------------------------------------------TDWLVDEGSML----------------TAAQQ-----AQTAVRK------------RRVM----------------YVLI------------------------LMVI---------------VFMACW-FPLS--------------------------------AVNLFRDLGMRF---DLFQSVYKVMVMDQMYFK----------------------------------LLNVHVIAMT-------SI-------------VW-NPVL--------------YF-------------W-MSK------RHRR---------AL---------KDDMT--------WLTNARRHTNVGVLSRFTPSPSVSVVYRRTLERHLGVNHFRRGTLADPTCTSRERSLPRELQSNCFLLVPLMPLCQSVTRKNSHLAINRDGIVIPQANGSSRRPSSVNTNSTRDW------------------------------------
>0-npr13_Sp34_Chr5_654074_18459476_caenorhabditis_inopinata_PRJDB5687
------------------------------------------MDDGDEEEHNCIDVNAILKQFNDWTVLLEVRLAYSSLYTL-IF--VTGVIG----NG--------------LLISS---------------------------ILLRKKL-----S----VAN----------------------------------------V-----------------FL--INL--------------A-------VSDL------------L-LC--IT-----------------------AV--------------PI-----------T-----PV--------------------------------LAF---MKR--------------------------W----M-------------FGI--F-----MC-----------K--------LVPA-----------------------------------------C-QAFS--V---------LIS-----------------------------------------------SW-----SLCYIAID-----R--------------------------------------YRS------------------I-VTPL----------------------------------------REPWSDRH----------ARWLLM------FTWI--------VAFL----------------------ASY-----------------------------------PLYYSQNLKTMVIENVTLC--GD--------------------------FCGEF--------------NWQS----------------DELSKLTYT------------------TSLLI--------------------I-QLIIPA----------LIMSFCY---------WKILQKVR---------------------------------------------TDWLVDEGSML----------------TAAQQ-----AQTAVRK------------RRVM----------------YVLI------------------------LMVI---------------VFMACW-FPLS--------------------------------AVNLFRDLGMRF---DFFQMIYKVLVMDQMYFK----------------------------------LLNVHVIAMT-------SI-------------VW-NPVL--------------YF-------------W-MSK------RHRR---------AL---------KDDMT--------WLTNARRHTNVGVLSRFTPSPSVSVVYRRTLERHLGVNHFRRGTLADPTCTSRERSLPRELQSNCFLLVPLMPLCQSVTRKNSHLAINRDGIVIPQANGSSRRPSSVNTNSTRDW------------------------------------
>5-npr13_CSP26.scaffold00067_199681_206780_caenorhabditis_zanzibari_PRJEB12596
-------------------------------------------------------------------------LAYSSLYTL-IF--VTGVIG----NG--------------LLISS---------------------------ILFRKKL-----S----VAN----------------------------------------I-----------------FL--INL--------------A-------VSDL------------L-LC--IT-----------------------AV--------------PI-----------T-----PV--------------------------------LAF---MKR--------------------------W----M-------------FGI--F-----MC-----------K--------LVPA-----------------------------------------C-QAFS--V---------LIS-----------------------------------------------SW-----SLCYIAID-----R--------------------------------------YRS------------------I-VTPL----------------------------------------REPWSDRH----------ARWLLM------FTWV--------VAFL----------------------ASY-----------------------------------PLYYSQNLKTMVIENVTLC--GD--------------------------FCGEF--------------NWQS----------------DELSKLIYT------------------TSLLI--------------------I-QLIIPA----------LIMSFCY---------WKILQKVR---------------------------------------------TDWLVDEGSML----------------TAAQQ-----AQTAVRK------------RRVM----------------YVLI------------------------LMVI---------------VFMACW-FPLS--------------------------------VVNLFRDLGMRF---DIFQSFYKVLVMDQMYFK----------------------------------LLNVHVIAMT-------SI-------------VW-NPVL--------------YF-------------W-MSK------RHRR---------AL---------KDDMT--------WLTNARRHTNVGVLSRFTPSPSVSVVYRRTLERHLGVNHFRRGTLADPTCTSRERSLPRELQSNCFLLVPLMPLCQSVTRKNSHLAINRDGIVIPQANGSSRRPSSVNTNSTRDW------------------------------------
>5-npr13_Csp5_scaffold_03616_0_4060_caenorhabditis_sinica_PRJNA194557
-------------------------------------------------------------------------LAYSSLYTL-IF--VTGVIG----NG--------------LLISS---------------------------ILLRKKL-----S----VAN----------------------------------------I-----------------FL--INL--------------A-------VSDL------------L-LC--IT-----------------------AV--------------PI-----------T-----PV--------------------------------LAF---MKR--------------------------W----M-------------FGI--F-----MC-----------K--------LVPA-----------------------------------------C-QAFS--V---------LIS-----------------------------------------------SW-----SLCYIAID-----R--------------------------------------YRS------------------I-VTPL----------------------------------------REPWSDRH----------ARWLLM------FTWI--------VAFL----------------------ASY-----------------------------------PLYYSQNLKTMVIENVTLC--GD--------------------------FCGEF--------------NWQS----------------DELSKLIYT------------------TSLLI--------------------I-QLIIPA----------LIMSFCY---------WKILQKVR---------------------------------------------TDWLVDEGSML----------------TAAQQ-----AQTAVRK------------RRVM----------------YVLI------------------------LMVI---------------VFMACW-FPLS--------------------------------VVNLFRDLGMRF---DIFQSFYKVLVMDQMYFK----------------------------------LLNVHVIAMT-------SI-------------VW-NPVL--------------YF-------------W-MSK------RHRR---------AL---------KDDMT--------WLTNARRHTNVGVLSRFTPSPSVSVVYRRTLERHLGVNHF---------------------------------------------------------------------------------------------------------------
>8-npr13_CSP40.scaffold03127_228022_234141_caenorhabditis_tribulationis_PRJEB12608
-------------------------------------------------------------------------LAYSSLYTF-IF--VTGVIG----NG--------------LLISS---------------------------ILLRKKL-----S----VAN----------------------------------------I-----------------FL--INL--------------A-------VSDL------------L-LC--IT-----------------------AV--------------PI-----------T-----PV--------------------------------LAF---MKR--------------------------W----M-------------FGI--F-----MC-----------K--------LVPA-----------------------------------------C-QAFS--V---------LIS-----------------------------------------------SW-----SLCYIAID-----R--------------------------------------YRS------------------I-VTPL----------------------------------------REPWSDRH----------ARWLLM------FTWI--------VAFL----------------------ASY-----------------------------------PLYYSQNLKTMVIENVTLC--GD--------------------------FCGEF--------------NWQS----------------DELSKLIYT------------------TSLLI--------------------I-QLIIPA----------IIMSFCY---------WKILQKVR---------------------------------------------TDWLVDEGSML----------------TAAQQ-----AQTAVRK------------RRVM----------------YVLI------------------------LMVI---------------VFMACW-FPLS--------------------------------VVNLFRDLGMRF---DVFQFLYKLLVMDQMYFK----------------------------------LLNVHVIAMT-------SI-------------VW-NPVL--------------YF-------------W-MSK------RHRR---------AL---------KDDMT--------WLTNARRHTNVGVLSRFTPSPSVSVVYRRTLERHLGVNHFRRGTLADPTCTSRERSLPRELQSNCFLLVPLMPLCQSVTRKNSHLAINRDGIVIPQANGSSRRPSSVNTNSTRDW------------------------------------
>7-npr13_Cang_2012_03_13_00179_116494_121458_caenorhabditis_angaria_PRJNA51225
----------------------------------------------------------------------------------------------------------------------------------------------------------------------------------------------------------------------------------------------------------------------------L-LC--IT-----------------------AV--------------PI-----------T-----PV--------------------------------LAF--------MKR---------------------W----I-------------FGL--F-----MC-----------K--------MVPA-----------------------------------------C-QAFS--V---------LIS-----------------------------------------------SW-----SLCFIAID-----R--------------------------------------YRS------------------I-VTPL------------------------KDPWSTKHAKMFLMITWDPWSTKH----------AKMFLM------ITWG--------VAFL----------------------ASY----------------------------------PLSTSQNLRSLKAHVNVTLC--EV--------------------------FCGEF--------------DWQS----------------DQYSKLVYT------------------TSLFL--------------------I-QLIVPS----------CIMSFCY---------WKILQKVR---------------------------------------------TDWLVDEGSML-------------------------TAAQQAQT--------AVRKRRVM----------------YVLI------------------------LMVI---------------VFMTCW-TPIS--------------------------------VVNLAKDYGTHSKFFNWLQQKFVIFQISRQMYF---------------------------------KMLNIHFLAMT-------SI-------------VS-NPVL--------------YF-------------W-MSK------RHRR---------AL---------KDDMT--------WLTNVRRHTNVGVLSRFTPSPSVSVVYRRTLERHLGVNNFRRGTLADPTCTSRERHIPRELQSNCFLLVPLMPLCQSVTRKNSHLAINRDGFGLPPSRRPSSVNTTSTKDW----------------------------------------
>5-npr13_CSP38.scaffold03870_39878_71860_caenorhabditis_quiockensis_PRJEB11354
----------------------------------------------------------------------------------------------------------------------------------------------------------------------------------------------------------------------------------------------------------------------------L-LC--IT-----------------------AV--------------PI-----------T-----PW--------------------------------LAF---MKR--------------------------W----I-------------FGM--F-----MC-----------K--------IVPA-----------------------------------------C-QAFS--V---------LIS-----------------------------------------------SW-----SLCYIAID-----R--------------------------------------YRS------------------I-VTPL----------------------------------------RDPWSTKH--------AKILLFVT-----------------------------------------------------------------------------------------------------------------------------------FCGEF--------------DWQS----------------DQYSKLVYT------------------TCLIF--------------------I-QLIIPS----------VIMSICY---------WKILQKVR---------------------------------------------TDWLVDEGSML---------------------TAAQQAQTAVRK------------RRVM----------------YVLI------------------------LMVI---------------VFMTCW-TPIS--------------------------------LVNMAKDFGTHSEFFNWIHHKFVSKSKQCRTKR------------------------KRIIVEMYFKMLNVHFIAMT-------SI-------------VW-NPVL--------------YF-------------W-MSK------RHRR---------AL---------KDDMT--------WLTNVRRHTNVGVLSRFTPSPSVSVVYRRTLERHLGVNHFRRGTLADPTCTSRERQIPRELQSNCFLLVPLMPLCQSVTRKNSHLAINRDGFGLPSANRRPSSVNTTSTKDW---------------------------------------
>3-npr13_Cbre_Contig180_48403_53259_caenorhabditis_brenneri_PRJNA20035
-------------------------------------------------------------------------LAYSSLYTF-IF--VTGVIG----NG--------------LLISS---------------------------ILLRKKL-----S----VAN----------------------------------------I-----------------FL--INL--------------A-------VSDL------------L-LC--IT-----------------------AV--------------PI-----------T-----PV--------------------------------LAF---MKR--------------------------W----M-------------FGI--F-----MC-----------K--------LVPA-----------------------------------------C-QAFS--V---------LIS-----------------------------------------------SW-----SLCYIAID-----R--------------------------------------YRS------------------I-VTPL----------------------------------------REPWSDRH----------ARWLLM------FTWV--------VAFL----------------------ASY-----------------------------------PLYYSQNLKTMVIENVTLC--GD--------------------------FCGEF--------------NWQS----------------DELSKLSYT------------------TSLLI--------------------I-QLIVPA----------LIMSFCY---------WKILQKVR---------------------------------------------TDWLVDEGSML----------------TAAQQ-----AQTAVRK------------RRVM----------------YVLI------------------------LMVI---------------VFMACW-FPLS--------------------------------AVNLFRDLGMRF---DFFQMVYKILVMDQMYFK----------------------------------LLNVHVIAMT-------SI-------------VW-NPVL--------------YF-------------W-MSK------RHRR---------AL---------KDDMT--------WLTNARRHTNVGVLSRFTPSPSVSVVYRRTLERHLGVNHFRRGTLADPTCTSRERSLPRELQSNCFLLVPLMPLCQSVTRKNSHLAINRDGIVIPQANGSSRRPSSVNTNSTRDW------------------------------------
>2-npr13_Scaffold629_30537615_30569905_caenorhabditis_tropicalis_PRJNA53597
--------------------------------------------MEVDEENHCIDVNTILQRFSDWTVLLEVRLAYSSLYTF-IF--VTGVIG----NG--------------LLISS---------------------------ILLRKKL-----S----VAN----------------------------------------I-----------------FL--INL--------------A-------VSDL------------L-LC--IT-----------------------AV--------------PI-----------T-----PV--------------------------------LAF--------MKR---------------------W----M-------------FGI--F-----MC-----------K--------LVPA---------------------------------C---------QAFS--V---------LIS-----------------------------------------------SW-----SLCYIAID-----R--------------------------------------YRS------------------I-VTPL----------------------------------------REPWSDRH------AKKSFQWLLI------FTWV--------VAFL----AS----------------YPL-------------------------------------YYSQNLKTMVIENVTLC--GD--------------------------FCGEF--------------NWQS----------------DELSKLWYT------------------TSLLI-------------------I--QLIVPA----------IIMSVCY---------WKILQKVR---------------------------------------------TDWLVDEGSML-------------------------TAAQQAQT--------AVRKRRVM----------------YVLI------------------------LMVI---------------VFMACW-FPLS--------------------------------AVNLFRDLGMRS---DFFQAVYKILVMDQMYFK----------------------------------LLNVHVIAMT-------SI-------------VW-NPVL--------------YF-------------W-MSK------RHRR---------AL---------KDDMT--------WLTNARRHTNVGVLSRFTPSPSVSVVYRRTLERHLGVNHFRRGTLADPTCTSRERSLPRELQSNCFLLVPLMPLCQSVTRKNSHLAINRDGIVIPQANGSSRRPSSVNTNSTRDW------------------------------------
>2-npr13_Contig135_105555_112526_caenorhabditis_remanei_PRJNA248909
--------------------------------------------MEVAEEHNCIDVNAILKQFNDWTVLLEVRLAYSSLYTF-IF--VTGVIG----NG--------------LLISS---------------------------ILLRKKL-----S----VAN----------------------------------------I-----------------FL--INL--------------A-------VSDL------------L-LC--IT-----------------------AV--------------PI-----------T-----PV--------------------------------LAF--------MKR---------------------W----M-------------FGI--F-----MC-----------K--------LVPA---------------------------------C---------QAFS--V---------LIS-----------------------------------------------SW-----SLCYIAID-----R--------------------------------------YRS------------------I-VTPL----------------------------------------REPWSDRH----------ARWLLM------FTWV--------VAFL----AS----------------YPL-------------------------------------YYSQNLKTMVIENVTLC--GD--------------------------FCGEF--------------NWQS----------------DELSKLSYT------------------TSLLI-------------------I--QLIVPA----------LIMSFCY---------WKILQKVR---------------------------------------------TDWLVDEGSML-------------------------TAAQQAQT--------AVRKRRVM----------------YVLI------------------------LMVI---------------VFMACW-FPLS--------------------------------AVNLFRDLGMRF---DLFQSVYKVLVMDQMYFK----------------------------------LLNVHVIAMT-------SI-------------VW-NPVL--------------YF-------------W-MSK------RHRR---------AL---------KDDMT--------WLTNARRHTNVGVLSRFTPSPSVSVVYRRTLERHLGVNHFRRGTLADPTCTSRERSLPRELQSNCFLLVPLMPLCQSVTRKNSHLAINRDGIVIPQANGPSRRPSSVNTNSTRDW------------------------------------
>6-npr13_scaffold_156_123188_130165_caenorhabditis_latens_PRJNA248912
--------------------------------------------MEVAEEHNCIDVNAILKQFNDWTVLLEVRLAYSSLYTF-IF--VTGVIG----NG--------------LLISS---------------------------ILLRKKL-----S----VAN----------------------------------------I-----------------FL--INL--------------A-------VSDL------------L-LC--IT-----------------------AV--------------PI-----------T-----PV--------------------------------LAF--------MKR---------------------W----M-------------FGI--F-----MC-----------K--------LVPA---------------------------------C---------QAFS--V---------LIS-----------------------------------------------SW-----SLCYIAID-----R--------------------------------------YRS------------------I-VTPL----------------------------------------REPWSDRH----------ARWLLM------FTWV--------VAFL----AS----------------YPL-------------------------------------YYSQNLKTMVIENVTLC--GD--------------------------FCGEF--------------NWQS----------------DELSKLSYT------------------TSLLI-------------------I--QLIVPA----------LIMSFCY---------WKILQKVR---------------------------------------------TDWLVDEGSML-------------------------TAAQQAQT--------AVRKRRVM----------------YVLI------------------------LMVI---------------VFMACW-FPLS--------------------------------AVNLFRDLGMRF---DLFQSVYKVLVMDQMYFK----------------------------------LLNVHVIAMT-------SI-------------VW-NPVL--------------YF-------------W-MSK------RHRR---------AL---------KDDMT--------WLTNARRHTNVGVLSRFTPSPSVSVVYRRTLERHLGVNHFRRGTLADPTCTSRERSLPRELQSNCFLLVPLMPLCQSVTRKNSHLAINRDGIVIPQANGPSRRPSSVNTNSTRDW------------------------------------
>2-npr13_Contig135_92776_126026_caenorhabditis_remanei_PRJNA248909
--------------------------------------------MEVAEEHNCIDVNAILKQFNDWTVLLEVRLAYSSLYTF-IF--VTGVIG----NG--------------LLISS---------------------------ILLRKKL-----S----VAN----------------------------------------I-----------------FL--INL--------------A-------VSDL------------L-LC--IT-----------------------AV--------------PI-----------T-----PV--------------------------------LAF--------MKR---------------------W----M-------------FGI--F-----MC-----------K--------LVPA---------------------------------C---------QAFS--V---------LIS-----------------------------------------------SW-----SLCYIAID-----R--------------------------------------YRS------------------I-VTPL----------------------------------------REPWSDRH----------ARWLLM------FTWV--------VAFL----AS----------------YPL-------------------------------------YYSQNLKTMVIENVTLC--GD--------------------------FCGEF--------------NWQS----------------DELSKLSYT------------------TSLLI-------------------I--QLIVPA----------LIMSFCY---------WKILQKVR---------------------------------------------TDWLVDEGSML-------------------------TAAQQAQT--------AVRKRRVM----------------YVLI------------------------LMVI---------------VFMACW-FPLS--------------------------------AVNLFRDLGMRF---DLFQSVYKVLVMDQMYFK----------------------------------LLNVHVIAMT-------SI-------------VW-NPVL--------------YF-------------W-MSK------RHRR---------AL---------KDDMT--------WLTNARRHTNVGVLSRFTPSPSVSVVYRRTLERHLGVNHFRRGTLADPTCTSRERSLPRELQSNCFLLVPLMPLCQSVTRKNSHLAINRDGIVIPQANGPSRRPSSVNTNSTRDW------------------------------------
>5-npr13_CSP31.scaffold00107_205315_231559_caenorhabditis_uteleia_PRJEB12600
--------------------------------------------MEIEETTACIDVNTILKQFNDWTVLMEVRLGYSSLYAF-IF--VSGVIG----NG--------------LLIAS---------------------------ILLRKKM-----T----VAN----------------------------------------I-----------------FL--INL--------------A-------VSDL------------L-LC--IT-----------------------AV--------------PI-----------T-----PV--------------------------------LAF--------MKR---------------------W----I-------------FGI--Y-----FC-----------K--------LVPA---------------------------------C---------QAFS--VKFTV-----LIS-----------------------------------------------SW-----SLCYIAID-----R--------------------------------------YRS------------------I-VTPL----------------------------------------REPWSDKH----------ARWLLI------FTWV--------VAFL----AS----------------YPL-------------------------------------YYSQNLKTMVIENVTLC--GN--------------------------FCGEF--------------NWQS----------------DELSKLSYT------------------TSLLV-------------------I--QLIIPA----------LIMSFCY---------WKILQKVR---------------------------------------------TDWLVDEGSML-------------------------TAAQQAQT--------AVRKRRVM----------------YVLI------------------------LMVI---------------VFMACW-FPLS--------------------------------AVNLFRDLGMRF---DLFQNIWKAIVMDQMYFK----------------------------------LLNVHCIAMT-------SI-------------VW-NPVL--------------YF-------------W-MSK------RHRR---------AL---------KDDMT--------WLTNARRHTNVGVLSRFTPSPSVSVVYRRTLERHLGVNHFRRGTLADPTCTSRERSLPRELQSNCFLLVPLMPLCQSVTRKNSHLAINRDGIVIPQANGSSRRPSSVNTSSTRDW------------------------------------
>4-npr13_CSP29.scaffold30920_cov176_481445_486368_caenorhabditis_becei_PRJEB28243
-------------------------------------------------------------------------LAYSSLYTF-IF--VTGVIG----NG--------------LLISS---------------------------ILLRKKM-----S----VAN----------------------------------------I-----------------FL--INL--------------A-------VSDL------------L-LC--IT-----------------------AV--------------PI-----------T-----PV--------------------------------LAF-----------------------------MKRW----M-------------FGI--F-----MC-----------K--------LVPA----------------------------------------C--QAFS--V---------LIS-----------------------------------------------SW-----SLCYIAID-----R--------------------------------------YRS------------------I-VTPL----------------------------------------REPWSDRH----------ARWLLM------FTWV--------VAFL--AS------------------YPL-------------------------------------YYSQNLKTMVIENVTLC--GD--------------------------FCGEF--------------NWQS----------------DELSKLTYT------------------TSLLI--------------------I-QLIIPA----------LIMSFCY---------WKILQKVR---------------------------------------------TDWLVDEGSML-------------------------TAAQQAQT------------------------AVRKRRVMYVLI------------------------LMVI---------------VFMACW-FPLS--------------------------------AVNLFRDLGMRF---DLFQSVYKVLVMDQMYFK----------------------------------LLNVHVIAMT-------SI-------------VW-NPVL--------------YF-------------W-MSK------RHRRALKDDMT--------------------------WLTNARRHTNVGVLSRFTPSPSVSVVYRRTLERHLGVNHFRRGTLADPTCTSRERSLPRELQSNCFLLVPLMPLCQSVTRKNSHLAINRDGIVIPQANGSSRRPSSVNTNSTRDW------------------------------------
>5-npr13_CSP32.scaffold01975_58857_91463_caenorhabditis_sulstoni_PRJEB12601
------------------------------------------MEDDVVEKTNCVDVNLILEQFNDWTVILEVRLAYSSLYTF-IF--VTGVIG----NG--------------LLISS---------------------------ILLRKKM-----S----VAN----------------------------------------I-----------------FL--INL--------------A-------VSDL--------LQFQL-LC--IT-----------------------AV--------------PI-----------T-----PV--------------------------------LAF--------MKR---------------------W----M-------------FGI--F-----MC-----------K--------LVPA---------------------------------C---------QAFS--V---------LIS-----------------------------------------------SW-----SLCYIAID-----R--------------------------------------YRS------------------I-VTPL----------------------------------------REPWSDRH----------ARWLLM------FTWI--------VAFL----AS----------------YPL-------------------------------------YYSQNLKTMVIENVTLC--GD--------------------------FCGEF--------------NWQS----------------DELSKLYYT------------------TSLLI-------------------I--QLIVPA----------LIMSYCY---------WMILQKRF-------------------------------------------VRTDWLVDEGSML-------------------------TAAQQAQT--------AVRKRRVM----------------YVLI------------------------LMVI---------------VFMACW-FPLS--------------------------------AVNLFRDLGMRS---DLFQSIYKVLVMDQMYFK----------------------------------LMNVHVIAMT-------SI-------------VW-NPVL--------------YF-------------W-MSK------RHRR---------AL---------KDDMT--------WLTNARRHTNVGVLSRFTPSPSVSVVYRRTLERHLGVNHFRRGTLADPTCTSRERSLPRELQSNCFLLVPLMPLCQSVTRKNSHLAINRDGIVIPQANSSSRRPSSVNTNSTRDW------------------------------------
>21-npr13_JADLIF010001109.1_1_53820_-_Steinernema_khuongi_genomic
--------------------------------------------LCLQQVLKEEMGEAQRVLRDTGSGKKKIGLLYSTIYAT-IF--FVGLIG----NG--------------LLIGT---------------------------MVVRKRL-----S----VAN----------------------------------------I-----------------FL--INL--------------A-------VSDL------------L-LC--IT-----------------------AL--------------PI-----------T-----PV--------------------------------LAF--------------------------VKR---W----L-------------FGS--F-----LC-----------K--------LVPL------------------------------------------CQGIS--V---------LIS-----------------------------------------------SY-----CLCFIAVD-----R--------------------------------------YRS------------------I-VTPT----------------------------------------KEPWTVFH----------AQTIMV------LAWV--------LSAAVS--------------------SPL---------------------------------------FVTQTLQQIVLKNIT------------------------------LCGEY--------------NWPM----------------GNREKLMYG------------------TLLLV--------------------C-QYLIPA----------AIMTFCY---------WKILQKVG---------------------------------------SPLSVLSEGPGGSGAAG----------------LDRGGGLAQQAQTSIRK------------RRVM----------------YVLI------------------------LMVV---------------VFMASW-LPLS--------------------------------ISHLSNSVAYPEDVDPLQLSHQELIQLLQLLEK-------------------------DVRHDTCLEFPLHSLVSQSHREGRIKDV-------------SNLKRLI--------------FR-------------GGLSS------ELRR-------EAWKYLLRYYSWDKTSDENDKVTLLNCKRTSLFSFCMSSIRTAAILRTMTRRTRTTMMRRTRRARRTSV------------------------------------------------------------------------------------------------------------
>3-npr13_scaffold2_736499_742694_steinernema_carpocapsae_PRJNA202318
-------------------------------------------------------------------------LLYSTIYAI-IF--FVGLIG----NG--------------LLIGT---------------------------MVVRKRL-----S----VAN----------------------------------------I-----------------FL--INL--------------A-------ISDL------------L-LC--IT-----------------------AL--------------PI-----------T-----PV--------------------------------LAF---VKR--------------------------W----L-------------FGR--F-----LC-----------K--------LVPL-----------------------------------------C-QGIS--V---------LIS-----------------------------------------------SY-----CLCFIAVD-----R--------------------------------------YRS------------------I-VTPT----------------------------------------KEPWTVFH------------------------------------------------------------AQM------------------------------------------------------------------------------------FCGEY--------------NWPM----------------GNREKLMYG-------------------------------------------------------------VRQDWIV----------TEGSMLT------------------------------------------EAQQAQQAQTSIRK---------------------------------------------RRVM----------------YVLI------------------------LMVV---------------VFMASW-LPLT--------------------------------IVNILRDFGIGF-------------FEVQMYFK----------------------------------LLNVHAIAMT-------SI-------------VW-NPLL--------------YF-------------W-MSKYG----NFRR---------------------------GTLADPTCMGREKALQEMHANCFLLVPLMPLCPANRANSSNGL------------------------------------------------------------------------------------------------------------------
>8-npr13_SCAPT_2456_62786_68018_steinernema_scapterisci_PRJNA204942
-------------------------------------------------------------------------LLYSTIYAV-IF--FVGLIG----NG--------------LLIGT---------------------------MVVRKRL-----S----VAN----------------------------------------I-----------------FL--INL--------------A-------ISDL------------L-LC--IT-----------------------AL--------------PI-----------T-----PV--------------------------------LAF---VKR--------------------------W----L-------------FGR--F-----LC-----------K--------LVPL-----------------------------------------C-QGIS--V---------LIS-----------------------------------------------SY-----CLCFIAVD-----R--------------------------------------YRS------------------I-VTPT----------------------------------------KEPWTVFH------------------------------------------------------------AQM------------------------------------------------------------------------------------FCGEY--------------NWPM----------------GNREKLMYG------------------TLLLV--------------------C-QYLIPA----------AIMAFCY---------WKILQKVR---------------------------------------------QDWIVTEGSML----------------TEAQQ-----AQTSIRK------------RRVM----------------YVLI------------------------LMVV---------------VFMASW-LPLT--------------------------------IVNILRDFGMYF------------------------------------------------------KLLNVHAIAMT-------SI-------------VW-NPLL--------------YF-------------W-MSKYG----NFRR---------------------------------GTLADPTCMGREKALQEMHANCFLLVPLMPLCPANRANS----------------------------------------------------------------------------------------------------------------
>9-npr13_GLAS_6640_33289_39793_steinernema_glaseri_PRJNA204943
----------------------------------------------------------------------------------------------------------------------------------------------------------------------------------------------------------------------------------------------------------------------------L-LC--IT-----------------------AL--------------PI-----------T-----PV--------------------------------LAF--------------------------VKR---W----L-------------FGS--F-----LC-----------K--------LVPL------------------------------------------CQGIS--V---------LIS-----------------------------------------------SY-----CLCFIAVD-----R--------------------------------------YRS------------------I-VTPT----------------------------------------KEPWTVFH----------AQTIM------------------------------------------------------------------------------------------------------------------------------------FCGEY--------------NWPM----------------GNHEKLMYG------------------TLLLI--------------------C-QYLIPA----------AIMTFCY---------WKILQKAR----------------------------------------EVQVRQDWIVAEGSML-------------------------TEAQQKRN------------RRKP--------PSGRGASCTCLS-------------------------------------------WWWCSW--PPG--------------------------------CPSASTSCATSA-----------------------------------------------------LASSKCRCTSSC--------T-------------CTPSPLP--------------CG--------TRSSTSGANTATSGGARWRT-------RRAAGRR-------------------RWSRCTRTASCSCLCRCVRQIAPTRATDSAG------------------------------------------------------------------------------------------------------------------------
>6-npr13_MONTI_14244_3578_8293_steinernema_monticolum_PRJNA205067
-------------------------------------------------------------------------LLYSTIYAV-IF--FVGLIG----NG--------------LLIGT---------------------------MVVRKRL-----S----VAN----------------------------------------I-----------------FL--INL--------------A-------ISDL------------L-LC--IT-----------------------AL--------------PI-----------T-----PV--------------------------------LAF--------------------------VKR---W----L-------------FGR--F-----LC-----------K--------LVPL------------------------------------------CQGIS--V---------LIS-----------------------------------------------SY-----CLCFIAVD-----R--------------------------------------YRS------------------I-VTPT----------------------------------------KEPWTVFH----------AQMVM------------------------------------------------------------------------------------------------------------------------------------FCGEY--------------NWPM----------------GNQEKLMYG------------------TLLLV--------------------C-QYLIPA----------AIMAFCY---------WKILQKVR---------------------------------------------QDWIVAQGSML-------------------TEAQQTHTAIRKRR------------QTHT--------AIRKRRVMYVLI------------------------LMVV---------------VFMASW-LPLT--------------------------------IVNILRDFGIGF-------------FEVQMYFK----------------------------------LLNVHAIAMT-------SI-------------VW-NPLL--------------YF-------------W-MSK--------------------------------------------------------------------------------------------------------------------------------------------------------------------------------------------------
>9-npr13_FELT_3525_53987_58308_steinernema_feltiae_PRJNA204661
-------------------------------------------------------------------------LLYSTIYAV-IF--VVGLIG----NG--------------LLIGT---------------------------MVVRKRL-----S----VAN----------------------------------------I-----------------FL--INL--------------A-------ISDL------------L-LC--IT-----------------------AL--------------PI-----------T-----PV--------------------------------LAF--------------------------VKR---W----L-------------FGR--F-----LC-----------K--------LVPL------------------------------------------CQGIS--V---------LIS-----------------------------------------------SY-----CLCFIAVD-----R--------------------------------------YRS------------------I-VTPT----------------------------------------KEPWTVFH----------AQMDRF----------------------------------------------------------------------------------------------------------------------------------QFCGEY--------------NWPM----------------GNQEKLMYG------------------TLLLV---------------------CQYLAPA----------IIMAFCY---------MKILQKVR---------------------------------------------QDWIVAQGSML-----------------------------------------TEAQQAHT--------SIRKRRVMYVLI------------------------LMVV---------------VFMLSW-LPLT--------------------------------IVNILRDFGIGF-------------FEVQMYFK----------------------------------LLNVHAIAMT-------SI-------------VW-NPLL--------------YF-------------W-MSK------RHRK-------ALKEEF--------------------GFSRQKNNAQMGILARFAPSPSVNLVYKRTLERHLLHHNSYENALQKVHANCFLLVPLMPLCPANRANSSNGLRNGNDQI-----------------------------------------------------------------------
>8-npr13_TCLT_scaffold0000124_89668_95331_thelazia_callipaeda_PRJEB1205
------------------------------------------------------------------------------------------------------------------------------------------------------------------VRA-------------------------------------------------------------------------------D--------------------------------------------------------------------------------------------------------------------------------------------------------------W----I-------------VAQ---------------------H--------------------------------------------------------------------------------------------------------------------------------SMLTVAQQ-------------------------------------------------------------------AQTA-------------------------------------------VRKRR----------------------VMYV-------------------------------------------------------------------------------------------------------------------------------------------------------------------------------------------LILMV----V---------------------------------------------------------------------------------------------------------------------------------------------------------------------------------------------------------------------------------VFMTSW-FPLT--------------------------------IVNIFRDFRIGK------IVLKL-----VTISG------------------------TFLDMQMYFKLLNVHAFAMT-------SI-------------VW-NPLL--------------YF-------------W-MSK------IYFR-------RGTL----------------------ADPTCISREQAFAQIHPNCYLLVPLLPLYQ-------------------------------------------------------------------------------------------------------------------------
>7-npr13_DME_contig0000014_200508_210592_dracunculus_medinensis_PRJEB500
---------------------------------------------------------------------HFLQLTYSTIYAM-IF--LIGLIG----NG--------------LLIGH---------------------------IARKRIS----------VPN----------------------------------------I-----------------FL--INL--------------A-------VSDL------------L-LC--IT-----------------------AL--------------PI-----------T-----PV--------------------------------LAF--------------------------VKR---W----L-------------FGS--L-----MC-----------K--------LVPL------------------------------------------CQGIS--V---------LIS-----------------------------------------------SY-----SLCFIAVD-----R--------------------------------------YRT------------------I-VTTT----------------------------------------QEPWSINQ----------ALLLV------------------------------------------------------------------------------------------------------------------------------------FCGEY--------------NWPV----------------NTHIKLFYG------------------TMLLG--------------------C-QYIVPA----------SIMAFCY---------WKIIQKVR---------------------------------------------TDWIVAEGSLL---------------------TKSQQIQTAIRK------------KRVM----------------YTLI------------------------LMVV---------------VFMASW-FPLT--------------------------------IANIFRDFGIGI---------------AQMYFK----------------------------------LLNVHAVAMT-------SI-------------VW-NPLL--------------YF-------------W-MNK--------------------------------------------------------------------------------------------------------------------------------------------------------------------------------------------------
>15-npr13_TCNE_scaffold0000686_36462_61989_toxocara_canis_PRJEB533
-------------------------------------------------------------------------LIYSSLYAI-IF--LVGLTG----NG--------------LLIGS---------------------------MAKRKRI-----S----VPN----------------------------------------I-----------------FL--INL--------------A-------VSDL------------L-LC--IT-----------------------AL--------------PI-----------T-----PV--------------------------------LAFVKQ-----------------------------W----L-------------FGG--L-----MC-----------K--------LVPL---------------------------------------------CQ--V---------LIS-----------------------------------------------SY-----CLCFIAVD-----R--------------------------------------YRN------------------I-VTPT----------------------------------------KEPWTVFH----------AQILMA------TSWI--------LSVT-------------------------------------------------------------------------------------------------------------FCGEY--------------DWPG----------------DNRVKLLYG------------------TMLLA---------------------CQYLIPV----------SIMTFCY---------WKILQKVR---------------------------------------------TDWIVTEGSML-----------------------------------------TEAQQAQT--------SVRKRRVMYVLI------------------------LMVV---------------VFMASW-FPLT--------------------------------IVNILRDFGITF-------------LDVQMYFK----------------------------------LLNVHALAMT-------SI-------------VW-NPLL--------------YF-------------W-MSK------RHRK--------------------------ALKDDMFWLTNAKRQNQLGVLGRFAPSPSFNLVYRRTVERHLMQNNFSSDYRRGTLADPTCMQSEKALADMHSNCFLLVPLMPLCRSMKPNSRMGLSSTD----------------------------------------------------------
>10-npr13_JAAVTS010005593.1_1_8918_-_Baylisascaris_ailuri_genomic
-----------------------------------------------------------------------------------ID------------------------------------------------------------IVNRRYV-----------------------------------------------------------------------FA-------------------N-------VRDT------------L-LC--IT-----------------------AL--------------PI-----------T-----PV--------------------------------LAF---VKQ--------------------------W----L-------------FGS--L-----MC-----------K--------LVPL-----------------------------------------C-QGIS--V---------LIS-----------------------------------------------SY-----CLCFIAVD-----R--------------------------------------YRN------------------I-VTPM----------------------------------------KEPWTVRH----------ARILVA------ISWL------ASVTVS----------------------SPL-------------------------------------FITQRLQPLVLENTTLC--GH--------------------------FCGEY--------------DWPG----------------DNRVKLLYG------------------TMLLV--------------------C-QYLIPV----------SIMTFCY---------WKILQKVR---------------------------------------------TDWIVTEGSML-------------------------TEAQQAQT--------SVRKRRVM----------------YVLI------------------------LMVV---------------VFMASW-FPLT--------------------------------IVNILRDFGIEFDYKQLIVYKNTGTFLDVQMYF---------------------------------KLLNVHALAMT-------SI-------------VW-NPLL--------------YF-------------W-MSK------RHRR---------AL---------KDDMF--------SLTNAKRHNQLGVLGRFAPSPSFNVIYRRTVERHIMRNNFRRGTLADPTCMQSEKALADMHANCFLLVPLMPLCRSVNTYISHLRIKRRCINNLSSFEDFSLNYNLTSIA-----------------------------------------
>9-npr13_PgR170_28412_40677_parascaris_univalens_PRJNA386823
--------------------------------------------------------------------KRIIQLIYSSLYAI-IF--LIGLIG----NG--------------LLIGS---------------------------MVKRKHI-----T----VLN----------------------------------------I-----------------FL--INL--------------A-------VSDL------------L-LC--IT-----------------------AL--------------PI-----------T-----PV--------------------------------LAF---VKQ--------------------------W----L-------------FGS--L-----LC-----------K--------LVPL-----------------------------------------C-QVLI-SS---------LIS-----------------------------------------------SY-----CLCFIAVD-----R--------------------------------------YRN------------------I-VTPM----------------------------------------KEPWTVRH----------ARILVA------------------IS---------------------------------------------------------------------------------------------------------------FCGEY--------------DWPG----------------DNRVKLLYG------------------TVLLI--------------------C-QYLIPV----------SIMTFCY---------WKILQKVR---------------------------------------------ADWIVTEGSML----------------TQAQQ-----AQTSVRK------------RRVM----------------YVLI------------------------LMVV---------------VFMASW-FPLT--------------------------------IVNILRDFGIGG------TFLDV-----QMYFK----------------------------------LLNVHAIAMT-------SI-------------VW-NPLL--------------YF-------------W-MSK------RHRK-------ALKYDMF-------------------SLTNTKRHNQLGVLGRFTPSPSFNVIYRRTVERNIMRNNLRRGTLADPTCMQSELADMHANCFLLVPLMPLCRSVNVSNS-----------------------------------------------------------------------
>12-npr13_ALUE_scaffold0001900_24864_34468_ascaris_lumbricoides_PRJEB4950
----------------------------------------------------------------------------------------------------------------------------------------------------------------------------------------------------------------------------------------------------------------------------L-LC--IT-----------------------AL--------------PI-----------T-----PV--------------------------------LAF--------------------------VKQ---W----L-------------FGS--L-----MC-----------K--------LVPL----------------------------------------------C-QV---------LIS-----------------------------------------------SY-----CLCFIAVD-----R--------------------------------------YRN------------------I-VTPM----------------------------------------KEPWTVRH----------ARILVA------------------IS---------------------------------------------------------------------------------------------------------------FCGEY--------------DWPG------DNRVKLLYGTDNRVKLLYG------------------TMLLI--------------------C-QYLIPV----------SIMTFCY---------WKILAQTS--------------------------------------------------------------------------------------------------VRKRRVM----------------YVLI------------------------LMVV---------------VFMASW-FPLT--------------------------------IVNILRDFGIGG---CCTTELPRIDIFPYDILF------------RKVDKSGKMIVGTFLDVQMYFKLLNVHALAMT-------SI-------------VW-NPLL--------------YF-------------W-MSK------RHRR-------ALKYDMF-------------------SLTNPKRHNQLGVLGRFTPSPSFNVIYRRTVERHIMRNNF---------------------------------------------------------------------------------------------------------------
>8-npr13_AgR042X_1196520_1210416_ascaris_suum_PRJNA62057
--------------------------------------------------------------------NGIFQLIYSSLYAI-IF--LIGLIG----NG--------------LLISS---------------------------MVRRKHI-----S----VPN----------------------------------------I-----------------FL--INL--------------A-------VSDL------------L-LC--IT-----------------------AL--------------PI-----------T-----PV--------------------------------LAF--------------------------VKQ---W----L-------------FGS--L-----MC-----------K--------LVPL----------------------------------------------C-QV---------LIS-----------------------------------------------SY-----CLCFIAVD-----R--------------------------------------YRN------------------I-VTPM----------------------------------------KEPWTVRH----------ARILVA------------------IS---------------------------------------------------------------------------------------------------------------FCGEY--------------DWPG----------------DNRVKLLYG------------------TMLLI--------------------C-QYLIPV----------SIMTFCY---------WKILQKIL-------------------------------------------VRTDWIVTEGSML---------------------TQAQQAQTSVRK------------RRVM----------------YVLI------------------------LMVV---------------VFMASW-FPLT--------------------------------IVNILRDFGIGG---CCTTELPRINIFPYDILF------------RKVDKSGKMIVGTFLDVQMYFKLLNVHALAMT-------SI-------------VW-NPLL--------------YF-------------W-MSK------RHRR-------ALKYDMF-------------------SLTNPKRHNQLGVLGRFTPSPSFNVIYRRTVERHIMRNNF---------------------------------------------------------------------------------------------------------------
>9-npr13_nAv.1.0.scaf02427_1269_5968_acanthocheilonema_viteae_PRJEB1697
----------------------------------------------------------------------------------------------------------------------------------------------------------------------------------------------------------------------------------------------------------------------------L-LC--IT-----------------------AL--------------PI-----------T-----PV--------------------------------LAF--------------------------VKR---W----L-------------FGS--L-----LC-----------K--------LVPL-----------------------------------------------------------------------------------------------------------------------CQGIS--------------------------------------------------------------------------------------------------------------------------------------------------------------------------------------------------------------------------------------------------------------------------FCGEY--------------NWPA----------------DNRVKLFYG------------------SMLLV--------------------C-QYLIPV----------TIMTFCY---------WKILQKVR---------------------------------------------ADWIVAQHSML---------------------TAAQQAQTAVRK------------RRVM----------------YVLI------------------------LMVV---------------VFMASW-LPLT--------------------------------IVNIFRDFGIGK------------FLDIQMYFK----------------------------------LLNVHAIAMT-------SI-------------VW-NPLL--------------YF-------------W-MSK--------------------------------------------------------------------------------------------------------------------------------------------------------------------------------------------------
>11-npr13_OOCN_scaffold0000090_31459_44378_onchocerca_ochengi_PRJEB1204
-------------------------------------------------------------------------LFYSALYAT-IF--VAGLIG----NG--------------LLIGN---------------------------LVKRKRI-----S----VPN----------------------------------------I-----------------FL--INL--------------A-------ISDL------------L-LC--IT-----------------------AL--------------PI-----------T-----PV--------------------------------LAF---VKR--------------------------W----L-------------FGA--L-----LC-----------K--------LVPL-----------------------------------------------------------------------------------------------------------------------CQGIS--------------------------------------------------------------------------------------------------------------------------------------------------------------------------------------------------------------------------------------------------------------------------FCGEY--------------NWPE----------------DNRIKLFYG------------------SMLLV--------------------C-QYLIPA----------IIMTFCY---------WKILQKVR---------------------------------------------ADWIVAQHSML----------------TAAQQ-----AQTAVRK------------RRVM----------------YVLI------------------------LMVV---------------VFMASW-LPLT--------------------------------IVNIFRDFGQMY-----------------------------------------------------FKLLNVHAIAMT-------SI-------------VW-NPLL--------------YF-------------W-MSK--------------------------------------------------------------------------------------------------------------------------------------------------------------------------------------------------
>11-npr13_OFLC_contig0000481_0_8258_onchocerca_flexuosa_PRJEB512
----------------------------------------------------------------------------------------------------------------------------------------------------------------------------------------------------------------------------------------------------------------------------L-LC--IT-----------------------AL--------------PI-----------T-----PV--------------------------------LAF--------------------------VKR---W----L-------------FGA--L-----LC-----------K--------LVPL------------------------------------------CQGIS-------------------------------------------------------------------------------------------------------------------------------------------------------------------------------------------------------------------------------------------------------------------------------------------------------------------------------------------------------FCGEY--------------NWPE----------------DNRIKLFYG------------------SMLLV--------------------C-QYLIPA----------IIMTFCY---------WKILQKVR---------------------------------------------ADWIVAQHSML-----------------------------------------TAAQQAQT--------AVRKRRVMYVLI------------------------LMVV---------------VFMASW-LPLT--------------------------------IVNIFRDFGIGK------AFLDI-----QMYFK----------------------------------LLNVHAIAMT-------SI-------------VW-NPLL--------------YF-------------W-MSK--------------------------------------------------------------------------------------------------------------------------------------------------------------------------------------------------
>9-npr13_BPAG_scaffold0000289_6555_19271_brugia_pahangi_PRJEB497
-------------------------------------------------------------------------VFYSALYAT-IF--VVGLIG----NG--------------LLIGS---------------------------LAKRKRI-----S----VPN----------------------------------------I-----------------FL--INL--------------A-------ISDL------------L-LC--IT-----------------------AL--------------PI-----------T-----PV--------------------------------LAF---VKR--------------------------W----L-------------FGS--L-----LC-----------K--------LVPL-----------------------------------------C-QGIS-EKISV------LIS-----------------------------------------------SY-----CLCFIAVD-----R--------------------------------------YRS------------------I-VMPT----------------------------------------REPWTTYH----------AYSLM------------------------------------------------------------------------------------------------------------------------------------FCGEY--------------NWPA----------------DNRIKLFYG------------------SMLLI--------------------C-QYLIPV----------TIMTFCY---------WKILQKVR---------------------------------------------ADWIVAQHSML----------------TAAQQ-----AQTAVRK------------RRVM----------------YVLI------------------------LMVV---------------VFMASW-LPLT--------------------------------IVNIFRDFGIGK-------FLDI-----QMYFK----------------------------------LLNVHAIAMT-------SI-------------VW-NPLL--------------YF-------------W-MSK--------------------------------------------------------------------------------------------------------------------------------------------------------------------------------------------------
>8-npr13_SMUV_scaffold0001181_7413_17946_syphacia_muris_PRJEB524
-------------------------------------------------------------------------LIFSLLYAT-IF--VVGVIG----NG--------------LLISV---------------------------LARRRRY-----S----VPT----------------------------------------I-----------------FL--INL--------------A-------ISDL------------L-LC--LT-----------------------SL--------------PI-----------T-----PV--------------------------------LAF--------YKQ---------------------W----Y-------------FGQ--F-----LC-----------K--------IVPV---------------------------------C---------QTMS--V---------LIS-----------------------------------------------SY-----CLCFIAVD-----R--------------------------------------YRS------------------IVIQTL-----------------------------------------MPWAANN----------AYVLVA------ASWA--------VRSD-------------------------------------------------------------------------------------------------------------WIVTE-------------------------------------------------------------GSMLT------------------------EAQQ----------AQASVRK---------KRVMYMLI-----------------------------------------------------------------------------------------------------------------------------------------------------VMVA---------------AFMGSW-LPLM--------------------------------ISNLLRDFGIGVLNVLICIFTLFLIFLVSNLQF------------------TYTFSASFLDQQTYFKLLTAHAMAMT-------SV-------------IW-NPVL--------------YF-------------W-MCK------GHRK---------DL---------KREML--------WLTNVRRGNQLGILTKFQPSPYAHLVYRRMLENHLATNN----------------------------------------------------------------------------------------------------------------
>8-npr13_scf7180000006912_1_276958_291229_loa_loa_PRJNA246086
-------------------------------------------------------------------------LFYSALYAT-IF--VVGLIG----NG--------------LLIGS---------------------------LAKRKRI-----S----VPN----------------------------------------I-----------------FL--INL--------------A-------ISDL------------L-LC--IT-----------------------AL--------------PI-----------T-----PV--------------------------------LAF---VKR--------------------------W----L-------------FGS--L-----LC-----------K--------LVPL-----------------------------------------C-QGIS--V---------LIS-----------------------------------------------SY-----CLCFIAVD-----R--------------------------------------YRS------------------I-VMPT----------------------------------------REPWTTYH--------AYSLMAIS-----------------------------------------------------------------------------------------------------------------------------------FCGEY--------------NWPE----------------DNRIKLFYG------------------SMLLI--------------------C-QYLIPV----------TIMTFCY---------WNILQKVR---------------------------------------------ADWIVAQHSLL----------------TAAQQ-----AQTAVRK------------RRVM----------------YVLI------------------------LMVV---------------VFMASW-LPLT--------------------------------IVNIFRDFGIGYFLFFIFDFGLGIAFLDMQMYF---------------------------------KLLNVHAIAMT-------SI-------------VW-NPLL--------------YF-------------W-MSK--------------------------------------------------------------------------------------------------------------------------------------------------------------------------------------------------
>13-npr13_CAKAEH010001304.1_1_84172_-_Cercopithifilaria_johnstoni_genomic
--------------------------------------------MSSRTTVSCVDVNDIMSAFGDWTLRLDVKLFYSALYAT-IF--IVGLIG----NG--------------SLIRS---------------------------LAKRKRI-----S----VPN----------------------------------------I-----------------FL--INL--------------A-------ISDL------------L-LC--IT-----------------------AL--------------PI-----------T-----PV--------------------------------LAF--------VKR---------------------W----L-------------FGS--L-----LC-----------K--------LVPL-----------------------------------------C-QGIS--V---------LIS-----------------------------------------------SY-----CLCFIAVD-----R--------------------------------------YRS------------------I-VMPT----------------------------------------REPWTTFH----------AYLLMA------MSWF------TSATVS----------------------LPL-------------------------------------FITQQLQPLVLENTTLC--GY--------------------------FCGEY--------------NWPA----------------DNRIKLFYG-------------------SMLL-------------------FC-QYLIPV----------TIMTFCY---------WKILQKVR---------------------------------------------ADWIVAQHSML----------------TEAQQ-----AQTAVRK------------RRVM----------------YVLI------------------------LMVV---------------VFMASW-LPLT--------------------------------IVNIFRDFGIGR------NFYFTQNISLWFKAF--------------------------LGIQMYFKLLNVHAIAMT-------SI-------------VW-NPLL--------------YF-------------W-MNK-------------------VH-----------------------------------------------------------------------------------------------------------------------------------------------------------------------------
>10-npr13_WBA_scaffold0000766_0_6969_wuchereria_bancrofti_PRJEB536
-------------------------------------------------------------------------VFYSALYAT-IF--VVGLIG----NG--------------LLIGS---------------------------LVKRKRI-----S----VPN----------------------------------------I-----------------FL--INL--------------A-------ISDL------------L-LC--IT-----------------------AL--------------PI-----------T-----PV--------------------------------LAF---VKR--------------------------W----L-------------FGS--L-----LC-----------K--------LVPL-----------------------------------------C-QGIS--V---------LIS-----------------------------------------------SY-----CLCFIAVD-----R--------------------------------------YRS------------------I-VMPT----------------------------------------REPWTTYH----------AYSLM------------------------------------------------------------------------------------------------------------------------------------FCGEY--------------NWPA----------------DNRIKLFYG------------------SMLLV--------------------C-QYLIPV----------TIMTFCY---------WKILQKVR---------------------------------------------ADWIVAQHSML----------------TAAQQ-----AQTAVRK------------RRVM----------------YVLI------------------------LMVV---------------VFMASW-LPLT--------------------------------IVNIFRDFGI------------------------------------------------------------------------------------------------------------------------------------------------------------------------------------------------------------------------------------------------------------------------------------------------------------------------------------
>1-npr13_Bm_v4_Chr4_scaffold_001_456297_470101_brugia_malayi_PRJNA10729
-------------------------------------------------------------------------VFYSALYAT-IF--VVGLIG----NG--------------LLIGS---------------------------LAKRKRI-----S----VPN----------------------------------------I-----------------FL--INL--------------A-------ISDL------------L-LC--IT-----------------------AL--------------PI-----------T-----PV--------------------------------LAF--------VKR---------------------W----L-------------FGS--L-----LC-----------K--------LVPL---------------------------------C---------QGIS--V---------LIS-----------------------------------------------SY-----CLCFIAVD-----R--------------------------------------YRS------------------I-VMPT----------------------------------------REPWTTYH----------AYSLM------------------------------------------------------------------------------------------------------------------------------------FCGEY--------------NWPA----------------DNRIKLFYG------------------SMLLI-------------------C--QYLIPV----------TIMTFCY---------WKILQKVR---------------------------------------------ADWIVAQHSML-------------------------TAAQQAQT--------AVRKRRVM----------------YVLI------------------------LMVV---------------VFMASW-LPLT--------------------------------IVNIFRDFGIGK------FLDIQ-----MYFKL-----------------------------------LNVHAIAMT-------SI-------------VW-NPLL--------------YF-------------W-MSK--------------------------------------------------------------------------------------------------------------------------------------------------------------------------------------------------
>9-npr13_nDi.2.2.scaf00032_18606_30042_dirofilaria_immitis_PRJEB1797
-------------------------------------------------------------------------LFYSALYAT-IF--VIGLIG----NG--------------LLIGS---------------------------LVKRKRI-----S----VPN----------------------------------------I-----------------FL--INL--------------A-------ISDL------------L-LC--IT-----------------------AL--------------PI-----------T-----PV--------------------------------LAF--------VKR---------------------W----L-------------FGS--L-----LC-----------K--------LVPL---------------------------------C---------QGIS--V---------LIS-----------------------------------------------SY-----CLCFIAVD-----R--------------------------------------YRS------------------I-VMPT----------------------------------------REPWTTYH---------------------------------------------------------------------------------------------------------------------------------------------------FCGEY--------------NWPE----------------DNRVKLFYG------------------SMLLV-------------------C--QYLIPA----------TIMTFCY---------WKILQKVR---------------------------------------------ADWIVAQHSML-------------------------TVAQQAQT--------AVRKRRVM----------------YVLI------------------------LMVV---------------VFMASW-LPLT--------------------------------IVNIFRDFGQMY----------------FKLLN-------------------------------------VHAIAMT-------SI-------------VW-NPLL--------------YF-------------W-MSK--------------------------------------------------------------------------------------------------------------------------------------------------------------------------------------------------
>14-npr13_EEL_contig0001257_1556_6135_elaeophora_elaphi_PRJEB502
-------------------------------------------------------------------------------------------------------------------------------------------------------------------------------------------------------------------------------LL-------------------C-------ITAL-----------------------------------------------------------PI-----------T-----PV--------------------------------LAF--------VKR---------------------W----L-------------FGS--L-----LC-----------K--------LVPL---------------------------------C---------QGIS--V---------LIS-----------------------------------------------SY-----CLCFIAVD-----R--------------------------------------YRS------------------I-VMPT----------------------------------------REPWTTYH-----------AYSLM-----------------------------------------------------------------------------------------------------------------------------------FCGEY--------------NWPA----------------DNRIKLFYG------------------SMLLV-------------------C--QYLIPV----------SIMTFCY---------WKILQKVR---------------------------------------------ADWIVAQHSML----------------TAAQQ-----AQTAVRK------------RRVM----------------YVLI------------------------LMVV---------------VFMASW-LPLT--------------------------------IVNIFRDFGI------------------------------------------------------------------------------------------------------------------------------------------------------------------------------------------------------------------------------------------------------------------------------------------------------------------------------------
>11-npr13_contig330_55691_66090_setaria_digitata_PRJNA479729
-------------------------------------------------------------------------LFYSALYAT-IF--VVGLIG----NG--------------LLIGS---------------------------LAKRKRI-----S----VPN----------------------------------------I-----------------FL--INL--------------A-------ISDL------------L-LC--IT-----------------------AL--------------PI-----------T-----PV--------------------------------LAF---VKR--------------------------W----L-------------FGS--L-----LC-----------K--------LVPL--------------------------------------------------------------------------------------------------------------------CQGISILQ--------------------------------------------------------------------------------------------------------------------------------------------------------------------------------------------------------------------------------------------------------------------------FCGEY--------------NWPA----------------DNRIKLFYG------------------SMLLV--------------------C-QYLIPV----------SIMTFCY---------WKILQKVR---------------------------------------------ADWIVAQHSML----------------TAAQQ-----AQTAVRK------------RRVM----------------YVLI------------------------LMVV---------------VFMASW-FPLT--------------------------------IVNIFRDFGIGKFTFSGKFLLLQTEICVAFLDM-----------------------------QMYFKLLNVHAIAMT-------SI-------------VW-NPLL--------------YF-------------W-MSK--------------------------------------------------------------------------------------------------------------------------------------------------------------------------------------------------
>9-npr13_TCLT_scaffold0000800_0_11656_thelazia_callipaeda_PRJEB1205
-------------------------------------------------------------------------LFYSTLYAT-IF--VVGLIG----NG--------------LLIGS---------------------------LAKRKRI-----S----VPN----------------------------------------I-----------------FL--INL--------------A-------ISDL------------L-LC--IT-----------------------AL--------------PI-----------T-----PV--------------------------------LAF--------------------------VKR---W----L-------------FGS--L-----LC-----------K--------LVPL------------------------------------------CQGIS-------------------------------------------------------------------------------------------------------------------------------------------------------------------------------------------------------------------------------------------------------------------------------------------------------------------------------------------------------FCGEY--------------NWPA----------------DNKVKLFYG------------------SVLLV--------------------C-QYLIPA----------SIMTFCY---------WKI-----------------------------------------------------------------------------------------------------------------------------------------------------------------------------------------------------------------------------------------------------------------------------------------------------------------------------------------------------------------LQK--------------------------------------------------------------------------------------------------------------------------------------------------------------------------------------------------
>8-npr13_nLs.2.1.scaf00898_6829_16091_litomosoides_sigmodontis_PRJEB3075
----------------------------------------------------------------------YFQLFYSTLYAI-IF--VVGLTG----NG--------------LLIRS---------------------------LAKRKRI-----S----VPN----------------------------------------I-----------------FL--INL--------------A-------ISDL------------L-LC--IT-----------------------AL--------------PI-----------T-----PV--------------------------------LAF--------------------------VKR---W----L-------------FGS--L-----LC-----------K--------LIPL------------------------------------------SQGIS--V---------LIS-----------------------------------------------SY-----CLCFIAVD-----R--------------------------------------YRN------------------I-VMPT----------------------------------------REPWTTYH----------AYSLT------------------------------------------------------------------------------------------------------------------------------------FCGEY--------------NWPA----------------DNRVKLIYG------------------SMLLV--------------------C-QYLIPA----------AIMTFCY---------WKILQKVR---------------------------------------------ADWIVAEHSML---------------------TAAQQAQTAIRK------------RRVM----------------YILI------------------------LMVV---------------VFMASW-LPLT--------------------------------IVNIFRDFGIGKFKNLTCKEVLLIIVAGAFLDM-----------------------------QMYFKLLNVHVIAMT-------SI-------------VW-NPLL--------------YF-------------W-MSK--------------------------------------------------------------------------------------------------------------------------------------------------------------------------------------------------
>7-npr13_ACRNAN_scaffold6279_3528_12535_acrobeloides_nanus_PRJEB26554
-------------------------------------------------------------------------LIYSTIYAV-IF--VIGIIG----NG--------------LLIGT---------------------------MVIRKRM-----T----VAN----------------------------------------V-----------------FL--INL--------------A-------VSDL------------L-LC--IT-----------------------AL--------------PI-----------T-----PV--------------------------------LAF--------------------------VKR---W----L-------------FGG--M-----LC-----------K--------LVPL------------------------------------------CQGIS--V---------LIS-----------------------------------------------SY-----CLCLIAVD-----R--------------------------------------YRS------------------I-VTPL----------------------------------------KIPWTVRQ---------------------------------------------------------------------------------------------------------------------------------------------------FCGEY--------------DWPP----------------DPRIKLFYG------------------SGLLV--------------------V-QYLIPV----------SIMAFCY---------WKILQKVR---------------------------------------------QDWIVDTGSLL------------------------TEAQQAQRH------------RKAL---------------------------------------------------------------KDDMFW-------------------------------------LTNVRKQHQMGL-------LERFAPNPSVGILY--------------------------------KRSLERHLLQPP-------KY-------------SYRRPTL-------------------------------ADP-------------------------------------------TCMNRERSVQEMQANCFLLVPLMP-------------------------------------------------------------------------------------------------------------------------------
>9-npr13_Backbone_238_758556_764176_mesorhabditis_belari_PRJEB30104
-------------------------------------------------------------------------VLYTLIYFV-IF--VIGVIG----NG--------------LLISS---------------------------TVMRRRI-----T----VAN----------------------------------------I-----------------FL--VNL--------------A-------ISDL------------L-LC--IT-----------------------AI--------------PI-----------T-----PT--------------------------------LAF--------------------------FKK---W----M-------------FGE--F-----MC-----------K--------FLPA------------------------------------------WQAVS--V---------LIS-----------------------------------------------TY-----SLCFIAVD-----R--------------------------------------YRS------------------I-VTPL----------------------------------------KEPWTIRN----------AQVRKD--------WI----------------------------------VAE------------------------------------------------------------------------------------------------------------------------------------------------------GSMLT------------------------AAQQ----------VQTAARK---------RRVMYVLI-----------------------------------------------------------------------------------------------------------------------------------------------------LMVV---------------VFMLCW-LPLT--------------------------------VVNLLRDLVVFG---------FVFFIAKVLYFI----------------------------------LLNAHALAMT-------SI-------------LW-NPIL--------------YF-------------W-MSK------RHRR-------ALKDDMFWLTNAKRQPASALSRYPNIKFYLIIKLHIKSKIWLWLRFAPSPSVSVVYKRALERHLINNTF------------------------------------------------------------------------------------------------------------
>8-npr13_scaffold1_46230_2886988_ditylenchus_destructor_PRJNA312427
----------------------------------------------------------------------------------------------------------------------------------------------------------------------------------------------------------------------------------------------------------------------------L-LC--IT-----------------------AL--------------PI-----------T-----PV--------------------------------LAF--------------------------VKR---W----I-------------FGN--V-----MC-----------K--------LVPL----------------------------------------------C-QV---------LIS-----------------------------------------------SY-----CLCLIAVD-----R--------------------------------------YRS------------------I-VTPL----------------------------------------KEPWTVYQ----------AQVRQD--------WI----------------------------------VSS------------------------------------------------------------------------------------------------------------------------------------------------------GSMLT------------------------EAQQ----------AQTSIRK---------RRVMYVLI-----------------------------------------------------------------------------------------------------------------------------------------------------LMVS---------------VFMASW-MPLT--------------------------------IVNILRDIGVVY-----------------------------------------------------FKLLNAHAIAMT-------SI-------------VS-NPLL--------------YF-------------W-MSK------RHRR-------ALKDDMF-------------------WFTNVRRQQQMGLLEKFAPSPSLGILYRKSLERHLLSTKYNPYRRGTLADPTCMSREKALQEMHANCFLLVPLMPLCVPPSNRSSSNAGFKDPSVIFRQR---------------------------------------------------
>3-npr13_Contig105_244582_278249_halicephalobus_mephisto_PRJNA528747
-------------------------------------------------------------------------IIYSFIYFM-IF--VVGLIG----NG--------------LLIGT---------------------------MVIRKRI-----T----VAN----------------------------------------V-----------------FL--INL--------------A-------ISDL------------L-LC--IT-----------------------AL--------------PI-----------T-----PV--------------------------------VAF---VKT--------------------------W----M-------------FGA--V-----LC-----------K--------LVSL-----------------------------------------C-QGIS--V---------LIS-----------------------------------------------SY-----CLCLIAVD-----R--------------------------------------YRS------------------I-VTPQ----------------------------------------QVPWSIRE----------AQFFMV------ICWV--------GAVI--IS------------------SPL-------------------------------------FMVQRLQKIAFGNLTIC--GE--------------------------FCGEY--------------EWPD-----------------TTIKITYG------------------ISLFI--------------------V-QYLIPC----------AIMGFCY---------WKILQKQQ----------------------------------------------------------------------------------AQHCDRK------------RRVM----------------YMLI------------------------LMVA---------------MFMGAW-MPLT--------------------------------IVNILRDIEPSY-------------LERQMYFK----------------------------------LLSVHAIAMT-------SI-------------VS-NPIM--------------YF-------------W-MSK------RHRR---------AL---------KDDMF--------WLTNVRRQHQMGLLEKFAPNPSVGILYRKSLERHLLQRNLSPF------------------------------------------------------------------------------------------------------------
>10-npr13_JU765_contig918_0_20116_propanagrolaimus_ju765_PRJEB32708
-------------------------------------------------------------------------IIYSFIYFA-IF--VVGIIG----NG--------------LLIGT---------------------------MVIRKRI-----T----VAN----------------------------------------V-----------------FL--INL--------------A-------VSDL------------L-LC--IT-----------------------AL--------------PI-----------T-----PV--------------------------------LAFVKR-----------------------------W----M-------------FGA--A-----MC-----------K--------LVPL------------------------------------------CQGIS--V---------LIS-----------------------------------------------SY-----CLCLIAVD-----R--------------------------------------YRS------------------I-VTPQ----------------------------------------LIPWTVRE----------AQFFMV--FFMVVCWA------GAVAIS----------------------SPL-------------------------------------FITQRLRQIAIGNLTICGE----------------------------FCGEY--------------AWTD-----------------TRVKIGYG------------------ISLFV---------------------VQYLIPC----------AIMGFCY---------WKILQKVR---------------------------------------------QDWIINTGSAL---------------------TEAQQAQHCDRK------------RRAQ-------HCDRKRRVMYMLI------------------------LMVA---------------MFMLAW-MPLT--------------------------------IVNILRDIQPAY-------------LEKQMYFK----------------------------------LLNVHAIAMT-------SI-------------VS-NPCL--------------YF-------------W-MSK------RHRR--------------------------ALKDDMFWLTNVRRQHQMGLLEKFVPNPSMGILYRKSLERHLLQRNLSPYRRGTLADPTCMSRERALQEMHANCFLLVPLMPLCTS------------------------------------------------------------------------
>13-npr13_merged_gongylonema_pulchrum_PRJEB505
----------------------------------------------------------------------------------------------------------------------------------------------------------------------------------------------------------------------------------------------------------------------------L-LC--IT-----------------------AL--------------PI-----------T-----PV--------------------------------LAF--------------------------VKR---W----L-------------FGS--L-----LC-----------K--------LVPL------------------------------------------CQGIS-------------------------------------------------------------------------VRAD--------------------------------------------WIV------------------A-QHSM----------------------------------------LTEAQQAQ---------------------------------------------------------------------------------------------------------------------------------------------------TAVRK-------------------------------------------------------------RRVMY--------------------------------------VLILMVV-----------------------------------------------------------------------------------------------------------------------------------------------------------------------------------------VFMASW-FPLT--------------------------------IVNIFRDFGQMY-----------------------------------------------------FKLLNVHALAMT-------SI-------------VW-NPLL--------------YF-------------W-MSK--------------------------------------------------------------------------------------------------------------------------------------------------------------------------------------------------
>2-npr13_JAMRYC010000003.1_5789770_5791570_Panagrellus_sp__LJ2284
---------------------------------------------------------------------FFTQVIYALVYFL-IF--VVGICG----NG--------------LLIGT---------------------------MLIRKRM-----T----VAN----------------------------------------V-----------------FL--INL--------------A-------ISDL------------L-LC--IT-----------------------AL--------------PI-----------T-----PV-------LAF----------------------FKN--------------------------------W----L-------------FGS--A-----MC-----------K--------LVPL-----------------------------------------C-QAIS------------LIS-----------------------------------------------SY-----CLCLIAVD-----R--------------------------------------YRS------------------I-VTPQ----------------------------------------RVPWTVRE----------AQFFMV------ICWV------GSVAIS----------------------SPL-------------------------------------FITQKLQILAYQNLTIC--GE--------------------------FCGEY--------------AWAD-----------------TRVKFGYG------------------ICLFI--------------------I-QYLFPA----------VIMAFCY---------WKILQKVR---------------------------------------------QDWIVNTGSAL-------------------------TEAQQAQT--------VERKRRVM----------------YMLM------------------------LMVA---------------MFMGSW-MPLT--------------------------------VVNILRDIRPEL-----------------------------------------------------------LETQMY-------------------------FKLL------------------------------------------------------------------------------------------------------------------------------------------------------------------------------------------------------------------------------------
>8-npr13_ES5_v2_contig1563_6591_13579_panagrolaimus_es5_PRJEB32708
-------------------------------------------------------------------------------------------------------------------------------------------------------------------------------------------------------------------------------LL-------------------C-------ITAL-----------------------------------------------------------PI-----------T-----PV--------------------------------LAF--------VKT---------------------W----Q-------------FGS--A-----MC-----------K--------LVPL---------------------------------C---------QGIS--V---------LIS-----------------------------------------------SY-----CLCLIAVD-----R--------------------------------------YRS------------------I-VTPQ----------------------------------------KVPWTLRE----------AQLFMV------VAWA-------------------------------------------------------------------------------------------------------------------------FCGEY--------------AWAD-----------------TQVKIGYG------------------ISLFV-------------------V--QYCIPA----------VIMAFCY---------WKILQKVR---------------------------------------------QDWIINTGSAL----------------TEAQQ-----AQTSDRK------------RRVM----------------YMLI------------------------LMVA---------------MFMGSW-MPLT--------------------------------IVNILRDIRPKY------LEKQM-----YFKLL------------------------------------NVHAIAMT-------SI-------------VS-NPML--------------YF-------------W-MSK------RHRR---------AL---------KDDMF--------WLTNVRRQHQMGLLEKFTPNPSMGILYRKSLERHLLQRNLTPFRGTLADPSCVSRERLQEMHANCFLLVPLMPLCTTSNTTT---------------------------------------------------------------------
>10-npr13_PS1159_contig8092_2461_6973_panagrolaimus_ps1159_PRJEB32708
-------------------------------------------------------------------------------------------------------------------------------------------------------------------------------------------------------------------------------LL-------------------C-------ITAL-----------------------------------------------------------PI-----------T-----PV--------------------------------LAF---VKT--------------------------W----Q-------------FGS--A-----MC-----------K--------LVPL-----------------------------------------------------------------------------------------------------------------------CQGIS--------------------------------------------------------------------------------------------------------------------------------------------------------------------------------------------------------------------------------------------------------------------------FCGEY--------------AWAD-----------------TQVKMGYG------------------ISLFV--------------------V-QYCIPA----------VIMAFCY---------WKILQKVR---------------------------------------------QDWIINTGSAL----------------TEAQQ-----AQTSDRK------------RRVM----------------YMLI------------------------LMVA---------------MFMGSW-MPLT--------------------------------IVNILRDIRPKY-------------LETQMYFK----------------------------------LLNVHAIAMT-------SI-------------VS-NPML--------------YF-------------W-MSK------RHRR---------AL---------KDDMF--------WLTNVRRQHQMGLLDKFTPNPSMGILYRKSLERHLLQRNLTPF------------------------------------------------------------------------------------------------------------
>12-npr13_JAMRYA010000020.1_158160_155295_-_Panagrolaimus_sp__LJ2400
---------------------------------------------------------------------------YSLIYGL-IF--VVGICG----NG--------------LLIGT---------------------------MVIRKRI-----T----VAN----------------------------------------V-----------------FL--INL--------------A-------ISDL------------L-LC--IT-----------------------AL--------------PI-----------T-----PV--------------------------------LAF--------------------------VKT---W----Q-------------FGS--A-----MC-----------K--------LVPL------------------------------------------CQGIS------------LIS-----------------------------------------------SY-----CLCLIAVD-----R--------------------------------------YRS------------------I-VTPQ----------------------------------------KVPWTLRE----------AQLFMI------ICWI------GAIAIS----------------------SPL-------------------------------------FITQRLRQIAIGNLTICGE----------------------------FCGEY--------------AWAD-----------------TQVKIGYG------------------ISLFV--------------------V-QYCIPA----------VIMAFCY---------WKILQKVR---------------------------------------------QDWIINTGSAL-----------------------------------------TEAQQAQT--------SDRKRRVMYMLI------------------------LMVA---------------MFMGSW-MPLT--------------------------------IVNILRDIRPKY---------------------------------------------------------LEKQMYFK----------------------LL-----------------------------------------------------------------------------------------------------------------------------------------------------------------------------------------------------------------------------------------
>6-npr13_JAMRXY010000278.1_883031_880094_-_Panagrolaimus_sp__LJ2414
---------------------------------------------------------------------------YSLIYGL-IF--VVGICG----NG--------------LLIGT---------------------------MVIRKRI-----T----VAN----------------------------------------V-----------------FL--INL--------------A-------ISDL------------L-LC--IT-----------------------AL--------------PI-----------T-----PV--------------------------------LAF---VKT--------------------------W----Q-------------FGS--A-----MC-----------K--------LVPL-----------------------------------------C-QGIS------------LIS-----------------------------------------------SY-----CLCLIAVD-----R--------------------------------------YRS------------------I-VTPQ----------------------------------------KVPWTLRE----------AQLFMI------ICWV------GAIAIS----------------------SPL-------------------------------------FITQRLRQIAIGNLTIC--GE--------------------------FCGEY--------------AWAD-----------------TQVKIGYG------------------ISLFV--------------------V-QYCIPA----------VIMAFCY---------WKILQKVR---------------------------------------------QDWIINTGSAL----------------TEAQQ-----AQTSDRK------------RRVM----------------YMLI------------------------LMVA---------------MFMGSW-MPLT--------------------------------IVNILRDIRPKY---------------------------------------------------------LEKQMYFK----------------------LL-----------------------------------------------------------------------------------------------------------------------------------------------------------------------------------------------------------------------------------------
>2-npr13_JAMPIN010000001.1_3110085_3111289_Aphelenchoides_bicaudatus_genomic
---------------------------------------------------------------------IDVKIIYSLIYVV-IF--VVGLIG----NG--------------LLIG----------------------------KIRHKLT----------VAN----------------------------------------V-----------------FL--INL--------------A-------ISDL------------L-LC--IT-----------------------AL--------------PI-----------T-----PV--------------------------------LAF--------------------------MKR---W----I-------------FGG--A-----LC-----------K--------FVPL------------------------------------------CQTIS--V---------LIS-----------------------------------------------SY-----CLCLIAVD--------------------------------------------YRS------------------I-VTPL----------------------------------------KVPFTIMQAQIFMAICLGAIVVSS------PLFL------------------------------------------------------------------------------TQELQQIVLFNVT------------------------------LCGED-----------------------------------NRLKLAYG------------------SAILV--------------------F-QYLIPV----------SILSFCY---------WKILQKVK---------------------------------------------------------------------------------------------------------------------------------------------------------------------------TDWMTSIS--------------------------------TFTLLFRKRVMY-----------------------------------------------------------VLILMV----------------------AV-------------------FM--------------------------------------------------------------------------------------------------------------------------------------------------------------------------------------------------------------------
>6-npr13_scaffold01226_168415_174911_bursaphelenchus_xylophilus_PRJEA64437
----------------------------------------------------------------------------------------------------------------------------------------------------------------------------------------------------------------------------------------------------------------------------L-LC--IT-----------------------AL--------------PI-----------T-----PV--------------------------------LAF--------------------------MKR---W----I-------------FGD--I-----MC-----------K--------LVPF------------------------------------------CQGIS--V---------LIS-----------------------------------------------TY-----CLCLIAVD-----R--------------------------------------YRS------------------I-VTPL----------------------------------------KVPWTTRQ----------AQCFML-----------------------------------------------------------------------------------------------------------------------------------FCGEY--------------NWPT----------------DTRVKLTYG------------------SALLI--------------------L-TYLIPV----------SIMAFCY---------WKILQKVR---------------------------------------------QDWIVNTGSML-----------------------------------------TEAQQAHT--------SVRKRRVMYVLI------------------------LMVA---------------VFMGSW-MPLT--------------------------------IVNILRDIGVSA-------------LEVQMYFK----------------------------------LLNAHAVAMS-------SI-------------VS-NPLL--------------YF-------------W-MSK------RHRR-------ALKDDMF-------------------WLTNVRRQHQMGLLEKFAPSPSVGIMYRKSLERHLLNTKYNPYRRGTLADPTMMSRERSLQEMHANCFLLVPLMPLCVPTRTTST------------------------------------------------------------------
>2-npr13_CAJFCW020000005.1_8200228_8226129_-_Bursaphelenchus_okinawaensis_genomic
-----------------------------------------MADEFFEDDIDCVDVNDIMANFNDLTIRLDVKIVYSIYYVT-IF--TVGLIG----NG---------------LLIA---------------------------KIRRQMT----------VAN----------------------------------------V-----------------FL--INL--------------A-------ISDL------------L-LC--IT-----------------------AL--------------PI-----------T-----PV--------------------------------LAF---MKR--------------------------W----I-------------FGD--I-----MC-----------K--------LVPF-----------------------------------------C-QGIS--V---------LIS-----------------------------------------------TY-----CLCLIAVD-----R--------------------------------------YRS------------------I-VTPL----------------------------------------KVPWTTRQ----------AQFFMF------ICWA--------TAVV--IS------------------LPL-------------------------------------FIAQQLKHIAFSNITLC--GQ--------------------------FCGEY--------------NWPT----------------DTRYKLAYG------------------SALLI--------------------L-TYLIPV----------SIMAFCY---------WKILQKVR---------------------------------------------QDWIVNTGSML----------------TEAQQ-----AHTSVRK------------RRVM----------------YVLI------------------------LMVA---------------VFMGSW-MPLT--------------------------------IVNILRDIGVSA-------------LEVQMYFK----------------------------------LLNAHAVAMS-------SI-------------VS-NPLL--------------YF-------------W-MSK------RHRR---------ALKDDMFWLTNVRRQHQMGLLEKFAPSPSVGIMYRKSLERHLLNTKYNPYRRGTLADPTMMSREKSLQEMHANCFLLVPLMPLCVPPTRTTSTVFFNLQKVFIVRPIWPKTKKSLTNTADW------------------------------------------------------
>19-npr13_JNEY01000362.1_29786_24768_Aphelenchus_avenae_genomic
---------------------------------------------------------------------------YSTVYAM-IF--AIGIIG----NG---------------LLIG---------------------------TIRKRMT----------VAN----------------------------------------V-----------------FL--INL--------------A-------ISDL------------L-LC--IT-----------------------AL--------------PI-----------T-----PV--------------------------------LAF---VKR--------------------------W----I-------------FGS--T-----MC-----------K--------LVPL-----------------------------------------C-QGIS------------LIS-----------------------------------------------SY-----CLCLIAVD-----R--------------------------------------YRS------------------I-VTPL----------------------------------------KVPWTVAE----------AQVFMV------ICWL------GSIAIS----------------------SPL-------------------------------------FLAQRLQQIVLGNTTLCGE----------------------------FCGEY--------------DWPA----------------DTRVKLAYG------------------SALLV--------------------V-QYLIPV----------SIMTFCY---------WKILQKVR---------------------------------------------QDWIVNTGSML---------------------TEAQQAQTSVRK------------RRVM----------------YVLM------------------------LMVA---------------VFMGSW-MPL-------------------------------------------------------------------------------------------------------------------------------------------------------------------------------------------------------------------------------------------------------------------------------------------------------------------------------------------------------------------------------
>8-npr13_JANLNO010000004.1_5210746_5212983_Bradynema_listronoti_genomic
-------------------------------------------------------------------ILLYFQLIYSSIYAL-IF--VVGLVG----NG---------------LLIG---------------------------TIRKRMT----------VAN----------------------------------------V-----------------FL--INL--------------A-------TSDL------------L-LC--IT-----------------------AL--------------PI-----------T-----PV--------------------------------LAF---MKS--------------------------W----I-------------FGS--I-----MC-----------K--------LVPL-----------------------------------------C-QAIS------------LIS-----------------------------------------------SY-----CLCLIAFD-----R--------------------------------------YRS------------------I-VTPL----------------------------------------QEPWNIAE----------AQALMA------LCWM------CAVAIS----------------------SPL-------------------------------------FIMQRLQPIAFENITLC--GE--------------------------FCGEY--------------NWPK---------------DDTRIKLAYG------------------IAILI--------------------V-QYLIPA----------SIMAFCY---------WKILQKVR---------------------------------------------QDWIVNTSMLT--------------------------EAQQAQT--------SMRKRRVM----------------YVLI------------------------LMVA---------------VFMGSW-MPLT--------------------------------IVNILRDIGSDF----------------------------------------------------------------------------------------L-DKQM--------------YF------------------------KLL-----------------------------------------------------------------------------------------------------------------------------------------------------------------------------------------
>6-npr13_pathogens_Gpal_scaffold_29_136286_143394_globodera_pallida_PRJEB123
-------------------------------------------------------------------------------------------------------------------------------------------------------------------------------------------------------------------------------LL-------------------C-------ITAL-----------------------------------------------------------PI-----------T-----PV--------------LAF---------------VKQ--------------------------------W----I-------------FGS--V-----LC-----------K--------LVPL----------------------CQGISVP---------------SRS--V---------LIS-----------------------------------------------SY-----CLCFIALD-----R--------------------------------------FRS------------------I-VTPL---------------------------------------------------------------------KMPWG----------------------------------IGY-----------------------------------------------------------------------------------------------------------------------------AQALMYV------------------LILMV----L-------------------LKPE----------TYFNFPF------------------------------------------------------------------------------------------------------LTKG------------AH-----------------------------------------------------------------LHGLMDAVDHR-----------------------------KSGAMDILRDANNMY----------F-----KLLNV--------------------------------------HAVAMT-------SI-------------VS-NPLL--------------YF-------------W-MSK------------------------------RGTLG--------DPTCISRERALQEMHANCSFLLVPLMPLCV-------------------------------------------------------------------------------------------------------------------------
>4-npr13_scaffold_13_612299_620199_heterodera_glycines_PRJNA381081
-------------------------------------------------------------------------------------------------------------------------------------------------------------------------------------------------------------------------------LL-------------------C-------ITAL-----------------------------------------------------------PI-----------T-----PV--------------LAF---------------VKR--------------------------------W----V-------------FGS--V-----LC-----------K--------LVPL---------------------------------C---------QGIS--V---------LIS-----------------------------------------------SY-----CLCFIALD-----R--------------------------------------FRS------------------I-VTPL---------------------------------------------------------------------KMPWG----------------------------------IGY------------------------------------------------------------------------------------------------------------------------------------------------------AQTLM----A-------------------QTAM----------------------------------------------------------------------------------------------------------RKRRV-------------------------------------------------------------------------------------------MFVLRSLLFVS--------------------------------CKSVLRDMDFLR------DATNM-----YFKLL------------------------------------NVHAIAMT-------SI-------------VS-NPLL--------------YF-------------W-MSK------RHRR---------AL---------RDDIN--------WFTNMRRQQQQNVGGLLNKFTPSPSIGLLCRKNLERHLLMNAAAKYNQRGTLADPTCISRERALQEMHAN---------------------------------------------------------------------------------
>6-npr13_SIJG01000062.1_776594_801100_-_Heterodera_schachtii_genomic
--------------------------------------------ISERIKQHCVDLNTFMSSFGDWTLRTEVQVTYSAFYAL-IF--LVGLIG----NG---------------LLIH---------------------------TIRRRMS----------VAN----------------------------------------V-----------------FL--LNL--------------A-------ISDL------------L-LC--IT-----------------------AL--------------PI-----------T-----PV--------------------------------LAF--------VKR---------------------W----V-------------FGS--V-----LC-----------K--------LVPL-----------------------------------------C-QGIS--V---------LIS-----------------------------------------------SY-----CLCFIALD-----R--------------------------------------FRS------------------I-VTPL----------------------------------------KMPWGIGY----------AQALMI------LCWV------CCVAIA----------------------SPL-------------------------------------FMAQRLQLIEFNNMTFC--GL--------------------------FCGEY--------------NWPE---------------GHMQLKLAYG------------------ISLLV--------------------I-QFLIPT----------SIMAYCY---------WKILQKVR---------------------------------------------QDWMVPASFSS-------------------------TMTVEQQA--------QTAMRKRR--------------VMYVLI------------------------LMVL---------------IFMGSW-MPLT--------------------------------IVNLLRDMDFLR-------------DATNMYFK----------------------------------LLNVHAIAMT-------SI-------------VS-NPLL--------------YF-------------W-MSK------RHRR---------AL---------RDDINWFTNMRRQQQQNVGGLLNKFTPSPSIGLLCRKNLERHLLMNAAAKYNQQRRGTLADPTCISRERALQEMHANCFLLVPLMPLCNTLSRFISLLSIPRSGGTEKCLKNGKRKAKAINPKSYKKV------------------------------------
>16-npr13_JAKKIK010003000.1_1_9209_-_Heterodera_carotae_genomic
----------------------------------------LVDNNKHHQQQQCVDLNTFMSSFGDWTLRADVQITYSSFYAL-IF--LVGLIG----NG---------------LLIR---------------------------TIRRRMS----------VAN----------------------------------------V-----------------FL--LNL--------------A-------ISDL------------L-LC--IT-----------------------AL--------------PI-----------T-----PV--------------------------------LAF--------VKR---------------------W----I-------------FGS--V-----LC-----------K--------LVPL-----------------------------------------C-QGIS--V---------LIS-----------------------------------------------SY-----CLCFIALD-----R--------------------------------------FRS------------------I-VTPL----------------------------------------KMPWGIGY----------AQALMI------LCWV------CCIAIA----------------------SPL-------------------------------------FMAQRLQLIEFNNMTFC--GL--------------------------FCGEY--------------NWPE---------------GHMQLKLAYG------------------ISLLV--------------------I-QFLVPT----------SIMAYCY---------WKILQKVR---------------------------------------------QDWLVPASFSS-------------------------TMTVEQQA--------QTAIRKRR--------------VMYVLI------------------------LMVL---------------IFMGSW-MPLT--------------------------------IVNLLRDMDFLS-------------DATNMYFK----------------------------------LLNVHAVAMT-------SI-------------VS-NPLL--------------YF-------------W-MSK------RHRR---------AL---------RDDINWFTNARRQQQQNVGGLLNKFTPSPSIGLLYRKNVERHLNLKNKIVDNMCTLYRRGTLGDPTCISRERALQEMHANCFLLVPLMPLCVGTPRAPSQPQPLAAQQRPRTGTRTS-----------------------------------------------
>11-npr13_GROS_00556_9208_21293_globodera_rostochiensis_PRJEB13504
----------------------------------------------------------------------------------------------------------------------------------------------------------------------------------------------------------------------------------------------------------------------------L-LC--IT-----------------------AL--------------PI-----------T-----PV--------------------------------LAF--------------------------VKQ---W----I-------------FGS--V-----LC-----------K--------LVPL------------------------------------------CQGIS--V---------LIS-----------------------------------------------SY-----CLCFIALD-----R--------------------------------------FRS------------------I-VTPL----------------------------------------KMPWGIRY----------RGTLGD--------------------------------------------------------------------------------------------------PTC------------------------------ISRER-----------------------------ALQEMHANWVRQFG------------------GEKFV--------------------------------------ILYFFNF---------FKIIFSLI-------------------------------------------------------------------------------------------------------------------------------------------------------------------------------------------------------------------FFYNFLAFSSSH---------------------------------------------------------------------------------------CL-------------------FV--------------------------------------------------------------------------------------------------------------------------------------------------------------------------------------------------------------------
>12-npr13_scf7180000423433_7544_12252_meloidogyne_floridensis_PRJNA340324
----------------------------------------------------------------------------------------------------------------------------------------------------------------------------------------------------------------------------------------------------------------------------L-LC--IT-----------------------AL--------------PI-----------T-----PV--------------------------------LAF--------------------------VKR---W----I-------------FGL--A-----LC-----------K--------LVPL------------------------------------------CQGIS--V---------LIS-----------------------------------------------SY-----CLCLIAVD-----R--------------------------------------YRS------------------I-VTPL----------------------------------------KVPWNIQH----------AQFCTE------LNWP----------------------------------TDF-----------------------------------------------------------------------------------------------------------------------------RIKLFYG------------------ISLLS--------------------I-QFLIPT----------LIMTYCY---------WKILQKVR----------------------------------------------------------------------------------------------------------------------QDYVLIL------------------------MVIL---------------IFMGSW-MPLT--------------------------------FVNLLRDIGISF-------------LETQMYFK----------------------------------LLNVHAVAMT-------SV-------------VS-NPLL--------------YF-------------Y-MSK--------------------------------------------------------------------------------------------------------------------------------------------------------------------------------------------------
>15-npr13_M.Javanica_Scaff3122_9306_14057_meloidogyne_javanica_PRJEB8714
----------------------------------------------------------------------------------------------------------------------------------------------------------------------------------------------------------------------------------------------------------------------------L-LC--IT-----------------------AL--------------PI-----------T-----PV--------------------------------LAF--------------------------VKR---W----I-------------FGL--A-----LC-----------K--------LVPL------------------------------------------CQGIS--V---------LIS-----------------------------------------------SY-----CLCLIAVD-----R--------------------------------------YRS------------------I-VTPL----------------------------------------KVPWNIQH----------AQFCTE------LNWP---------------------------------------------------------------------------------------------------------------------------------------------------------------TDLRIKLFYG------------------ISLLS--------------------I-QFLIPT----------LIMTYCY---------WKILQKVR----------------------------------------------QDYVLILMVK---------------------------------------------------------------------------------------------LKVL---------------IFMGSW-MPLT--------------------------------FVNLLRDIGISF-------------LETQMYFK----------------------------------LLNVHAVAMT-------SV-------------VS-NPLL--------------YF-------------Y-MSK--------------------------------------------------------------------------------------------------------------------------------------------------------------------------------------------------
>14-npr13_M.Javanica_Scaff19671_0_3619_meloidogyne_javanica_PRJEB8714
----------------------------------------------------------------------------------------------------------------------------------------------------------------------------------------------------------------------------------------------------------------------------L-LC--IT-----------------------AL--------------PI-----------T-----PV--------------------------------LAF--------------------------VKR---W----I-------------FGL--A-----LC-----------K--------LVPL------------------------------------------CQGIS--V---------LIS-----------------------------------------------SY-----CLCLIAVD-----R--------------------------------------YRS------------------I-VTPL----------------------------------------KVPWNIQH----------AQFCTE------LNWP---------------------------------------------------------------------------------------------------------------------------------------------------------------TDLRIKLFYG------------------ISLLS--------------------I-QFLIPT----------LIMTYCY---------WKILQKVR----------------------------------------------QDYVLILMVK---------------------------------------------------------------------------------------------LKVL---------------IFMGSW-MPLT--------------------------------FVNLLRDIGISF-------------LETQMYFK----------------------------------LLNVHAVAMT-------SV-------------VS-NPLL--------------YF-------------Y-MSK--------------------------------------------------------------------------------------------------------------------------------------------------------------------------------------------------
>9-npr13_tig00001575_87969_92907_meloidogyne_arenaria_PRJNA438575
----------------------------------------------------------------------------------------------------------------------------------------------------------------------------------------------------------------------------------------------------------------------------L-LC--IT-----------------------AL--------------PI-----------T-----PV--------------------------------LAF--------------------------VKR---W----I-------------FGL--A-----LC-----------K--------LVPL------------------------------------------CQGIS--V---------LIS-----------------------------------------------SY-----CLCLIAVD-----R--------------------------------------YRS------------------I-VTPL----------------------------------------KVPWNIQH----------AQFCTE------LNWP---------------------------------------------------------------------------------------------------------------------------------------------------------------TDLRIKLFYG------------------ISLLS---------------------IQFLIPT----------LIMTYCY---------WKILQKVR----------------------------------------------QDYVLILMVK---------------------------------------------------------------------------------------------LKVL---------------IFMGSW-MPLT--------------------------------FVNLLRDIGISF-------------LETQMYFK----------------------------------LLNVHAVAMT-------SV-------------VS-NPLL--------------YF-------------Y-MSK--------------------------------------------------------------------------------------------------------------------------------------------------------------------------------------------------
>4-npr13_JAGUQR010000001.1_3193980_3193557_Meloidogyne_exigua_genomic
---------------------------------------------------------------------------YSLFYAA-IF--IVGLIG----NG--------------FLVG----------------------------TIRRRMT----------VAN----------------------------------------V-----------------FL--MNL--------------A-------ISDL------------L-LC--IT-----------------------AL--------------PI-----------T-----PV--------------------------------LAF--------------------------VKR---W----I-------------FGL--A-----LC-----------K--------LVPL------------------------------------------CQGIS------------LIS-----------------------------------------------SY-----CLCLIAVD-----R--------------------------------------YRS------------------I-VTPL----------------------------------------KVPWNIKH----------------------AQWL----------------------------------------------------------------------------------------------------------------------------------------------------------------------------------------------MV-------------------------------------------------------------------------------------------------------------------------------------------------------------------------------------------------------------------------------------------------------------------------------------------------------------------------------------------------------------------------------------------------------------------------------------------------------------------------------------------------------------------------------------------------------------------------------------------------------------------------------
>7-npr13_FXSY01004314.1_0_2496_meloidogyne_incognita_PRJEB8714
----------------------------------------------------------------------------------------------------------------------------------------------------------------------------------------------------------------------------------------------------------------------------L-LC--IT-----------------------AL--------------PI-----------T-----PV--------------------------------LAF--------------------------VKR---W----I-------------FGL--A-----LC-----------K--------LVPL------------------------------------------CQGIS--V---------LIS-----------------------------------------------SY-----CLCLIAVD-----R--------------------------------------YRS------------------I-VTPL----------------------------------------KVPWNIQH----------AQFCTE------LNWP----------------------------------TDF-----------------------------------------------------------------------------------------------------------------------------RIKLFYG------------------ISLLS--------------------I-QFLIPT----------LIMTYCY---------WKILQKVR------------------------------------------------------------------------------------------------------------------------------------------------------------------------------------------------------------------------QDQTAIR--------------------------------------------------------------------------------------------------------------------------------------KRRV----------------------------------------------------------------------------------------------------------------------------------------------------------------------------------------
>8-npr13_tig00000132_427624_432564_meloidogyne_arenaria_PRJNA438575
----------------------------------------------------------------------------------------------------------------------------------------------------------------------------------------------------------------------------------------------------------------------------L-LC--IT-----------------------AL--------------PI-----------T-----PV--------------------------------LAF--------------------------VKR---W----I-------------FGL--A-----LC-----------K--------LVPL------------------------------------------CQGIS--V---------LIS-----------------------------------------------SY-----CLCLIAVD-----R--------------------------------------YRS------------------I-VTPL----------------------------------------KVPWNIQH----------AQFCTE------LNWP---------------------------------------------------------------------------------------------------------------------------------------------------------------TDLRIKLFYG------------------ISLLS--------------------I-QFLIPT----------LIMTYCY---------WKILQKVR--------------------------------------------QDRKALQEMHAN----------------------------------------------------------------------------------------------------------------CFLLVPLMPL------------------------------------------------------------------------------------------------------------------------------------CV-----------------------------------------------------------------------------------------------------------------------------------------------------------------------------------------------------------------------------------------
>14-npr13_NXFT01001652.1_0_2738_meloidogyne_graminicola_PRJNA411966
----------------------------------------------------------------------------------------------------------------------------------------------------------------------------------------------------------------------------------------------------------------------------L-LC--IT-----------------------AL--------------PI-----------T-----PV--------------------------------LAF--------------------------VKR---W----I-------------FGL--A-----LC-----------K--------LVPL------------------------------------------CQGIS--V---------LIS-----------------------------------------------SY-----CLCLIAVD-----R--------------------------------------YRS------------------I-VTPL----------------------------------------KVPWNIKH----------AQFCTE------LNWP----------------------------------TDF-----------------------------------------------------------------------------------------------------------------------------RIKLFYG------------------ISLLS--------------------I-QFLIPT----------LIMTYCY---------WKILQKVR-----------------------------------------------------------------------------------------------------------------------QDYVLI------------------------LMV----------------SFKLILFFFLN----------------------------------FLFKGLTQMY-----------------------------------------------------FKLLNVHAVAMT-------SV-------------VS-NPLL--------------YF-------------Y-MSK--------------------------------------------------------------------------------------------------------------------------------------------------------------------------------------------------
>14-npr13_scaffold3638_cov319_3862_8726_meloidogyne_enterolobii_PRJNA340324
----------------------------------------------------------------------------------------------------------------------------------------------------------------------------------------------------------------------------------------------------------------------------L-LC--IT-----------------------AL--------------PI-----------T-----PV--------------------------------LAF--------------------------VKR---W----I-------------FGL--A-----LC-----------K--------LVPL------------------------------------------CQGIS--V---------LIS-----------------------------------------------SY-----CLCLIAVD-----R--------------------------------------YRS------------------I-VTPL----------------------------------------KVPWNIQH----------AQFCTE------LNWP----------------------------------TDF-----------------------------------------------------------------------------------------------------------------------------RIKLFYG------------------ISLLS---------------------IQFLIPT----------LIMTYCY---------WKILQKVR---------------------------------------------QDAQTAIRKRR---------------------------------------------------------------------------------------------VMVF---------------KSFVIFKIIFN--------------------------------NTGIIGISFLET----------------QMYFK----------------------------------LLNVHAVAMT-------SV-------------VS-NPLL--------------YF-------------Y-MSK--------------------------------------------------------------------------------------------------------------------------------------------------------------------------------------------------
>15-npr13_scaffold3743_cov229_417_5400_meloidogyne_enterolobii_PRJNA340324
----------------------------------------------------------------------------------------------------------------------------------------------------------------------------------------------------------------------------------------------------------------------------L-LC--IT-----------------------AL--------------PI-----------T-----PV--------------------------------LAF--------------------------VKR---W----I-------------FGL--A-----LC-----------K--------LVPL------------------------------------------CQGIS--V---------LIS-----------------------------------------------SY-----CLCLIAVD-----R--------------------------------------YRS------------------I-VTPL----------------------------------------KVPWNIQH----------AQFCTE------LNWP----------------------------------TDF-----------------------------------------------------------------------------------------------------------------------------RIKLFYG------------------ISLLS---------------------IQFLIPT----------LIMTYCY---------WKILQKVR---------------------------------------------QDQQAQTAIRK---------------------------------------------RRVM---------------------------------------------------------------VFKSFF-------------------------------------LKFLLNRYFLET----------------QMYFK----------------------------------LLNVHAVAMT-------SV-------------VS-NPLL--------------YF-------------Y-MSK--------------------------------------------------------------------------------------------------------------------------------------------------------------------------------------------------
>6-npr13_FXSY01000995.1_0_3883_meloidogyne_incognita_PRJEB8714
----------------------------------------------------------------------------------------------------------------------------------------------------------------------------------------------------------------------------------------------------------------------------L-LC--IT-----------------------AL--------------PI-----------T-----PV--------------------------------LAF--------------------------VKR---W----I-------------FGL--A-----LC-----------K--------LVPL------------------------------------------CQGIS--V---------LIS-----------------------------------------------SY-----CLCLIAVD-----R--------------------------------------YRS------------------I-VTPL----------------------------------------KVPWNIQH----------AQFCTE------LNWP---------------------------------------------------------------------------------------------------------------------------------------------------------------TDLRIKLFYG------------------ISLLS--------------------I-QFLIPT----------LIMTYCY---------WKILQKVR---------------------------------------------------------------------------------QDQTAIRK--------------------------------------------------------------------------------------------------------------------------RRVMQMYFKLLN----------------------------------------------------------VHAVAMT-------SV-------------VS-NPLL--------------YF-------------Y-MSK--------------------------------------------------------------------------------------------------------------------------------------------------------------------------------------------------
>14-npr13_MhA1_Contig1137_36557_41252_meloidogyne_hapla_PRJNA29083
------------------------------------------------------------------------------------------------------------------------------------------------------------------------------------------------------------------------------------------------------------ISVL----------------------------------------------------------------------------------------------------------------------------------------------------------------------ISS--------YC---------------------------------------------------------------------------------------------------------------------------------------------LCLIAVD-----R--------------------------------------YRS------------------I-VTPL---------------------------------------------------------------------KVPWN----------------------------------IQH-------------AQ---------------------------------------------------------------------FCTEL--------------NWPT----------------DFRIKLFYG------------------ISLLS------------------IQF---LIPT----------LIMTYCY---------WKILQKVR-------------------------------------QDQQA----QTAIRKRRVM----------------------------------------------------------------------------------------------------------------VLNLKKYLKFF--------------------------------IKIGIIGISFLE----------------TQMYF---------------------------------KLLNVHAVAMT-------SV-------------VS-NPLL--------------YF-------------Y-MSK--------------------------------------------------------------------------------------------------------------------------------------------------------------------------------------------------
>5-npr13_FXSY01000007.1_99774_104313_meloidogyne_incognita_PRJEB8714
----------------------------------------------------------------------------------------------------------------------------------------------------------------------------------------------------------------------------------------------------------------------------L-LC--IT-----------------------AL--------------PI-----------T-----PV--------------------------------LAF--------------------------VKR---W----I-------------FGL--A-----LC-----------K--------LVPL------------------------------------------CQGIS--V---------LIS-----------------------------------------------SY-----CLCLIAVD-----R--------------------------------------YRS------------------I-VTPL----------------------------------------KVPWNIQH----------AQFCTE------LNWP---------------------------------------------------------------------------------------------------------------------------------------------------------------TDFRIKLFYG------------------ISLLS--------------------I-QFLIPT----------LIMTYCY---------WKILQKVR---------------------------------------------------------------------------------QDQTAIRK------------RRVM--------------------------------------------------------------------------------------------------------------------------------------QMYFK----------------------------------LLNVHAVAMT-------SV-------------VS-NPLL--------------YF-------------Y-MSK--------------------------------------------------------------------------------------------------------------------------------------------------------------------------------------------------
