# Supplementary material for: Evolution of neuropeptide Y/RFamide-like receptors in nematodes
Source: Heliyon. 2024 Jul 15;10(14):e34473. doi: 10.1016/j.heliyon.2024.e34473 (PMC11315170; doi:10.1016/j.heliyon.2024.e34473)
Supplement: MMC 3 — Resulting Multiple Sequence Alignment. [file mmc3.zip › Suppl_3_Multiple_sequence_Alignments/npr4.fasta]

>1-npr4_SBAD_scaffold0001721_0_27937_soboliphyme_baturini_PRJEB516
-------------------------------------------------------------------------------------------------------------------------------------------------------------S----VRN----------------------------------------L-----------------FI--VSL--------------S-------CSDI------------V-VC--LT-----------------------SV--------------PI-----------T-----PI--------------------------------AIV--------------------------VKN---W----I-------------FGV--P-----MC-----------Y--------IFPL-----------------------------------------------------------------------------------------------------------------------------------------------------------------------------------------------FQRT---------------------------------------------------------------------------------------------------------------------------------------------------------------------------------------------------------------------------------------------------------------------NRMLI-------------------------------------------------------------------------------------------------------------------------------------------------------------------------------------------------------------------SMVV---------------IFAVCW-FLQV--------------------------------LSNVLRDFDALP------YFIIM-----QPYFY----------------------------------ALLFHCIAMT-------ST-------------LW-NPLL--------------YA-------------W-LNE------TFRD---------------------------------TFFEILPCLKS--------------------------------------------------------------------------------------------------------------------------------------------
>6-npr4_scaffold21s_44273_72960_trichinella_pseudospiralis_ISS13_PRJNA257433
-----------------------------------------------------------------------------------------------------------------------------------------------------TSL----QS----VRN----------------------------------------L-----------------FI--VSL--------------S-------CSDI------------V-VC--LT-----------------------SL--------------PI-----------T-----PI--------------------------------TII--------------------------RKN---W----L-------------FGL--P-----LC-----------Y-----------------------------------------------------------------------------------------------------------------------------------------------------------------------------------------------------------IFPL----------------------------------------------------------------------LCWF-------------------------------------------------------------------------------------------------------------------------------------------------------------------------------------------FQVLL-----------------------------------------------------------------------------------------------------------------------------------------------------------------------------------------------------------------------------------------------------------------------------------NVLRDFNATP-----------FAIASQPYLS----------------------------------SLIVHCIAMS-------ST-------------LW-NPIL--------------YA-------------W-LND------TFRT---------------------------------AFYEILPF-----------------------------------------------------------------------------------------------------------------------------------------------
>6-npr4_scaffold31s_0_17077_trichinella_pseudospiralis_ISS141_PRJNA257433
-----------------------------------------------------------------------------------------------------------------------------------------------------TSL----QS----VRN----------------------------------------L-----------------FI--VSL--------------S-------CSDI------------V-VC--LT-----------------------SL--------------PI-----------T-----PI--------------------------------TII--------------------------RKN---W----L-------------FGL--P-----LC-----------Y-----------------------------------------------------------------------------------------------------------------------------------------------------------------------------------------------------------IFPL----------------------------------------------------------------------LCWF-------------------------------------------------------------------------------------------------------------------------------------------------------------------------------------------FQVLL-----------------------------------------------------------------------------------------------------------------------------------------------------------------------------------------------------------------------------------------------------------------------------------NVLRDFNATP-----------FAIASQPYLS----------------------------------SLIVHCIAMS-------ST-------------LW-NPIL--------------YA-------------W-LND------TFRT---------------------------------AFYEILPF-----------------------------------------------------------------------------------------------------------------------------------------------
>8-npr4_scaffold15s_449467_478154_trichinella_pseudospiralis_ISS176_PRJNA257433
-----------------------------------------------------------------------------------------------------------------------------------------------------TSL----QS----VRN----------------------------------------L-----------------FI--VSL--------------S-------CSDI------------V-VC--LT-----------------------SL--------------PI-----------T-----PI--------------------------------TII--------------------------RKN---W----L-------------FGL--P-----LC-----------Y-----------------------------------------------------------------------------------------------------------------------------------------------------------------------------------------------------------IFPL----------------------------------------------------------------------LCWF-------------------------------------------------------------------------------------------------------------------------------------------------------------------------------------------FQVLL-----------------------------------------------------------------------------------------------------------------------------------------------------------------------------------------------------------------------------------------------------------------------------------NVLRDFNATP-----------FAIASQPYLS----------------------------------SLIVHCIAMS-------ST-------------LW-NPIL--------------YA-------------W-LND------TFRT---------------------------------AFYEILPF-----------------------------------------------------------------------------------------------------------------------------------------------
>12-npr4_scaffold56s_45156_73846_trichinella_pseudospiralis_ISS470_PRJNA257433
-----------------------------------------------------------------------------------------------------------------------------------------------------TSL----QS----VRN----------------------------------------L-----------------FI--VSL--------------S-------CSDI------------V-VC--LT-----------------------SL--------------PI-----------T-----PI--------------------------------TII--------------------------RKN---W----L-------------FGL--P-----LC-----------Y-----------------------------------------------------------------------------------------------------------------------------------------------------------------------------------------------------------IFPL----------------------------------------------------------------------LCWF-------------------------------------------------------------------------------------------------------------------------------------------------------------------------------------------FQVLL-----------------------------------------------------------------------------------------------------------------------------------------------------------------------------------------------------------------------------------------------------------------------------------NVLRDFNATP-----------FAIASQPYLS----------------------------------SLIVHCIAMS-------ST-------------LW-NPIL--------------YA-------------W-LND------TFRT---------------------------------AFYEILPF-----------------------------------------------------------------------------------------------------------------------------------------------
>11-npr4_scaffold190s_43832_72519_trichinella_pseudospiralis_ISS588_PRJNA257433
-----------------------------------------------------------------------------------------------------------------------------------------------------TSL----QS----VRN----------------------------------------L-----------------FI--VSL--------------S-------CSDI------------V-VC--LT-----------------------SL--------------PI-----------T-----PI--------------------------------TII--------RKN---------------------W----L-------------FGL--P-----LC-----------Y-----------------------------------------------------------------------------------------------------------------------------------------------------------------------------------------------------------IFPL----------------------------------------------------------------------LCWF-------------------------------------------------------------------------------------------------------------------------------------------------------------------------------------------FQVLL-----------------------------------------------------------------------------------------------------------------------------------------------------------------------------------------------------------------------------------------------------------------------------------NVLRDFNATP------FAIAS-----QPYLS----------------------------------SLIVHCIAMS-------ST-------------LW-NPIL--------------YA-------------W-LND------TFRT---------------------------------AFYEILPF-----------------------------------------------------------------------------------------------------------------------------------------------
>7-npr4_scaffold2s_151353_182651_trichinella_patagoniensis_PRJNA257433
-----------------------------------------------------------------------------------------------------------------------------------------------------ASL----QS----VRN----------------------------------------L-----------------FI--VSL--------------S-------CSDI------------V-VC--LT-----------------------SL--------------PI-----------T-----PI--------------------------------TII--------------------------RKN---W----L-------------FGL--P-----LC-----------Y-----------------------------------------------------------------------------------------------------------------------------------------------------------------------------------------------------------IFPL----------------------------------------------------------------------LCWF-------------------------------------------------------------------------------------------------------------------------------------------------------------------------------------------FQVLL-----------------------------------------------------------------------------------------------------------------------------------------------------------------------------------------------------------------------------------------------------------------------------------NVLRDFNATP-----------LAIASQPYLS----------------------------------SLIVHCIAMS-------ST-------------LW-NPIL--------------YA-------------W-LND------TFRT---------------------------------AFYEILPF-----------------------------------------------------------------------------------------------------------------------------------------------
>3-npr4_GL622785_8680883_8712220_trichinella_spiralis_PRJNA12603
-----------------------------------------------------------------------------------------------------------------------------------------------------ASL----QS----VRN----------------------------------------L-----------------FI--VSL--------------S-------CSDI------------V-VC--LT-----------------------SL--------------PI-----------T-----PI--------------------------------TII--------RKN---------------------W----L-------------FGL--P-----LC-----------Y-----------------------------------------------------------------------------------------------------------------------------------------------------------------------------------------------------------IFPL----------------------------------------------------------------------LCWF-------------------------------------------------------------------------------------------------------------------------------------------------------------------------------------------FQVLL-----------------------------------------------------------------------------------------------------------------------------------------------------------------------------------------------------------------------------------------------------------------------------------NVLRDFNATP------LAIAS-----QPYLS----------------------------------SLIVHCIAMS-------ST-------------LW-NPIL--------------YA-------------W-LND------TFRT---------------------------------AFYEILPF-----------------------------------------------------------------------------------------------------------------------------------------------
>9-npr4_scaffold23s_157382_186084_trichinella_t6_PRJNA257433
-----------------------------------------------------------------------------------------------------------------------------------------------------ASL----QS----VRN----------------------------------------L-----------------FI--VSL--------------S-------CSDI------------V-VC--LT-----------------------SL--------------PI-----------T-----PI--------------------------------TII--------RKN---------------------W----L-------------FGL--P-----LC-----------Y-----------------------------------------------------------------------------------------------------------------------------------------------------------------------------------------------------------IFPL----------------------------------------------------------------------LCWF-------------------------------------------------------------------------------------------------------------------------------------------------------------------------------------------FQVLL-----------------------------------------------------------------------------------------------------------------------------------------------------------------------------------------------------------------------------------------------------------------------------------NVLRDFNATP------LAIAS-----QPYLS----------------------------------SLIVHCIAMS-------ST-------------LW-NPIL--------------YA-------------W-LND------TFRT---------------------------------AFYEILPF-----------------------------------------------------------------------------------------------------------------------------------------------
>5-npr4_scaffold87s_40580_69282_trichinella_t8_PRJNA257433
-----------------------------------------------------------------------------------------------------------------------------------------------------ASL----QS----VRN----------------------------------------L-----------------FI--VSL--------------S-------CSDI------------V-VC--LT-----------------------SL--------------PI-----------T-----PI--------------------------------TII--------RKN---------------------W----L-------------FGL--P-----LC-----------Y-----------------------------------------------------------------------------------------------------------------------------------------------------------------------------------------------------------IFPL----------------------------------------------------------------------LCWF-------------------------------------------------------------------------------------------------------------------------------------------------------------------------------------------FQVLL-----------------------------------------------------------------------------------------------------------------------------------------------------------------------------------------------------------------------------------------------------------------------------------NVLRDFNATP------LAIAS-----QPYLS----------------------------------SLIVHCIAMS-------ST-------------LW-NPIL--------------YA-------------W-LND------TFRT---------------------------------AFYEILPF-----------------------------------------------------------------------------------------------------------------------------------------------
>8-npr4_scaffold80s_113549_144847_trichinella_t9_PRJNA257433
-----------------------------------------------------------------------------------------------------------------------------------------------------ASL----QS----VRN----------------------------------------L-----------------FI--VSL--------------S-------CSDI------------V-VC--LT-----------------------SL--------------PI-----------T-----PI--------------------------------TII--------RKN---------------------W----L-------------FGL--P-----LC-----------Y-----------------------------------------------------------------------------------------------------------------------------------------------------------------------------------------------------------IFPL----------------------------------------------------------------------LCWF-------------------------------------------------------------------------------------------------------------------------------------------------------------------------------------------FQVLL-----------------------------------------------------------------------------------------------------------------------------------------------------------------------------------------------------------------------------------------------------------------------------------NVLRDFNATP------LAIAS-----QPYLS----------------------------------SLIVHCIAMS-------ST-------------LW-NPIL--------------YA-------------W-LND------TFRT---------------------------------AFYEILPF-----------------------------------------------------------------------------------------------------------------------------------------------
>10-npr4_scaffold75s_117689_148990_trichinella_papuae_PRJNA257433
-----------------------------------------------------------------------------------------------------------------------------------------------------ASL----QS----VRN----------------------------------------L-----------------FI--VSL--------------S-------CSDI------------V-VC--LT-----------------------SL--------------PI-----------T-----PI--------------------------------TII--------------------------RKN---W----L-------------FGL--P-----LC-----------Y-----------------------------------------------------------------------------------------------------------------------------------------------------------------------------------------------------------IFPL----------------------------------------------------------------------------------------------------------------------------------------------------------------------------------------------------------------------------------------------------------------------------------------------------------------------------------------------------------------------------------------------------------------------------------------------------------------------------------------------------------------LFVACW-FFQV--------------------------------LLNVLRDFNATP-----------FAIASQPYLS----------------------------------SLIVHCIAMS-------ST-------------LW-NPIL--------------YA-------------W-LND------TFRT---------------------------------AFYEILPF-----------------------------------------------------------------------------------------------------------------------------------------------
>8-npr4_scaffold11s_85135_113834_trichinella_zimbabwensis_PRJNA257433
-----------------------------------------------------------------------------------------------------------------------------------------------------ASL----QS----VRN----------------------------------------L-----------------FI--VSL--------------S-------CSDI------------V-VC--LT-----------------------SL--------------PI-----------T-----PI--------------------------------TII---RKN--------------------------W----L-------------FGL--P-----LC-----------Y-----------------------------------------------------------------------------------------------------------------------------------------------------------------------------------------------------------IFPL----------------------------------------------------------------------------------------------------------------------------------------------------------------------------------------------------------------------------------------------------------------------------------------------------------------------------------------------------------------------------------------------------------------------------------------------------------------------------------------------------------------LFVACW-FFQV--------------------------------LLNVLRDFNATP------FAIAS-----QPYLS----------------------------------SLIVHCIAMS-------ST-------------LW-NPIL--------------YA-------------W-LND------TFRT---------------------------------AFYEILPF-----------------------------------------------------------------------------------------------------------------------------------------------
>7-npr4_TTRE_000007_294815_325966_trichuris_trichiura_PRJEB535
--------------------------------------------------------------------ETWIRGIFIFIYVI-IF--AAGITG----NS--------------CVIIS---------------------------VARKASL----QS---SVRN----------------------------------------L-----------------FI--VSL--------------S-------CSDI------------V-VC--LT-----------------------SV--------------PI-----------T-----PI--------------------------------TVM--------------------------RKN---W----I-------------FGL--P-----LC-----------Y--------IFPL-----------------------------------------------------------------------------------------------------------------------------------------------------------------------------------------------LRTN----------------------------------------------------------RML--------------------------------------------------------------------------------------------------------------------------------------------------------------------------------------------------------ISMVA--------------------------------------------------------------------------------------------------------------------------------------------------------------------------------------------------------------------------------------VFVACW-FLQV--------------------------------LLNVLRDFGAIP-----------SPIADQPYLF----------------------------------SLIVHCIAMT-------ST-------------LW-NPVL--------------YA-------------W-LNE------SFRK---------------------------------AFFEILPCVR---------------------------------------------------------------------------------------------------------------------------------------------
>4-npr4_T_suis-1.0_Cont7_16023_17899_trichuris_suis_PRJNA179528
--------------------------------------------------------------------ETWIRGIFIFIYVI-IF--VAGITG----NS--------------CVIIS---------------------------VARKASL----QS---SVRN----------------------------------------L-----------------FI--VSL--------------S-------CSDI------------V-VC--LT-----------------------SV--------------PI-----------T-----PI--------------------------------TVM--------------------------RKN---W----I-------------FGL--P-----LC-----------Y-----------------------------------------------------------------------------------------------------------------------------------------------------------------------------------------------------------IFPL---------------------------------------------------------------------------------------------------------------------------------------------------------------------------------------------------------------------------------------------------------------------------------------------------LQL-----------------------------------------------------------------------------------------------------------------------------------------------------------------------------------------------------------------------------------------------------------------------------------------------------------------------------------------------------------------------------YA-------------W-LNE------SFRK---------------------------------AFFEILPCVR---------------------------------------------------------------------------------------------------------------------------------------------
>8-npr4_T_suis-1.0_Cont7_2523_31399_trichuris_suis_PRJNA179528
--------------------------------------------------------------------ETWIRGIFIFIYVI-IF--VAGITG----NS--------------CVIIS---------------------------VARKASL----QS---SVRN----------------------------------------L-----------------FI--VSL--------------S-------CSDI------------V-VC--LT-----------------------SV--------------PI-----------T-----PI--------------------------------TVM--------RKN---------------------W----I-------------FGL--P-----LC-----------Y--------IFPL-----------------------------------------------------------------------------------------------------------------------------------------------------------------------------------------------LQRT---------------------------------------------------------------------------------------------------------------------------------------------------------------------------------------------------------------------------------------------------------------------NRMLI-------------------------------------------------------------------------------------------------------------------------------------------------------------------------------------------------------------------SMVA---------------VFVACW-FLQV--------------------------------LLNVLRDFGAIP------SPIAD-----QPYLF----------------------------------SLIVHCIAMT-------ST-------------LW-NPVL--------------YA-------------W-LNE------SFRK---------------------------------AFFEILPCVR---------------------------------------------------------------------------------------------------------------------------------------------
>17-npr4_PSAMB.scaffold2629size22134_5887_10070_plectus_sambesii_PRJNA390260
--------------------------------------------------------------------RYSTMAIFASLYAT-II--ACGLFG----NL--------------CVILS---------------------------VTKNKQL----QT----VPN----------------------------------------W-----------------FI--VSL--------------S-------CSDI------------V-VC--LT-----------------------SA--------------TI-----------T-----PF--------------------------------TAF--------------------------AKV---W----V-------------FGG--A-----LC-----------A--------IMGL------------------------------------------ISGAS--L---------FFS-----------------------------------------------TF-----TLTAISID-----R--------------------------------------FIL------------------I-VLPT----------------------------------------TQPIQQPY----------------------------------------------------------------------------------------------------------------------------------------------------------------------------------------------------------------------------------------------------------------IIFNLSR------------------------------------------------------------------------------------------------------------------------------------------------------------------------------------------------------------------------------------DYDLWPVWVHRQ-----------------QFLF----------------------------------GIITHCIAMT-------ST-------------VW-NPLL--------------YA-------------W-LNQ------QLRA---------------------------------AFLQLLG------------------------------------------------------------------------------------------------------------------------------------------------
>14-npr4_PTRK_scaffold0000037_75155_106448_parastrongyloides_trichosuri_PRJEB515
------------------------------------------------------------QTSNDWSTYYSVWIVFACIYCI-II--SLGIIG----NL--------------CVVLA---------------------------VTRTKSL----QT---TVPN----------------------------------------Y-----------------FI--MSL--------------S-------CSDM------------V-VS--TI-----------------------SA--------------TV-----------T-----PF--------------------------------TAF--------------------------AKN---W----F-------------FGR--H-----GC-------------------------------------------------------------------------M---------------------------------------------------------------------------------------------------------------------------------------------IFNT---------------------------------------------------------------------------------------------------------------------------------------------------------------------------------------------------------------------------------------------------------------------LGFIL-------------------------------------------SY------------------------------------------------------------------------------------------------------------------------------------------------------------------------------------------------LPNV--------------------------------VFNILRDFNQVP-----------TFINEQSIFF----------------------------------GIVMHCIAMT-------ST-------------IW-NPLL--------------YA-------------A-LNY------QLRA---------------------------------AFIDLMPACIHRKLAFLKKKENRGSVRQR--------------------------------------------------------------------------------------------------------------------------
>8-npr4_SVE_scaffold0000001_5373151_5404419_strongyloides_venezuelensis_PRJEB530
----------------------------------------------------------------------------------------------------------------------------------------------------TKSL----QT----VPN----------------------------------------Y-----------------FI--MSL--------------S-------CSDM------------V-VS--TI-----------------------SA--------------TV-----------T-----PF--------------------------------TAF--------------------------AKN---W----Y-------------FGR--H-----GC-----------M--------IFNT-------------------------------------------LGGM-SI---------IFS-----------------------------------------------TL-----TLTAISID-----R--------------------------------------LIL------------------I-RYPM----------------------------------------KTPINQSQ----------AFIWIF-----SFIWI--------FCNV--AAGIIFS-------------LPS-----------------------------------------AYHSQIQVIKNICGE----------------------------FCDEN---------------WGD---------------EKDNFRMYYS------------------VLIYA--------------------V-QFVIPL----------TIIIICY---------TLISLKLN---------------------------------------QSLLLKKVKTKNGWESD------------------RERLAVKRKARTNRMFIGMVVAFILSKARTN----------------RMFI------------------------GMVV---------------AFILSY-LPNV--------------------------------VFNILRDFNQVP------TFISD-----QGYFF----------------------------------GIVMHCIAMT-------ST--------------------------------------------------------------------------------------------------------------------------------------------------------------------------------------------------------------------------------------------------------
>12-npr4_SPAL_scaffold0000026_144296_175564_strongyloides_papillosus_PRJEB525
----------------------------------------------------------------------------------------------------------------------------------------------------TKSL----QT----VPN----------------------------------------Y-----------------FI--MSL--------------S-------CSDM------------V-VS--TI-----------------------SA--------------TV-----------T-----PF--------------------------------TAFAKN-----------------------------W----Y-------------FGR--H-----GC-----------M--------IFNT------------------------------------------LGGMS--I---------IFS-----------------------------------------------TL-----TLTAISID-----R--------------------------------------LIL------------------I-RYPM----------------------------------------KTPINQSQ----------AFIWIF-----SFIWI--------FCNVAAGIIFS---------------LPS-----------------------------------------AYHSQIQVIKNICGE----------------------------FCDEN---------------WGD---------------EKDNFRMYYSV-----------------LIYAV----------------------QFVIPL----------TIIIICY---------TLISLKLN---------------------------------------QSLLLKKAKTKNGWESD--------------------------------------------RERLA--------VKRKARTNRMFI------------------------GMVV---------------AFILSY-LPNV--------------------------------VFNILRDFNQVP-----------TFISDQGYFF----------------------------------GIVMHCIAMT-------ST-------------IW-NPLL--------------YA-------------A-LNY------QLRV----------PTFISDQGYFFGIVMHCIAMTSTIWNPLLYAALNYQLRAAFIDLMPTCIHRKLAFLKKKENRGS--------------------------------------------------------------------------------------------------------------
>8-npr4_SSTP_contig0000024_67870_97854_strongyloides_stercoralis_PRJEB528
------------------------------------------------------------QTSNDWSTYYSVWFIFAIIYSI-II--SLGIVG----NL--------------CVVLA---------------------------VTRTKSL----QT----VPN----------------------------------------YFIITKSLQTVPNY----FI--MSL--------------S-------CSDM------------V-VS--TI-----------------------SA--------------TV-----------T-----PF--------------------------------TAF--------------------------AKN---W----Y-------------FGR--H-----GC-----------M--------IFNT------------------------------------------LGGMS--I---------IFS-----------------------------------------------TL-----TLTAISID-----R--------------------------------------LIL------------------I-RYPM----------------------------------------KTPINQSQ----------A-----------FIWI------------------------------------------------------------------------------------------------------------------------------------------------------------------------------------------------------------------------------------------------------------------------------------------------------------------------------------------------------------------------------------------------------------------------------------------------------------------------------------------------------------------------------------------------------------------------------------------------------------------------F------------------------------------------------------------------------------------------------------------------------------------------------------------------------------------------------------
>14-npr4_JAEHOM010001427.1_1_8487_-_Hoplolaimus_columbus_genomic
----------------------------------------------LIPDDCVDMNRLLWLLRQEPTARPLTASLFALVYSL-II--LVGVSG----NA--------------CVLLA---------------------------IGRTRSL----QT----VSN----------------------------------------L-----------------FI--FAL--------------S-------CSDI------------V-VC--SV-----------------------SA--------------TF-----------T-----PY--------------------------------TAF--------------------------RKV---W----V-------------FGT--A-----LC-----------S--------LLPF------------------------------------------IAGTS--L---------CFS-----------------------------------------------TF-----ILAAISVD-----R--------------------------------------FLL------------------I-RFPL----------------------------------------NNQLHHGH----------AFIIIM------LIAF--------LAMVLS--------------------LPM-----------------------------------------LFTQKLLSMDGYCGE----------------------------FCFED---------------WGP----------------NELYRELYG------------------TLLLI--------------------V-QFFVPL----------GVIIFCY---------GGISLRLN---------------------------------------QNILVRRKKMGNSWHHH--------------------------------------------HQRIA--------DRRRQRTNRMFI------------------------LMVC---------------AFILSW-IWSV--------------------------------LFNILRDFGLLP-----------RFVEEQEFLY----------------------------------GIITHSLAMT-------ST-------------VW-NPIL--------------YA-------------L-LNI------QLRS-------AFIQLLPKCVQRLLLGRDNNNSSRTGQQHRQQKKLGADRSLQLIAPTLASPLRKTKTATAGREHRSASLFPLGGDHRHSSSSTSSGRRAELHAQPLLPTTHQQQSELRDQYLPPIGQHEKICSSSIGFQFLSIQIHTKSWRGITLK-------------------------------
>18-npr4_JAKKIK010000099.1_1_50918_-_Heterodera_carotae_genomic
----------------------------------------------AFPNDCVDMNQFLWEFQRDPTSRPITAATFAVIYSL-IV--LIGISG----NL--------------CVLLS---------------------------IGRTRSL----QT----VSN----------------------------------------L-----------------FI--FAL--------------S-------CSDI------------V-VC--AV-----------------------SA--------------TF-----------T-----PY--------------------------------TAF--------------------------TKV---W----V-------------FGV--A-----LC-----------S--------LVNF-------------------------------------------TAGT-SL---------CFS-----------------------------------------------IF-----ILAAISVD-----R--------------------------------------FLL------------------I-RFPL----------------------------------------NSQLRHNH----------ALLIIP------MLCL--------LAMF--VS------------------FPM-----------------------------------------IFTQKLLRMDGYCGE----------------------------FCVED---------------WGS----------------DELYREVYG------------------TLLLI--------------------V-QFFVPL----------LIIVICY---------IGISVRLN---------------------------------------RNILLRRKKMGNSWLRH------------------------RQSMADRRR------------QRTN----------------RMFI------------------------MMVC---------------AFVLSW-IWFI--------------------------------LFNLLRDLGLLP------SFIRE-----QEFLY----------------------------------GIVTHSIAMT-------ST-------------IW-NPIL--------------YA----------LLNFQLRS------AFLR-------LVPESARKHANYQGGNSSPALNHPTVDILSIYGQTKTGQQKRTKIVPNFAGSPFIADQLLSESRGKSKDLPENGQFGDKYGMARPPVRARNALQKFQLATEMEFPPRVHLDSLTRKTIITGVPSENFRNQNTKAKKSDF--------------------------------------
>14-npr4_GROS_00143_107704_114514_globodera_rostochiensis_PRJEB13504
----------------------------------------------------------------------------------------------------------------------------------------------------TRSL----QT----VSN----------------------------------------L-----------------FI--FSL--------------S-------CSDI------------V-VC--CV-----------------------SA--------------TF-----------T-----PY--------------TA----------------FTK--------V-----------------------W----V-------------FGV--A-----LC-----------S--------LVNF---------------------------TA---------------GTS--L---------CFS-----------------------------------------------IF-----ILAAISVD-----R--------------------------------------FLL------------------I-RFPL--------------------------------NN--------QLRHNH----------ALLIIP--------WI---------------------------------------------------------------------------------------------------------------------------------------------WFI-------------------------------------------LFNLL----R-DLG---------------LLPE----------FVREQEF-----------------------------------------------------------------------------------------------------------------------------------------------------------------------------------------LYGIIT------------------------------------------------------------------------------------------------------------HSIAMT-------ST-------------IW-NPIL--------------YA-------------L-LNL------QLRS---------AF---------LRLVP--------ESTRKFMAK----------------------------------------------------------------------------------------------------------------------------------------------
>12-npr4_pathogens_Gpal_scaffold_37_153595_157495_globodera_pallida_PRJEB123
----------------------------------------------------------------------------------------------------------------------------------------------------TRSL----QT----VSN----------------------------------------L-----------------FI--FSL--------------S-------CSDI------------V-VC--CV-----------------------SA--------------TF-----------T-----PY--------------TA----------------FTK----------------------------V---W----V-------------FGV--A-----LC-----------S--------LVNF--------------------------TAG---------------TS---L---------CFS-----------------------------------------------IF-----ILAAISVD-----R--------------------------------------FLL------------------I-RFPL--------------------------------NN--------QLRHNH----------ALLIIP--------WI---------------------------------------------------------------------------------------------------------------------------------------------WFI-------------------------------------------LFNLL----R-DLG---------------LLPD----------FVREQEF-----------------------------------------------------------------------------------------------------------------------------------------------------------------------------------------LYGIMT------------------------------------------------------------------------------------------------------------HSIAMT-------ST-------------IW-NPIL--------------YA-------------L-LNL------QLRS---------AF---------LRLVP--------ESTRKFMAK----------------------------------------------------------------------------------------------------------------------------------------------
>12-npr4_scaffold_52_177233_180993_heterodera_glycines_PRJNA381081
---------------------------------------------------------------------------------------------------------------------T--------------------------------------------VSN----------------------------------------L-----------------FI--FAL--------------S-------CSDI------------V-VC--CV-----------------------SA--------------TF-----------T-----PY--------------TA----------------FTK----------------------------V---W----V-------------FGV--A-----LC-----------S--------LANF--------------------------TAG---------------TS---L---------CFS-----------------------------------------------IF-----VLAAISVD-----R--------------------------------------FLL------------------I-RFPL--------------------------------NN--------QLRHNH----------ALLIIP--------WI---------------------------------------------------------------------------------------------------------------------------------------------WFI-------------------------------------------LFNLL----R-DLG---------------LLPY----------FIREQEF-----------------------------------------------------------------------------------------------------------------------------------------------------------------------------------------LYGIIT------------------------------------------------------------------------------------------------------------HAIAMT-------ST--------------------------------------------------------------------------------------------------------------------------------------------------------------------------------------------------------------------------------------------------------
>4-npr4_NXFT01002921.1_57061_87660_meloidogyne_graminicola_PRJNA411966
-------------------------------------------------------------------------------------------------------------------------------------------------INRTKSL----QT----VSN----------------------------------------L-----------------FI--FAL--------------S-------CSDI------------V-VC--FV-----------------------SA--------------TF-----------T-----PF--------------------------------TAF--------------------------YKV---W----V-------------FGS--I-----LC-----------S--------LVPF------------------------------------------IAGTS--L---------CFS-----------------------------------------------AF-----TLAAISVD-----R--------------------------------------FLL------------------I-RFPL----------------------------------------NNQLRHKH----------AFYTIL------IISL--------LSMILS--------------------LPM-----------------------------------------IFTQKLVKMDGYCGE----------------------------FCFEH---------------WSP----------------YERLREVYG------------------TILLI--------------------V-QFVIPL----------SIITFCY---------TGISVRLN-----------------------------------------------------------------------------------------------------------------------KVFFYL------------------------IFLK---------------FLKDCFIKKKD--------------------------------VYYMANLSSKNG----------------------------------------------------------SKKTTYK-------NV-------------CF-NGFC--------------IY-------------FSLEP------NFI----------------------------------CFIKCSTKCFSSYTNKNKMAFKRKISC----------------------------------------------------------------------------------------------------------------------------
>20-npr4_M.Javanica_Scaff3584_0_3861_meloidogyne_javanica_PRJEB8714
------------------------------------------------------------------------------------------------------------------------------------------------------------SN-----------------------------------------------L-----------------FI--FAL--------------S-------CSDI------------V-VC--FI-----------------------SA--------------TF-----------T-----PF--------------------------------TAF--------------------------YKV---W----V-------------FGP--I-----LC-----------S--------LVPF-------------------------------------------------I------------------------------------------------------------------AVTAISVD-----R--------------------------------------FLL------------------I-RFPL----------------------------------------NNQLRHKH----------AFFTIL-----------------------------------------------------------------------------------------------------------------------------------------------------------------------------------------------------FGLLP----------------------EFIAEQ-------------EFIY-------------------------------------------------------------------------------------------------------------------------------------------------------------------------------------------------------------------------------------------------------------------------------------------------------GVITHAIAMT-------ST-------------VW-NPIL--------------YA-------------L-LNM------QLRN---------------------------------AFVNLIPIKIRKWLSKEKLVA----------------------------------------------------------------------------------------------------------------------------------
>18-npr4_tig00000355_28427_33650_meloidogyne_arenaria_PRJNA438575
-------------------------------------------------------------------------------------------------------------------------------------------------ISRTKSL----QT----VSN----------------------------------------L-----------------FI--FAL--------------S-------CSDI------------V-VC--FI-----------------------SA--------------TF-----------T-----PF------------TAF-----------------YKV--------------------------------W----V-------------FGP--I-----LC-----------S--------LVPF-------------------------------------------------I------------------------------------------------------------------AVTAISVD-----R--------------------------------------FLL------------------I-RFPL----------------------------------------NNQLRHKH----------AFFTIL------WVWT-------------------------------------------------------------------------------------------------------------------------VVFNI-------------------------------------------------------------LRDFG------------------------LLPE----------FIAEQEF-----------------------------------------------------------------------------------------------------------------------------------------------------------------------------------------LYGVIT------------------------------------------------------------------------------------------------------------HAIAMT-------ST-------------VW-NPIL--------------YA-------------L-LNI------QLRN---------------------------------AFVNLIPIKIRKWLSKEKL------------------------------------------------------------------------------------------------------------------------------------
>14-npr4_FXSY01002046.1_441_5191_meloidogyne_incognita_PRJEB8714
------------------------------------------------------------------------------------------------------------------------------------------------------------SN-----------------------------------------------L-----------------FI--FAL--------------S-------CSDI------------V-VC--FI-----------------------SA--------------TF-----------T-----PF------------TAF-----------------YKV--------------------------------W----V-------------FGP--I-----LC-----------S--------LVPF-------------------------------------------------I------------------------------------------------------------------AVTAISVD-----R--------------------------------------FLL------------------I-RFPL----------------------------------------NNQLRHKH----------AFFTIL------WVWT-------------------------------------------------------------------------------------------------------------------------VVFNI-------------------------------------------------------------LRDFG------------------------LLPE----------FIAEQEF-----------------------------------------------------------------------------------------------------------------------------------------------------------------------------------------LYGVIT------------------------------------------------------------------------------------------------------------HAIAMT-------ST-------------VW-NPIL--------------YA-------------L-LNM------QLRN---------------------------------AFVNLIPIKIRKWLSKEKLVA----------------------------------------------------------------------------------------------------------------------------------
>13-npr4_FXSY01001812.1_7333_11340_meloidogyne_incognita_PRJEB8714
------------------------------------------------------------------------------------------------------------------------------------------------------------SN-----------------------------------------------L-----------------FI--FAL--------------S-------CSDI------------V-VC--FI-----------------------SA--------------TF-----------T-----PF------------TAF-----------------YKV--------------------------------W----V-------------FGP--I-----LC-----------S--------LVPF-------------------------------------------------I------------------------------------------------------------------AVTAISVD-----R--------------------------------------FLL------------------I-RFPL----------------------------------------NNQLRHKH----------AFFTIL------WVWT-------------------------------------------------------------------------------------------------------------------------VVFNI-------------------------------------------------------------LRDFG------------------------LLPE----------FIAEQEF-----------------------------------------------------------------------------------------------------------------------------------------------------------------------------------------LYGVIT------------------------------------------------------------------------------------------------------------HAIAMT-------ST-------------VW-NPIL--------------YA-------------L-LNM------QLRN---------------------------------AFVNLIPIKIRKWLSKEKL------------------------------------------------------------------------------------------------------------------------------------
>21-npr4_M.Javanica_Scaff6818_7403_10325_meloidogyne_javanica_PRJEB8714
------------------------------------------------------------------------------------------------------------------------------------------------------------SN-----------------------------------------------L-----------------FI--FAL--------------S-------CSDI------------V-VC--FI-----------------------SA--------------TF-----------T-----PF--------------TA----------------FYK----------------------------V---W----V-------------FGP--I-----LC-----------S--------LVPF-------------------------------------------------------------------------------------------------------------------------------------------------------------------------------------------------------------------------------------------------------------------------IAWV---------------------------------------------------------------------------------------------------------------------------------------------WTV-------------------------------------------VFNIL----R-DFG---------------LLPE----------FIAEQEF-----------------------------------------------------------------------------------------------------------------------------------------------------------------------------------------LYGVIT------------------------------------------------------------------------------------------------------------HAIAMT-------ST-------------VW-NPIL--------------YA-------------L-LNM------QLRN---------AF---------VNLIP--------IKIRKWLSKEKLVA-----------------------------------------------------------------------------------------------------------------------------------------
>19-npr4_nMf.1.1.scaf04548_0_3809_meloidogyne_floridensis_PRJEB6016
-------------------------------------------------------------------------------------------------------------------------------------------------ISRTKSL----QT----VSN----------------------------------------L-----------------FI--FAL--------------S-------CSDI------------V-VC--FI-----------------------SA--------------TF-----------T-----PF--------------TA----------------FYK----------------------------V---W----V-------------FGP--I-----LC-----------S--------LVPF-------------------------------------------------I------------------------------------------------------------------AVTAISVD-----R--------------------------------------FLL------------------I-RFPL------------------------------------------NNQLRH----------KHAFFT------ILWV---------------------------------------------------------------------------------------------------------------------------------------------WTV-------------------------------------------VFNIL----R-DFG---------------LLPE----------FIAEQEF-----------------------------------------------------------------------------------------------------------------------------------------------------------------------------------------LYGVIT------------------------------------------------------------------------------------------------------------HAIAMT-------ST-------------VW-NPIL--------------YA-------------L-LNI------QLRN---------AF---------VNLIP--------IKIRKWLSKEKL-------------------------------------------------------------------------------------------------------------------------------------------
>21-npr4_scaffold2285_cov163_15680_19307_meloidogyne_enterolobii_PRJNA340324
------------------------------------------------------------------------------------------------------------------------------------------------------------SN-----------------------------------------------L-----------------FI--FAL--------------S-------CSDI------------V-VC--FI-----------------------SA--------------TF-----------T-----PF--------------TAF---------------YKV--------------------------------W----V-------------FGP--I-----LC-----------S--------LVPF------I---------------------A---------------GTS--L---------CFS-----------------------------------------------AF-----TLAAISFD-----R--------------------------------------FLL------------------I-RFPL------------------------------------------NNQLRH----------KHAFFT------ILWV---------------------------------------------------------------------------------------------------------------------------------------------WTV-------------------------------------------VFNIL----R-DFG---------------LLPE----------FIAEQEF-----------------------------------------------------------------------------------------------------------------------------------------------------------------------------------------LYGVIT------------------------------------------------------------------------------------------------------------HAIAMT-------ST-------------VW-NPIL--------------YA-------------L-LNI------QLRN---------AF---------VNLIP--------IKIRKWLSKEKL-------------------------------------------------------------------------------------------------------------------------------------------
>20-npr4_scaffold15348_cov226_773_4772_meloidogyne_enterolobii_PRJNA340324
------------------------------------------------------------------------------------------------------------------------------------------------------------SN-----------------------------------------------L-----------------FI--FAL--------------S-------CSDI------------V-VC--FV-----------------------SA--------------TF-----------T-----PF--------------TAF---------------YKV--------------------------------W----V-------------FGP--I-----LC-----------S--------LVPF------I---------------------A---------------GTS--L---------CFS-----------------------------------------------AF-----TLAAISVD-----R--------------------------------------FLL------------------I-RFPL------------------------------------------NNQLRH----------KHAFFT------ILWV---------------------------------------------------------------------------------------------------------------------------------------------WTV-------------------------------------------VFNIL----R-DFG---------------LLPE----------FIAEQEF-----------------------------------------------------------------------------------------------------------------------------------------------------------------------------------------LYGVIT------------------------------------------------------------------------------------------------------------HAIAMT-------ST-------------VW-NPIL--------------YA-------------L-LNM------QLRN---------AF---------VNLIP--------IKIRKWLSKEKLVQA----------------------------------------------------------------------------------------------------------------------------------------
>20-npr4_NXFT01002921.1_70381_74401_meloidogyne_graminicola_PRJNA411966
-------------------------------------------------------------------------------------------------------------------------------------------------INRTKSL----QT----VSN----------------------------------------L-----------------FI--FAL--------------S-------CSDI------------V-VC--FV-----------------------SA--------------TF-----------T-----PF--------------TAF---------------YKV--------------------------------W----V-------------FGS--I-----LC-----------S--------LVPF---------------------------------I---------AGTS--L---------CFS-----------------------------------------------AF-----TLAAISVD-----R--------------------------------------FLL------------------I-RFPL-----------------------------------------------------------------------------------------------------------------------------------------------------------------------------------------------------------------------NNQ--------------------------------------------------------------------------------------LRHKHAF-----------------------------------------------------------------------------------------------------------------------------------------------------------------------------------------YTILVW-------------------------------------------------------------------------------------------------------------------------------------------NPIL--------------YA-------------L-LNV------QLRN---------AF---------LNLIP--------IKIRKWLSKEKLAA-----------------------------------------------------------------------------------------------------------------------------------------
>16-npr4_JU765_contig13240_0_18152_propanagrolaimus_ju765_PRJEB32708
----------------------------------------------MNNESCLQMNEVLWEYRQDLSTRPWTMAGFAFFYSL-II--FFGIVG----NL--------------CVVLA--------------------------------------IS----LPN----------------------------------------M-----------------FI--FCL--------------S-------CSDI------------V-VC--CT-----------------------SA--------------TI-----------T-----PI--------------------------------TAF---KKE--------------------------W----L-------------FGS--F-----LC-----------S--------AAPF--------------------------------IALLXXXXLF-QGVS--L---------CFS-----------------------------------------------TF-----TLAAISID-----R--------------------------------------FLL------------------I-RYPM----------------------------------------QKPFNHAQ------------------------------------------------------------------------------------------------------------------------------------------------------------------------------------------------ASG------------------IIVLI--------------------------------------CILSMWF---------WSV------------------------------------------------------------------------------------------------------------------------------------------------------------------------------------------------------------------------LFNVLRDYDMLP------NFAKH-----QEFFV----------------------------------GILTHCVAMS-------ST--------------------------------------------------------------------------------------------------------------------------------------------------------------------------------------------------------------------------------------------------------
>19-npr4_Contig48_50283_60254_halicephalobus_mephisto_PRJNA528747
---------------------------------------------------------------------PLTMAIFAFFYSL-II--IFGILG----NL--------------CVILA---------------------------ISRTRSL----QT----VPN----------------------------------------M-----------------FI--FSL--------------S-------CSDI------------V-VC--CT-----------------------SA--------------TI-----------T-----PI--------------------------------TAF--------------------------KKD---W----I-------------FGS--F-----LC-----------S--------SAPF------------------------------------------IAGVS--L---------CFS-----------------------------------------------TF-----TLAAISID-----R--------------------------------------FLL------------------I-RYPM----------------------------------------QKPFNHAQ---------------------------------------------------------------------------------------------------------------------------------------------------------------------------------------------------------------------ASITI---------------------------------------------------------------------------------------------------------------------------------------------------------------------------------------------------------------------------------------------------------------------------------IYEMLPEFVKKQ-----------------EFFV----------------------------------GILTHCLAMT-------ST--------------------------------------------------------------------------------------------------------------------------------------------------------------------------------------------------------------------------------------------------------
>1-npr4_JAMPIQ010000001.1_11917250_11918451_Aphelenchoides_besseyi_genomic
----------------------------------------------NGSTECTDLNDYLWSLTRDPTTLPAVWILFAFFYSL-II--VIGVTG----NL--------------CVVLA---------------------------ISRTRSL----QT----VPN----------------------------------------L-----------------FI--FSL--------------S-------CSDI------------M-VCFSAI-----------------------IT--------------PI-----------T-----AF--------------------------------KKV--------------------------------W----I-------------FGS--L-----LC----------SK--------EISF-------------------------------------------QGSS--L---------SFS-----------------------------------------------TF-----ILAAISID-----R--------------------------------------YVL------------------I-RFPM----------------------------------------KKPFTTSQ----------AFMVIS------IISI------LSMGIS----------------------GPS-----------------------------------------ALFHTLRSIPHYCNE----------------------------YCFED---------------WGQ----------------YQGQKRAYG------------------TILLA--------------------V-QFILPL----------SIIVFCY---------ASISFRLG--------------------------------------------------------------------------------------HGK-------------------------------------------------------------------------------KRDYGWQLAMS-------------------------------DQQRVASKRRQRT------------------------------------------------------------------------------------------NRMF-------------------------------IAM--------------------------------------------------------------------------------------------------------------------------------------------------------------------------------------------------
>4-npr4_JAMRYC010000005.1_2691958_2696446_Panagrellus_sp__LJ2284
-----------------------------------------------TNDSCIHMNDMLWVVRQDLTTSPLVMAIFAICYAV-II--IFGVIG----NS--------------CVILS----------------------------ISRTSL----QT----VPN----------------------------------------M-----------------FI--FSL--------------S-------CSDI------------V-VC--FT-----------------------SA--------------TI-----------T-----PI--------------------------------TAFKKD-----------------------------W----I-------------FGG--F-----LC-----------S--------VAPF------------------------------------------IAGVS--L---------CFS-----------------------------------------------TF-----TLAAISID-----R--------------------------------------FML------------------I-RYPM----------------------------------------KKPFSHFQ----------ASVAIL------LNCF--------LATILS--------------------APA-----------------------------------------ISVQKLDTIGTYCGR----------------------------FCYED---------------WGL---------------TRQNLRRVYG------------------TAVLF---------------------CQFILPL----------TVIMLCY---------TAISVRLG---------------------------------------QSLLLKTKKRNYEWQLQ-----------------------------------------VSDQQKVA--------NKRRQRTNRMFI------------------------AMVV---------------AFSLSW-VWSV--------------------------------LFNLLRDYDILP-----------AFVKDQEFFV----------------------------------GILTHCIAMT-------ST-------------VW-NPIL--------------YA-------------L-LNL------QLRV---------------------------------AFLQLMPTCLR--------------------------------------------------------------------------------------------------------------------------------------------
>5-npr4_JAMRYC010000011.1_330654_326181_Panagrellus_sp__LJ2284
-----------------------------------------------TNDSCIHMNDMLWVVRQDLTTSPLVMAIFAICYAV-II--IFGVIG----NS--------------CVILS----------------------------ISRTSL----QT----VPN----------------------------------------M-----------------FI--FSL--------------S-------CSDI------------V-VC--FT-----------------------SA--------------TI-----------T-----PI--------------------------------TAFKKD-----------------------------W----I-------------FGG--F-----LC-----------S--------VAPF------------------------------------------IAGVS--L---------CFS-----------------------------------------------TF-----TLAAISID-----R--------------------------------------FML------------------I-RYPM----------------------------------------KKPFSHFQ----------ASVAIL------LNCF--------LATILS--------------------APA-----------------------------------------ISVQKLDTIGTYCGR----------------------------FCYED---------------WGL---------------TRQNLRRVYG------------------TAVLF---------------------CQFILPL----------TVIMLCY---------TAISVRLG---------------------------------------QSLLLKTKKRNYEWQLQ-----------------------------------------VSDQQKVA--------NKRRQRTNRMFI------------------------AMVV---------------AFSLSW-VWSV--------------------------------LFNLLRDYDILP-----------AFVKDQEFFV----------------------------------GILTHCIAMT-------ST-------------VW-NPIL--------------YA-------------L-LNL------QLRV---------------------------------AFLQLMPTCLR--------------------------------------------------------------------------------------------------------------------------------------------
>14-npr4_KB455359_20850_29255_panagrellus_redivivus_PRJNA186477
-------------------------------------------------------------------------------------------------SL---------------------------------------------------------QT----VPN----------------------------------------M-----------------FI--FSL--------------S-------CSDI------------V-VC--FT-----------------------SA--------------TI-----------T-----PI--------------------------------TAF--------------------------KKD---W----I-------------FGG--F-----LC-----------S--------VAPF------------------------------------------------------------------------------------------------------------------------IAYD-------------------------------------------------------------------ILPA---------------------------------------------------------------------------------------------------------------------------------------------------------------------------------------------------FVKDQ----------------------------------------------------------------------------------------EFFVGI--------------------------------------------------------------------------------------------------------------------------------------------------------------------------------------------------------------------------------------------------------------------------------------------------------------------------LTHCIAMT-------ST-------------VW-NPIL--------------YA-------------L-LNL------QLRV---------------------------------AFLQLMPTCLRECFCS---------------------------------------------------------------------------------------------------------------------------------------
>22-npr4_JAMRXY010000289.1_94596_89761_Panagrolaimus_sp__LJ2414
---------------------------------------------------CLHMNDVLWEYRQDLTTQPITMAIFSIFYTL-II--IFGITG----NL--------------CVILA----------------------------ISRTSL----QT----VPN----------------------------------------M-----------------FI--FSL--------------S-------CSDI------------V-VC--CT-----------------------SA--------------TI-----------T-----PI--------------------------------TAF--------------------------VKE---W----L-------------FWS--F-----LC-----------S--------VAPF------------------------------------------IAGVS--L---------CFS-----------------------------------------------TF-----TLAAISID-----R--------------------------------------FML------------------I-RFPM----------------------------------------KKPFSHAQ----------ASIAIL------LICI--------LAAI--LS------------------MPT-----------------------------------------MFTQTISKLDNYCGE----------------------------FCYED---------------WGL----------------HQSRRRAYG------------------TVMLT--------------------L-QFIIPL----------SIIIICY---------TAISVRLG---------------------------------------------QSLILKTTKKR--------------DYDWQLQVTDQQRAANKRR------------QRTN----------------RMFI------------------------GMVV---------------AFSLSW-FWSV--------------------------------LFNVVRDYEMLP------NFAKQ-----QEFFV----------------------------------GILTHCIAMT-------ST-------------VW-NPLL--------------YA-------------M-LNF------QLRA---------------------------------AFLQLMPDCIKETFCSKVSSSSS--------------------------------------------------------------------------------------------------------------------------------
>18-npr4_JAMRYA010000002.1_4216051_4209960_Panagrolaimus_sp__LJ2400
---------------------------------------------------CLHMNDVLWEYRQDLTTQPITMSIFAIFYTL-II--IFGIIG----NL--------------CVILA----------------------------ISRTSL----QT----VPN----------------------------------------M-----------------FI--FSL--------------S-------CSDI------------V-VC--CT-----------------------SA--------------TI-----------T-----PI--------------------------------TGF--------------------------VKE---W----L-------------FGS--F-----LC-----------S--------VAPF------------------------------------------IAGVS--L---------CFS-----------------------------------------------TF-----TLAAISID-----R--------------------------------------FML------------------I-RFPM----------------------------------------KKPFSHAQ----------ASVAIL------LICI--------LAAILS--------------------MPT-----------------------------------------MFTQTLSKLDNYCGS----------------------------FCYED---------------WGT----------------HQSRRRAYG------------------TVMLT--------------------L-QFIIPL----------SIIIICY---------TAISVRLG-----------------------------------QSLILKTTKKRDYDWQLQVTD--------------------------------------------QQRAA--------NKRRQRTNRMFI------------------------GMVV---------------AFSLSW-IWSV--------------------------------LFNVLRDYDMLP-----------TFAKQQEFFV----------------------------------GILTHCIAMT-------ST-------------VW-NPLL--------------YA-------------M-LNF------QLRA---------------------------------AFLQLMPQCIRDTFCTKVSSSSSIPN-----------------------------------------------------------------------------------------------------------------------------
>20-npr4_JAMRYA010000173.1_130504_136481_Panagrolaimus_sp__LJ2400
---------------------------------------------------CLHMNDVLWEYRQDLTTQPITMSIFAIFYTL-II--IFGIIG----NL--------------CVILA----------------------------ISRTSL----QT----VPN----------------------------------------M-----------------FI--FSL--------------S-------CSDI------------V-VC--CT-----------------------SA--------------TI-----------T-----PI--------------------------------TGF--------------------------VKE---W----L-------------FGS--F-----LC-----------S--------VAPF------------------------------------------IAGVS--L---------CFS-----------------------------------------------TF-----TLAAISID-----R--------------------------------------FML------------------I-RFPM----------------------------------------KKPFSHAQ----------ASVAIL------LICI--------LAAI--LS------------------MPT-----------------------------------------MFTQTLSKLDNYCGS----------------------------FCYED---------------WGT----------------HQSRRRAYG------------------TVMLT--------------------L-QFIIPL----------SIIIICY---------TAISVRLG-----------------------------------QSLILKTTKKRDYDWQLQVTD------------------------QQRAANKRR------------QRTN----------------RMFI------------------------GMVV---------------AFSLSW-IWSV--------------------------------LFNVLRDYDMLP------TFAKQ-----QEFFV----------------------------------GILTHCIAMT-------ST-------------VW-NPLL--------------YA-------------M-LNF------QLRA---------------------------------AFLQLMPQCIRDTFCTKVSSSSSIPN-----------------------------------------------------------------------------------------------------------------------------
>13-npr4_ES5_v2_contig1644_4375_12058_panagrolaimus_es5_PRJEB32708
-------------------------------------------------------------------------------------------------SL---------------------------------------------------------QT----VPN----------------------------------------M-----------------FI--FSL--------------S-------CSDI------------V-VC--CT-----------------------SA--------------TI-----------T-----PI--------------------------------TGF--------------------------IKE---W----L-------------FGS--F-----LC-----------S--------VAPF------------------------------------------IAGVS--L---------CFS-----------------------------------------------TF-----TLAAISID-----R--------------------------------------FML------------------I-RFPM----------------------------------------KKPFSHAQ----------ASVAIL------LICI--------LAAI--LS------------------MPT-----------------------------------------MFTQTLSKLDNYCGT----------------------------FCYED---------------WGT----------------HQSRRRAYG------------------TVMLT--------------------L-QFIIPL----------SIIIICY---------TAISVRLG-------------------------------------------QSLILKTTKKRDY----------------DWQLQVTDQQRAANKRR------------QRTN----------------RMFI------------------------GMVV---------------AFSLSWICWIW------------------------------SVLFNVLRDYDMLP------TFAKQ-----QEFFV----------------------------------GIFTHCIAMT-------ST--------------------------------------------------------------------------------------------------------------------------------------------------------------------------------------------------------------------------------------------------------
>18-npr4_PS1159_contig13045_2091_8224_panagrolaimus_ps1159_PRJEB32708
-------------------------------------------------------------------------------------------------SL---------------------------------------------------------QT----VPN----------------------------------------M-----------------FI--FSL--------------S-------CSDI------------V-VC--CT-----------------------SA--------------TI-----------T-----PI--------------------------------TGF--------------------------VKE---W----L-------------FGS--F-----LC-----------S--------VAPF------------------------------------------IAGVS--L---------CFS-----------------------------------------------TF-----TLAAISID-----R--------------------------------------FML------------------I-RFPM----------------------------------------KKPFSHAQ---------------------------------------------------------------------------------------------------------------------------------------------------------------------------------------------------------------------ASVAI---------------------------------------------------------------------------------------------------------------------------------------------------------------------------------------------------------------------------------------------------------------------------------LYEILPTFAKQQ-----------------EFFV----------------------------------GILTHCIAMT-------ST--------------------------------------------------------------------------------------------------------------------------------------------------------------------------------------------------------------------------------------------------------
>17-npr4_Scaffold_1118_194270_201878_ditylenchus_dipsaci_PRJNA498219
----------------------------------------------------------------------------------------------------------------------------------------------------------------------------------------------------------------------------------------------------G-------------------------VS-----------------------------------------------------------------------------------------------------------------------------------------------------------------LC--------------------FSTF--------------------------------------------------------------------------------------------------------------------TLAAISLD-----R--------------------------------------FML------------------I-RFPM----------------------------------------KKPFSHVQ----------AFFVIC------LICV--------LAMA--MS------------------VPV-----------------------------------------MFMQTLKPLDKYCGQ----------------------------FCYED---------------WGA----------------NANQRRAYG------------------TLMLT--------------------L-QFIIPL----------VVIVFCY---------TAISLRLG------------------------------------------QSVILKSKKKQGGY----------------EWQLQMSDQQRAATKRR------------QRTN----------------RMFI------------------------AMVV---------------AFSLSW-IWTL--------------------------------MFNLLRDYEILP------QFVKD-----QEFFF----------------------------------GILTHCIAMT-------ST-------------VW-NP--------------------------------------------------------------------------------------------------------------------------------------------------------------------------------------------------------------------------------------
>14-npr4_scaffold8_204909_238527_ditylenchus_destructor_PRJNA312427
------------------------------------------------------------------------MTLFAILYIV-II--IFGVVG----NV--------------CVILA---------------------------IARTRSL----QT----VPN----------------------------------------M-----------------FI--FSL--------------S-------CSDV------------V-VC--CT-----------------------SA--------------TI-----------T-----PI--------------------------------TAFQKGMNPFIINKIVTITDLNKRIHKIPCLE---W----L-------------FGR--F-----LC-----------S--------VAPF------------------------------------------IAGVS--L---------CFS-----------------------------------------------TF-----TLAAISVD-----R--------------------------------------FML------------------I-RFPM----------------------------------------KKPFTHGQ----------AFFIIC------IICV--------LAMAMS--------------------VPV-----------------------------------------VFMQTLKQIDKYCGQ----------------------------FCFED---------------WGS---------------SGHSQRRAYG------------------TLMLA--------------------L-QFVIPL----------GAIVFCY---------TAISLRLG----------------------------------------QSLLLKSKKKQGGGYE-------------------------WQLQMTDQ------------QRAA--------TKRRQRTNRMFI------------------------AMVV---------------AFSAR--------------------------------------DYEILPQFVKDQ-----------------EFFF----------------------------------GILTHCIAMT-------ST-------------VW-NPLL--------------YA-------------L-LNL------QLRA---------------------------------AFVQLMPECLKHCVQSHCANSKKSQRAN---------------------------------------------------------------------------------------------------------------------------
>13-npr4_scaffold8_218012_225027_ditylenchus_destructor_PRJNA312427
------------------------------------------------------------------------MTLFAILYIV-II--IFGVVG----NV----------------------------------------------------------------------------------------------------------C-----------------VI--LAI--------------A-------RTGV------------------------------------------------------------------------S--------------------------------------------------------------------------------------------------------LC--------------------FSTF--------------------------------------------------------------------------------------------------------------------TLAAISVD-----R--------------------------------------FML------------------I-RFPM----------------------------------------KKPFTHGQ----------AFFIIC------IICV--------LAMA--MS------------------VPV-----------------------------------------VFMQTLKQIDKYCGQ----------------------------FCFED---------------WGS---------------SGHSQRRAYG------------------TLMLA--------------------L-QFVIPL----------GAIVFCY---------TAISLRLG-----------------------------------------QSLLLKSKKKQGGGY----------------EWQLQMTDQQRAATKRR------------QRTN--------------------------------------------RMFI---------------AMVVAF-SARD---------------------------------YEILPQFVKDQ-----------------EFFF----------------------------------GILTHCIAMT-------ST-------------VW-NPLL--------------YA-------------L-LNL------QLRA---------------------------------AFVQLMPECLKHCVQSHCANSKKSQRAN---------------------------------------------------------------------------------------------------------------------------
>17-npr4_scaffold00364_1267170_1299182_bursaphelenchus_xylophilus_PRJEA64437
---------------------------------------------------------------------LWVWALFAFFYSL-II--ICGCLG----NL--------------CVILA---------------------------ISRTKSL----QT----VPN----------------------------------------M-----------------FI--FSL--------------S-------CSDF------------M-VC--LT-----------------------SA--------------TI-----------T-----PI--------------------------------TAF--------------------------AKV---W----L-------------FGS--V-----LC-----------S--------VAPF------------------------------------------LAGTS--L---------SFS-----------------------------------------------TF-----TLAAISID-----R--------------------------------------FML------------------I-RFPM----------------------------------------KKPFSHTQ----------AFMIIC------WVWS-------------------------------------------------------------------------------------------------------------------------VV----------------------------------------------------------------FNVFK--------------------D-YELLPS----------YVMEKEY-----------------------------------------------------------------------------------------------------------------------------------------------------------------------------------------IVGISL------------------------------------------------------------------------------------------------------------HCIAMT-------ST-------------VW-NPLL--------------YA-------------M-MNL------QLRA---------------------------------AFIQLMPVCIKEYLYKEEEPHPMAQS-----------------------------------------------------------------------------------------------------------------------------
>10-npr4_SIJG01000041.1_852644_853539_Heterodera_schachtii_genomic
--------------------------------------------------ECIDMNDYYWQNRHDLTTRPAVMRTFAALYAT-II--LLGVVG----NA--------------CVVIA---------------------------IARVKSL----QT----VPN----------------------------------------M-----------------FI--FSL--------------S-------CSDI------------L-VC--CI-----------------------SA--------------TI-----------T-----PI--------------------------------SAF--------------------------------R----K-------------FLAFRL-----LS-----------R--------LTSP-----------------------------------------LLQGVS--L---------CFS-----------------------------------------------TF-----TLAAISVD-----R--------------------------------------FML------------------I-IFPT----------------------------------------RKAFSHGQ----------ALFIIM----------------------------------------------------------------------------------------------------------------------------------------------------------------------------------------------------------------------------------------------------------------------------------------------------------------------------------------------------------------------------------------------------------------------------------------------------------------------------------------------------------------------------------------------------------------------------------------------VI-----------------------------------------------------------------------------------------------------------------------------------------------------------------------------------------------------------------------------------------
>12-npr4_EVEC_scaffold0005201_0_8084_enterobius_vermicularis_PRJEB503
-------------------------------------------------------------------------------------------------SL---------------------------------------------------------QT----VPN----------------------------------------M-----------------FI--FSL--------------S-------CSDI------------L-VC--CF-----------------------SA--------------TI-----------T-----PI--------------------------------AAF---EKR--------------------------W----V-------------FGA--L-----LC-----------K--------SVPF-----------------------------------------F-MGIT--L---------CFS-----------------------------------------------TF-----TLASISVD-----R--------------------------------------FLL------------------I-KFPT----------------------------------------KQMLTKNK----------ALLLIL------NILF-------------------------------------------------------------------------------------------------------------------------QALKD-----------------------------------------YE-----------------------------------------------LLPT----------FVQQQEF-----------------------------------------------------------------------------------------------------------------------------------------------------------------------------------------LFAIAV------------------------------------------------------------------------------------------------------------HCIAMT-------ST--------------------------------------------------------------------------------------------------------------------------------------------------------------------------------------------------------------------------------------------------------
>11-npr4_SMUV_scaffold0001247_0_5756_syphacia_muris_PRJEB524
-----------------------------------------------------------------------------------FL-----------------------------------------------------------------------QT----VPN----------------------------------------M-----------------FI--FSL--------------S-------CSDI------------L-VC--CF-----------------------SA--------------TI-----------T-----PI--------------------------------AAF--------EKR---------------------W----V-------------FGY--F-----LC-----------K--------SVPF-----------------------------------------F-MGIT--L---------CFS-----------------------------------------------TF-----TLASISVD-----R--------------------------------------FLL------------------I-KCPT----------------------------------------KQMLTKNK----------ALLIIL-------SWI--------GNIL-----------------------------------------------------------------------------------------------------------------------------------------------------YHTLKDYE-----------------------------------------------LLPT----------FILNQEF-----------------------------------------------------------------------------------------------------------------------------------------------------------------------------------------LYAISV------------------------------------------------------------------------------------------------------------HCIAMT-------ST--------------------------------------------------------------------------------------------------------------------------------------------------------------------------------------------------------------------------------------------------------
>16-npr4_JAEHOM010003256.1_1_6318_-_Hoplolaimus_columbus_genomic
-------------------------------------------------------------------------------------------------NV----------------------------------------------------------------------------------------------------------------------------LL--KGL----------------------------------------------------------------------------------------------------------------------------------------------------------------------------------R------------------------KC----------------------PM---------------------------------------------------------------------------------------------------------------------------------R-------------------------------------------------------------KCPC----------------------------------------------------------------------ANWQ----------------------------------MPV------------------------------------------------------------------------------------SAQRN---------------------------------------------------------------------------------------------------------------------------------------------------------------------------------------------------------------------AATK------------RRQR--------------TNRMFI------------------------AMVI---------------AFSLSW-VWSV--------------------------------LYNLLRDYERLP------AFVIR-----QEFIA----------------------------------GITTHCIAMS-------ST-------------VW-NPVL--------------YA-------------L-LNL------QLRA---------AFIQLIPDCIKQTLILRPVSAPSRCTHATSTLTNARRASSTRTPSKTGMNTVSGFARIYTSRQGFAEPAANNARTSGPAAKTVTSTLLPGM------------------------------------------------------------------------------------
>20-npr4_nMf.1.1.scaf07903_0_3997_meloidogyne_floridensis_PRJEB6016
----------------------------------------------------------------------------------------------------------------------------------------------------IKSL----QT----VPN----------------------------------------M--------------------------------------S-------CSDI------------L-VC--FI-----------------------SA--------------TI-----------T-----PI--------------------------------AAF---KKD--------------------------W----I-------------FGQ--F-----LC-----------S--------FAPF-----------------------------------------V-AGGS--L---------CFS-----------------------------------------------TF-----TLAAISVD-----R--------------------------------------FLL------------------I-LFPT----------------------------------------RKAFSHTQ----------ALFIIL-------SWI------------------------------------------------------------------------------------------------------------------------------------------------------------------------------------------------------------------------------------------------------WSV------------------------------------------------------------------------------------------------------------------------------------------------------------------------------------------------------------------------LYNLLRDYDGLP------KFVHD-----QEFFF----------------------------------GILTHCIAMS-------ST-------------VW-NPIL--------------YA-------------L-LNLQ-------------------------------------------------------------------------------------------------------------------------------------------------------------------------------------------------
>19-npr4_NXFT01000167.1_39028_43344_meloidogyne_graminicola_PRJNA411966
-------------------------------------------------------------------------------------------------SL---------------------------------------------------------QT----VPN----------------------------------------I---------------------FSL--------------S-------CSDM------------L-VC--CI-----------------------SA--------------TI-----------T-----PI--------------AA----------------FRK--------D-----------------------W----I-------------FGQ--F-----LC-----------S--------FAPF---------------------------------L---------AGVS--L---------CFS-----------------------------------------------TF-----VLAAISVD-----R--------------------------------------FLL------------------I-LFPT------------------------------------------RKAFSH----------TQALFI------ILWI---------------------------------------------------------------------------------------------------------------------------------------------WSV-------------------------------------------LYNLL----R--------------D--YDCLPN----------FVRNQEF-----------------------------------------------------------------------------------------------------------------------------------------------------------------------------------------FFGVLT------------------------------------------------------------------------------------------------------------HSIAMTSTVLYFENY-------------VW-NPIL--------------YA-------------L-LNL-------------------QL-----------------------------------------------------------------------------------------------------------------------------------------------------------------------------
>10-npr4_scaffold_267_67515_73237_heterodera_glycines_PRJNA381081
----------------------------------------------------------------------------------------------------------------------------------------------------------------------------------------------------------------------------------------------------G-----------------------------VS-------------------------------------------------------------------------------------------------------------------------------------------------------------LC--------------------FSTF--------------------------------------------------------------------------------------------------------------------TLAAISVD-----R--------------------------------------FML------------------I-IFPT------------------------------------------RKAFSH----------GQALFI------IMWV---------------------------------------------------------------------------------------------------------------------------------------------WSV-------------------------------------------LYNLL------------------RD--YECLPL----------LISRQEF-----------------------------------------------------------------------------------------------------------------------------------------------------------------------------------------FFGILT------------------------------------------------------------------------------------------------------------HCIAMS-------ST-------------VW-NPIL--------------YA-------------L-LNL------QLRA---------------------------------AFLQLIPECAKNVL-----------------------------------------------------------------------------------------------------------------------------------------
>15-npr4_GROS_00159_122088_129028_globodera_rostochiensis_PRJEB13504
------------------------------------------------------------------------------------------------------------------------------------------------------------------------------------------------------------------------------------------------------------------------------------------------------------------------------------------------------------------------------------------------------------------------------------------------------------------------------------------------------------------------------------------------------------------------------------------------LAAISVD-----R--------------------------------------FML------------------I-IFPT------------------------------------------RKAFSH----------GQALFV------IMWV---------------------------------------------------------------------------------------------------------------------------------------------WSV-------------------------------------------LYNLL----R--------------D--YECLPP----------LVTRQEF-----------------------------------------------------------------------------------------------------------------------------------------------------------------------------------------FFGILT------------------------------------------------------------------------------------------------------------HCIAMS-------ST-------------VW-NPIL--------------YA-------------L-LNL------QLRA---------AFIQLIPECIKRVLIQ---------------------------------------------------------------------------------------------------------------------------------------------------------------
>19-npr4_M.Javanica_Scaff177_19297_23547_meloidogyne_javanica_PRJEB8714
----------------------------------------------------------------------------------------------------------------------------------------------------IKSL----QT----VPN----------------------------------------I---------------------FSL--------------S-------CSDI------------L-VC--FI-----------------------SA--------------TI-----------T-----PI--------------------------------AAF--------------------------KKD---W----I-------------FGQ--F-----LC-----------S--------FAPF------------------------------------------VAGGS--L---------CFS-----------------------------------------------TF-----TLAAISVD-----R--------------------------------------FLL------------------I-LFPT----------------------------------------RKAFSHTQ----------ALFIIL-------SWI------------------------------------------------------------------------------------------------------------------------------------------------------------------------------------------------------------------------------------------------------WSV------------------------------------------------------------------------------------------------------------------------------------------------------------------------------------------------------------------------LYNLLRDYDGLP-----------KFVHDQEFFF----------------------------------GILTHCIAMS-------ST-------------VW-NPIL--------------YA-------------L-LNLQ-------------------------------------------------------------------------------------------------------------------------------------------------------------------------------------------------
>19-npr4_tig00002685_38042_43520_meloidogyne_arenaria_PRJNA438575
----------------------------------------------------------------------------------------------------------------------------------------------------IKSL----QT----VPN----------------------------------------I---------------------FSL--------------S-------CSDI------------L-VC--FI-----------------------SA--------------TI-----------T-----PI--------------------------------AAF--------KKD---------------------W----I-------------FGQ--F-----LC-----------S--------FAPF---------------------------------V---------AGGS--L---------CFS-----------------------------------------------TF-----TLAAISVD-----R--------------------------------------FLL------------------I-LFPT----------------------------------------RKAFSHTQ----------ALFIIL-------SWI---------------------------------------------------------------------------------------------------------------------------------------------WSV---------------------------------------------------------------------------------------------------------------------------------------------------------------------------------------------------------------------------------------------------------------------------------------------------------------------------------LYNLLRDYDGLP------KFVHD-----QEFFF----------------------------------GILTHCIAMS-------ST-------------VW-NPIL--------------YA-------------L-LNL------Q-------------------------------------------------------------------------------------------------------------------------------------------------------------------------------------------
>11-npr4_FXSY01000126.1_13505_23003_meloidogyne_incognita_PRJEB8714
----------------------------------------------------------------------------------------------------------------------------------------------------IKSL----QT----VPN----------------------------------------I---------------------FSL--------------S-------CSDI------------L-VC--FI-----------------------SA--------------TI-----------T-----PI--------------------------------AAF--------KKD---------------------W----I-------------FGQ--F-----LC-----------S--------FAPF---------------------------------V---------AGGS--L---------CFS-----------------------------------------------TF-----TLAAISVD-----R--------------------------------------FLL------------------I-LFPT----------------------------------------RKAFSHTQ----------ALFIIL-------SWI---------------------------------------------------------------------------------------------------------------------------------------------WSV---------------------------------------------------------------------------------------------------------------------------------------------------------------------------------------------------------------------------------------------------------------------------------------------------------------------------------LYNLLRDYDGLP------KFVHD-----QEFFF----------------------------------GILTHCIAMS-------ST-------------VW-NPIL--------------YA-------------L-LNL------Q-------------------------------------------------------------------------------------------------------------------------------------------------------------------------------------------
>20-npr4_tig00002895_22180_26430_meloidogyne_arenaria_PRJNA438575
----------------------------------------------------------------------------------------------------------------------------------------------------IKSL----QT----VPN----------------------------------------I---------------------FSL--------------S-------CSDI------------L-VC--FI-----------------------SA--------------TI-----------T-----PI--------------------------------AAF--------KKD---------------------W----I-------------FGQ--F-----LC-----------S--------FAPF---------------------------------V---------AGGS--L---------CFS-----------------------------------------------TF-----TLAAISVD-----R--------------------------------------FLL------------------I-LFPT----------------------------------------RKAFSHTQ----------ALFIIL-------SWI---------------------------------------------------------------------------------------------------------------------------------------------WSV---------------------------------------------------------------------------------------------------------------------------------------------------------------------------------------------------------------------------------------------------------------------------------------------------------------------------------LYNLLRDYDGLP------KFVHD-----QEFFF----------------------------------GILTHCIAMS-------ST-------------VW-NPIL--------------YA-------------L-LNL------Q-------------------------------------------------------------------------------------------------------------------------------------------------------------------------------------------
>14-npr4_GLAS_5861_42197_46751_steinernema_glaseri_PRJNA204943
--------------------------------------------------------------------------LFALLYSV-II--VVGFVG----NV--------------CVILA---------------------------IARTKSL----QS----VPN----------------------------------------L-----------------FI--LSL--------------S-------CSDV------------VVSCTSAT-----------------------IT--------------PI-----------T-----AF--------------------------------KKV--------------------------------W----I-------------FGS--M-----LC-----------S--------FAPF------------------------------------------IAGIS--L---------CFS-----------------------------------------------TF-----TLTAISID-----R--------------------------------------FVL------------------I-RFPM----------------------------------------KKPLSKFQ----------ALLIIF------MICV--------LAAC--LS------------------MPI-----------------------------------------MVKQTLKPFAHFCGR----------------------------FCVED---------------WGG----------------DQSSRRAYG------------------TVMVF--------------------V-QFIVPL----------TIICISY---------TAISLRLD--------------------------------------------QSLLLKRKRNDY----------------EWQMTITDQQRAALKRR------------QRTN----------------RMLI------------------------AMVV---------------AFSASW-IWSV--------------------------------AFNVVRDYEYLP------GWVKS-----QEYFF----------------------------------GIATHCIAMT-------ST--------------------------------------------------------------------------------------------------------------------------------------------------------------------------------------------------------------------------------------------------------
>14-npr4_MONTI_12715_19115_38204_steinernema_monticolum_PRJNA205067
------------------------------------------------------------------------MAFFTLLYMV-II--VVGFIG----NV--------------CVILA---------------------------IARTKSL----QS----VPN----------------------------------------L-----------------FI--LSL--------------S-------CSDV------------V-VS--CT-----------------------SA--------------TI-----------T-----PI--------------------------------TAF--------------------------KKV---W----I-------------FGS--M-----LC-----------S--------FAPF------------------------------------------IAGIS--L---------CFS-----------------------------------------------TF-----TLTAISID-----R--------------------------------------FML------------------I-RFPM----------------------------------------KKPLSKVQ----------ALLIIF------MICV--------LAACLS--------------------MPI-----------------------------------------MVKQKLKPFGYFCGE----------------------------FCVED---------------WGT----------------DQRSRRAYG------------------TVMVF--------------------V-QFIVPL----------TIICLSY---------TAISLRLD---------------------------------------QSLLLKRKRNDYEWQMT-----------------------------------------ITDQQRAA--------LKRRQRTNRMLI------------------------GMVV---------------AFSASW-IWSV--------------------------------LFNVLRDYDYLP------GWVKS-----QEYLF----------------------------------GIATHCIAMT-------ST--------------------------------------------------------------------------------------------------------------------------------------------------------------------------------------------------------------------------------------------------------
>4-npr4_scaffold3_1038757_5369484_steinernema_carpocapsae_PRJNA202318
-------------------------------------------------------------------------------------------------SL---------------------------------------------------------QS----VPN----------------------------------------L-----------------FI--LSL--------------S-------CSDV------------V-VS--CT-----------------------SA--------------TI-----------T-----PI--------------------------------TAF--------------------------KKI---W----I-------------FGS--M-----LC-----------S--------FAPF------------------------------------------IAGIS--L---------CFS-----------------------------------------------TF-----TLTAISID-----R--------------------------------------FML------------------I-RFPM----------------------------------------KKPLSKVQ----------ALLIIF------MICT--------LASCLS--------------------MPI-----------------------------------------MVKQTLKSYGSFCGR----------------------------FCVED---------------WGE----------------DQGSRRAYG------------------TVMVF--------------------V-QFIVPL----------TIICISY---------TAISLRLD---------------------------------------QSILLKKKRNDYEWQVT-----------------------------------------MTDQQRAA--------LKRRQRTNRMLI------------------------GMVV---------------AFSASW-FWSV--------------------------------LFNVLRDYDFLP-----------EFVKSQEYLF----------------------------------GIATHCIAMT-------ST-------------VW-NPLL--------------YA-------------L-LNP------QLRA---------------------------------AFIELMPECLRCHMDRGRLFSN---------------------------------------------------------------------------------------------------------------------------------
>5-npr4_SCAPT_2260_701582_732488_steinernema_scapterisci_PRJNA204942
----------------------------------------------------------------DLTTRPAVMALFALLYTV-II--VVGFVG----NT--------------CVILA---------------------------ISRTKSL----QS----VPN----------------------------------------L-----------------FI--LSL--------------S-------CSDV------------V-VS--CT-----------------------SA--------------TI-----------T-----PI--------------------------------TAF--------------------------KKI---W----I-------------FGS--M-----LC-----------S--------FAPF------------------------------------------IAGIS--L---------CFS-----------------------------------------------TF-----TLTAISID-----R--------------------------------------FML------------------I-RFPM----------------------------------------KKPLSKVQ----------ALLIIF------MICV--------LASCLS--------------------MPI-----------------------------------------MVKQTLKPFGSFCGR----------------------------FCVED---------------WGE----------------DHGSRRAYG------------------TVMVF--------------------V-QFIVPL----------TIICISY---------TAISLRLD---------------------------------------QSILLKKKRNDYEWQVT-----------------------------------------MTDQQRAA--------LKRRQRTNRMLI------------------------GMVV---------------AFSASW-IWSV--------------------------------LFNVLRDYEYLP-----------EFVKSQEYLF----------------------------------GIATHCIAMT-------ST-------------VW-NPLL--------------YA-------------L-LNP------QLRA---------------------------------AFIELMPECFRCHVD----------------------------------------------------------------------------------------------------------------------------------------
>12-npr4_FELT_4641_319944_351152_steinernema_feltiae_PRJNA204661
-------------------------------------------------------------------------------------------------SL---------------------------------------------------------QS----VPN----------------------------------------L-----------------FI--LSL--------------S-------CSDV--------------VV-SCT-----------------------SA--------------TI-----------T-----PI--------------------------------TAF--------KKV---------------------W----I-------------FGS--M-----LC-----------S--------FAPF---------------------------------I---------AGIS--L---------CFS-----------------------------------------------TF-----TLTAISID-----R--------------------------------------FML------------------I-RYPM----------------------------------------KKPLSKIQ----------ALLIIF------MICV--------LAAC----LS----------------MPI-----------------------------------------MVKQTLKPFGYFC--GK--------------------------FCVED---------------WGD----------------DHGSRRAYG------------------TVMVF-------------------V--QFIVPL----------MIICISY---------TAISLRLD---------------------------------------------------------------------------------QSLLLKRK-------------------------------------------------------------------------------RNDYEWQMTIT------------------------------DQQRAALKRRQRTN----------------------------------------------------------RMLIGMV----------------------VA-------------------FS-------------L-LGV------ECRV---------------------------------QRAPRLRIPPRLGQIAGISLRDCDALHRDDLH-----------------------------------------------------------------------------------------------------------------------
>13-npr4_ASIM_scaffold0000032_165085_199854_anisakis_simplex_PRJEB496
-----------------------------------------MNNESCLDMNAELWRYRHDLTTQPATMAPATMAVFAILYAI-II--ILGTFG----NL--------------CVILA---------------------------IARTRSL----QT----VPN----------------------------------------L-----------------FI--LSL--------------S-------CSDV------------V-VC--CT-----------------------SA--------------TI-----------T-----PI--------------------------------TAF--------KKE---------------------W----L-------------FGA--T-----LC-----------S--------IAPF---------------------------------I---------AGIS--L---------CFS-----------------------------------------------TF-----TLTAISVD-----R--------------------------------------FLL------------------I-CFPM----------------------------------------KKALTRPH----------ALLVIV------SICT--------MAAC----LS----------------API-----------------------------------------MLKQHLQTYENFC--GQ--------------------------FCAED---------------WGS----------------DMSGRRVYG------------------TVMVC-------------------V--QFVAPL----------TIIIICY---------TAIAVKLG----------------------------------QVCILFTADIHNSARSMCFLIQYACKISCQRIRTRQLDFLWNKILNQQFICLYVT--------FEFLQRAA--------IKRRQRTNRMLI------------------------SMVL---------------AFSATSWLWSV--------------------------------LFNVLRDYDRLP------EWMKV-----QEYFY----------------------------------GIATHCIAMT-------ST-------------VW-NPLL--------------YA-------------V-LNP------QLRA---------------------------------AFIRLMPTFLTSQDRLERC------------------------------------------------------------------------------------------------------------------------------------
>21-npr4_TCNE_scaffold0001473_25473_37631_toxocara_canis_PRJEB533
-------------------------------------------------------------------------------------------------SL---------------------------------------------------------QT----VPN----------------------------------------L-----------------FI--FSL--------------S-------CSDV------------V-VC--CT-----------------------SA--------------TI-----------T-----PI--------------TA----------------FKK--------E-----------------------W----L-------------FGA--T-----LC-----------S--------IAPF---------------------------------I---------AGIS--L---------CFS-----------------------------------------------TF-----TLTAISVD-----R--------------------------------------FLL------------------I-CFPM------------------------------------------KKALTK----------PQALII------IMWL---------------------------------------------------------------------------------------------------------------------------------------------WSV---------------------------------------------------------------------------------------------------------------------------------------------------------------------------------------------------------------------------------------------------------------------------------------------------------------------------------LFNVLRDYDRLP------EWMKK-----QEYFY----------------------------------GIATHCIAMT-------ST--------------------------------------------------------------------------------------------------------------------------------------------------------------------------------------------------------------------------------------------------------
>15-npr4_PgR002_3790308_3799242_parascaris_univalens_PRJNA386823
-------------------------------------------------------------------------------------------------SL---------------------------------------------------------QT----VPN----------------------------------------L-----------------FI--FSL--------------S-------CSDV------------V-VC--CI-----------------------SA--------------TI-----------T-----PI--------------------------------TAF--------------------------KKE---W----L-------------FGV--T-----LC-----------S--------IAPF------------------------------------------IAGIS--L---------CFS-----------------------------------------------TF-----TLTAISVD-----R--------------------------------------FLL------------------I-CFPM----------------------------------------KNALTKSR----------ALILIA--------WELFKGICAMAACLS---------------------API-----------------------------------------IFKQRLQTFENFCGK----------------------------FCSED---------------WGM----------------DQSGRRIYG------------------AIMVG--------------------V-QFIVPL----------TIIVICY---------MAIAVKLS---------------------------------------------QVCVIILILNQ---------------------------------------------QRAA--------IRRRQRTNRMLI------------------------CMVVAFSAM----------AFSASW-LWSV--------------------------------SFNVLRDYDRLP-----------DWMKTQEYFY----------------------------------GIATHCIAMT-------ST-------------VW-NPLL--------------YA-------------V-LNP------QLRA---------------------------------AFIRLMPNCLQSETAFERCDQITRN------------------------------------------------------------------------------------------------------------------------------
>13-npr4_AgB01_1430333_1464546_ascaris_suum_PRJNA62057
-------------------------------------------------------------------------------------------------SL---------------------------------------------------------QT----VPN----------------------------------------L-----------------FI--FSL--------------S-------CSDV------------V-VC--CI-----------------------SA--------------TI-----------T-----PI--------------------------------TAF--------KKE---------------------W----L-------------FGV--T-----LC-----------S--------IAPF---------------------------------I---------AGIS--L---------CFS-----------------------------------------------TF-----TLTAISVD-----R--------------------------------------FLL------------------I-CFPM----------------------------------------KNALTKSH----------ALILIA--------WL---------------------------------------------------------------------------------------------------------------------------------------------WSV---------------------------------------------------------------------------------------------------------------------------------------------------------------------------------------------------------------------------------------------------------------------------------------------------------------------------------LFNVLRDYDRLP------DWMKI-----QEYLY----------------------------------GIATHCIAMT-------ST-------------VW-NPLL--------------YA-------------V-LNP------QLRA---------------------------------AFIRLMPSCLQSTTTFE--------------------------------------------------------------------------------------------------------------------------------------
>13-npr4_DME_scaffold0000062_134941_141668_dracunculus_medinensis_PRJEB500
-------------------------------------------------------------------------------------------------SL---------------------------------------------------------QI----VPN----------------------------------------F-----------------FI--FAL--------------S-------CSDL------------M-VC--CT-----------------------SA--------------TI-----------T-----PI--------------------------------TAF--------------------------KKI---W----I-------------FGA--T-----LC-----------S--------VAPF------------------------------------------IAGTS--L---------CFS-----------------------------------------------TF-----TLTAISID-----R--------------------------------------FFL------------------I-YFPT----------------------------------------RSLLTKAR---------------------------------------------------------------------------------------------------------------------------------------------------------------------------------------------------------------------AVVVI------------------------------------------------------------------------------------------------------------------------------------------------------------------------------------------------------------------------------------------AW-FSSV--------------------------------LFNVLRDYNRLP------NWIIK-----QEYFF----------------------------------GIGTHCIAMT-------ST-------------VW-NPLL--------------YA-------------L-MNP------QLRA---------------------------------AFVALIPQHLKNKNKS---------------------------------------------------------------------------------------------------------------------------------------
>12-npr4_nDi.2.2.scaf00008_500172_532431_dirofilaria_immitis_PRJEB1797
-------------------------------------------------------------------------------------------------TL---------------------------------------------------------QT----VPN----------------------------------------M-----------------FI--FSL--------------S-------CSDL------------V-VC--FT-----------------------SA--------------TI-----------T-----PI--------------------------------TAF--------------------------KKE---W----I-------------FGA--V-----LC-----------S--------IAPF------------------------------------------IAGTS--L---------CFS-----------------------------------------------TF-----TLSAISVD-----R--------------------------------------FLL------------------I-YFPT----------------------------------------RKALSRLQ----------ALIVIM------IICI--------LSTSLS--------------------APV-----------------------------------------IFKQRLKTFGNYCGQ----------------------------FCTEE---------------WGI----------------DQSGRRIYG------------------SIMLS--------------------V-QFIVPL----------IIITFCY---------TAISFKLG------------------------------------------KVMLINYSASLILNNICRVYFLLYNRVIKIEYSYLCMFHLHKLFYSF------------QRAA--------VKRRQRTNRMLI------------------------GMVVAFSAI----------AFSASWFFSV---------------------------------LFNVLRDYDYLP-----------EWCQDQEYFF----------------------------------GIATHCIAMS-------ST-------------VW-NPLL--------------YA-------------A-LNL------QLRA---------------------------------AFLRLLPEC----------------------------------------------------------------------------------------------------------------------------------------------
>4-npr4_nAv.1.0.scaf00480_0_24819_acanthocheilonema_viteae_PRJEB1697
---------------------------------------------------------------------SFTIFVFVFFYTI-II--LIGTVG----NL--------------CVILA---------------------------ISRTRTL----QT----VPN----------------------------------------M-----------------FI--FSL--------------S-------CSDL------------V-VC--FT-----------------------SA--------------TI-----------T-----PI--------------------------------AAF--------------------------KKE---W----I-------------FGA--V-----LC-----------S--------IAPF------------------------------------------IAGAS--L---------CFS-----------------------------------------------TF-----TLSAISVD-----R--------------------------------------FLL------------------I-CFPT----------------------------------------RKALSRLQ----------AL---------------------------------------------------------------------------------------------------------------------------------------------------------------------------------------------------------VAIMV---------------------------------------------------------------------------------------------------------------------------------------------------------------------------------------------------------------------------------------------------------------------------------LFNVLRDYDCLP------EWCQA-----QEYFF----------------------------------GIATHCIAMS-------ST--------------------------------------------------------------------------------------------------------------------------------------------------------------------------------------------------------------------------------------------------------
>15-npr4_contig84_0_25304_setaria_digitata_PRJNA479729
---------------------------------------------------------------------SSTIFIFAFFYTA-II--LIGSLG----NL--------------CVILA---------------------------ISRTKTL----QT----VPN----------------------------------------M-----------------FI--FSL--------------S-------CSDL------------V-VC--FT-----------------------SA--------------TI-----------T-----PI--------------------------------AAF--------------------------KKE---W----I-------------FGA--A-----LC-----------S--------VAPF------------------------------------------IAGAS--L---------CFS-----------------------------------------------TF-----TLSAISVD-----R--------------------------------------FLL------------------I-YFPT----------------------------------------RKALSRLQ----------ALIVIM--------WF-------------------------------------------------------------------------------------------------------------------------------------------------------------------------------------------LSVLF-----------------------------------------------------------------------------------------------------------------------------------------------------------------------------------------------------------------------------------------------------------------------------------NVLRDYDCLP------EWCRD-----QEYFF----------------------------------GIATHCIAMS-------ST-------VRLFLLVW-NPLL--------------YA-------------A-LNL------QLRA---------------------------------AFLRLLPE-----------------------------------------------------------------------------------------------------------------------------------------------
>11-npr4_scf7180000007163_1_156722_163119_loa_loa_PRJNA246086
---------------------------------------------------------------------SSTIFIFVFFYAA-II--LIGIIG----NL--------------CVILA---------------------------ISRTRTL----QT----VPN----------------------------------------M-----------------FI--FSL--------------S-------CSDL------------V-VC--FT-----------------------SA--------------TI-----------T-----PI--------------------------------AAF--------------------------KKE---W----I-------------FGA--V-----LC-----------S--------IAPF------------------------------------------IAGAS--L---------CFS-----------------------------------------------TF-----TLSAISVD-----R--------------------------------------FLL------------------I-YFPT----------------------------------------RKTLSRLQ----------ALIVIM--------WF-------------------------------------------------------------------------------------------------------------------------------------------------------------------------------------------FSVLF----------------------------------------------------------NVLR-------------------------------------------------------------------------------------------------------------------------------------------------------------------------------------------------------------------DYDCLPEWCQDQ-----------------EYFF----------------------------------GIATHCIAMS-------ST-------------VW-NPLL--------------YA-------------A-LNL------QLRA---------------------------------AFLRLLPECVRQREERKSATYNCKPLLQSRNV-----------------------------------------------------------------------------------------------------------------------
>13-npr4_WBA_scaffold0000460_0_12138_wuchereria_bancrofti_PRJEB536
---------------------------------------------------------------------------------------------------------------------------------------------------------------------------------------------------------------------------------------------------------------------------------------------------------------------------------------------------------------------------------------------------------------------------------------GA--S-----LC--------------------FSTF--------------------------------------------------------------------------------------------------------------------TLSAISVD-----R--------------------------------------FLL------------------I-YFPT----------------------------------------RKALSRLQ----------ALTVIM----NLVICM--------LSTSLS--------------------APV-----------------------------------------IFKQRLKRFGNYCGH----------------------------FCTEE---------------WGI----------------DQSGRRVYGS-----------------IMLSV----------------------QFIVPL----------VIITFCY---------TAISFKLG------------------------------------------KVKLFNYSTFYQVM--------------------------FVEYNKKFSQGNQHITSYFQRAA--------IKRRQRTNRMLI------------------------GMVV---------------AFSASW-------------------------------------DYDCLPKWCQNQ-----------------EYFF----------------------------------GIATHCIAMS-------ST-------------VW-NPLL--------------YA-------------A-LNL------QLRA---------------------------------AFLRLLPECVRQRK-----------------------------------------------------------------------------------------------------------------------------------------
>3-npr4_Bm_v4_ChrX_scaffold_001_17499866_17532058_brugia_malayi_PRJNA10729
--------------------------------------------MYNNNNTCLDMNAELWRNRRDWSTQSFTIFIFVFFYAA-II--LIGIVG----NL--------------CVILA---------------------------ISRTRTL----QT----VPN----------------------------------------M-----------------FI--FSL--------------S-------CSDL------------V-VC--FT-----------------------SA--------------TI-----------T-----PI--------------------------------AAF--------------------------KKE---W----I-------------FGA--V-----LC-----------S--------VAPF-------------------------------------------IAGA-SL---------CFS-----------------------------------------------TF-----TLSAISVD-----R--------------------------------------FLL------------------I-YFPT----------------------------------------RKALSRLQ----------ALIVIM------VICM--------LSTS--LS------------------APV-----------------------------------------IFKQRLKRFGNYCGH----------------------------FCTEE---------------WGI----------------DQSGRRVYG------------------SIMLS--------------------V-QFIVPL----------VIITFCY---------TAISFKLG-----------------------------KVNLFDTLLSSDACRVPFYAFIHLCPYISHKKITPYHSVPLPSYFLFLVKDFKEIQKISRIIKPTLNINSYFQRAA--------IKRRQRTNRMLI------------------------GMVV---------------AFSASW-------------------------------------DYDCLPKWCQNQ-----------------EYFF----------------------------------GIATHCIAMS-------ST-----------FQVW-NPLL--------------YA-------------A-LNL------QLRA---------------------------------AFFRLLPECVRQPEMQK--------------------------------------------------------------------------------------------------------------------------------------
>9-npr4_BTMF_scaffold0000608_8886_13399_brugia_timori_PRJEB4663
-----------------------------------------------------------------------------------II--LIGIVG----NL--------------CVILA---------------------------ISRTRTL----QT----VPN----------------------------------------M-----------------FI--FSL--------------S-------CSDL------------V-VC--FT-----------------------SA--------------TI-----------T-----PI--------------------------------AAF--------------------------KKE---W----I-------------FGA--V-----LC-----------S--------VAPF------------------------------------------IAGAS--L---------CFS-----------------------------------------------TF-----TLSAISVD-----R--------------------------------------FLL------------------I-YFPT----------------------------------------RKALSRLQ----------ALIVIM-----------------------------------------------------------------------------------------------------------------------------------------------------------------------------------------------------------------------------------------------------------------------------------------------------------------------------------------------------------------------------------------------------------------------------------------------------------------------------------------------------------------------------------------------------------------------------------------------------------------------------------------------------------------------------------------------------------------------------------------------------------------------------------------------------------------------------------------
>10-npr4_BPAG_scaffold0000042_191445_224073_brugia_pahangi_PRJEB497
--------------------------------------------MYNNNNTCLDMNAELWRNRRDWSTQSFTIFIFVFFYAA-II--LIGIVG----NL--------------CVILA---------------------------ISRTRTL----QT----VPN----------------------------------------M-----------------FI--FSL--------------S-------CSDL------------V-VC--FT-----------------------SA--------------TI-----------T-----PI--------------------------------AAF--------------------------KKE---W----I-------------FGA--V-----LC-----------S--------VAPF------------------------------------------IAGAS--L---------CFS-----------------------------------------------TF-----TLSAISVD-----R--------------------------------------FLL------------------I-YFPT----------------------------------------RKALSRLQ----------ALIVIM------VICM--------LSTSLS--------------------APV-----------------------------------------MFKQRLKRFGNYCGH----------------------------FCTEE---------------WGI----------------DQSGRRVYG------------------SIMLS--------------------V-QFIVPL----------VIITFCY---------TAISFKLG---------------------------------------------KVKLFDTLLSSVALPSYFLFLVKDFKEIQKISRIIKPTLNINSY-----------FQRAA--------IKRRQRTNRMLI------------------------GMVV---------------AFSASW-------------------------------------DYDCLPKWCQNQ-----------------EYFF----------------------------------GIATHCIAMS-------ST-------------VW-NPLL--------------YA-------------A-LNL------QLRA---------------------------------AFFRLLPECVRQPEMQK--------------------------------------------------------------------------------------------------------------------------------------
>14-npr4_BTMF_scaffold0000608_0_26899_brugia_timori_PRJEB4663
--------------------------------------------MYNNNNTCLDMNAELWRNRRDWSTQSFTIFIFVFFYAA-II--LIGIVG----NL--------------CVILA---------------------------ISRTRTL----QT----VPN----------------------------------------M-----------------FI--FSL--------------S-------CSDL------------V-VC--FT-----------------------SA--------------TI-----------T-----PI--------------------------------AAF--------------------------KKE---W----I-------------FGA--V-----LC-----------S--------VAPF------------------------------------------IAGAS--L---------CFS-----------------------------------------------TF-----TLSAISVD-----R--------------------------------------FLL------------------I-YFPT----------------------------------------RKALSRLQ----------ALIVIM-----------------------------------------------------------------------------------------------------------------------------------------------------------------------------------------------------------------------------------------------------------------------------------------------------------------------------------------------------------------------------------------------------------------------------------------------------------------------------------------------------------------------------------------------------------------------------------------------------------------------------------------------------------------------------------------------------------------------------------------------------------------------------------------------------------------------------------------
>8-npr4_nLs.2.1.scaf00023_142249_158814_litomosoides_sigmodontis_PRJEB3075
---------------------------------------------------------------------SSTTLIFAFFYTT-II--LIGVAG----NL--------------CVILA---------------------------ISRTRAL----QT----VPN----------------------------------------M-----------------FI--FSL--------------S-------CSDL------------V-VC--FT-----------------------SA--------------TV-----------T-----PI--------------------------------AAF--------------------------SKE---W----I-------------FGA--V-----LC-----------S--------IAPF------------------------------------------IAGAS--L---------CFS-----------------------------------------------TF-----TLSAISVD-----R--------------------------------------FLL------------------I-YFPT----------------------------------------KKALSKLQ----------ALIVIM------VICI------LSTSLS----------------------APV-----------------------------------------IFKQKLKRIGNYCGQ----------------------------FCTEE---------------WGI----------------DQRGRRVYG------------------SIMLA--------------------V-QFIVPL----------MIITFCY------------------------------------------------------------------------------------------------------------------------------------------------------------------------------------------------------------------------------------------------------------------------------------------------------------------------TA---------------------------------------------------ISS------KLGK----------------------------------------------------------------------------------------------------------------------------------------------------------------------------------------
>16-npr4_TCLT_scaffold0000001_225105_257670_thelazia_callipaeda_PRJEB1205
-------------------------------------------------------------------------------------------------TL---------------------------------------------------------QT----VPN----------------------------------------M-----------------FI--FSL--------------S-------SSDL------------V-VC--CT-----------------------SA--------------TI-----------T-----PI--------------------------------SAF--------------------------KKE---W----I-------------FGA--V-----LC-----------S--------IAPF------------------------------------------IAGTS--L---------CFS-----------------------------------------------TF-----TLSAISVD-----R--------------------------------------FLL------------------I-YFPT----------------------------------------KKALSKLQ----------AFIIVM------LICL------LSTSLS----------------------APM-----------------------------------------IFKQRLKKFGSYCGQ----------------------------FCTEE---------------WGI----------------DQSGRRVYG------------------SIMLS--------------------V-QFLVPL----------LIITFSY---------TAISLKLS----------------------------------------RVSVYSIYILTSVSSR----------------------------------------ICFLQQRLA--------IRRRQRTNRMLI------------------------AMVV---------------AFSASW-------------------------------------DYDCLPEWCRSQ-----------------EYFF----------------------------------GIVTHCIAMS-------ST-------------VW-NPLL--------------YA-------------A-LNM------QLRT---------------------------------AFVRLLPNCLKQQCHRR--------------------------------------------------------------------------------------------------------------------------------------
>13-npr4_OFLC_contig0000570_0_9579_onchocerca_flexuosa_PRJEB512
-------------------------------------------MINNNTCLDMNTELWNKRDWSTQSSTSSTVFIFVFFYGA-II--LIGIVG----NL--------------CVILA---------------------------ISRTRTL----QT----IPN----------------------------------------M-----------------FI--FSL--------------S-------CSDL------------V-VC--CT-----------------------SA--------------TI-----------T-----PI--------------------------------TAF--------------------------KKE---W----I-------------FGA--V-----LC-----------S--------IAPF------------------------------------------IAGTS--L---------CFS-----------------------------------------------TF-----TLSAISVD-----R--------------------------------------FLL------------------I-YFPT----------------------------------------RKALSRLQ----------ALIVIM------VICI--------LSTSLS--------------------APV-----------------------------------------IFKQKLKPYANYCGL----------------------------FCTEE---------------WGM----------------DQSGRRIYG------------------SIMLS--------------------V-QFIVPL----------MIITFCY---------TAISFKLG-------------------------------KVMLFNYSTNLILSSICRFHFLPTK-----------------LHTNTFMKQINESNKAKFCLHELPRYFQHRAA--------IKRRQRTNRMLI------------------------GMVV---------------AFSASW-------------------------------------DYDCLPQWCQNQ-----------------EYFF----------------------------------GIATHCIAMS-------ST-------------VW-NPLL--------------YA-------------A-LNL------QLRA---------------------------------AFLQLLPECVRQRQTQESTIHNRKPLRNDFAKN----------------------------------------------------------------------------------------------------------------------
>15-npr4_OOCN_scaffold0000546_10275_17201_onchocerca_ochengi_PRJEB1204
---------------------------------------------------------------------SSTVFIFVFFYGA-II--LIGIVG----NL--------------CVILA---------------------------ISRTRTL----QT----IPN----------------------------------------M-----------------FI--FSL--------------S-------CSDV------------V-VC--FT-----------------------SA--------------TI-----------T-----PI--------------------------------TAF---KKE--------------------------W----I-------------FGA--V-----LC-----------S--------IAPF-----------------------------------------I-AGTS--L---------CFS-----------------------------------------------TF-----TLSAISVD-----R--------------------------------------FLL------------------I-YFPT----------------------------------------RKALSRLQ----------ALIVIM--------------------------------------------------------------------------------------------------------------------------------------------------------------------------------DYD-----------------------------------------------CLPQ----------WCQHQQY-----------------------------------------------------------------------------------------------------------------------------------------------------------------------------------------FFGIAT------------------------------------------------------------------------------------------------------------HCIAMS-------ST-------------VW-NPLL--------------YA-------------A-LNL------QLRA---------------------------------AFLQLLPKCVRQRQTQE--------------------------------------------------------------------------------------------------------------------------------------
>15-npr4_Backbone_1300_2766_6649_mesorhabditis_belari_PRJEB30104
----------------------------------------------------------------------------------------------------------------------------------------------------------------------------------------------------------------------------------------------------G-----------------------------IT---------------------------------------PV---------------------------------------------------------------------------------------------------------FST--F---------------------------------------------------------------------------------------------------------------------------------------------------TLTAISVD-----R--------------------------------------NIL------------------I-RHQI----------------------------------------KKPLRIKH----------ALRVIA-------------------------------------------------------------------------------------------------------------------------------------------------------------------------GFATFASLIS------------------LPTML--------------------K-QRLGPF----------PNFCGEF----------------------------------------------------------------------------------------------------------------------------------------------------------------------CTEV---------------WFPFSW-FWSV--------------------------------AYNALRNYNYLP------DVLRD-----QEYLL----------------------------------GIGTHCIAMT-------ST--------------------------------------------------------------------------------------------------------------------------------------------------------------------------------------------------------------------------------------------------------
>16-npr4_Backbone_933_47317_51955_mesorhabditis_belari_PRJEB30104
-------------------------------------------------------------------------------------------------AL---------------------------------------------------------QT----VPN----------------------------------------L-----------------FI--LSL--------------S-------CSDV------------L-VC--CV-----------------------SG--------------TI-----------T-----PI--------------------------------TAF---KKE--------------------------W----L-------------FGQ--P-----LC-----------S--------IAPW-----------------------------------------V-AGIT--L---------VFS-----------------------------------------------TF-----TLTAISVD-----R--------------------------------------YML------------------I-RHPM----------------------------------------KKPLTLNQ-----------------------------------------------------------------------------------------------------------------------------------------------------------------------------------------------------------------------ALM--------------------------------------VIADYNY--------------------------------------------------------------------------------------------------LPDVLRDQ-------------------------------------------------------------------------------EFAGNW----N-----------------------------------------------------------------------------------------------------------------------------------IW-NPIL--------------YA-------------M-LNL------QLRQ---------------------------------AFIRLLPAPWRRRFSSDDLEKTSPLINGIVTKMAE--------------------------------------------------------------------------------------------------------------------
>17-npr4_Backbone_994_1036_6061_mesorhabditis_belari_PRJEB30104
-------------------------------------------------------------------------------------------------AL---------------------------------------------------------QT----VPN----------------------------------------L-----------------FI--LSL--------------S-------CSDV------------L-VC--CV-----------------------SG--------------TI-----------T-----PI--------------------------------TAF--------------------------KKE---W----L-------------FGQ--P-----LC-----------S--------IAPW------------------------------------------VAGIT--L---------VFS-----------------------------------------------TF-----TLTAISVD-----R--------------------------------------YML------------------I-RHPM----------------------------------------KKPLTLNQ----------ALMVIA------GIAT--------FASL--IS------------------LPT-----------------------------------------MLKQRLGPFPNFCGE----------------------------FCTED------------------------------------------------------------------------------------------WVPF--------------------------------------------------------------------------------------------------------------------------------------------------------------------------------------------------------------SW-FWSV--------------------------------AYNVLRDYNYLP------DVLRD-----QEYLL----------------------------------GIGTHCIAMT-------ST-------------IW-NPIL--------------YA-------------M-LNL------QLRQ---------------------------------AFIRLLPAPWRRRFSSDDLEKTSPLINGHCHQNGLN-------------------------------------------------------------------------------------------------------------------
>10-npr4_CALZFC010000086.1_203260_200970_allodiplogaster_sudhausi_genomic
-----------------------------------------------NSTTCLNMNTELWSFREDYTTLPVTVFAFSLLYFL-II--VTGVIG----NV--------------CVLLA----------------------------ISRTSL----QT----VPN----------------------------------------M-----------------FI--FSL--------------S-------CSDL------------V-VC--CI-----------------------SA--------------TI-----------T-----PI--------------------------------TAF---KKE--------------------------W----L-------------FGP--L-----LC-----------S--------VAPF-----------------------------------------M-AGIS--L---------CFS-----------------------------------------------TF-----TLTAISID-----R--------------------------------------YRL------------------I-RYPM----------------------------------------KKAMTKTQ----------ALCVIA------GICL--------LSAA--FS------------------SPT-----------------------------------------MLKQKLSSFENFC--GL--------------------------YCTED---------------WQG----------------DLSGRRIYG------------------AVLLV--------------------V-QFVIPL----------TIITISY---------TAISVRLG---------------------------------------QSMLIKGTKRKSCPPDS----------------DWHASLTDQQRMAMKRR------------QRTN----------------RMLI------------------------GMVV---------------AFS-AW-SWSV--------------------------------AYNVCRDYDMLP------EAILH-----QEYLF----------------------------------GIATHAMAMT-------ST-------------VW-NPLL--------------YA-------------M-LNL------QFRA---------------------------------AFQRLMPARLNLLLRVD--------------------------------------------------------------------------------------------------------------------------------------
>9-npr4_CALZFC010000055.1_975047_977225_allodiplogaster_sudhausi_genomic
-----------------------------------------------NSTTCLNMNTELWSFREDYTTLPVTVFAFSLLYFL-II--VTGVIG----NV--------------CVLLA----------------------------ISRTSL----QT----VPN----------------------------------------M-----------------FI--FSL--------------S-------CSDL------------V-VC--CI-----------------------SA--------------TI-----------T-----PI--------------------------------TAF--------------------------KKE---W----L-------------FGP--L-----LC-----------S--------VAPF------------------------------------------MAGIS--L---------CFS-----------------------------------------------TF-----TLTAISID-----R--------------------------------------YRL------------------I-RYPM----------------------------------------KKAMTKTQ----------ALCVIT------AICL--------LSAA--FS------------------SPT-----------------------------------------MLKQKLSSFENFCGL----------------------------YCTED---------------WQG----------------DLSGRRIYG------------------AVLLV--------------------V-QFVIPL----------TIIIISY---------TAISVRLG---------------------------------------QSMLIKGTKRKSCRPDS----------------DWHASLTDQQRMAMKRR------------QRTN----------------RMLI------------------------GMVV---------------AFS-AW-SWSV--------------------------------AYNVCRDYDMLP------EAILH-----QEYLF----------------------------------GIATHAMAMT-------ST-------------VW-NPLL--------------YA-------------M-LNL------QFRA---------------------------------AFQRLMP------------------------------------------------------------------------------------------------------------------------------------------------
>15-npr4_scaffold19_146318_179324_micoletzkya_japonica_PRJEB27334
---------------------------------------------MNNSSECLDMNAELWLFRQDFTTLPLTMALFACLYFT-II--VFGVTG----NI--------------CVILA---------------------------ISRTKAL----QT----VPN----------------------------------------L-----------------FI--LSL--------------S-------CSDL------------V-VC--SL-----------------------SA--------------TI-----------T-----PI--------------------------------TAF---KKE--------------------------W----L-------------FGN--L-----MC-----------T--------IAPW-----------------------------------------I-AGIS--L---------CFS-----------------------------------------------TF-----TLTAISID-----R--------------------------------------YIL------------------I-KYPM----------------------------------------NKPLSKRQ----------ALCIITGIVLAAAIIC----------------------------------TPT-----------------------------------------AMKQKLTPFENFC--GE--------------------------YCTED--WQVRGAEGDHVERWTK------GTSIRSILQKDVDGRRVYG------------------ALLLT--------------------V-QFVIPL----------SIIIISY---------TAISLRIG-----------------------------------------------------------------------------------QSVCHE-------------------------------------------------------------------------------VFSFSW-CWSV--------------------------------AYNVCRDYEILP------DYISS-----QEYLF----------------------------------GIATHCIAMT-------ST-------------VW-NPLL--------------YA-------------L-LNL------QLRA---------------------------------AFINLLPNKLRHLL-----------------------------------------------------------------------------------------------------------------------------------------
>1-npr4_scaffold3_334154_366197_pristionchus_mayeri_PRJEB27334
---------------------------------------------MDNSTECLDMNSELWLFRQDYTTLPVTMAFFALLYFT-II--VAGVTG----NI--------------CVILA---------------------------ISRTKSL----QT----VPN----------------------------------------M-----------------FI--FSL--------------S-------CSDL------------V-VC--SL-----------------------SA--------------TI-----------T-----PI--------------------------------TAF--------------------------KKE---W----L-------------FGG--A-----LC-----------T--------VAPW------------------------------------------IAGIS--L---------CFS-----------------------------------------------TF-----TLTAISID-----R--------------------------------------YIL------------------I-KYPM----------------------------------------KKPLSKNQ----------ALFIIA------WIWS--------VAYN-------------------------------------------------------------------------------------------------------------LCRDY-----------------------------------------------------------------------------------------EMLPD----------AIVSQEY-----------------------------------------------------------------------------------------------------------------------------------------------------------------------------------------LFGIGT------------------------------------------------------------------------------------------------------------HCIAMT-------ST--------------------------------------------------------------------------------------------------------------------------------------------------------------------------------------------------------------------------------------------------------
>18-npr4_scaffold_1154_21402_43440_parapristionchus_giblindavisi_PRJEB27334
-------------------------------------------------------------------------------------------------SL---------------------------------------------------------QT----VPN----------------------------------------M-----------------FI--FSL--------------S-------CSDL------------V-VC--CL-----------------------SA--------------TI-----------T-----PI--------------------------------TAF--------------------------KKD---W----L-------------FGD--L-----MC-----------T--------VAPW------------------------------------------IAGIS--L---------CFS-----------------------------------------------TF-----TLTAISID-----R--------------------------------------YIL------------------I-KYPM----------------------------------------KKPLSKKQ----------ALFIIS------WVWS--------VAYK-------------------------------------------------------------------------------------------------------------LCRDY-----------------------------------------------------------------------------------------EMLPD----------AVISQEY-----------------------------------------------------------------------------------------------------------------------------------------------------------------------------------------LFGIAT------------------------------------------------------------------------------------------------------------HCIAMT-------ST-------------VW-NPLL--------------YA-------------L-LNL------QLRA-------AFINLMPNKLRHFLGECFMITGYSAILLIQYFTSLLYFLCYIRISFQVYNNGITRAKYGSTAQ------------------------------------------------------------------------------------------------------------------
>3-npr4_scaffold57_719157_751558_pristionchus_maxplancki_PRJEB27334
---------------------------------------------MDNSTECLDMNSELWLFRQDYTTLPITMAFFALLYFT-II--VFGVTG----NI--------------CVILA---------------------------ISRTKSL----QT----VPN----------------------------------------M-----------------FI--FSL--------------S-------CSDL------------V-VC--SL-----------------------SA--------------TI-----------T-----PI--------------------------------TAF---KKE--------------------------W----L-------------FGG--F-----LC-----------T--------VAPW-----------------------------------------I-AGIS--L---------CFS-----------------------------------------------TF-----TLTAISID-----R--------------------------------------YIL------------------I-KYPM----------------------------------------KKPLSKNQ----------ALCIITGIVVAAAVIC----------------------------------SPT-----------------------------------------AMKQKLVPFENFC--GE--------------------------YCTEE---------------WQQ---------------RAALKRRQRT------------------NRMLI-------------------------------------------------------------------------------------------------------------------------------------------------------------------------------------------------------------------GMVV---------------AFSASW-IWSV--------------------------------AYNLCRDYEMLP------DAIVS-----QEYLF----------------------------------GIGTHCIAMT-------ST-------------VW-NPLV--------------YA-------------L-LNL------QLRA---------------------------------AFINLMPEKLRHFI-----------------------------------------------------------------------------------------------------------------------------------------
>17-npr4_scaffold85_408222_416674_pristionchus_fissidentatus_PRJEB27334
--------------------------------------------------------------------MDNSTDCLDMNSEL---------------------------------------------------------------WLFRQSL----QT----VPN----------------------------------------M-----------------FI--FSL--------------S-------CSDL------------V-VC--SL-----------------------SA--------------TI-----------T-----PI--------------------------------TAF--------------------------KKE---W----L-------------FGG--L-----LC-----------T--------VAPW------------------------------------------IAGIS--L---------CFS-----------------------------------------------TF-----TLTAISID-----R--------------------------------------YIL------------------I-KYPM----------------------------------------KKPLRKEQ----------ALFIIS------GIII--------AAAV--IS------------------SPT-----------------------------------------AMKQKLVPFENFCGE----------------------------YCTED---------------WQQ---------------RTALKRRQRT------------------NRMLI-------------------------------------------------------------------------------------------------------------------------------------------------------------------------------------------------------------------GMVV---------------AFSASW-VWSV--------------------------------AYNLCRDYEMLP-----------DAIVSQEYLF----------------------------------GIGTHCIAMT-------SA-------------VW-NPLL--------------YA-------------L-LNL------QLRA---------------------------------AFINLMPEKLRHFLGSNSTHFTQTGNEIC--------------------------------------------------------------------------------------------------------------------------
>16-npr4_scaffold99_324456_332220_pristionchus_japonicus_PRJEB27334
--------------------------------------------------------------------MDNSTECLDMNSEL---------------------------------------------------------------WLFRQSL----QT----VPN----------------------------------------M-----------------FI--FSL--------------S-------CSDL------------V-VC--SL-----------------------SA--------------TI-----------T-----PI--------------------------------TAF---KKE--------------------------W----L-------------FGG--V-----LC-----------T--------VAPW-----------------------------------------I-AGIS--L---------CFS-----------------------------------------------TF-----TLTAISID-----R--------------------------------------YIL------------------I-KYPM----------------------------------------KKPLSKNQ----------ALCIIT------GIVV--------AAAV-------------------------------------------------------------------------------------------------------------ICSPT-------------------------------------------------------------AMKQK------------------------LVPF----------ENFCGEY------------------------------------------------------------CTEEWNVSQQRAA-----------------------------LKRR------------QRTN----------------RMLI------------------------GMVV---------------AFSASW-IWSV--------------------------------AYNLCRDYEMLP------DAIVS-----QEYLF----------------------------------GIGTHCIAMT-------ST-------------VW-NPLV--------------YA-------------L-LNL------QLRA---------------------------------AFINLMPEKLRHFI-----------------------------------------------------------------------------------------------------------------------------------------
>13-npr4_scaffold_241_33747_41955_pristionchus_arcanus_PRJEB27334
--------------------------------------------------------------------MDNSTECLDMNSEL---------------------------------------------------------------WLFRQSL----QT----VPN----------------------------------------M-----------------FI--FSL--------------S-------CSDL------------V-VC--SL-----------------------SA--------------TI-----------T-----PI--------------------------------TAF--------------------------KKE---W----L-------------FGG--A-----LC-----------T--------VAPW------------------------------------------IAGIS--L---------CFS-----------------------------------------------TF-----TLTAISID-----R--------------------------------------YIL------------------I-KYPM----------------------------------------KKPLSKNQ----------ALCIIT------WIWS--------VAYN-------------------------------------------------------------------------------------------------------------LCRDY-----------------------------------------------------------------------------------------EMLPD----------AIVSQEY-----------------------------------------------------------------------------------------------------------------------------------------------------------------------------------------LFGIGT------------------------------------------------------------------------------------------------------------HCIAMT-------ST-------------VW-NPLV--------------YA-------------L-LNL------QLRA---------------------------------AFINLMPEKLRHFI-----------------------------------------------------------------------------------------------------------------------------------------
>12-npr4_scaffold290_232700_241207_pristionchus_exspectatus_PRJEB24288
--------------------------------------------------------------------MDNSTECLDMNSEL---------------------------------------------------------------WLFRQSL----QT----VPN----------------------------------------M-----------------FI--FSL--------------S-------CSDL------------V-VC--SL-----------------------SA--------------TI-----------T-----PI--------------------------------TAF--------------------------KKE---W----L-------------FGG--A-----LC-----------T--------VAPW------------------------------------------IAGIS--L---------CFS-----------------------------------------------TF-----TLTAISID-----R--------------------------------------YIL------------------I-KYPM----------------------------------------KKPLSKNQ----------ALFIIT-------VWN-----------------------------------PL------------------------------------------------------------------------------------------------------------------------------------------------------VYALL----------------------NLQLRA----------AFINLMP-------------EKLR------------------------------------------------------------------------------------------------------------------------------------------------------------------------HFIGQS-LPFS--------------------------------------------------------------------------------------------------------------------------------------NTLL--------------FL------------------------RISK-------SG-------------------------------------------------------------------------------------------------------------------------------------------------------------------------------
>14-npr4_scaffold3_346522_353186_pristionchus_mayeri_PRJEB27334
--------------------------------------------------------------------MDNSTECLDMNSEL---------------------------------------------------------------WLFRQSL----QT----VPN----------------------------------------M-----------------FI--FSL--------------S-------CSDL------------V-VC--SL-----------------------SA--------------TI-----------T-----PI--------------------------------TAF--------------------------KKE---W----L-------------FGG--A-----LC-----------T--------VAPW------------------------------------------IAGIS--L---------CFS-----------------------------------------------TF-----TLTAISID-----R--------------------------------------YIL------------------I-KYPM----------------------------------------KKPLSKNQ----------ALFIIA------WIWS--------VAYN-------------------------------------------------------------------------------------------------------------LCRDY-----------------------------------------------------------------------------------------EMLPD----------AIVSQEY-----------------------------------------------------------------------------------------------------------------------------------------------------------------------------------------LFGIGT------------------------------------------------------------------------------------------------------------HCIAMT-------ST--------------------------------------------------------------------------------------------------------------------------------------------------------------------------------------------------------------------------------------------------------
>16-npr4_scaffold26_106737_378409_pristionchus_entomophagus_PRJEB27334
--------------------------------------------------------------------MDNSTECLDMNSEL---------------------------------------------------------------WLFRQSL----QT----VPN----------------------------------------M-----------------FI--FSL--------------S-------CSDL------------V-VC--SL-----------------------SA--------------TI-----------T-----PI--------------------------------TAF--------------------------KKE---W----L-------------FGG--V-----LC-----------T--------VAPW------------------------------------------IAGIS--L---------CFS-----------------------------------------------TF-----TLTAISID-----R--------------------------------------YIL------------------I-KYPM----------------------------------------KKPLSKNQ----------ALFIIA------WIWS--------VAYN-------------------------------------------------------------------------------------------------------------LCRDY-----------------------------------------------------------------------------------------EMLPD----------AIVSQEY-----------------------------------------------------------------------------------------------------------------------------------------------------------------------------------------LFGIGT------------------------------------------------------------------------------------------------------------HCIAMT-------ST-------------VW-NPLL--------------YA-------------L-LNL------QLRA---------------------------------AFINLMPEKLRHFL-----------------------------------------------------------------------------------------------------------------------------------------
>19-npr4_scaffold1582_74005_104748_diploscapter_pachys_PRJNA280107
---------------------------------------------------------------------TPVVVLFGFLYSI-II--ICGVIG----NT--------------CVVLA---------------------------ITRNKAL----QT----VPN----------------------------------------L-----------------FI--LSL--------------S-------CSDI------------V-VC--CI-----------------------SA--------------TI-----------T-----PI----TGICCFGLLWPTLMIPRI----------FIFQNISSAFRKD----------------------W----I-------------FGP--A-----LC-----------R--------IAPF------------------------------------------FAGLS--L---------CFS-----------------------------------------------TF-----TLTAISID-----R--------------------------------------YML------------------I-CFPM----------------------------------------KKPLSHKQ---------------------------------------------------------------------------------------------------------------------------------------------------------------------------------------------------------------------AGYVI------------------------------------------------------------------------------------------------------------------------------------------------------------------------------------------------------------------------------------------AW-LPSL--------------------------------TYNLLRDYELLP-----------DSVTSQEFLV----------------------------------GVATHCTAMT-------ST-------------VW-NPLL--------------YA---AYNFNIFILFLQLNP------QLRA---------------------------------AFIELIPGSVRQKLHLEQEKSCPLLNGNNLTGTELTQAGRTNKYGSTSIQ-----------------------------------------------------------------------------------------------------
>16-npr4_scaffold297_99037_104728_diploscapter_pachys_PRJNA280107
---------------------------------------------------------------------TPVVALFGFLYSI-II--ICGVIG----NT--------------CVVLA---------------------------ITRNKAL----QT----VPN----------------------------------------L-----------------FI--LSL--------------S-------CSDI------------V-VC--CI-----------------------SA--------------TI-----------T-----PI------------TGICRLNCKIFPRNL-----YLQ--------SKFRKD------------------W----I-------------FGP--A-----LC-----------R--------IAPF---------------------------------F---------AGLS--L---------CFS-----------------------------------------------TF-----TLTAISID-----R--------------------------------------YML------------------I-CFPM--------------------------------------------------------------------------------------------------------------------------------------------------------------------------------------------------------------------------------------------------------------------------------------------------KKPL----------------------------------------------------------------------------------------------------------SHKQA-------------------------------------------------------------------------------------------GYVIAW-LPSL--------------------------------TYNLLRDYELLP------DSVTS-----QEFLV----------------------------------GVATHCTAMT-------ST-------------VW-NPLL--------------YA-------------NKYGS------TSIQ----------------------------------------------------------------------------------------------------------------------------------------------------------------------------------------
>18-npr4_scf7180000986869_149469_154902_diploscapter_coronatus_PRJDB3143
---------------------------------------------------------------------TPVVALFGFLYSI-II--ICGVIG----NT--------------CVVLA---------------------------ITRNKAL----QT----VPN----------------------------------------L-----------------FI--LSL--------------S-------CSDI------------V-VC--CI-----------------------SA--------------TI-----------T-----PI----TGY-------------------------FIF-------------------QNISSAFRKD---W----I-------------FGP--A-----LC-----------R--------IAPF------------------------------------------FAGLS--L---------CFS-----------------------------------------------TF-----TLTAISID-----R--------------------------------------YML------------------I-CFPM----------------------------------------KKPLSHKQ---------------------------------------------------------------------------------------------------------------------------------------------------------------------------------------------------------------------AGYVI------------------------------------------------------------------------------------------------------------------------------------------------------------------------------------------------------------------------------------------AW-LPSL--------------------------------TYNLLRDYELLP-----------DSVTSQEFLV----------------------------------GVATHCTAMT-------ST-------------VW-NPLL--------------YA-------------A------------------------------------------------------------------------------------------------------------------------------------------------------------------------------------------------------
>14-npr4_CALQYR010007298.1_568896_570538_Auanema_sp__JU1783
-----------------------------------------------NDSECLNLNEELWEFRGDLTTRTPTMVIFSILYAI-II--ICGCVG----NT--------------CVILA----------------------------ITRNTL----QT----VPN----------------------------------------L-----------------FI--ISL--------------S-------CSDI------------V-VC--CI-----------------------SA--------------TI-----------T-----PI--------------------------------TAF--------------------------RKE---W----I-------------FGE--A-----LC-----------R--------IAPF------------------------------------------IAGIS--L---------CFS-----------------------------------------------TF-----TLTAISID-----R--------------------------------------YML------------------I-RFPM----------------------------------------KKPLSHLQ----------ACGVIA------FICT--------LAACIS--------------------SPI-----------------------------------------IFKQTLDEFANFCGK----------------------------YCTD----------------WSG----------------NESQRRIYG------------------AALLG--------------------V-QLIVPL----------FIIILSY---------TAISIRIG------------------------------------------QSMILKGAKQQSSD----------------NWEVQLTDQQRMAVKRK------------QRTN----------------RMLI------------------------AMVV---------------AFSL-W-IWSV--------------------------------SFNVLRDYDFLP------EWIKE-----QEYLF----------------------------------GIGTHCVAMT-------ST-------------VW-NPLL--------------YA-------------M-LNL------QLRA---------------------------------AFVDLMPCWLRRKWNLEKTTSSRLLTENTRVPQTKYGTTTVR-------------------------------------------------------------------------------------------------------------
>14-npr4_Scaffold1011_51779_60525_heterorhabditis_bacteriophora_PRJNA13977
---------------------------------------------MGNDSACLNLNDELWDFRRDYTTRLPTMAIFSIFYAV-II--VCGCIG----NT--------------CVILA---------------------------ITRNKTL----QT----VPN----------------------------------------L-----------------FI--LSL--------------S-------CSDI------------V-VC--CI-----------------------SA--------------TI-----------T-----PI--------------------------------TAF--------------------------RKE---W----I-------------FGA--A-----LC-----------R--------IAPF------------------------------------------IAGIS--L---------CFS-----------------------------------------------TF-----TLTAISID-----R--------------------------------------YML------------------I-RFPM----------------------------------------KKPLSHLQ----------AMIVIG-----------------------------------------------------------------------------------------------------------------------------------------------------------------------------------------------------FNVLR-----------------------------------------DYNY------------------------------------------------------------------------------------------------------------------------------------------------------------------------------------------------------------------------------------LPEMIKEQEYLF-------------------------------------------------------GIATHCVAMT-------ST-------------VW-NPLL--------------YA-------------M-LNL------QLRA---------------------------------AFIALLPPFLRSDCEKTSPLINGLEHPLHGTRAMNKYGSTSGQ------------------------------------------------------------------------------------------------------------
>8-npr4_JAJAVP010000019.1_996173_999265_Heterorhabditis_indica_genomic
-----------------------------------------------NDSACLNLNDELWDFRRDYTTRLPTMAIFSIFYAV-II--VCGCIG----NT--------------CVILA----------------------------ITRNTL----QT----VPN----------------------------------------L-----------------FI--LSL--------------S-------CSDI------------V-VC--CI-----------------------SA--------------TI-----------T-----PI--------------------------------TAF--------------------------RKE---W----I-------------FGA--A-----LC-----------R--------IAPF------------------------------------------IAGIS--L---------CFS-----------------------------------------------TF-----TLTAISID-----R--------------------------------------YML------------------I-RFPM----------------------------------------KKPLSHLQ----------AMIVIG------MICM--------LAAC--IS------------------SPI-----------------------------------------MFKQKLGPFENFCGL----------------------------YCTD----------------WSG----------------KESQRKIYG------------------AALLC--------------------V-QLVVPL----------TIIIISY---------TAISLRIG------------------------------------------QSMILKGAKRQSSE----------------NWDVQLTDQQRMAVKRK------------QRTN----------------RMLI------------------------AMVV---------------AFS-AW-MWSV--------------------------------GFNVLRDYDYLP------EIIKE-----QEYLF----------------------------------GIATHCVAMT-------ST-------------VW-NPLL--------------YA-------------M-LNL------QLRA---------------------------------AFIALLPPFLRSVLGVDCEKTSPLIN-----------------------------------------------------------------------------------------------------------------------------
>9-npr4_JAJQXH010000086.1_277499_283302_Oscheius_sp__G
-----------------------------------------------NDTECLNLNEELWYFRGDYTTRVPTMAIFALFYIV-II--VCGVIG----NT--------------CVILA----------------------------ITRNTL----QT----VPN----------------------------------------M-----------------FI--LSL--------------S-------FSDI------------V-VC--CI-----------------------SA--------------TI-----------T-----PI--------------------------------TAF--------------------------KKE---W----I-------------FGA--A-----LC-----------R--------IAPF------------------------------------------IAGIS--L---------CFS-----------------------------------------------TF-----TLTAISVD-----R--------------------------------------YML------------------I-RFPM----------------------------------------KKPLSHLQ----------AMFVIA------FICS--------LAAC--IS------------------SPI-----------------------------------------MFKQKLGPFANFCGL----------------------------YCTD----------------WST----------------NESQRKIYG------------------AALVC--------------------V-QLVVPL----------FIIIISY---------TAISLRIG------------------------------------------QSMILKGAKKQTSD----------------NWEVQLTDQQRMAVRRK------------QRTN----------------RMLI------------------------AMVV---------------AFSL-W-IWSV--------------------------------SFNVLRDYDYLP------EWIKE-----QEYLF----------------------------------GIATHCVAMT-------ST-------------VW-NPLL--------------YA-------------M-LNL------QLRA---------------------------------AFVDLMPEWLRDFLGVSQEKNSPLIGNETQSRHNKYGANGSTT------------------------------------------------------------------------------------------------------------
>4-npr4_OW051496.1_4354735_4356231_Oscheius_dolichura_genomic
-----------------------------------------------NDSECLNLNEELWYFRGDYTTRVPTMAIFALFYAI-II--IFGVIG----NT--------------CVILA----------------------------ITRNTL----QT----VPN----------------------------------------M-----------------FI--LSL--------------S-------CSDI------------V-VC--CI-----------------------SA--------------TI-----------T-----PI--------------------------------TAF---KKE--------------------------W----I-------------FGA--A-----LC-----------R--------IAPF-----------------------------------------I-AGIS--L---------CFS-----------------------------------------------TF-----TLTAISID-----R--------------------------------------YML------------------I-RFPM----------------------------------------KKPLSHLQ----------AMVVIG------FICL--------LAAS--IT------------------SPI-----------------------------------------IFKQKLGPFANFC--GE--------------------------YCTD----------------WSG----------------NESQRRLYG------------------TALVC--------------------V-QLVVPL----------IIIIVSY---------TAISLRIG------------------------------------------QSMILKGAKKQTSD----------------NWEAHLTDQQRMAVRRK------------QRTN----------------RMLI------------------------GMVV---------------AFSL-W-FWSV--------------------------------SFNVLRDYDYLP------EWIKE-----QEYLF----------------------------------GIATHCIAMT-------ST-------------VW-NPLL--------------YA-------------M-LNL------QLRA-------AFVDLMPE------------------CLREYFGMTQEKSSPLIGEAASRLTHTKYGANGSTQTQVT---------------------------------------------------------------------------------------------------------------
>15-npr4_nOt.2.0.scaf00031_382570_386819_oscheius_tipulae_PRJEB15512
---------------------------------------------MSNDSECLNLNEELWFFRGDYTTRPPTMAIFGLFYAM-II--VCGVIG----NT--------------CVILA---------------------------ITRNKTL----QT----VPN----------------------------------------M-----------------FI--LSL--------------S-------CSDI------------V-VC--CI-----------------------SA--------------TI-----------T-----PI--------------------------------TAF--------------------------RKE---W----I-------------FGA--A-----LC-----------R--------IAPF------------------------------------------IAGIS--L---------CFS-----------------------------------------------TF-----TLTAISID-----R--------------------------------------YML------------------I-RFPM----------------------------------------KKPLSHLQ----------AMMVIG------FICL--------LAASIS--------------------SPI-----------------------------------------MFKQKLGPFANFCGE----------------------------YCTED---------------WSG----------------NENQRRMYG------------------TALVC--------------------V-QLVVPL----------IIICISY---------TAISLRIG----------------------------------QSMILKGAKKQNNDNWEVVTDQ---------------------------------------------QRMA--------VRRKQRTNRMLI------------------------GMVV---------------AFSLSW-IWSV--------------------------------SFNVLRDYDYLP-----------ECVKEQEYLF----------------------------------GIATHCVAMT-------ST-------------VW-NPLL--------------YA-------------M-LNL------QLRA---------------------------------AFVDLMPECLRQYFGMTQEKSSPLIGETASRLTHTKYGANGSTQTQ---------------------------------------------------------------------------------------------------------
>8-npr4_JADANN010000026.1_1086581_1080619_Angiostrongylus_vasorum_genomic
-----------------------------------------------NNSTCLNLNEELWQQRGDLTTRVPTMVIFAILYSI-II--LCGLVG----NV--------------CVILA----------------------------ITRNVL----QT----VPN----------------------------------------L-----------------FI--LSL--------------S-------CSDV------------A-VC--CI-----------------------SA--------------TI-----------T-----PI--------------------------------TAF---RKE--------------------------W----I-------------FGT--V-----LC-----------R--------TAPF-----------------------------------------I-AGIS--L---------CFS-----------------------------------------------TF-----TLTAISID-----R--------------------------------------YLL------------------I-RFPT----------------------------------------RKPLMHFH----------AYLLIT------FICA--------LAAC--IS------------------SPI-----------------------------------------IFRQKLATFENFC--GQ--------------------------YCTD----------------WSD----------------SESQRKLYG------------------AALLC--------------------V-QLVVPL----------LIIIVSY---------TAISLRIS------------------------------------------QSVILRSAKRGQSA----------------NVDVQLTDQQRMALKRK------------QRTN----------------RMLI------------------------AMVV---------------AFSV-W-IWSV--------------------------------TFNVLRDYDYLP------WMIKK-----QEYLF----------------------------------GIATHCIAMT-------ST-------------VW-NPLL--------------YA-------------A-LNL------QLRA-------AFVDLIPATIRWKLRLGNDNTTNLTANGTLTLDQCQRFSTDRVKANYRYAKTYREYSKTLLLTVLQKALSIYK--------------------------------------------------------------------------------------------------------
>10-npr4_ACOC_scaffold0000447_111368_136614_angiostrongylus_costaricensis_PRJEB494
---------------------------------------------MSSNSTCLNLNDELWQQRGDLTTRVPTMVIFAILYSI-II--LCGLVG----NV--------------CVILA---------------------------ITRNRAL----QT----VPN----------------------------------------L-----------------FI--LSL--------------S-------CSDV------------A-VC--CI-----------------------SA--------------TI-----------T-----PI--------------------------------TAF--------------------------RKE---W----I-------------FSS--M-----LC-----------R--------TAPF------------------------------------------IAGIS--L---------CFS-----------------------------------------------TF-----TLTAISID-----R--------------------------------------YLL------------------I-RFPT----------------------------------------RKPLMHYH----------AYLVIT-------VWN--------------------------------------------------------------------------------------------------------------------------------------------------------------------------------------------------------------------------PL---------------LY---------AALNLQLR------------------------------------------------------------------------------------------------------------------------------------------------------------------------AAFIDL-LPAT--------------------------------IRWKLRLGNDNT------------------------------------------------------------------------TN-------------LTANGTL--------------HI---------------MRP------ASTL----------------------------------------------------------------------------------------------------------------------------------------------------------------------------------------
>15-npr4_ACAC_contig0002226_2549_9540_angiostrongylus_cantonensis_PRJEB493
---------------------------------------------MSNNSTCLNLNDELWHQRGDLTTRVPTMVIFAILYSI-II--LCGLVG----NV--------------CVILA---------------------------ITRNRAL----QT----VPN----------------------------------------L-----------------FI--LSL--------------S-------CSDV------------A-VC--CI-----------------------SA--------------TI-----------T-----PI--------------------------------TAF--------------------------RKE---W----I-------------FGT--V-----LC-----------R--------TAPF------------------------------------------IAGIS--L---------CFS-----------------------------------------------TF-----TLTAISID-----R--------------------------------------YLL------------------I-RFPT----------------------------------------RKPLMHYH----------AYLVIT------FICA--------LA---------------------------------------------------------------------------------------------------------------ACISS-------------------------------------------------------------PIIFR----------------------QKLARF----------ENFCGQY---------CTLTDQQR--------------------------------------------------------------------------------------------------------------------------------------------------------------------------------------------------------------------MALKRKQRTNR-------------------------------------------------------MLIAMVVAFS-----------------------------------------------------------------------------------------------------------------------------------------------------------------------------------------------------------------------------------------------------------------
>9-npr4_HPLM_scaffold0000011_71306_112656_haemonchus_placei_PRJEB509
---------------------------------------------MSNNTGCLNLNDELWEYRRDYTTRVSTMVIFAILYSV-II--LCGFIG----NV--------------CVIVA---------------------------ITRNKVL----QT----VPN----------------------------------------L-----------------FI--LSL--------------S-------FSDI------------A-VC--SI-----------------------SA--------------TI-----------T-----PI--------------------------------TAF--------------------------KKE---W----I-------------FGE--I-----LC-----------R--------VAPF------------------------------------------IAGIS--L---------CFS-----------------------------------------------TF-----TLTAISID-----R--------------------------------------YLL------------------I-RFPM----------------------------------------KKPLTHFH----------AVLVIG------LTCV--------LAACIS--------------------SPI-----------------------------------------IFRQKLGSFENFCGQ----------------------------YCTN----------------WNV----------QLTDQQRMALKRKQR------------------TNRML--------------------------------------IAMVVAF---------SASGNSSW----------------------------------------------------------------------------------------------------------------------------------------------------------------------------MWSV-----------------------------------TFNVLRDYDYLP-----------QMIKDQEYLF----------------------------------GIATHCIAMT-------ST-------------VW-NPLL--------------YA-------------M-LNL------QLRA---------------------------------AFIELLPQVIRIRLRLRNDHSIRLINGTHHSIAAIPTLKYGSSDIQQQ-------------------------------------------------------------------------------------------------------
>18-npr4_HPBE_scaffold0001651_18263_24294_heligmosomoides_polygyrus_PRJEB1203
---------------------------------------MNYLGASNSSAGCLNLNDELWEYRGDYTTRISTMVIFAILYSV-II--LCGFIG----NI--------------CVIIA---------------------------ITRNKVL----QT----VPN----------------------------------------L-----------------FI--LSL--------------S-------CSDI------------A-VC--SI-----------------------SA--------------TI-----------T-----PI--------------------------------TAF--------------------------KKE---W----I-------------FGA--V-----LC-----------R--------IAPF------------------------------------------IAGIS--L---------CFS-----------------------------------------------TF-----TLTAISID-----R--------------------------------------YLL------------------I-RFPM----------------------------------------KKPLTHFH----------ATLVIG-----------------------------------------------------------------------------------------------------------------------------------------------------------------------------------------------------------------------------------------------------------------------------------------------------------------------------------------------------------------------------------------------------------------------------------------------------------------------------------------------------------------------------------------------------------------------------------------------------------------------------------------------------------------------------------------------------------------------------------------------------------------------------------------------------------------------------------------
>17-npr4_NBR_contig0002482_0_6233_nippostrongylus_brasiliensis_PRJEB511
---------------------------------------------MRNSTTCLNLNDELWEYRNDYTTRAFTMVIFAAFYSV-II--LCGFVG----NI--------------CVILA---------------------------ITRNKVL----QT----VPN----------------------------------------L-----------------FI--LSL--------------S-------CSDI------------A-VC--SI-----------------------SA--------------TI-----------T-----PI--------------------------------TAF--------------------------KKE---W----I-------------FGA--A-----LC-----------R--------FAPF------------------------------------------IAGIS--L---------CFS-----------------------------------------------TF-----TLTAISID-----R--------------------------------------YLL------------------I-RFPM----------------------------------------KKPLSHLH----------AILVIG------LTCV--------LAACIS--------------------SPI-----------------------------------------IVRQKLGKFENFCGQ----------------------------YCTSM-------------------------------------------------------------ILRNT--------------------------------------KRYATTN---------WNVQLTDQ-----------------------------------------------------------------------------------------------------QRMA--------LKRKQRTNRMLI------------------------AMVV------------------------------------------------------------------------------------------------------------------------------------------------------------------------------------------------------------AFSA----------------------------------------------------------------------------------------------------------------------------------------------------------------------------------------
>17-npr4_TELCIRDFT_Contig2076_8688_21900_teladorsagia_circumcincta_PRJNA72569
---------------------------------------------MSNHSACLNLNDELWEFRGDYTTRISTMVIFAVLYSV-II--LCGFIG----NI--------------CVIVA---------------------------ITRNKVL----QT----VPN----------------------------------------L-----------------FI--LSL--------------S-------FSDI------------A-VC--SI-----------------------SA--------------TI-----------T-----PI--------------------------------TAF--------------------------KKE---W----I-------------FGE--I-----LC-----------R--------IAPF------------------------------------------IAGIS--L---------CFS-----------------------------------------------TF-----TLTAISID-----R--------------------------------------YLL------------------I-RFPM----------------------------------------KKPLTRFH----------AVLVIG------LTCV--------LA---------------------------------------------------------------------------------------------------------------ACISS----------------------------------PIIFRQKLG-------------------------------------------------------------SFENFCG-----------------------------------------------------------------------------------------------------------------------------------------------------------------------------------------QYCTNWNVQLT-------------------------------DQQRMALKRKQRT------------------------------------------------------------------------------------------NRML--------------IA---------------MVV------AFSA----------------------------------------------------------------------------------------------------------------------------------------------------------------------------------------
>0-npr4_CSP21.scaffold00875_121348_140097_caenorhabditis_parvicauda_PRJEB12595
---------------------------------------------MDNTTECLNLNEELWTFREDYSTRWPTMVAFGFFYAI-IV--AAGIVG----NS--------------CVVLA---------------------------ITRNKSL----QT----VPN----------------------------------------L-----------------FI--LSL--------------S-------LSDI------------V-VC--CT-----------------------SA--------------TI-----------T-----PI--------------------------------TAFRKE-----------------------------W----I-------------FGE--L-----LC-----------R--------TAPF------------------------------------------IAGIS--M---------CFS-----------------------------------------------TF-----TLTAVSID-----R--------------------------------------YIM------------------I-RFPM----------------------------------------KKPITHAH----------AIGAIF------FICV--------LAALIS--------------------SPI-----------------------------------------MFKQRLGEFENFCGL----------------------------YCTSI-------------------------------------------------------------ILKGT--------------------------------------KKQKKDN---------WEIKLSEQ-----------------------------------------------------------------------------------------------------QRMA--------VKRRQRTNRMLI------------------------GMVV---------------AFAASW-IWSV--------------------------------AFNILRDYEYLP-----------ELIKNQEYLF----------------------------------GIATHCIAMT-------ST-------------VW-NPLL--------------YA-------------V-LNL------QLRA---------------------------------AFIELLPAWLKLKCKHEVETNSPLLHPTAINLTTASNKYGSTNTQ----------------------------------------------------------------------------------------------------------
>11-npr4_CSP38.scaffold01369_39977_72357_caenorhabditis_quiockensis_PRJEB11354
---------------------------------------------MENSTECLSLNSELWIFREDLSTRWYTFVVFAIFYAL-II--AAGIIG----NT--------------CVILA---------------------------ITRNKSL----QT----VPN----------------------------------------L-----------------FI--LSL--------------S-------CSDI------------V-VC--CT-----------------------SA--------------TI-----------T-----PI--------------------------------TAF---RKE--------------------------W----I-------------FGE--I-----LC-----------R--------IAPF-----------------------------------------I-AGIS--L---------CFS-----------------------------------------------TF-----TLTAISID-----R--------------------------------------YIL------------------I-RFPM----------------------------------------RKPISHYQ----------ALVVIG------IICV-------------------------------------------------------------------------------------------------------------------------FAAAI-------------------------------------------------------------SSPII-------------------FK-QKLGPF--------ENFCGLYCN---------WETSLSEQ---------------------------------------------------------------------------------QRTAVRRR------------QRTN----------------RMLI------------------------GMVV---------------AFACSW-AWSV--------------------------------TFNILRDYDYLP------SLIKN-----QEYIF----------------------------------GIATHCIAMT-------ST-------------VW-NPLL--------------YA-------------V-LNL------QLRA-------AFIDLMPKCLKTHLNLDADNHSPLLLNHPTMTITNKYGSTSPQVMQATFNDTDKSQPFVSTTIVSNKKISQHERPSFKFNGSTRKKSSAVMRILVQKQNDDEEQLIHGESPSPPSEVEMHTLAVFAAPIIPRRKSAQPRPSNDRIVLPRKTSI------------------------
>16-npr4_Cang_2012_03_13_00087_61044_93938_caenorhabditis_angaria_PRJNA51225
--------------------------------------------MENSTECLSLNSELWIFREDLSTRWWYTTVIFAVLYAF-II--AAGIIG----NT--------------CVILA---------------------------ITRNKSL----QT----VPN----------------------------------------L-----------------FI--LSL--------------S-------CSDI------------V-VC--CT-----------------------SA--------------TI-----------T-----PI--------------------------------TAF--------------------------RKE---W----I-------------FGE--L-----LC-----------R--------IAPF------------------------------------------IAGIS--L---------CFS-----------------------------------------------TF-----TLTAISVD-----R--------------------------------------YIL------------------I-RFPM----------------------------------------RKPISHYQ----------AMGVIG------LICI--------FAAAIS--------------------SPI-----------------------------------------IFKQKLGEFENFCGL----------------------------YCTN-------------------------------------------------------------------------------------------------------------------------WETSLSEQ-----------------------------------------------------------------------------------------------------QRTA--------VRRRQRTNRMLI------------------------GMVV---------------AFACSW-AWSV--------------------------------TFNILRDYDYLP-----------MLIKNQEYIF----------------------------------GIATHCIAMT-------ST-------------VW-NPLL--------------YA-------------V-LNL------QLRA---------AFIDLMPTCLKNHLNLDADNHSPLLNHPTMTITNKYGSTSPQVMQATFINADKSQPYVSTTLVNTTNNINSSKKISRQERPSFKFNGSARKKSSAVMRILVPKQNDDEEHLIAKESPSPPSEIELDNLAAAPIIPRRKSAQPRRASSQEKIVLPRKTSF----------------
>11-npr4_CSP31.scaffold00181_11637_17433_caenorhabditis_uteleia_PRJEB12600
---------------------------------------------MPNSSECLNLNSELWIFREDMSTRWYIMVIFAFCYLI-IM--TAGIIG----NS--------------CVILA---------------------------IARNKSL----QT----VPN----------------------------------------F-----------------FI--LSL--------------S-------CSDI------------V-VC--CT-----------------------SA--------------TI-----------T-----PI--------------------------------TAF--------------------------RKE---W----I-------------FGE--A-----LC-----------R--------IAPF------------------------------------------IAGIS--L---------CFS-----------------------------------------------TF-----TLTAISID-----R--------------------------------------YIL------------------I-RFPM----------------------------------------RKPITHYQ----------AVFIIA------MICA--------FAAI--IT------------------SPI-----------------------------------------MFKQKLGEFENFCGQ----------------------------YCTEN---------------WGA----------------NESQRKIYG------------------AALMF--------------------L-QLVIPL----------TIIIISY---------TAISLKIG------------------------------------------QSMILKGAKKQKND----------------NWEVELSDQQRIALKRR------------QRTN----------------RMLI------------------------GMVV---------------AFACSW-IWSV--------------------------------TFNILRDYEYLP------TLIKN-----QEYIF----------------------------------GIATHCIAMT-------ST-------------VW-NPLL--------------YA-------------V-LNL------QLRA--------------------------AFIDLMPHWIRRRLNLDGENSSPLLTHPTMTITNKYGSTATQGIKATYINTNRGQSYVSTSLVGKVLQESPISTFSFNGSARKKSSSVMRILVQKKNNEEEEERLIVKESPSPPEIQMSTLTAAAPMIFRRLSAHSKPPHDKVVLPRKTSI-------
>17-npr4_CSP39.scaffold07805_43075_49841_caenorhabditis_waitukubuli_PRJEB12602
---------------------------------------------MSNSTDCLNLNSELWLFREDLSTRWWIMVIFAFLYLI-II--AAGFIG----NT--------------CVILA---------------------------ITRNKAL----QT----VPN----------------------------------------F-----------------FI--LSL--------------S-------CSDI------------V-VC--CT-----------------------SA--------------TI-----------T-----PI--------------------------------TAF---RKE--------------------------W----I-------------FGE--A-----LC-----------R--------IAPF-----------------------------------------I-AGIS--L---------CYS-----------------------------------------------TF-----TLTAISID-----R--------------------------------------YML------------------I-RFPM----------------------------------------RKPISHYQ--------ACGVIALI------CAFA--------ATIT----------------------SPI-----------------------------------------MFKQRLGEFENFC--GL--------------------------YCTEN---------------WGA----------------NESQRKIYG------------------AALMF--------------------L-QLVIPL----------TIIIISY---------TAISLKIG------------------------------------------QSMILKGAKKQKAD----------------NWEMELSDQQRIAVKRR------------QRTN----------------RMLI------------------------GMVV---------------AFACSW-IWSV--------------------------------TFNILRDYDYLP------DLIKN-----QEYIF----------------------------------GIATHCIAMT-------ST-------------VW-NPLL--------------YA-------------V-LNL------QLRA---------AF---------IDLMP--------HWLRRRLNLDGDNSSPLLNHPTMTVTNKYGSTATQAIKATYVNTSNGQPYVSTTLVAKVQQEASCFIFNGSARKKSSVMRILVQKKKAGEEEEERLIIKESPSPPEIQMDTLCPAPIIPRRKSAQPRPTNDKVVLPRKTSF----------
>9-npr4_CSP29.scaffold259_cov147_432714_438673_caenorhabditis_becei_PRJEB28243
---------------------------------------------MTNSSDCLNLNSELWLFREDLSTRWWIMVIFAFLYLI-II--AAGIIG----NT--------------CVILA---------------------------ITRNKSL----QT----VPN----------------------------------------L-----------------FI--LSL--------------S-------CSDI------------V-VC--CT-----------------------SA--------------TI-----------T-----PI--------------------------------TAF---RKE--------------------------W----I-------------FGE--A-----LC-----------R--------IAPF-----------------------------------------I-AGIS--L---------CFS-----------------------------------------------TF-----TLTAISID-----R--------------------------------------YIL------------------I-RFPM----------------------------------------RKPISHYQ--------AAGVIALI------CAFA--------ATIT----------------------SPI-----------------------------------------MFKQRLGEFENFC--GL--------------------------YCTEN---------------WGA----------------NESQRKIYG------------------AALMF--------------------L-QLVIPL----------TIIIISY---------TAISLKIG------------------------------------------QSMILKGAKKQKAD----------------NWEMELSDQQRIAVKRR------------QRTN----------------RMLI------------------------GMVV---------------AFACSW-IWSV--------------------------------TFNILRDYDYLP------DLIKN-----QEYIF----------------------------------GIATHCIAMT-------ST-------------VW-NPLL--------------YA-------------V-LNL------QLRA---------AF---------IDLMP--------HWLRRRLNLDGDNSSPLLNHPTMTITNKYGSTATQAIKATYVNTANGQPYVSTTLVGKVQQEASSFIFNGSARKKSSVMRILVQKKKAEEEERLIIKESPSPPEIQMDTLCAAPIIPRRKSAQPRATNDKVVLPRKTSF------------
>11-npr4_CSP32.scaffold01459_1134_7166_caenorhabditis_sulstoni_PRJEB12601
---------------------------------------------MSNSTDCLNLNSELWLFREDLSSRWYVMVVFALLYMV-II--AAGLIG----NS--------------CVILA---------------------------ITRNKSL----QT----VPN----------------------------------------L-----------------FI--LSL--------------S-------CSDI------------V-VC--CT-----------------------SA--------------TI-----------T-----PI--------------------------------TAF---KKE--------------------------W----I-------------FGE--A-----LC-----------R--------IAPF-----------------------------------------I-AGIS--L---------CFS-----------------------------------------------TF-----TLTAISID-----R--------------------------------------YIL------------------I-RFPM----------------------------------------RKPISHYQ--------ACGVIALI------CAFA--------ATIT----------------------SPI-----------------------------------------MFKQRLGEFENFC--GL--------------------------YCTEN---------------WGA----------------NESQRKIYG------------------AALMF--------------------L-QLVIPL----------TIIMISY---------TAISLKIG------------------------------------------QSMILKGAKKQKAD----------------NWEVELSDQQRIAVKRR------------QRTN----------------RMLI------------------------GMVV---------------AFACSW-IWSV--------------------------------SFNILRDYDYLP------ELIKN-----QEYIF----------------------------------GIATHCIAMT-------ST-------------VW-NPLL--------------YA-------------V-LNL------QLRA---------AF---------IDLMP--------HWLRRRLNLEGENSSPLLNHPTMTITNKYGSTATQAVKATYVNTNNGQPYVSSSLVGRVQQEASSFKFNGSARKKSSVMRILVQKKKAEEEEQLIVKESPSPPEIRMDTLCAGPIIPRRKSAQPKANEKVVLPRKTSF-------------
>8-npr4_CSP28.scaffold3110_cov74_1053714_1086927_caenorhabditis_panamensis_PRJEB28259
---------------------------------------------MSNSTECLNLNSELWLFREDLSTKWWIMVIFAFLYLI-II--AAGIIG----NT--------------CVILA---------------------------ITRNKAL----QT----VPN----------------------------------------F-----------------FI--LSL--------------S-------CSDI------------V-VC--CT-----------------------SA--------------TI-----------T-----PI--------------------------------TAF---RKE--------------------------W----I-------------FGE--A-----LC-----------R--------IAPF-----------------------------------------I-AGIS--L---------CFS-----------------------------------------------TF-----TLTAISID-----R--------------------------------------YML------------------I-RFPM----------------------------------------RKPISHYQ----------ACGIIA------LICA--------FAAT--IT------------------SPI-----------------------------------------MFKQRLGEFENFC--GL--------------------------YCTEN---------------WGA----------------NESQRKIYG------------------AALMF--------------------L-QLVIPL----------TIIIISY---------TAISLKIG------------------------------------------QSMILKGAKKQKAD----------------NWEMELSDQQRIAVKRR------------QRTN----------------RMLI------------------------GMVV---------------AFACSW-IWSV--------------------------------SFNILRDYDYLP------DLIKN-----QEYIF----------------------------------GIATHCIAMT-------ST-------------VW-NPLL--------------YA-------------V-LNL------QLRA---------AFIDLMPQWLRRRLNLDGDNSSPLLHHPTMTVTNKYGSTATQAIKATYVNTANGQPYVSTTLVAKVQQEASSFIFNGSARKKSSVMRILVQKKKEEEEERLIIKESPSPPEIQMDTLCAAPIIPRRKSAQPRATNDKVVLPRKTSF-----------------------------
>16-npr4_CSP40.scaffold01021_216740_223405_caenorhabditis_tribulationis_PRJEB12608
---------------------------------------------MQNSTDCLNLNSELWLYREDMSTRWYIMLIFAFLYLI-II--AAGIIG----NT--------------CVILA---------------------------ITRNKAL----QT----VPN----------------------------------------L-----------------FI--LSL--------------S-------CSDI------------V-VC--CT-----------------------SA--------------TI-----------T-----PI--------------------------------TAF--------------------------KKE---W----I-------------FGE--A-----LC-----------R--------IAPF------------------------------------------IAGIS--L---------CYS-----------------------------------------------TF-----TLTAISID-----R--------------------------------------YIL------------------I-RFPM----------------------------------------RKPISHYQ----------AFGVIA------LICA--------FAAT--IT------------------SPI-----------------------------------------MFKQRLGEFENFCGL----------------------------YCTEN---------------WGT----------------AESQRKIYG------------------AALMF--------------------L-QLVIPL----------TIIIISY---------TAISLKIG------------------------------------------QSMILKGAKKQKSD----------------NWEMELSDQQRTAVRRR------------QRTN----------------RMLI------------------------GMVV---------------AFACSW-IWSV--------------------------------TFNILRDYEYLP------DLIKN-----QEYIF----------------------------------GIATHCIAMT-------ST-------------VW-NPLL--------------YA-------------V-LNL------QLRA---------AFIDLMPHWLRRRLNLDGDNSSPLLTHPTMTITNKYGSTATQAIKATYINTANGQPYVSTSLVGKIQQEAPSFNFNGSARKKSSMMRILVQKRNMEEEEQLITKESPSPPEIQMDTLCAAPIIPRRKSAQPRSTNEKVVLPRKASF-----------------------------
>11-npr4_CSP26.scaffold02073_120435_126335_caenorhabditis_zanzibari_PRJEB12596
---------------------------------------------MQNSTDCLNLNSELWLYREDMSTRWYIMLIFAFLYLI-II--AAGIIG----NT--------------CVILA---------------------------ITRNKAL----QT----VPN----------------------------------------L-----------------FI--LSL--------------S-------CSDI------------V-VC--CT-----------------------SA--------------TI-----------T-----PI--------------------------------TAF--------------------------KKE---W----I-------------FGE--A-----LC-----------R--------IAPF------------------------------------------IAGIS--L---------CYS-----------------------------------------------TF-----TLTAISID-----R--------------------------------------YIL------------------I-RFPM----------------------------------------RKPISHYQ----------AFGVIA------LICA--------FAAT--IT------------------SPI-----------------------------------------MFKQRLGEFENFCGL----------------------------YCTEN---------------WGA----------------AESQRKIYG------------------AALMF--------------------L-QLVIPL----------TIIIISY---------TAISLKIG------------------------------------------QSMILKGAKKQKTD----------------NWEMELSDQQRTAVRRR------------QRTN----------------RMLI------------------------GMVV---------------AFACSW-IWSV--------------------------------TFNILRDYEYLP------DLIKS-----QEYIF----------------------------------GIATHCIAMT-------ST-------------VW-NPLL--------------YA-------------V-LNL------QLRA---------AFIDLMPHWLRRRLNLDGDNSSPLLTHPTMTITNKYGSTATQAIKATYINTANGQPYVSTSLVGKIQQEPPSFKFNGSARKKSSMMRILVQKRNIEEEEQLITKESPSPPEIQMDTLCAAPIIPRRKSAQPRSTNEKVVLPRKASF-----------------------------
>14-npr4_Csp5_scaffold_00950_0_5140_caenorhabditis_sinica_PRJNA194557
---------------------------------------------MQNSTDCLNLNSELWLYREDMSTRWYIMLIFAFLYLI-II--AAGIIG----NT--------------CVILA---------------------------ITRNKAL----QT----VPN----------------------------------------L-----------------FI--LSL--------------S-------CSDI------------V-VC--CT-----------------------SA--------------TI-----------T-----PI--------------------------------TAF--------------------------KKE---W----I-------------FGE--A-----LC-----------R--------IAPF------------------------------------------IAGIS--L---------CYS-----------------------------------------------TF-----TLTAISID-----R--------------------------------------YIL------------------I-RFPM----------------------------------------RKPISHYQ----------AFGVIA------LICA--------FAAT--IT------------------SPI-----------------------------------------MFKQRLGEFENFCGL----------------------------YCTEN---------------WGA----------------AESQRKIYG------------------AALMF--------------------L-QLVIPL----------TIIIISY---------TAISLKIG------------------------------------------QSMILKGAKKQKSD----------------NWEMELSDQQRTAMRRR------------QRTN----------------RMLI------------------------GMVV---------------AFACSW-IWSV--------------------------------TFNILRDYEYLP------DLIKN-----QEYIF----------------------------------GIATHCIAMT-------ST-------------VW-NPLL--------------YA-------------V-LNL------QLRA---------AFIDLMPHWLRRRLNLEGENSSPLLTHPTMTITNKYGSTATQAIKATYINTANGQPYVSTSLVGKIQQEPPSFKFNGSARKKSSMMRILVQKRNMEEEEQLITKESPSPPEIQMDTLCAAPIIPRRKSAQPRSTNEKVVLPRKASF-----------------------------
>16-npr4_Crem_Contig63_17337_23476_caenorhabditis_remanei_PRJNA53967
---------------------------------------------MQNSTDCLNLNSELWLYREDLSTRWYIMLIFAFLYLI-II--AAGIIG----NT--------------CVILA---------------------------ITRNKSL----QT----VPN----------------------------------------L-----------------FI--LSL--------------S-------CSDI------------V-VC--CT-----------------------SA--------------TI-----------T-----PI--------------------------------TAF--------------------------KKE---W----I-------------FGE--A-----LC-----------R--------IAPF------------------------------------------IAGIS--L---------CYS-----------------------------------------------TF-----TLTAISID-----R--------------------------------------YIL------------------I-RFPM----------------------------------------RKPITHYQ----------AVGVIA------LICG--------FAAT--IT------------------SPI-----------------------------------------MFKQRLGEFENFCGL----------------------------YCTEN---------------WGA----------------NESQRKIYG------------------AALMF--------------------L-QLVIPL----------TIIIISY---------TAISLKIG------------------------------------------QSMILKGAKKQKTD----------------NWEMELSDQQRIAVKRR------------QRTN----------------RMLI------------------------GMVV---------------AFACSW-IWSV--------------------------------TFNILRDYEYLP------ELIKT-----QEYIF----------------------------------GIATHCIAMT-------ST-------------VW-NPLL--------------YA-------------V-LNL------QLRA---------AFIDLMPHWLRRRLNLEGDNSSPLLTHPTMTITNKYGSTATQAIKATYINTANGQPYVSTSLVVGKVQQEPSSFKFNGSGRKKSMMRILVQKRNKEEEEQLITKESPSPPEIQMDTLCAAPIIPRRKSAQPRSTNEKVVLPRKASF-----------------------------
>12-npr4_Cjap.Contig18190_166153_169780_caenorhabditis_japonica_PRJNA12591
---------------------------------------------MANSSECLNLNSELWLFREDLSSRWYVMVIFAFLYMI-II--AAGIIG----NT--------------CVILA---------------------------ITKNKSL----QT----VPN----------------------------------------L-----------------FI--LSL--------------S-------CSDI------------V-VC--CT-----------------------SA--------------TI-----------T-----PI--------------------------------TAF--------------------------KKE---W----I-------------FGE--A-----LC-----------R--------IAPY------------------------------------------IAGIS--L---------CYS-----------------------------------------------TF-----TLTAISID-----R--------------------------------------YIL------------------I-RFPM----------------------------------------RKPITHYQ----------AYCVIG------LICA--------FAAT--IT------------------SPI-----------------------------------------MMKQRLGEFENFCGL----------------------------YCTEN---------------WGA----------------NESQRKIYG------------------AALMF--------------------L-QLVIPL----------TIIIISY---------TAISLKIG------------------------------------------QSMILKGAKKQKAD----------------NWEMELSDQQRIAVRRR------------QRTN----------------RMLI------------------------GMVV---------------AFACSW-VWSV--------------------------------MFNILRDYDYLP------DVVKD-----QEYIF----------------------------------GIATHCIAMT-------ST-------------VW-NPLL--------------YA-------------V-LNL------QLRA---------------------------------AFIDLMPHWLKRHLNLKGENGSPLLNHPTMTITNKYGSTATQ-------------------------------------------------------------------------------------------------------------
>13-npr4_Cbre_Contig32_667343_671336_caenorhabditis_brenneri_PRJNA20035
---------------------------------------------MQNSTDCLNLNSELWLYREDLSTRWYIMLVFAFLYLI-II--AAGIIG----NT--------------CVILA---------------------------ITRNKSL----QT----VPN----------------------------------------L-----------------FI--LSL--------------S-------CSDI------------V-VC--CT-----------------------SA--------------TI-----------T-----PI--------------------------------TAF--------------------------KKE---W----I-------------FGE--A-----LC-----------R--------IAPF------------------------------------------IAGIS--L---------CYS-----------------------------------------------TF-----TLTAISID-----R--------------------------------------YIL------------------I-RFPM----------------------------------------RKPISHYQ----------AFGVIA------LICA--------FAAT--IT------------------SPI-----------------------------------------MFKQRLGEFENFCGL----------------------------YCTEN---------------WGA----------------NESQRKIYG------------------AALMF--------------------L-QLVIPL----------TIIIISY---------TAISLKIG------------------------------------------QSMILKGAKKQKAD----------------NWEMELSDQQRIAVKRR------------QRTN----------------RMLI------------------------GMVV---------------AFACSW-IWSV--------------------------------TFNILRDYEYLP------ELIKT-----QEYIF----------------------------------GIATHCIAMT-------ST-------------VW-NPLL--------------YA-------------V-LNL------QLRA---------------------------------AFIDLMPHWLRRRLNLEGDNSSPLLTHPTMTITNKYGSTATQ-------------------------------------------------------------------------------------------------------------
>15-npr4_scaffold_5_214688_247677_caenorhabditis_latens_PRJNA248912
---------------------------------------------MQNSTDCLNLNSELWLYREDLSTRWYIMLIFAFLYLI-II--AAGIIG----NT--------------CVILA---------------------------ITRNKSL----QT----VPN----------------------------------------L-----------------FI--LSL--------------S-------CSDI------------V-VC--CT-----------------------SA--------------TI-----------T-----PI--------------------------------TAFKKE-----------------------------W----I-------------FGE--A-----LC-----------R--------IAPF------------------------------------------IAGIS--L---------CYS-----------------------------------------------TF-----TLTAISID-----R--------------------------------------YIL------------------I-RFPM----------------------------------------RKPISHYQ----------AVGVIA------LICG--------FAATIT--------------------SPI-----------------------------------------MFKQRLGEFENFCGL----------------------------YCTEN---------------WGA----------------NESQRKIYG------------------AALMF---------------------LQLVIPL----------TIIIISY---------TAISLKIG---------------------------------------QSMILKGAKKQKTDNWE---------------------------------------MELSDQQRIA--------VKRRQRTNRMLI------------------------GMVV---------------AFACSW-IWSV--------------------------------TFNILRDYEYLP-----------ELIKTQEYIF----------------------------------GIATHCIAMT-------ST-------------VW-NPLL--------------YA-------------V-LNL------QLRA---------------------------------AFIDLMPHWLRRRLNLDGDNSSPLLTHPTMTITNKYGSTATQTIKATYINTANGQPYVSTSLVVGKVQQEPPSFKFNGSGRKKSMMRILVQKRNKEEEEQLITKESPSPPEIQMDTLCAAPIIPRRKSAQPRSTNEKVVLPRKASF-----
