# Supplementary material for: Evolution of neuropeptide Y/RFamide-like receptors in nematodes
Source: Heliyon. 2024 Jul 15;10(14):e34473. doi: 10.1016/j.heliyon.2024.e34473 (PMC11315170; doi:10.1016/j.heliyon.2024.e34473)
Supplement: MMC 3 — Resulting Multiple Sequence Alignment. [file mmc3.zip › Suppl_3_Multiple_sequence_Alignments/npr20.fasta]

>0-NPR20_T_suis-1.0_Cont36_366912_387850_-_trichuris_suis_PRJNA179528
-------------------------------------------LIQQTITSSGNSSLNDDRCSIHYFPKPVVLVIWFVLYAL-IA--FLSITG----NA--------------LVIYV---------------------------FFASTRL----QT----VTN----------------------------------------L-----------------LI--VNL--------------A-------VADL------------M-TG--ML-----------------------AI--------------PF--------KFQA-----AL--------------------------------LQR--------------------------------W----F-------------LPA--V-----MC-----------S--------VVPF-----------------------------------------I-ETVS--L---------SVS-----------------------------------------------VF-----TLILSSVD-----R--------------------------------------FRA------------------V-VTAS----------------------------------------RSNMRKRT----------VRLWVL------LIWT--------VSIA--CS------------------VPY-----------------------------------------GVDHMVYEFNDPTTNSTVP------------------------MCLPK--------------------------------HSEETWWKAYN------------------VYLTI--------------------I-QYFVPL----------VIIDFIY---------CIIAYNVW---------------------------------------LTPPIRSQYDRKFERSKRTVSSSTSIVETSILRASVHKHQGKVLAGSRSR-----ILNLHRMRIRF--------AAGSSAVIKMLV------------------------MIVV---------------AFTFCW-LPYE--------------------------------IYLVLNEVDVGA------IFRYY-----YINVI----------------------------------FFCAHWLAMS-------NS-------------CL-NPII--------------YA-------------C-LSRFLIIHRPILE-------SLVN----------------------CWRRAFSKQSNSRSTLNVSSLPTFALRPPWPRPVCFGRTN---------------------------------------------------------------------------------------------------------------
>0-NPR20_scaffold190_44229_65014_+_trichuris_suis_PRJNA208415
-------------------------------------------LIQQTITSSGNSSLNDDRCSIHYFPKPVVLVIWFVLYAL-IA--FLSITG----NA--------------LVIYV---------------------------FFASTRL----QT----VTN----------------------------------------L-----------------LI--VNL--------------A-------VADL------------M-TG--ML-----------------------AI--------------PF--------KFQA-----AL--------------------------------LQR--------------------------------W----F-------------LPA--V-----MC-----------S--------VVPF-----------------------------------------I-ETVS--L---------SVS-----------------------------------------------VF-----TLILSSVD-----R--------------------------------------FRA------------------V-VTAS----------------------------------------RSNMRKRT----------VRLWVL------LIWT--------VSIA--CS------------------VPY-----------------------------------------GVDHMVYEFNDPTTNSTVP------------------------MCLPK--------------------------------HSEETWWKAYN------------------VYLTI--------------------I-QYFVPL----------VIIDFIY---------CIIAYNVW---------------------------------------LTPPIRSQYDRKFERSKRTVSSSTSIVETSILRASVHKHQGKVLAGSRSR-----ILNLHRMRIRF--------AAGSSAVIKMLV------------------------MIVV---------------AFTFCW-LPYE--------------------------------IYLVLNEVDVGA------IFRYY-----YINVI----------------------------------FFCAHWLAMS-------NS-------------CL-NPII--------------YA-------------C-LSRFLIIHRPILE-------SLVN----------------------CWRRAFSKQSNSRSTLNVSSLPTFALRPPWPRPVCFGRTN---------------------------------------------------------------------------------------------------------------
>0-NPR20_scaffold95_149182_170120_-_trichuris_suis_PRJNA208416
-------------------------------------------LIQQTITSSGNSSLNDDRCSIHYFPKPVVLVIWFVLYAL-IA--FLSITG----NA--------------LVIYV---------------------------FFASTRL----QT----VTN----------------------------------------L-----------------LI--VNL--------------A-------VADL------------M-TG--ML-----------------------AI--------------PF--------KFQA-----AL--------------------------------LQR--------------------------------W----F-------------LPA--V-----MC-----------S--------VVPF------------------------------------------IETVS--L---------SVS-----------------------------------------------VF-----TLILSSVD-----R--------------------------------------FRA------------------V-VTAS----------------------------------------RSNMRKRT----------VRLWVL------LIWT--------VSIACS--------------------VPY-----------------------------------------GVDHMVYEFNDPTTNSTVP------------------------MCLPK--------------------------------HSEETWWKAYN------------------VYLTI--------------------I-QYFVPL----------VIIDFIY---------CIIAYNVW---------------------------------------LTPPIRSQYDRKFERSKRTVSSSTSIVETSILRASVHKHQGKVLAGSRSR-----ILNLHRMRIRF--------AAGSSAVIKMLV------------------------MIVV---------------AFTFCW-LPYE--------------------------------IYLVLNEVDVGA------IFRYY-----YINVI----------------------------------FFCAHWLAMS-------NS-------------CL-NPII--------------YA-------------C-LSRFLIIHRPILE-------SLVN----------------------CWRRAFSKQSNSRSTLNVSSLPTFALRPPWPRPVCFGRTN---------------------------------------------------------------------------------------------------------------
>0-NPR20_TTRE_000196_28192_47380_-_trichuris_trichiura_PRJEB535
----------------------------------------LLQGTVRQFSSAALLSGKCSIAIVLSCSQPLELVIWFVLYAL-IA--FLSITG----NT--------------LVIYV---------------------------FFASTRL----QT----VTN----------------------------------------L-----------------LI--VNL--------------A-------VADL------------M-TG--ML-----------------------AI--------------PF--------KFQA-----AL--------------------------------LQR--------------------------------W----F-------------LPA--V-----MC-----------S--------VVPF-------------------------------------------IETV-SL---------SVS-----------------------------------------------VF-----TLILSSVD-----R--------------------------------------FRA------------------V-VTAS----------------------------------------RSNMRKRA----------IRLWVL------LIWT--------ISIACS--------------------VPY-----------------------------------------GVDHMVYEFDDPTTNSTVP------------------------MCLPK--------------------------------HSEETWWKAYN------------------VYLTI--------------------I-QYFVPL----------VIIDFIY---------CIIAYNVW---------------------------------------LTPPIRSQYDRKFERSKRTVSSSSSSSIVGHFFVHKQRYSLKGRNKLQSS-----------HQPKT--------LPSLMNVIKMLV------------------------MIVV---------------AFTFCW-LPYE--------------------------------IYLVLNEVNVGA------IFRYY-----YINVI----------------------------------FFCAHWLAMS-------NS-------------CL-NPII--------------YG-------------L-YNV------KERS-------LRQVLL--------------------CSKEVWPKVVRDRKLNRVIRKDARIQRCPFTEFSGHARFRLHRVS----------------------------------------------------------------------------------------------------------
>2-NPR20_SBAD_scaffold0007906_1_9439_+_soboliphyme_baturini_PRJEB516
----------------------------------------------MLNFRLIRRPTFQRPIFLSFLFQPGCKIRVLTTYSL-LF--IVGLS-----NF--------------FVIVA---------------------------LSHRSAL----RS----VTN----------------------------------------V-----------------FI--LNI--------------C-------IADL------------LYLM--FV---------------------------------------PL-----------------LI--------------------------------ATY-------------------------VSRT---W----V-------------FGE--A-----LC-----------K--------LFYI-------------------------------------------AEST-TK---------YSS-----------------------------------------------VC-----FVAFLSID-----R--------------------------------------YLL--------------------LHWR----------------------------------------IWYKCYRK----------ARWAIL---ATTFGWL--------CTTFLM--------------------VPI-----------------------------------------YLYSSAVQLNPNVT-----------------------------LCTIN---------------WPI-----TYDKATGQYYSDERSFIIYS------------------FVFCF------------------------LIPA----------LIILFFY---------ILVLIYVL----------------------------------------------QAQVRSVEAL---------------------------------------------GRKS--------CAVYRKVTKITL------------------------AAVT---------------CYLVCW-TPYW--------------------------------IMNIVLSFTHNP------------LQSPTSWII----------------------------------CNIIHTLPYF-------NC-------------AI-NPVL--------------YT-------------L-MSS------NFKQ---------------------------------TFQRTFASCSRTAARRRSTSRNLDTQCSSIKQVRMHTIK----------------------------------------------------------------------------------------------------------------
>1-NPR20_SBAD_scaffold0005348_1_14161_-_soboliphyme_baturini_PRJEB516
---------------------------MVDDYDYEIFEVTNTSQCNCSDPAFWYNELCNCDYPQAPPSPLYDALPLGMWYGV-VF--VLGALG----NS--------------MVIAV---------------------------VSIYKRM----RS----LTN----------------------------------------I-----------------FL--ASL--------------S-------TADL------------L-II--LF-----------------------CI--------------PVQVMIIIITIIINHYAFEVA--------------------------------YDRSFYMKYLSYS----------------------W----F-------------LGK--F-----LC-----------I--------WFHY------------------------------------------VQLFT--M---------ICS-----------------------------------------------VL-----TLTVISFE-----R--------------------------------------YMA------------------V-AFPM--------------------------------------KIIWLRSTCR----------ARKTVL------IIWL--------LSAILA--------------------TPL---------------------------------------------IFGQNHTVA------------------------------WCWRR--------------------------------FEEEKYQKIFV------------------LYQFL--------------------L-LYLIPL----------ATMAVCY---------ALLVRVLY------------------------------------FSNRDPFLGITPAPDSANHSMNTTLLNSKRNIQKAQNIKQGSVVHYRQLSFLRIPELFKLNRQPKRPKQ--------TVFSVKIVQMLV------------------------AVVS---------------LFIICW-TPYL--------------------------------VDEFLVAFGYLC----------HTSPTETLKYM----------------------------------RMTFAIMKFS-------NS-------------CV-NPIV--------------YA-------------F-MSR------HFRR---------------------------------TFVSVYHILKFMFILTSCSAAKLNDVTPEEIRLAQTRNNKVR-------------------------------------------------------------------------------------------------------------
>0-NPR20_scaffold104s_1_146201_+_trichinella_britovi_PRJNA257433
----------------------------------------------MLNSHCRIYGHSSLPDDPTSIALVHDALPLGIWYGL-VL--ILGAIG----NS--------------LVITV---------------------------VIRYRKM----RS----FTN----------------------------------------I-----------------LL--SSM--------------S-------TADL------------L-IL--LF-----------------------CL--------------PV-----QVDLNFS-----II--------------------------------FKF--------IHFSSLPFQYCKYLSHS-------W----I-------------MGA--F-----LC-----------V--------AFHY---------------------------------V---------ELMT--M---------ICS-----------------------------------------------LM-----TMTTISIQ-----R--------------------------------------YAA------------------V-AFPM--------------------------------KS------MSFRSKKR----------ALKTVL------VTWL--------FSAL--------LA------------VPI-------------------------LFG--------------QNYIIMPIT---------------------------------FCLLG------SFIV-----WNA-------------------------------------------FSFIF----Y-------------------FFFL----------FIVQFLF---------FRKGHLLP---------------------EKDSNGYSSVQDNVSYGSMDAGARRANISRPGGVYDCKNGFIYLYKMKEIILFGKN----EKQSQCRR--------PFWIQRLM--------------------------------------------SVIC---------------LFVCLF-------------------------------------VSFSLSLFSLIP------YYYKMLLSVFKFGSC--------------------------------------CFSLFT----------------------LW-SPLF-----------------------------WLF--------LFST-------AGCFIDPHFMICLCSIWRNSASDHAHCRFFRETTRSQNTPVEMTTTYCLTEDFIRRHRKS---------------------------------------------------------------------------------------------------------------------
>1-NPR20_nDi.2.2.scaf00138_1_103428_-_dirofilaria_immitis_PRJEB1797
------------------------------------------------------------------------------------------------------------------------------------------------------------------QSH----------------------------------------I-----------------FI---------------------------LKNN---------------------------------------------------------------------------------------------------------------------------------------------------Y------------------FIA--V-----VV-----------T--------ASAY--------------------------------------------------------------------------------------------------------------------TLAVIAFE-----R--------------------------------------YYA------------------I-CKPL--------------------------------------HSRIWHTRSH----------AYTMIA------LVWL--------ISVL------------------------------------------------------------------ANLLMLFMYELQT--YNVNGL----------------------TCAPK-------------------------------------HRPILH------------------FVLLL-------------------------IPL----------CIMIVLY---------GSVIHSLS-----------------------------TSDNVRKNHRYQYELNTIFEEENEMALAPNSCWEYRVRNGRIIVCSQPKILKVPQQETKE--------KNAKKSND--------DEGKFAVRQCYV------------------------SIEY---------------CYATSEMLPSK-----------------------------------FVTTTDTVT------FCNAT-----FALFF----------------------------------AEIRFFFLFR-------NS-------------RL-YPVL--------------HL-------------V-LTRSVLDVLRFRS---------------------HLLDDSYTSKDVYIRSEFSFEKTLLSDALPDVSNCPPPVPSRLHKPK--------------------------------------------------------------------------------------------------------------------
>0-NPR20_contig21_1_343459_+_setaria_digitata_PRJNA479729
-------------------------------------------LFVTNFRSSNNSTRRDHPLSICRFAQPFIKIPVIISFCI-IF--FLSVVG----NA--------------VVVAV---------------------------ILQQRSM----RS----VTN----------------------------------------I-----------------YL--LNL--------------A-------ISDL------------M-LS--VV-----------------------CM--------------PP-----------T-----LV--------------------------------SSV--------------------------IYC---W----M-------------FGD--L-----LC-----------K--------LFAY------------------------------------------LQPVV--V---------TAS-----------------------------------------------AY-----TLAVIAFE-----R--------------------------------------YYA------------------I-CKPL--------------------------------------HSRIWHTRSH----------AYAMIT------LVWV--------ISILANLL------------------MLF-----------------------------------------MFELQTYNVNGL-------------------------------TCAPK-------------------------------------HQPILH------------------FVLLL-------------------------IPL----------CIMIVLY---------GSVIHSVW-------------------------------------RKKISKFSRTIEIEFSDDRDKIRKFIKTSPQLYSYVVTNETLKVFTCRSHLSISNNSVPVSYSKDERS--------ILAKQRVIKMLI------------------------VIVI---------------IFFCCWTPNYM--------------------------------WWLLLTDLQTFD---------------IWNSEV----------------------------------NTAITVLCYI-------SS-------------CA-NPIT--------------YC-------------F-LNK------KFRT---------------------------------ALSASIGERKGTTGKASGRPPRELVRDVARRCRNLSPIECRSHKIR---------------------------------------------------------------------------------------------------------
>1-NPR20_OVOC_OM3_2457955_2461274_onchocerca_volvulus_PRJEB513
-----------------------------------------------------------------------------------------------------------------------------------------------------------MRS----VTN----------------------------------------I-----------------YL--LNL--------------A-------ISDL------------M-LS--VI-----------------------CM--------------PP-----------T-----LV--------------------------------SSV--------------------------IYC---W----M-------------FGD--L-----LC-----------K--------LFAY------------------------------------------LQVVV------------TAS-----------------------------------------------AY-----TLAVIAFE-----R--------------------------------------YYA------------------I-CKPL--------------------------------------HSRIWHTRSH----------AYTMIT------LVWL-------------------------------------------------------------------------------------------------------------------------------------------------------------------------------------------ISILA-------------------------------------NLLMLFMY----------------------------------------------------------------------------------------------------------------------------------------------------------------------ELQT----------------------------------------------------------------------------------------------------------------------------------------------------------------------------------Y---------------------------------------------------------------------------------------------------------------------------------------------------------------------------------------------------------------------
>1-NPR20_EEL_scaffold0000055_1_88712_-_elaeophora_elaphi_PRJEB502
-----------------------------------------------KLNSSFILIANSSSRDDCRFRPTLENYITIVSFCI-IF--CLSVVG----NA--------------VVVAV---------------------------ILQQHSM----RS----VTN----------------------------------------I-----------------YL--LNL--------------A-------ISDL------------M-LS--VI-----------------------CM--------------PP-----------T-----LV--------------------------------SSV--------------------------IYC---W----V-------------FGD--L-----LC-----------K--------LFAY------------------------------------------LQPVV--V---------TAS-----------------------------------------------AY-----TLAVIAFE-----R--------------------------------------YYA------------------I-CKPF--------------------------------------HSRIWHTRSH----------AYTMIT------LVWL--------ISVLANLL------------------MLF-----------------------------------------MFELQTYNVNGL-------------------------------TCAPK-------------------------------------HRPILH------------------FVLLL-------------------------IPL----------CIMIVLY---------GSVIHALR--------------------------------------VDMKDRKNDEQQRSYKGAIRGGLKIFKSKNGKNIKLINYVKRTKKTREEKN------------HERS--------ILAKQRVIKMLI------------------------VIVI---------------IFFCCW-TPNY--------------------------------MWWLLLTAQDSF-----------RTFDIWNSEV----------------------------------NTAITVLCYI-------SS-------------CA-NPIT--------------YC-------------F-LNK------KFRT---------------------------------ALLITFGCLRKNPSHFPTILLPEAPMDTFAQKKSNEEMIALR-------------------------------------------------------------------------------------------------------------
>0-NPR20_OOCN_contig0000420_1_9117_-_onchocerca_ochengi_PRJEB1204
---------------------------------KSYAITSSVVVTASAYTLAVIAFERYYAICKPLHSRIWHTRSHAYTMITLVW--LISILA----NL--------------LMLFM---------------------------YELQTYN----------VNG----------------------------------------LT----------------YI--MVL----------------------CACF--------------RS--IF---------------------------------------PI-----------SRYNRKLL--------------------------------LLI-------------------------------------P------------------------LC--------------------IMIV-------------------------------------------------L---------YGS------------------------------------------------------VIHSLRID--------------------------------------------MKM--------------------DHPS-------------------------------ENENKDFNYYNSTTKPK----------KIMMIN------AIWT----------------------------------VEF------------------------------------------------------------------------------------LKEGK-------------------------------------------------------------IERKI-------------------MP-QFLIPG------SSRSSMMPFRE---------RSVLAKQR-----------------------------------------------------------------------------------------------------------------------VIKMLI------------------------VIVI---------------IFFCCW-TPNY--------------------------------MWWLLLTAQDSF------KTFDI-----WNSQV----------------------------------NTAITVLCYI-------SS-------------CT-NPIT--------------YC-------------F-LNK------KFRT---------------------------------ALLITFGCLNKNSNQYKTTFLPEQMDTMTPKKSTDEMNIFR--------------------------------------------------------------------------------------------------------------
>1-NPR20_scaffold296_1_269175_-_pristionchus_japonicus_PRJEB27334
----------------------------------------------FLNKTNIIKNIDDEPCVLTALDQPFIEGPVSCIFSA-IL--AALLSGTFYGTA------------------L---------------------------MTDHPRC----NTSPIPIRR----------------------------------------------------------ELSMVTL--------------V-------PTSF------------H-FL-QSQ-----------------------SK--------------WK-----------T-----YG--------------------------------HGP--------------------------------W----P-------------LNP--I-----VC-----------P--------LLLS--------------------------------------------LSR--VVKCSSR---VIS--------------------------------------------------------LCIEIE-----S--------------------------------------YSA------------------V-SHPI------------------------------------------RGETRL-RPETPWVIVMIIISV------TVWV--------------------------------------------------------------------------------RYPRYFYSLYC------T-----------------------FVGQS------TVFRGSIPIWRE---------------FRPLIWHLLS------------------IDCLR----F-------------------LLPH----------AYHLFFT---------SESNRRGE--------------------------ERETEGGGGREGGRGRGGGAAWLFRRTMIPIYFNELFLEYGTKEEGEVDEP----QPPKTTEF--------LVSGGRSR--------------VVKMLA------------------------LVVV---------------VFATCW-FPYR--------------------------------AMVFYNSYASSD------NLFMP-----EWYLF------------------------------------FAKTLVFI-------NC-------------SV-NPIL--------------YN-------------L-MSQ------RFRN---------AF---------KTVLH--------CNSSVFSRLSRENNERSLRDDSPPSPLPHRSL-----------------------------------------------------------------------------------------------------------------------
>1-NPR20_SMUV_scaffold0000095_1_119920_+_syphacia_muris_PRJEB524
---------------------------------------------HVNDYMRLVSNATDTEATEDEFWPLHVRVLLTILFSS-LA--LIGVVG----NI--------------LVITV---------------------------VLKVKGM----AT----PTN----------------------------------------C-----------------YL--VSL--------------A-------ASDV-------------------------------------------SA--------------SC---------------------------------------------------FD---------------------------------W------------------FHY--F-----GC-----------V--------FFSF---------------------------------I---------PYLA--I---------NTS-----------------------------------------------SL-----SITAFTIE-----R--------------------------------------YFG------------------I-CDPI--------------------------------RA------SYMCTVKR----------AKSIIL------GIWL--------FSII--------YN------------SPW--------------------------------------------LYLVDLKQI-------------------------------YAIHN-----------------------------------ICFKAMYM------------------FDLAT----F--------------Y----IIPL----------ILYLIIY---------SKIGYTIT-----------------------------------------RNAPKQKSLNKTKFCMFIHNFFAHDASSISNAEITN----GTITLQHR--------STTSRRSN--------RGMNQVVKMLG-------------------------IVVV---------------IFAICW-LPYR--------------------------------AMVAYNSFASHK------WAPDCTIKYDLFRYI----------------------------------YASKTMIFIN----------------------CAINPIV--------------YN-------------L-MSA------KFRN---------AF---------SRLLH--------ANSKAIYEKSGIENNRTIVNKLPKQDNKCVKPRSCLIRVHRIR------------------------------------------------------------------------------------------------------------
>2-NPR20_scaffold44s_1_241136_+_trichinella_britovi_PRJNA257433
--------------------------------------------LLSNTFGKVPNARLTSDLCVCWFFDKTFFRKFYRLYCL-CS--LVGVFG----NL--------------LVIGV---------------------------VLSMKGM----IS----PTN----------------------------------------C-----------------YL--VSL--------------A-------AADC------------L-CF--LS-----------------------ST--------------PT-----------E-----IV-------------------------------------------------------------------W-MHVP-------EDVYI-FGE--I-----GC-----------R--------LLTF---------------------------------L---------SYLA--I---------NAS-----------------------------------------------SL-----SIAAFTLE-----R--------------------------------------YIG------------------I-CHPM--------------------------------KA------QFICTVKR----------AKMIIC------FIWI--------FSVL--------YT------------SPW-----------------------------------------YLLVAKTMIYINC------ALNPIL------------------YHAMS------AKFRGAFPIWET-------------------------------------------FSFVV----F------------------KIVRL----------TSITFLF---------DSIINLFG-------------------------------------------FFEINRKRRSSKE----------------RESHK----FSGNLHRK------------IRPT--------------------------------------------EFAF-----KMGNIFINTFGPGDQWQMPSR------------------------------QIAKNIYNQRQLIN------KDKDQKKRKENSRPN----------------------DQTGRTLINKLVVVVVVVMSLL-------SF-------------VH-HKLF--------------YY-----------HFFQTNS------LARE-------HWNVIFQWVNYKQLYFYNNYGILFFACLKKHFRNHSSDSLDCRKVIFEWHARKDKRLAIVGQVPSDRSRTSAAPILMHREA------------------------------------------------------------------------------------------------
>1-NPR20_scaffold353s_1_37279_-_trichinella_pseudospiralis_ISS588_PRJNA257433
----------------------------------------MLNINFYQFSYVTVLSEKCQTVNNFLPYPFYQIFPVHLVYCL-IF--INCVFG----NL--------------LVIGV---------------------------VLSMKGM----IS----PTN----------------------------------------C-----------------YL--VSL--------------A-------AADC--------------LC-FLS-----------------------ST--------------PT-----------E-----IV-------------------------------------------------------------------W-MHVP-------EDVYI-FGE--I-----GC-----------R--------LLTF---------------------------------L---------SYLA--I---------NAS-----------------------------------------------SL-----SIAAFTLE-----R--------------------------------------YIG------------------I-CHPM--------------------------------------KAQFICTIKR----------AKMIIC------FIWI--------FSVL----YT----------------SPW------------------------------------LFLTGLAPLDYEDWKDAC------------------------------RCTFK--------------------------------MNRSNYKAIFM------------------TDMLL----F--------------Y----WIPF----------FLYIVVY---------GRIVFTLY-------------------------------------GNYRDLCCKKTSTKLKRKLGSFVEIDEMTSANFCIVSTRR----SVRSNRSR--------VQVSNGKP--------TQAYIHIVNMLI------------------------AIVF---------------TFTICW-LPYR--------------------------------GLVVYNSFASQP------WIEKWLFIKTAIRYL-----------------------------------LAAKTMIYI-------NC-------------AL-NPIL--------------YH-------------A-MSA------KFRG---------AF---------RNICF--------CRKGIFISSSRSHSRSVQSRSEMKKPNRMHKLW----------------------------------------------------------------------------------------------------------------------
>0-NPR20_scaffold342s_1_41105_-_trichinella_pseudospiralis_ISS588_PRJNA257433
----------------------------------------MLNINFYQFSYVTVLSEKCQTVNNFLPYPFYQIFPVHLVYCL-IF--INCVFG----NL--------------LVIGV---------------------------VLSMKGM----IS----PTN----------------------------------------C-----------------YL--VSL--------------A-------AADC--------------LC--FL-----------------------SS---------------------------T-----PT--------------------------------EIV--------------------------------W--MHV-------PEDVYIFGE--I-----GC-----------R--------LLTF-------------------------------------------LSYL-AI---------NAS-----------------------------------------------SL-----SIAAFTLE-----R--------------------------------------YIG------------------I-CHPM--------------------------------------KAQFICTIKR----------AKMIIC------FIWI--------FSVL--YT------------------SPW------------------------------------LFLTGLAPLDYEDWKDAC------------------------------RCTFK--------------------------------MNRSNYKAIFM------------------TDMLL----------------------FYWIPF----------FLYIVVY---------GRIVFTLY-------------------------------------GNYRDLCCKKTSTKLKRKLGSFVEIDEMTSANFCIVSTRRSVRSNRSRVQVS------------NGKP--------TQAYIHIVNMLI------------------------AIVF---------------TFTICW-LPYR--------------------------------GLVVYNSFASQP------WIEKWLFIKTAIRYL-----------------------------------LAAKTMIYI-------NC-------------AL-NPIL--------------YH-------------A-MSA------KFRG---------AF---------RNICF--------CRKGIFISSSRSHSRSVQSRSEMKKPNRMHKLW----------------------------------------------------------------------------------------------------------------------
>0-NPR20_scaffold9435_1_14846_-_haemonchus_contortus_PRJNA205202
-------------------------------------------------------------------------------YIP-----PAKLIG-----------------------------------------------------LGRSELQQCQRT------N----------------------------------------------------------FL-------------------------------------------VFMH-------------------------------------------PF-----------------SA-------------------------------------------------------------------W------------------TQQ--I-----LR-----------R--------RVRF--------------------------------------------MMT-LV---------TWA------------------------------------------------------LSIASNIP--------------------------------------------YAV--------------------NTRL----------------------------------------YRFSETAA----------ASIFRL------RVWV-------------------------------------------------------------------------------------------------------------------------------------------------------------------------------------------TVSFV--------------------L-WYILPL----------AVLALMY---------TNIGMMLW---------------------------------------------RTDVQISASTL----------------SHESNGRSNGYYSQNSV-------------------------------------------------------------------------------PVGGTWQMSNG--------------------------------RTAVYKQDSLLQ---------------------------------------------------------------------------------------VPDDPQV----------------------------------------KKRQ-----------------------------------RDLTESRRKVVRLLIVLVASFAILTLPHHARLL--------------------------------------------------------------------------------------------------------------------
>0-NPR20_NBR_contig0001650_1_6669_-_nippostrongylus_brasiliensis_PRJEB511
---------------------------------------------SLNEQLIIKLILDPDSCELFYSSNHRVKTPFRIFFVF-VSNFFVCLIFTLHFFG----------------------------------------------FTTHTTY----RSNMGDAGS----------------------------------------------------------ITGLIEI----------------------SSRI------------L-IL-HAD--------------------------------------------------------------------------------------------NGN--------------------------------W----P-------------VKH--L-----LC--------------------SLFF--------------------------------------------NRQ--T---------LCP-----------------------------------------------TF-----DSFLLIIN-----T--------------------------------------YFL----------------VSVFMHPF------------------------------SAWT------RQILRRRV----------RFLMTA------ATWL--------LSIA--------SN------------IPY------------------------------------------PLNTRLYRFSDT------AA----------------------ACGRT-----------------------------------DTLRVWVT------------------VSFVL----W--------------Y----ILPL----------TVLALMY---------TNIGMMLW-----------------------------------RSGSCVITVTRPSAERMLKSG----------------GKLEL----GSMNMSSA-------------------------------------------------------------------------------QTGVSWQMANG--------------------------------RTIVYKQDSLLQ------VPDDPQVKKRQRDLT-----------------------------------ESRRKVQYR-------------------------PPAL----------------------------------------RYYD-------SATP----------------------AWVRCLQISSRTGADSEWTILVLLSMISLFL------------------------------------------------------------------------------------------------------------------------
>0-NPR20_PTRK_scaffold0000019_1_337233_+_parastrongyloides_trichosuri_PRJEB515
----------------------------------------LLKTKVMVLAQVNFSTETTDCAEQSLLDHDHIRIPIIFIYIV-VL--LLCLVG----NL--------------FTIIV---------------------------ICVHHSM----RT----ATN----------------------------------------F-----------------FL--ANL--------------A-------FADL------------L-VA--VF-----------------------CI--------------GQ-----------------NM--------------------------------FHL---VGSQNSH----------------------W----P-------------LGE--V-----FC-----------K--------LYVF----------------------------------------VL-HMVP-CT---------SIG------------------------------------------------------ILVCVSLE-----K--------------------------------------YIA------------------V-LHPL--------------------------------------LALKLLTPRL----------RVTMAT------FIWI--------LSVS--VN------------------LPY-----------------------------------------YFKSIEKKYSQMS------------------------------ACTRE-----------LDGEWPV--------------------RDMLT------------------LSFFV----W--------------Y----CIPL----------ASIAYIY---------TRIGMVLW----------------------------------------RSEFRNLTNRKSNKEQQEHSTEIIKLSSIDKTDEPNSESLRNSVNDRKK-----NRFIRLLSETS--------RESERDVVRLLL------------------------AIVC---------------SFAVLT-FPHH--------------------------------ARLLFLVWSHNQ------LCPNS-----WAVIA----------------------------------QPFTYLCMFL-------SS-------------GI-NPIL--------------YA-------------F-MSQ------RFRE---------AV---------NDIMK--------CRVRRYRRGGTTKTKTVLSDIAGGDNNSPSLITSRSR------------------------------------------------------------------------------------------------------------------
>0-NPR20_SVE_contig0000018_1_82914_-_strongyloides_venezuelensis_PRJEB530
-------------------------------------------NVNTIFRIIVNFSDETDCAEQSLLDHDNIRIPIIFIYIV-VL--LLCLIG----NL--------------FTILV---------------------------ICIHHSM----RT----ATN----------------------------------------F-----------------FL--ANL--------------A-------FADL------------L-VA--VF-----------------------CI--------------GQ-----------N-----MF--------------------------------HLVGSQNSH--------------------------W----P-------------LGE--V-----FC-----------K--------LYVF-----------------------------------------VLHMVP-CT---------SIG------------------------------------------------------ILVCVSLE-----K--------------------------------------YIA------------------V-LHPL--------------------------------------LALKLLTRRL----------RVTMTT------FIWI--------LSISVN--------------------LPY-----------------------------------------YFKSIEKKYSQMS------------------------------ACTRE-----------LDGEWPV--------------------RDMLT------------------LSFFV----------------------WYCIPL----------ASIAYIY---------TRIGMVLW----------------------------------------RSEFRNLTNRKYAKEAENTTEIIQLTNTDRVKDQPNESTKNTNNDRRKNRFIKLLSESSREKVVE----------NRKKVVRLLL------------------------AIVC---------------SFAILT-FPHH--------------------------------ARLLFLVWSHHQ-----------LCPNSWAVVA----------------------------------QPFTYLCMFL-------SS-------------GI-NPIL--------------YA-------------F-MSQ------RFRE-------AVNDIMK-------------------CKVRRYRRNATTKTKTVLSDIDSKNNSCKSPYRYHKR------------------------------------------------------------------------------------------------------------------
>0-NPR20_SPAL_scaffold0000009_109166_109820_strongyloides_papillosus_PRJEB525
------------------------------------------------------------------------------------------LKG----NL--------------FTILV---------------------------ICIHHSM----RT----ATN----------------------------------------F-----------------FL--ANL--------------A-------FADL------------L-VA--VF-----------------------CI--------------GQ-----------------NM--------------------------------FHL---VGSQNSH----------------------W----P-------------LGE--V-----FC-----------K--------LYVF----------------------------------------VL-HMVP-CT---------SIG------------------------------------------------------ILVCVSLE-----K--------------------------------------YIA------------------V-LHPL--------------------------------------LALKLLTRRL----------RVTMTT------FIWI--------LSIS--VN------------------LPY-----------------------------------------YFKSIEKKYSQMS------------------------------ACT-----------------WPV--------------------RDMLT------------------LSFFV----------------------WYCIPL----------ASIAYIY---------TRIGMVLW--------------------------------------------------------------------------------------------------------------------------------------------------------------------------------------------------------------------RSEFRNLTNRK----------------------------------------------------------------------------------------------------------------------------------------------------------------------------------------------------------------------------------------------------------------------------------------------------------------------------------
>0-NPR20_SRAE_chrX_scaffold2_2965103_2964376_strongyloides_ratti_PRJEB125
-----------------------------------------------------------------------IEIFLLFYYFINFG------------NL--------------FTIVV---------------------------ICVHHSM----RT----ATN----------------------------------------F-----------------FL--ANL--------------A-------FADL------------L-VA--IF-----------------------CI--------------GQ-----------N-----MF--------------------------------HLVGSQNSH--------------------------W----P-------------LGE--V-----FC-----------K--------LYVF-----------------------------------------ILHMVP-CT---------SIG------------------------------------------------------ILVCVSLE-----K--------------------------------------YIA------------------V-LHPL--------------------------------------LALKLLTRRL----------RVTMTT------FIWI--------LSVSVN--------------------LPY-----------------------------------------YFKSIEKKYSQMS------------------------------ACT-----------------WPV--------------------RDMLT------------------LSFFV----------------------WYCIPL----------ASIAYIY---------TRIGMVLW--------------------------------------------------------------------------------------------------------------------------------------------------------------------------------------------------------------------RSEFRNLTNRK----------------------------------------------------------------------------------------------------------------------------------------------------------------------------------------------------------------------------------------------------------------------------------------------------------------------------------
>0-NPR20_SSTP_contig0000006_829833_830542_strongyloides_stercoralis_PRJEB528
--------------------------------------------------------------------------------------------G----NL--------------FTILV---------------------------ICIHHSM----RT----ATN----------------------------------------F-----------------FL--ANL--------------A-------FADL------------L-VA--IF-----------------------CI--------------GQ-----------N-----MF--------------------------------HIVGSQNSH--------------------------W----P-------------LGE--V-----FC-----------K--------LYVF-----------------------------------------ILHMVP-CT---------SIG------------------------------------------------------ILVCVSLE-----K--------------------------------------YIA------------------V-LHPL--------------------------------------LALKLLTRRL----------RVTMAS------CIWI--------LSVSVN--------------------LPY-----------------------------------------YFKSIEKKYSQMS------------------------------ACT-----------------WPV--------------------RDMLT------------------LSFFV----------------------WYCIPL----------ASIAYIY---------TRIGMVLW-------------------------------------------------------------------------------------------------------------------------------------------------------------------------------------------------------------------------------------------------------------------------------------------------------------------------KSEF-------------------------------SNL------TNRK----------------------------------------------------------------------------------------------------------------------------------------------------------------------------------------
>0-NPR20_FELT_5786_1_180879_+_steinernema_feltiae_PRJNA204661
-----------------------------------------------ISSRSFRMANWSYCDDGSLLDQPAVRYTFMCLYLL-IF--ALCLLG----NL--------------FTIWV---------------------------ICFHRSM----RT----STN----------------------------------------F-----------------FL--AQL--------------A-------FADL------------L-VS--VF-----------------------CI--------------CQ-----------N-----MF--------------------------------HVVGTENAN--------------------------W----P-------------LGA--V-----LC-----------K--------LYVY-----------------------------------------VLHMVP-CT---------SIG------------------------------------------------------ILVCVSLE-----K--------------------------------------YIA------------------V-LHPL--------------------------------------LALKILRRKL----------RVTMTL------FIWF--------ISLL--VN------------------LPY-----------------------------------------YFNTTMKPYDNLS------------------------------ACTRDMTRARRIFNPLTQELFST------------------RVRDMVT------------------FSFFM----------------------YYCAPL----------GAIAYLY---------TRIGMVLW--------------------------------------------TNDMYQSHSIAFHSLESGGIVKPFSMSEEEHYANILTNSLLENGQQENLMKMAQNARSKKV--------VESRKKVVRLLI------------------------AVVC---------------SFAIFT-LPHH--------------------------------ARLLYLTWTINP------WCNNS-----FAALL----------------------------------QPITYLLLFC-------SS-------------TM-NPLL--------------YA-------------Y-LSR------RFRE------------------------AVNDIIKNNCPGFLLSRLERGSNKPKVSSDSPSDSRCPRRVEIHLRTWA---------------------------------------------------------------------------------------------------------------
>0-NPR20_MONTI_9710_1_16990_+_steinernema_monticolum_PRJNA205067
------------------------------------------------LLFDYRMANWSYCDDGSLLDQPAVRYTFMCLYLL-IF--ALCLLG----NL--------------FTIWV---------------------------ICFHRSM----RT----STN----------------------------------------F-----------------FL--AQL--------------A-------FADL------------L-VS--VF-----------------------CI--------------CQ-----------N-----MF--------------------------------HVVGTENAN--------------------------W----P-------------LGA--V-----LC-----------K--------LYVY-----------------------------------------VLHMVP-CT---------SIG------------------------------------------------------ILVCVSLE-----K--------------------------------------YVA------------------V-LHPL--------------------------------------LALKILRRKL----------RVTMTL------IIWI--------TSLL--VN------------------LPY----------------------------------------YFNTTMKEYSSDLS------------------------------ACTRD--------------------MTRNHFNKLERFFSETLVRDMVT------------------ISFFM----------------------YYCLPL----------AAIAFLY---------TRIGMVLW----------------------------------------KNDMYQSPNITFRQTSDSIEHGGLVKPFSMSEEEQYATILTNSLLENGQQESLIKMAQNARSKKV--------VESRKKVVRLLI------------------------AVVC---------------SFAIFT-LPHH--------------------------------ARLLYLTWTNNP------LCNNS-----FSALL----------------------------------QPIAYLLLFC-------SS-------------TM-NPIL--------------YA-------------Y-LSR------RFRE------------------------AVNDIIKNNCIHGAKKRLTKRRKRTALSSVPKTPTRIQTLLPMRNVK-----------------------------------------------------------------------------------------------------------------
>0-NPR20_SCAPT_2514_878148_878571_steinernema_scapterisci_PRJNA204942
------------------------------------------------------------------------------------------LSG----NL--------------FTIWV---------------------------ICFHRSM----RT----STN----------------------------------------F-----------------FL--AQL--------------A-------FADL------------L-VS--VF-----------------------CI--------------CQ-----------N-----MF------------HVVGTE--------------NAN--------------------------------W----P-------------LGA--V-----LC-----------K--------LYVY--------------------------------VL---------HMVP-CT---------SIG------------------------------------------------------ILVCVSLE-----K--------------------------------------YIA------------------V-LHPL--------------------------------LA------LKILRRKL----------RITMTL------FIWA-------------------------------------------------------------------------------------------------------------------------------------------------------------------------------------------ISLFV------------------------NMPY----------------------------------------------------------------------------------------------------------------------------------------------------------------------------------------------------------FFNTTI-------------------------------------------------------------------------------------------------------------------------KR----------------------------------YS------------------------HLSA---------------------------------CTR----------------------------------------------------------------------------------------------------------------------------------------------------
>0-NPR20_GLAS_4589_1_27498_-_steinernema_glaseri_PRJNA204943
----------------------------------------------LLAALFRTMANWSYCDDGSLLDQPTVRYTFMCLYLV-IF--ALCLLG----NL--------------FTIWV---------------------------ICFHRSM----RT----STN----------------------------------------F-----------------FL--AQL--------------A-------FADL------------L-VS--VF-----------------------CI--------------CQ-----------N-----MF--------------------------------HVVGTENAN--------------------------W----P-------------LGA--V-----LC-----------K--------LYVY-----------------------------------------ILHMVP-CT---------SIG------------------------------------------------------ILVCVSLE-----K--------------------------------------YIA------------------V-LHPL--------------------------------------LGLKILRRKL----------RVTMTL------MIWA--------ISLL--VN------------------LPY-----------------------------------------YFSTRIHTYSEYSDSANLS------------------------ACTRD-----------MSRYWYE-----------------KNVRYLVT------------------FSFLM----------------------YYCLPL----------AAIAFLY---------TRIGMVLW------------------------KNDMYNSPSIAFRHQSGMSFFLNQQTLLLTDSIESGVNTKPFTMSEDEHLATILSSVHNSLETSQQENLLKLAQNARVKKV--------VESRKKVVRLLI------------------------AVVC---------------SFAIFT-LPHH--------------------------------ARLLYLTWFNNP------FCNNS-----PAALL----------------------------------QPMTYLLLFF-------SS-------------TI-NPIL--------------YA-------------Y-LSR------RFRE---------------------------------AVNDIIKKNSISGTLKLRSQTEELSSDNPSKTASIPCPCRSRSHPLR--------------------------------------------------------------------------------------------------------
>0-NPR20_JADLIF010003248.1_1_145197_-_Steinernema_khuongi_genomic
-------------------------------------------YLQDVFSAISPKPLSADPYDGSLLDQPAVRYTFMCLYLV-IF--ALCLLG----NL--------------FTIGV---------------------------ICFHRSM----RT----STN----------------------------------------F-----------------FL--AQL--------------A-------FADL------------L-VS--VF-----------------------CI--------------CQ-----------N-----MF--------------------------------HVVGTENAN--------------------------W----P-------------FGA--V-----LC-----------R--------LYVY-----------------------------------------ILHMVP-CT---------SIG------------------------------------------------------ILVCVSLE-----K--------------------------------------YIA------------------V-LHPL--------------------------------------LGLKILRRKL----------RVTMTL------MIWA--------ISLS--VN------------------LPY----------------------------------------YFTTRIHTYSPNYS------------------------------ACTRD-----------------------------------MSSRLVI-------------------ISFGM----------------------YYCLPL----------AAIAFLY---------TRIGMVLW------------------------KNDMYNSPSIAFRHQSGKSVFLDQQTLSVTDSIESGVNTKPFTMSEDEHLATILSNVHNSLETSQQENLLKLAQNARVKKV--------VESRKKVVRLLI------------------------AVVC---------------SFAIFT-LPHH--------------------------------VRLFYVTWFNNP------FCNNS-----PAALL----------------------------------QPITYLLLFF-------SS-------------TI-NPIL--------------YA-------------Y-LSR------RFRE-------AVND----------------------IIKKNYLSGTGSTRTHTFLNKTPDRSRLPYPCRSRSHPSR---------------------------------------------------------------------------------------------------------------
>0-NPR20_GROS_00616_1_44984_-_globodera_rostochiensis_PRJEB13504
------------------------------------------LTQHNFHSFIQAMSSIDECELDPILDRPEIRIPIIAAYIA-VF--LICLIG----NL--------------FTILV---------------------------ICAHRAM----RT----ATN----------------------------------------F-----------------FL--ANL--------------A-------IADL------------L-VA--IF-----------------------CI--------------CQ-----------N-----MF--------------------------------HLVGTNNGR--------------------------W----I-------------FGA--T-----MC-----------K--------MYAF-----------------------------------------VLHLVP-CT---------GIG------------------------------------------------------ILVCVSVE-----K--------------------------------------YIA----GTEKMRICQFVFISV-LHPL--------------------------------------LALKVLTPRF----------RVLLMA------AIWA--------ISVMFN--------------------LPY-----------------------------------------YTSSKYVPYKNDVS-----------------------------VCTRR-------------------------------SLPLMNTRNMVT------------------SSFVL----------------------WYCVPL----------VTIAFLY---------TRVGLVLW------------------------------------QSAPLKKLTQAGALRTNSNGLLMRGGGWTTTGKPGTRNNEKDGTAVLGIPNGTVLVGTVESRKKVKRGK--------CHLTRDEPRLVIRLLI--------------------AIVS---------------SFAILT-LPHH--------------------------------IRLVYTVWTEEQ----------------MCLSS-----------------------------LEPLIQPITYLLLFL-------SS-------------SC-NPFL--------------YA-------------F-MSQ------RFRS---------------------------------AIGDIFKCRRGRERRKSVRTQNSDVPAEFRHGPRPLPQSAAAVG-----------------------------------------------------------------------------------------------------------
>0-NPR20_JAKKIK010001578.1_1_15420_+_Heterodera_carotae_genomic
-----------------------------------------------------MMRSTEECGMDSILDRPEIRIPIIFAYIT-VF--LICLIG----NS--------------FTILV---------------------------ICAHRSM----RT----ATN----------------------------------------F-----------------FL--VNL--------------A-------IADL------------L-VA--IF-----------------------CI--------------CQ-----------N-----MF--------------------------------HVVGTNNGR--------------------------W----I-------------FGG--T-----MC-----------K--------LYAF-----------------------------------------VLHLVP-CT---------GIG------------------------------------------------------ILVCVSVE-----K--------------------------------------YIA------------------V-LHPL--------------------------------------LALKVLTPRF----------RILLMA------SIWA--------VSLMFN--------------------LPY-----------------------------------------YVFTDYVPYKNNV----------------------------------------------------------------------AVTRNMVS------------------SSFVL----------------------WYCIPL----------IIIVFLY---------TRIGLVLW-------------------------------HSAPLRKLTQTGALRTNSNEREKGYRGETEREGGSWQGMTKTARNNEEMLALAPVAKEGTAMLGTPNGTLLIST--------VESRKKVIRLLI------------------------AIVS---------------SFAILT-LPHH--------------------------------VRLVYTVWTNEI------MCINS-----FEPLV----------------------------------QPITYLLLFL-------SS-------------SC-NPFL--------------YA-------------F-MSR------RFRS-------AIGD----------------------IFKCRTGRMRRKSVRTQNSDVHPSPFRCPLPMPCRRSKLS---------------------------------------------------------------------------------------------------------------
>0-NPR20_tig00000684_1_250635_-_meloidogyne_arenaria_PRJNA438575
---------------------------------NLNLPTFKIIFRAKLCNACYGCHQCSDDYCFPLLDRPIFKIPFTFAYVA-VF--LLCLTG----NL--------------FTIVV---------------------------ICAHRSM----RT----ATN----------------------------------------F-----------------FL--ANL--------------A-------LADL--------------LV-AIF-----------------------CI--------------IQ-----------N-----ML--------------------------------HLV--------HLDAQ-------------------W----P-------------LGE--T-----LC-----------R--------MYAL-------------------------I-------L---------HLAP-CA---------GIG------------------------------------------------------ILVCVSVE-----K--------------------------------------YIA------------------V-LHPL--------------------------------------LALKLLTPRF----------RSLMMA------AVWI--------CSLL------AN--------------LPY----------------------------------------YTTSKYREWEGGNS------------------------------ACFRG-------KIKI----WKK-------------------------------------------FSFLV----W--------------Y----CIPL----------CIIAFLY---------TRIGFVLW------------------------HSEEDKDEEEEEEESNGSHLEEDLDDDEEEEDAEHENGQNVAWPWAMVLKPEN----DKKVMNCK------------NYFQ--------------IIRLLI------------------------AIVC---------------SFAVLT-LPNH--------------------------------IRLLYSVYSEER------ICLGG-----FEVFT----------------------------------QPVTYLLLFL-------SS-------------SC-NPFL--------------YA-------------F-MSQ------RFRS---------AI---------RDIFK--------CRRGHIRRKSTKTRTQNSDVLSISRCPTPLPLKRHLLL-----------------------------------------------------------------------------------------------------------------
>0-NPR20_JAGUQR010000194.1_1174387_1173942_Meloidogyne_exigua_genomic
--------------------------------------------------------------------------------------------G----NL--------------FTIIV---------------------------ICAHRSM----RT----ATN----------------------------------------F-----------------FL--ANL--------------A-------LADL------------L-VA--IF-----------------------CI--------------LQ-----------NMLHLIHL--------------------------------DAY--------------------------------W----P-------------LET--------LC-----------K--------MYGF----------------------------------------IL-HLAP-CA---------GIG------------------------------------------------------ILVCVSVE-----K--------------------------------------YIA------------------V-LHPL---------------------------------------------------------------------------------------------------------------------------------------------------------------------------------------------------------------------------------------------------------------------LALKL------------------------LTPR--------------------------FRSL----------------------------------------------------------------------------------------------------------------------------------------------------------------------------MMAAIW----------------------------------------------------------------------------------------------------------ICVLANFP-------------------------------------------YY--------------------------------------------------------------------------------------------------------------------------------------------------------------------------------------------------------------------
>0-NPR20_scaffold26948_cov65_1_16995_+_meloidogyne_incognita_PRJNA340324
-------------------------------------------DIKNTFRFLSIDNARSEEIFEPLLDRPIFKIPFTFAYVA-VF--LLCLTG----NL--------------FTIVV---------------------------ICAHRSM----RT----ATN----------------------------------------F-----------------FL--ANL--------------A-------LADL------------L-VA--IF-----------------------CI--------------IQ-----------NMLHLVHL--------------------------------DAQ--------------------------------W----P-------------LGE--T-----LC-----------R--------MYAL----------------------------------------IL-HLAP-CA---------GIG------------------------------------------------------ILVCVSVE-----K--------------------------------------YIA------------------V-LHPL--------------------------------------LALKLLTPRF----------RSLMMA------AVWI--------CSLL--AN------------------LPY-----------------------------------------YTTSKYREWEGGN--S---------------------------ACFRG-----------KIKIWEK-------------------------------------------FSFLV----------------------WYCIPL----------CIIAFLY---------TRIGFVLW--------------------HSAPLKKLTQMRTNSNGLLLFKTNRETRKSAKRKRRNWRNTSMYSKTWGSPEKSGRIRSPINESEIQVK------NPENDKKVMN--------CKNYFQIIRLLI------------------------AIVC---------------SFAVLT-LPNH--------------------------------IRLLYSKILEKK------IFFQN-----FKVFT----------------------------------QPVTYLLLFL-------SS-------------SC-NPFL--------------YA-------------F-MSQ------RFRS---------------------------------AIRDIFKCRSF--------------------------------------------------------------------------------------------------------------------------------------------
>0-NPR20_NXFT01001241.1_1_13612_-_meloidogyne_graminicola_PRJNA411966
---------------------------------------------------MATETGGFVNCMESLLDNSIIKIPFTFAYVT-IF--FVCLTG----NL--------------FTIIV---------------------------ICAHRSM----RT----ATN----------------------------------------F-----------------FL--ANL--------------A-------LADL------------L-VA--IF-----------------------CI--------------LQ-----------NMFHLIHL--------------------------------DAS--------------------------------W----P-------------LGE--K-----LC-----------K--------MYGF------------------------------------------ILHLAPCT---------SIG------------------------------------------------------ILVCVSVE-----K--------------------------------------YIA------------------V-LHPL--------------------------------------LALKLLTPRF----------RSLMMA------AIWI--------CSVLAS--------------------FPY------------------------------------------------------------------------------------YTTSR------------YHVWPE-----------------GNYYAWLI------------------ISFFV----------------------WYCIPL----------CIIAFLY---------TRIGFVLW--------------------------------------HSAPLKKLTQLRTNSNGINNKTPSKRSNSQPNYCWKIKKKKKKMKKKKRKEEVRKKEKKRKKKKMNL--------MESRKRIIRLLI------------------------AIVC---------------SFAVLT-LPHH--------------------------------VRLIYSVIKEDK-----------ICLGGFETLT----------------------------------QPLTYLLLFL-------SS-------------SC-NPFL--------------YA-------------F-MSQ------RFRS---------------------------------AIRDIFKCRRGHIRRKSTKTRTQNSDVLLESTKTKSK------------------------------------------------------------------------------------------------------------------
>0-NPR20_MhA1_Contig1594_1_23287_+_meloidogyne_hapla_PRJNA29083
---------------------------------------------------MTNDYNGLVNCDEPLLDKPIFKIPFTFAYVA-VF--LICLTG----NL--------------FTIVV---------------------------ICAHRSM----RT----ATN----------------------------------------F-----------------FL--ANL--------------A-------LADL------------L-VA--IF-----------------------CI--------------LQ-----------NMLHLVHL--------------------------------DAQ--------------------------------W----P-------------LGE--T-----LC-----------K--------MYAL------------------------------------------ILHLAPCA---------GIG------------------------------------------------------ILVCVSVE-----K--------------------------------------YIA------------------V-LHPL--------------------------------------LALKLLTPRF----------RSLMMA------AIWI--------CSLLAN--------------------LPY-----------------------------------------YTTSKYREWPGGNL-----------------------------ACTRG------------------------------HLTDGESFKMFLI------------------ASFLF----------------------WYCIPL----------CIIAFLY---------TRIGFVLW-------------------------------------HSAPLKKLTQMRTNSSASKTPSKRSNSQPNYSKTINNNLPPLILVKRSSTPQNTISESEEEEEDYGRE--------EEGRREIIRLLI------------------------AIVC---------------SFAVLT-LPNH--------------------------------IRLLYSAVFSEE----------KICLGGFEVFT----------------------------------QPVTYLLLFL-------SS-------------SC-NPFL--------------YA-------------F-MSQ------RFRS---------------------------------AIRDIFKCRRGHVRRKSTKTRTQNSDPPPQQNSSSSSRTKSWHAPR---------------------------------------------------------------------------------------------------------
>0-NPR20_scaffold01513_239553_240353_bursaphelenchus_xylophilus_PRJEA64437
--------------------------------------------------------------------------------------------G----NL--------------FTIIV---------------------------ICVHRSM----RT----ATN----------------------------------------F-----------------FL--GNL--------------A-------FADL------------L-VA--VF-----------------------CI--------------LQ-----------N-----MF--------------------------------HIVGSDSGH--------------------------W----P-------------LGA--I-----VC-----------K--------LYVL-----------------------------------------VLHMVP-CT---------GIG------------------------------------------------------ILVCVSLE-----K--------------------------------------YIA------------------V-LHPL--------------------------------------LALKLLTPRL----------RALMMA------GIWI------GSLVIN----------------------LPY-----------------------------------------YFTTVEKRYNQFA------------------------------ACTFT-------------------------------------IKEMIT------------------LSFVT----------------------WYLIPL----------ITIAILY---------SRIGLVLW--------------------------------------------------------------------------------------------------------------------------------------------------------------------------------------------------------------------RSSMKPLSVRP------------------------------------------------------------------------ST---------------------------------------------------TSP------SAQE----------------------------------------------------------------------------------------------------------------------------------------------------------------------------------------
>0-NPR20_JAMPIO010000007.1_1582825_1583425_Aphelenchoides_fujianensis_genomic
-------------------------------------------------------------------------------------------SG----NS--------------FAIIV---------------------------ICAHRSM----RT----STN----------------------------------------F-----------------FL--VNL--------------A-------LADL------------Q-VA--LF-----------------------CI--------------LQ-----------------NY--------------------------------FHI-------------------------VGMN---W----Q-------------LGD--V-----LC-----------K--------LYVF-----------------------------------------VLHTAP-SI---------SIG------------------------------------------------------VLVCVSLE-----K--------------------------------------YVA------------------V-LHPL--------------------------------------LALKLLTPRL----------RATMIS------GIWI--------TSILVN--------------------LPY-----------------------------------------YFTTMEKKYRSTT------------------------------GCFRD------------------------------------GVKSMIT------------------GSFVV----------------------WYVVPL----------LVMGYLY-----------------------------------------------------------------------------------------------------------------------------------------------------------------------------------------------SVPSD--------------------------------SLSSTTSVQADR----------------------------------------------------------------------------------------------------------------------------------------------------------------------------------------------------------------------------------------------------------------------------------------------------------------------------------
>0-NPR20_ACRNAN_Path_229_1_26735_-_acrobeloides_nanus_PRJEB26554
---------------------------------------------IINETSLNSTEEVEECEDWSLLDQPRIRYTIIVLYVF-VL--FVCLLG----NT--------------FTIIV---------------------------ICVHRYM----RT----ATN----------------------------------------F-----------------FL--ANL--------------A-------FADL------------F-VA--VF-----------------------CI--------------GQ-----------N-----MF--------------------------------HIVGSENGH--------------------------W----P-------------LGH--I-----IC-----------K--------LYVF-----------------------------------------VLHVVP-CT---------SIG------------------------------------------------------ILVCVSLE-----K--------------------------------------YIA------------------V-LHPL--------------------------------------LAMKVLTPKL----------RVVMMI------AIWV--------VSLTVN--------------------SPY-----------------------------------------FFTTTEKRFGAFA------------------------------ACSRD----------------------------------------MEG------------------YNFVV----------------------WYCIPL----------ATIAFLY---------ARIGMVLW---------------------------------NGALRPLEIRYSNDMNGTTLTVNYEADRRMLNGNGIHNNHSNHLMLSVRASNNAYESTRSHDEHHTSSSSEL--------LESRKKIIRLLI------------------------AIVC---------------SFAILT-FPNH--------------------------------ARLLNTAWSGSH------QCNST-----FSSLL----------------------------------QPICYLCLFI-------SS-------------SV-NPFL--------------YA-------------F-MSQ------RFRE-------AVLDII--------------------NCRESFSRPGNSRNRFLAKPSPRSRAPKQYPIGVKNKHRLR--------------------------------------------------------------------------------------------------------------
>0-NPR20_PSAMB.scaffold138size73596_1_73446_-_plectus_sambesii_PRJNA390260
-------------------------------------FSNDPCAIFSNPTANDSPTSYSFCGNGSLLDEPSVRIPLLSLYVV-VF--LLSLLG----NL--------------FTVLI---------------------------IVLHRSM----RT----TTN----------------------------------------F-----------------FL--ANL--------------A-------CADL------------L-VA--VF-----------------------CI--------------CQ-----------------NM--------------------------------FQI----------------------LINENGN---W----P-------------LGA--V-----MC-----------Q--------MYVF-----------------------------------------TLHFVP-ST---------SIG------------------------------------------------------ILVLVSVE-----K--------------------------------------YIA------------------V-LHPL--------------------------------------LARKLLTRNL----------RLIMTG------CVWT--------ISLVAN--------------------LPY-----------------------------------------YMTTKEVKFGNMA------------------------------ACTRD-------------------------------MRGTINVPMMIT------------------ASFVL----------------------WYCIPL----------LTLAVLY---------TRIGLVLW------------------------------------RSVHTGVVQSTRRKESFSTTPRPSSLKKSSMRMIMLRRMKSEPQRDALLTDGPTARMRTATMSANNKDP--------IDARKKVVRLLI------------------------AVVL---------------SFAVLT-LPHH--------------------------------ARLLYHMWTNAR-----------MCNNTAAALL----------------------------------QPISYLLLFL-------GS-------------GV-NPIL--------------YA-------------F-LSR------RFRD-------AVS-----------------------DIVKCEADVRSRRNPQRTVVSELPDISRSPSIQACSLPVPVRRHYLK--------------------------------------------------------------------------------------------------------
>0-NPR20_Scaffold450_57245_51752_ascaris_suum_PRJNA80881
----------------------------------------------------------------SLLDQSYVKIPVIALYTI-VF--NVSLF-----NL--------------FTLVV---------------------------IVAHHSM----RT----ATN----------------------------------------F-----------------FL--ANL--------------M-------IADL------------L-VA--LF-----------------------CI--------------LQ-----------N-----MF--------------------------------HVV--------GSPNGS------------------W----P-------------LGVFYFFISF-AC-----------F--------KYGG-----------------------------------------------------------FLSW-----------------------------------------------------ILICVSLE-----K--------------------------------------YVA------------------V-LHPL--------------------------------------IALKLLTPKL----------RICMMI------VIWC--------TSII--VN------------------LPY-----------------------------------------YFTTKELRFGKIA------------------------------ACTFI--------------------------------------RDMVT------------------VSFIL----------------------WYCLPL----------VTLAYLY---------TRIGMYLW-------------------------------------------------------------------------------------------------------------------------------------------------------------------------------------------------------------------------------------------------------------------------------------------------------------------------------------------MS--------------------------------------------------------------------------------------------------------------------------------------------------------------------------------------------------------------------
>0-NPR20_ASIM_scaffold0004123_1_3999_+_anisakis_simplex_PRJEB496
------------------------------------------------MNNLTTTADDKECGEGSLLDQTHVKVPVICLYGL-VF--NVCLFG----NL--------------FTLVV---------------------------IVVHRSM----RT----ATN----------------------------------------F-----------------FL--ANL--------------M-------IADL------------L-VA--LF-----------------------CI--------------MQ-----------N-----MF--------------------------------HVVGSPNGS--------------------------W----P-------------LGA--L-----LC-----------Q--------LYVF-----------------------------------------VLHLVP-CT---------SIG------------------------------------------------------ILICVSLE-----K--------------------------------------YIA------------------V-LHPL--------------------------------------IALKMLTPRL----------RIWMML------IIWC--------TSIIVN--------------------LPY-----------------------------------------YFTTKELKFGKIA------------------------------ACTRG---------------------------------------DMVT------------------ISFFL----------------------WYVIPL----------VTLAYVY---------AKIGTFLW-------------------------------------MSANQGVVCTAAAAVRTSDGLLNFPGIYHXRLLFAIVLSFALLTLPHHARLLYMVNFILKNFPKIPKN--------FGNSRIXVRLLF------------------------AIVL---------------SFALLT-LPHH--------------------------------ARLLYMMWSRTA-----------MCNDGLITLL----------------------------------QPLSYLCLFL-------SS-------------SV-NPFL--------------FA-------------F-FSR------RFRD-------AVYDIVHA------------------WRKQSWISLIRTRTMMSDCGGADADAKSSSLPKSFRLSELR--------------------------------------------------------------------------------------------------------------
>0-NPR20_scaffold145_88526_84972_toxocara_canis_PRJNA248777
--------------------------------------------------------LAEDCGEGSLLDQAHVKIPVIALYGI-VF--NVCLF-----NL--------------FTLVV---------------------------IIVHRSM----RT----ATN----------------------------------------F-----------------FL--ANL--------------M-------IADL------------L-VA--LF-----------------------CI--------------LQ-----------------NM--------------------------------FHV---VGSPNGS----------------------W----P-------------LGP--------FV-----------H--------SRHI--------------------------------------------SRS-HV---------ENC-----------------------------------------------TI-----ILVCVSLE-----K--------------------------------------YIA------------------V-LHPL--------------------------------------IALKMLTRRL----------RICMML------VIWC--------TSVI--VN------------------LPY-----------------------------------------YFITKEVKFGRIA------------------------------ACTRD-------------------------------------FSDMVT------------------ISFIL----------------------WYCVPF----------VTLVYLY---------AKIGTFLW----------------------------------------------------------------------------------------------------------------------------------------------------------------------------------------------------------------------------------------------------------------------------------------------MS-----------------------------------------------------------------------------------------------------------------------------------------------------------------------------------------------------------------------------------------------------------------
>1-NPR20_PEQ_scaffold0000403_1_23251_-_parascaris_equorum_PRJEB514
-------------------------------------------LLRATMKLLSRSPESTKPCNGSLLDQSYVKIPVIALYAI-VF--NASLFG----NL--------------FTLVV---------------------------IVAHHSM----RT----ATN----------------------------------------F-----------------FL--ANL--------------M-------VADL------------L-VA--LF-----------------------CI--------------LQ-----------------NM--------------------------------FHV---VGSPNGS----------------------W----P-------------LG---------MC------------------------------------------------------------------------------------------------------------------------------------------------------------------------------------------------YFF--------------------SSPA----------------------------------------------------------CLQCDG-----------------------------------------------------------------------------------------------------------------------------------------------------------------------------------------------------RGMIS-------------------------------------------------------------------------------------------------------------------------------------------------------------------------------------------------------------------------------------------------------------------------------------------------------------------------------------------------------------------------------------------------------------------------------------------------------------------------------------------------------------------------------------------------------------------------------------------------------------------------------
>0-NPR20_scaffold237_30450_27425_ditylenchus_destructor_PRJNA312427
------------------------------------------------------------------------------------------------------------------------------------------------------------R------------------------------------------------------------------FL--ANL--------------A-------FADL------------L-VA--IF-----------------------IL--------------QN-----------------MF--------------------------------HVVGSMNGH--------------------------W----P-------------LNM--------VC-----------K--------LYVL-----------------------------------------VLHLVP-CT---------GIG------------------------------------------------------ILICVSLE-----K--------------------------------------YIA------------------V-LHPL--------------------------------------LALKLLTPKL----------RVGMMI------AIWT--------ISLVIN--------------------LPY-----------------------------------------YFTTKELQFGELA------------------------------SCARD-------------------------------------MSGYIT------------------VSFVV----------------------WYCIPL----------ATIAFLY---------TRIGMVLW-------------------------------------------------------------------------------------------------------------------------------------------------------------------------------------------------------------------------------------------------------------------------------------------------------KG-------------QF-KPLT-----------------------------I----------RYSN----------------------------------------------------------------------------------------------------------------------------------------------------------------------------------------
>0-NPR20_Contig82_1_219717_-_halicephalobus_mephisto_PRJNA528747
-----------------------------------IITDTFDILSGTMTSSNESEPAVVDCEEGSLLDQEHIRIFLIFLYIV-VF--IVVAFG----NA--------------FTILV---------------------------ICIHRSM----RT----ATN----------------------------------------F-----------------FL--ANL--------------A-------FADM------------L-VS--VF-----------------------CV--------------LQ-----------N-----MF--------------------------------HLVGSQNGH--------------------------W----P-------------LGD--V-----VC-----------K--------LYVL-----------------------------------------FLHLIP-ST---------SIG------------------------------------------------------ILVCVSLE-----K--------------------------------------YIA------------------V-LHPL--------------------------------------LALKLLTNKL----------RIVMMV------AIWS--------LSIFMN--------------------LPY-----------------------------------------YFTTRELKFHESA------------------------------ACTRD-----------------------------LSGFGWLTMDNMIM------------------SSFVI----------------------WYCIPL----------ITIAFLY---------TRIGMVLW---------------------------------------KSGLKPLEIRYSSGNNSLQRSNSNGLAYDQNAKQKLNFSLQNPIGGILVFRKSSPKHLKIKSKKQS--------TSHYLQIIRLLI------------------------AIVC---------------SFAVLT-LPHH--------------------------------VRLLYTMLTEKA-----------MCNSTWYALV----------------------------------QPFSYLCLFM-------SS-------------GV-NPIL--------------YA-------------F-MSQ------RFRE-------AVR-----------------------DIAKCKNGTQRRKHTRTRTFISDIPEVSRSPSPIESIIQRVQ-------------------------------------------------------------------------------------------------------------
>0-NPR20_JU765_contig12579_1_30779_+_propanagrolaimus_ju765_PRJEB32708
---------------------------------------------QIVDRFKIFSKMTVDCAEGSLLDESHIRIPIIFLYLT-VF--VVVAFG----NA--------------FTILV---------------------------ICIHRSM----RT----ATN----------------------------------------F-----------------FL--ANL--------------A-------FADM------------L-VS--VF-----------------------CV--------------LQ-----------N-----MF--------------------------------HIVGSQDGH--------------------------W----P-------------LGA--V-----IC-----------K--------LYVL-----------------------------------------FLHLIP-ST---------SIG------------------------------------------------------ILVCVSLE-----K--------------------------------------YIA------------------V-LHPL--------------------------------------LALKLLTNKL----------RIFMMV------AIWS--------LSIGLN--------------------LPY-----------------------------------------YFTTQEMRFESLA------------------------------TCTRD-----------------------------MTGLGWISMPEMIA------------------VSFVM----------------------WYCIPL----------VTIAYLY---------TKIGMVLW----------------------------------------------KSGLKPLEIRYSNSHGGPPTLTINYDSESLTGNSLQRTNSNGVGSKIHDETHTSINSEM--------FESRKKIIRLLI------------------------AIVC---------------SFAVLT-LPHH--------------------------------ARLLYTMWTENT-----------MCNSTWHALL----------------------------------QPFSYLCLFM-------SS-------------GV-NPIL--------------YA-------------F-MSQ------RFRE-------AVR-----------------------DIANCRTGTQRRKHTRTRTFVSDIPEVSRSPSKGPVGVGSLQ-------------------------------------------------------------------------------------------------------------
>0-NPR20_JAMRYB010000008.1_3253814_3253397_Panagrellus_sp__LJ2285
--------------------------------------------------------------------------------------------G----NA--------------FTIIV---------------------------ICIHRSM----RT----ATN----------------------------------------F-----------------FL--ANL--------------A-------FADM------------L-VA--FF-----------------------CI--------------LQ-----------N-----MF--------------------------------HIVGLKNGQ--------------------------W----P-------------LGE--T-----VC-----------K--------LYVL-----------------------------------------FLHLIP-CT---------SIG------------------------------------------------------ILVCVSLE-----K--------------------------------------YIA------------------V-LHPL--------------------------------------LALKLLTNKL----------RVIMMI------VIWT-------------------------------------------------------------------------------------------------------------------------------------------------------------------------------------------MSIAF------------------------NLPY--------------------------YFTTVEKR------------------------------------------------------------------------------------------------------------------------------------------------------------------------FFGAAA------------------------------------------------------------------------------------------------------------------------------------------------------------------------------CTR--------------------------------------------------------------------------------------------------------------------------------------------------------------------------------------------------
>1-NPR20_PDA_v2_scaffold4507_1_6791_-_panagrolaimus_davidi_PRJEB32708
----------------------------------------KLTTTTAATSESEGETEFVDCAEGSLLDQEHIRIPVIFVYLC-VF--VIVLLG----NA--------------FTILV---------------------------ICIHRSM----RT----ATN----------------------------------------F-----------------FL--ANL--------------A-------FADM------------L-VS--VF-----------------------CI--------------LQ-----------N-----MF------------HIVA----------------LKN--------GN----------------------W----P-------------LGE--E-----VC-----------K--------LYVL--------------------------------FL---------HMIP-CI---------SIG------------------------------------------------------ILVCVSLE-----K--------------------------------------YIA------------------V-LHPL--------------------------------LA------LKLLTNKL----------RIIMML------AIWI--------LSIG----FN----------------LPY-------------------------------------------YFTTKEFSYGE------AR----------------------ACIRE-----------------------------MNGYGWLTIRDMIT------------------ASFII----W--------------Y----CIPL----------GTIAYLY---------TRIGLVLW---------------------NSGLKPLEIRYSNSYGGPPTLTINYENESLTGNGNSTLQRSNSNGTQSKIHDHTSI----NSDVLETR------------KRII----------------RLLI------------------------AIVC---------------SFAVLT-LPHH--------------------------------ARLLYTMWSETY------MCNST-----PAALL----------------------------------QPFAYLALFM-------SS-------------GV-NPLL--------------YA-------------F-MSQ------RFRE---------AV---------RDIAN--------CRTGSPQRKYTRTRTFVSDIPEVSRSPSFR-------------------------------------------------------------------------------------------------------------------------
>0-NPR20_KB455232_1_235150_-_panagrellus_redivivus_PRJNA186477
-------------------------------------------VLDGSFRLLSGFETDDLGCEGSLLDQEHIRTPIIAMYII-VF--AIVLCG----NA--------------FTIIV---------------------------ICIHRSM----RT----ATN----------------------------------------F-----------------FL--ANL--------------A-------FADM------------L-VA--FF-----------------------CI--------------LQ-----------N-----MF------------HIVG----------------LKN--------GQ----------------------W----P-------------LGE--T-----VC-----------K--------LYVL--------------------------------------------FLH-LI---------PCT-----------------------------------------------SIG----ILVCVSLE-----K--------------------------------------YIA------------------V-LHPL--------------------------------MA------LKLLTNKL----------RVIMMI------ITWV------SSIAFN----------------------LPY-------------------------------------------YFTTVEKRFFG------AA----------------------ACTRD-----------------------------MTGYGWLSMRDMIT------------------ASFVV----W--------------F----CMPL----------ATIGFLY---------TRIGLVLW--------------------------------------QSGLKPLEIRYSSGESMKINGVIDESNNNSDGRTLMRANSNGVGSKIYDDT--------HMSTSSEM--------FESRKKIIRLLI------------------------AIVC---------------SFALLT-LPHH--------------------------------ARLLYTMWTDSF------MCNST-----PVALL----------------------------------QPLSYLALFM-------SS-------------GV-NPIL--------------YA-------------F-MSQ------RFRE---------AV---------RDIIK--------CRTGANRRKHTRTRTFVSDLPEASRSPSLLPEPLHRLQ-----------------------------------------------------------------------------------------------------------------
>0-NPR20_PS1159_contig15524_1_10099_-_panagrolaimus_ps1159_PRJEB32708
-------------------------------------------FINPTMIIIKGETEFVDCAEGSLLDQEHIRIPVIFVYLC-VF--VIVLLG----NA--------------FTILV---------------------------ICIHRSM----RT----ATN----------------------------------------F-----------------FL--ANL--------------A-------FADM------------L-VS--VF-----------------------CI--------------LQ-----------N-----MF--------------------------------HIVALKNGN--------------------------W----P-------------LGE--E-----VC-----------K--------LYVL-----------------------------------------FLHMIP-CI---------SIG------------------------------------------------------ILVCVSLE-----K--------------------------------------YIA------------------V-LHPL--------------------------------------LALKLLTNKL----------RIIMML------AIWI--------LSIGFN--------------------LPY-----------------------------------------YFTTKEFSYGEAR------------------------------ACIRE-----------------------------MNGYGWLTIRDMIT------------------ASFII----------------------WYCIPL----------GTIAYLY---------TRIGLVLW--------------------------------------NSGLKPLEIRYSSDSYGGPXXXXXXXXXXXXYENESLTGNGNSTLQRSNSNGTQSKIHDHTSINSDV--------LETRKRIIRLLI------------------------AIVC---------------SFAVLT-LPHH--------------------------------ARLLYTMWSETY-----------MCNSTPAALL----------------------------------QPFAYLALFM-------SS-------------GV-NPLL--------------YA-------------F-MSQ------RFRE-------AVR-----------------------DIANCRTGSPQRKYTRTRTFVSDIPEVSRSPSFR---------------------------------------------------------------------------------------------------------------------
>0-NPR20_0-NPR20_PSU_contig_20614_1_7104_+_panagrolaimus_superbus_PRJEB32708
-------------------------------------------MINFYKNLVSEETEFVDCAEGSLLDQEHIRLPVIFLYLC-VF--VIVLLG----NA--------------FTILV---------------------------ICIHRSM----RT----ATN----------------------------------------F-----------------FL--ANL--------------A-------FADM------------L-VS--VF-----------------------CI--------------LQ-----------N-----MF--------------------------------HIVALKNGN--------------------------W----P-------------LGE--E-----VC-----------K--------LYVL-----------------------------------------FLHMIP-CI---------SIG------------------------------------------------------ILVCVSLE-----K--------------------------------------YIA------------------V-LHPL--------------------------------------LALKLLTNKL----------RIIMML------AIWI--------LSIGFN--------------------LPY-----------------------------------------YFTTKEFSYGEAR------------------------------ACIRE-----------------------------MNGYGWLTIRDMIT------------------GSFII----------------------WYCIPL----------GTIAYLY---------TRIGLVLW---------------------------------------------NSGLKPLEIRYSNSYGGPPTLTINYENESLTGNGNNGLQRSNSNGTQSKIHDHTSINSDV--------LETRKRIIRLLI------------------------AIVC---------------SFAVLT-LPHH--------------------------------ARLLYTMWSETF-----------MCNSTPAALL----------------------------------QPFAYLSLFM-------SS-------------GV-NPLL--------------YA-------------F-MSQ------RFRE-------AVR-----------------------DIASCRTGSPQRKYTRTRTFVSDIPEVSRSPSFR---------------------------------------------------------------------------------------------------------------------
>0-NPR20_0-NPR20_ES5_v2_contig10810_1_5402_+_panagrolaimus_es5_PRJEB32708
---------------------------------------------LKNNVFRIISKTFVDCAEGSLLDQEHIRLPVIFLYLC-VF--VIVLLG----NA--------------FTILV---------------------------ICIHRSM----RT----ATN----------------------------------------F-----------------FL--ANL--------------A-------FADM------------L-VA--VF-----------------------CI--------------LQ-----------N-----MF--------------------------------HIVALKNGN--------------------------W----P-------------LGE--E-----VC-----------K--------LYVL-----------------------------------------FLHMIP-CI---------SIG------------------------------------------------------ILVCVSLE-----K--------------------------------------YIA------------------V-LHPL-------------------------------------------FEMGI----------EPMAFGYADVQPLSYA----------------------------------TKF-----------------------------------------VFFKAVFTYIFPC-------------------------------CFTS-------------------------------------------------------------TICIF--------------------I-PFYVIW----------RSTSICFYVTKISGSCSXXXXKYL---------------------------------------NNFFMQSNLKLRLLEIT-------------------------KRKKIKRNKFYFNLSHNKQIERFY--------LCDQIRFHKAFFTY----------------------IFIL---------------FFLQMW-------------------------------------SETFMCNSTPAA-----------------------------------------------------LLQPFAYLSLFM-------SS-------------GV-NPLL--------------YA-------------F-MSQ------RFRE-------AVR-----------------------DIASCRTGSPQRKYTRTRTFVSDIPEVSRSPSPAPLKGQTTK-------------------------------------------------------------------------------------------------------------
>0-NPR20_Scaffold1320_253306_251626_heterorhabditis_bacteriophora_PRJNA13977
---------------------------------------------------------------------SFILWFIVPLLML-AF--IYTRIG----------------------------------------------------LLLWRSG----SS-----------------------------------------------------------------VV--INT--------------R-------PSSL--------------ES--QS-----------------------SA--------------GN-----------G-----AS-------------------------------------------------------------------W----Q-------------MSN--G------------------R--------TIVY-----------------------------------------------------------KQD------------------------------------------------------SLLQVPEDPQVKKR-------------------------------------------------------------QRDL---------------------------------------------------------------------------------------------------------------------------------------------------------------------------------------------------MESRR--------------------------------------------------------------------------------------------------------KVVRLLF----------------------------------------------------------------------------------------------------------------------------------------------------------------------VLVI---------------SFAFLS-FPHH--------------------------------ARLIHTMWSTSP------SCNND-----WSILL----------------------------------QPLSYICLFL-------SS-------------AI-NPIL--------------YA-------------F-LSK------RFRG---------AA---------SDILY--------CKGVLSRMSRSRSRNRTLVSDLPEDSRALTPGPPVIRMMRLR-------------------------------------------------------------------------------------------------------------
>0-NPR20_JAJAVP010000293.1_13308_12010_Heterorhabditis_indica_genomic
--------------------------------------------------------------------------SFILWFII------------------------------PLLMLA---------------------------------------------------------------------------------------------------------FI---------------------------YTRI-------------------------------------------GL--------------LL--------------------------------------------------------------------------------------W----K-------------SGS--------SV--------------------VINT-------------------------------------------RPSS------------NFS----------------------------------------------------------------------------------------------------------YFI------------------I-LESQ----------------------------------------------------------SSACNG------ASWQ-------------------------------------------------------------------------------------------------------------------------ISNGR--------------------------------------TIVYK------------------QDSLL------------------------QVPE--------------------------DPQAKKRQ------------------------------------------------------------------------------------------------------RDL--------MESRRKVVRLLF------------------------VLVI---------------SFAFLS-FPHH--------------------------------ARLIHTMWSKTP-----------SCNSNWSILL----------------------------------QPLSFICLFL-------SS-------------AI-NPIL--------------YA-------------F-LSK------RFRS-------AASDIL--------------------YCKGVLSRMSRSRSRNRTLVSDLPEDSRALTPGPPVIRMMRLR------------------------------------------------------------------------------------------------------------
>0-NPR20_CGOC_contig0004297_1_2055_-_cylicostephanus_goldi_PRJEB498
----------------------------------------------------------------------------TVKYFH-----FAGQVS----------------------------------------------------STEYRYI-----------------------------------------------------K-----------------FI-------------------K-------SNQL------------------------------------------------------------------------------HY-------------------------------------------------------------------F------------------LGE--A-----MC-----------Y--------MYVF--------------------------------ML---------HFIP-CL---------SVG------------------------------------------------------ILVCVSIE-----K--------------------------------------YLV------------------F-MHPF------------------------------------SKWTQQILRRRV----------RFMMTF------ATWT--------LSIA----SN----------------IPY-----------------------------------------AVNTRLYRFGENA--AAYSGY----------------------FSLRV---------------WVT-------------------------------------------VSFFL----W--------------Y----MLPL----------TVLAVMY---------TNIGMMLW-------------------------------------RSGSSSERAREPHLSGNCL----------------NQNEGLTNSGHPGLTYQ--------MSNGR-----------------------------------------------SVVY---------------KQDSLLQVPED------------------------------PQVKKRQRDLTESR----------------RKVPC----------------------------------MLVVTIIYCS----------------------CL-CTYQ--------------YC-------------CKISI------RAQR-------G--------------------------------------------------------------------------------------------------------------------------------------------------------------------------------
>1-NPR20_TELCIRDFT_Contig1749_1_71491_+_teladorsagia_circumcincta_PRJNA72569
---------------------------------------------------------CFVFYSGNRTFLFLDKIPLVTLPLL---------------NT--------------CQILL--------------------------------------ES----PPN----------------------------------------L-----------------HCSVVSL--------------S-------YLAL------------RERC--LL---------------------------------------LV-----------------LL--------------------------------SVI--------------------------------F----A-------------HGS--WSVIKGEC-----------W--------MFIF------------------------------------------ILLLN-NVTPAQ-----SQG-----------------------------------------------PL-----SLSAIAPE--------------------------------------------VSE------------------V-LHSL-------------------------------------DGLAMAVHDRL----------YYEWEIHYGGDRVFWY--------FSIQ----------------------LSF-----------------------------------------RGAELLLFQQNFVYLP---------------------------VATPF----------------------------------RISLRVWVT------------------ISFVL----------------------WYILPL----------AVLAMMY---------TNIGMMLW----------------------------------------RSGSFSHRHRLSHEPPKLHTANGRTNSAHLGATWQMSNGRTVVYKQDSLLQVPDDPQVKKRQRDL--------TESRRKVVRLLV------------------------VLVA---------------SFAILT-LPHH--------------------------------ARLLHTSFQMWS--------TTPQCNNDWSILL----------------------------------QPLSYIFLFL-------SS-------------MI-NPIL--------------YA-------------F-LSK------RFRE-------AASDIFY-------------------CKKGFLWHLNRTRSRTRTIVSDLPEDSRGPNLQSVTIRLNRLR------------------------------------------------------------------------------------------------------------
>0-NPR20_0-NPR20_TELCIRDFT_Contig434337_1_11982_+_teladorsagia_circumcincta_PRJNA72569
-----------------------------------------------MVHDHWRTTLSSDRANGSLLDQPAVRLPLIVIYLF-VF--CVCLLG----NI--------------FTIVV---------------------------IVLHPTM----RT----GTN----------------------------------------Y-----------------FL--ANL--------------A-------LADL------------L-VA--AF-----------------------CI--------------LQ-----------N-----MV--------------------------------HIVGFDHGN--------------------------W----T-------------LGE--P-----MC-----------Y--------IYVF-----------------------------------------MLHFIP-CL---------SVG------------------------------------------------------ILVCVSIE-----K--------------------------------------YLA--------------------LERT----------------------------------------LSTLTEIRRKESGWFSNSLKKELQQFQKSMRCWK------------------------------------------------------------------------------MFILKFITYVGLSTN----------------------------FSLRV---------------WVT-------------------------------------------ISFVL----------------------WYILPL----------AVLAMMY---------TNIGMMLW--------------------------------------RSGSCMITVTRPSSGALQSLSLNNSFVNSAHLGATWQMSNGRTVVYKQDSLLQVPDDPQVKKRQRDL--------TESRRKVVRLLV------------------------VLVA---------------SFAILT-LPHH--------------------------------ARLLHTSFQMWS--------TTPQCNNDWSILL----------------------------------QPLSYIFLFL-------SS-------------MI-NPIL--------------YA-------------F-LSK------RFRE---------------------------------AASDIFYCKTGFFILFPISHTQTKGYNIFPF------------------------------------------------------------------------------------------------------------------------
>0-NPR20_Backbone_313_653703_654181_mesorhabditis_belari_PRJEB30104
-------------------------------------------------------------------------LPLLIPHSG---------------NL--------------FTILV---------------------------LCTHPSM----RT----PTN----------------------------------------F-----------------FL--ANL--------------A-------GADL------------L-VA--LF-----------------------CI--------------LQ-----------N-----MI--------------------------------HIVGHENGN--------------------------W----F-------------FAA--------FC-----------K--------AYLY--------------------------------------------VLH-MV---------PCT-----------------------------------------------SV-----ILMCVSIE-----K--------------------------------------YIA------------------V-LHPL---------------------------------------------------------------------------------------------------------------------------------------------------------------------------------------------------------------------------------------------------------------------VALKV-------------------------------------------------------------------------------------------------------------------------------------------------------------------------------------------------------------------------------------------------------------------------------------------------------------------------------------------------------------------------------------------------------------------------------------------------------------------------------------------------------------------------------------------------------------------------------------------------------------------------------
>1-NPR20_scaffold2415_1_44366_-_diploscapter_pachys_PRJNA280107
----------------------------------------MSNNTNTTIEEYALQYGNSCMYDPELLDEPYVRYPLISIYIF-VF--LLCFFG----NI--------------FTMLV---------------------------ICTHPQM----RT----ATN----------------------------------------F-----------------FL--ANL--------------A-------AADF------------L-VA--IF-----------------------CI--------------LQ-----------N-----MI--------------------------------HIV---GFNHAS-----------------------W----P-------------LGE--T-----LC-----------Q--------MYLL----------------------------------------VL-HLVP-CA---------SVA------------------------------------------------------ILVAVSLE-----K--------------------------------------YLA------------------V-LHPL--------------------------------------TALKVLTHRL----------RVLVTI------AIWL--------VSLL--MN------------------MPH--------------------------------------FYTAKHFTINPDKSLH------------------------------VCMRE-----------RLPTWIT-------------------------------------------ISFFV----------------------WYVFPL----------CTLAYIY---------CRIGLLLC-----------------------------------RTGSLSNSTRRSSESQSGNGTSWHMVNGRMVAFKRESLLQVPNGSTDRKQQKRR------------RQKE--------VEGRRKVVRLLF------------------------TVVL---------------AFAILS-FPNH--------------------------------ARVMSTTWSDTP------HCPSS-----LWSLV----------------------------------QPLSYISLFI-------SS-------------AI-NPIL--------------YA-------------L-LSR------RFRE--------------------------AAIEILGCRRGILCDIISRSRNRTIISDIPEDSRAPSPVRMQRLR-----------------------------------------------------------------------------------------------------------------
>0-NPR20_scaffold1358_1_43957_-_diploscapter_pachys_PRJNA280107
----------------------------------------MSNNTNTTIEEYALQYGNSCMYDPELLDEPYVRYPLISIYIF-VF--LLCFFG----NI--------------FTMLV---------------------------ICTHPQM----RT----ATN----------------------------------------F-----------------FL--ANL--------------A-------AADF------------L-VA--IF-----------------------CI--------------LQ-----------N-----MI--------------------------------HIVGFNHAS--------------------------W----P-------------LGE--A-----LC-----------Q--------MYLL-----------------------------------------VLHLVP-CA---------SVA------------------------------------------------------ILVAVSLE-----K--------------------------------------YLA------------------V-LHPL--------------------------------------TALKVLTHRL----------RVLVTI------AIWL--------VSLV--MN------------------MPH--------------------------------------FYTAKHFTINPDKSLH------------------------------VCMRE-----------RLPTWIT-------------------------------------------ISFFV----------------------WYVFPL----------CTLAYIY---------CRIGLLLC-----------------------------------RTGSLSNSTRRSSESQSGNGTSWHMVNGRMVAFKRESLLQVPNGSTDRKQQKRR------------RQKE--------VEGRRKVVRLLF------------------------TVVL---------------AFAILS-FPNH--------------------------------ARVMSATWSDTP------HCPSS-----LWSLV----------------------------------QPLSYISLFI-------SS-------------AI-NPIL--------------YA-------------L-LSR------RFRE--------------------------AAIEILGCRRGILCDIISRSRNRTIISDIPEDSRAPSPVRMQRLR-----------------------------------------------------------------------------------------------------------------
>0-NPR20_CALQYR010007476.1_561168_410560_Auanema_sp__JU1783
---------------------------------------------------IDDDWLLDCDQSQSLLDQAWVRYPTMAIYIS-VF--IICLL-----NL--------------FTIIV---------------------------ILAHPLM----LT----STN----------------------------------------F-----------------FL--CNL--------------A-------VADL------------L-VA--VF-----------------------CI--------------LQ-----------N-----MI--------------------------------HIVGFDHAN--------------------------W----P-------------LET--------MC-----------K--------MYVL-----------------------------------------VLHLVP-CT---------SVG------------------------------------------------------ILVCVSIE-----K--------------------------------------YIV--------------------LHPL--------------------------------------TALKILTQRL----------RIMVTI------GIWI--------ISLLTN--------------------LVY-----------------------------------------FFSTKEFKFGDKR------------------------------ACSRT-----------------------------------DEMPLWVT------------------ISFVI----------------------WYVIPL----------LVLAFIY---------SKIGFLLW---------------------------------------------TTRNRQSTRQN-----------------------------------------------------------------------------------------------------------------------------------------------------------------------------------------------------------------------------------------------------------------------------------YA---------------VN---------------------------------------------------------------------------------------------------------------------------------------------------------------------------------------------------
>0-NPR20_OW051469.1_8037773_8036349_Oscheius_onirici_genomic
--------------------------------------------------------------AASLLDQPWIRYPTMLLYLF-VF--AVCLL-----NL--------------FTLLV---------------------------ILMHPMM----RT----ATN----------------------------------------Y-----------------FL--ANL--------------A-------AADL------------L-VA--IF-----------------------CI--------------LQ-----------N-----MI--------------------------------HIFGFENGN--------------------------W----P-------------LDL--------MC-----------K--------MYVM-----------------------------------------MLHMVP-ST---------SIG------------------------------------------------------ILVCVSVE-----K--------------------------------------YIV--------------------LHPL--------------------------------------KAFKWLTQGH----------RSMATL------GVWT--------VGFLSN--------------------IVY-----------------------------------------FFKTKLFIFGNQK------------------------------ACGRA------------------------------------DLKWLVT------------------ASFVI----------------------WYVLPL----------ICLGFIY---------FRIGFLLW-----------------------------------TTGGSSVRAINRQSSGTSSTDQKLASDSMGSTGGASWHMGNGRVVLYQPENLLQVPLEETNRQQRQQRDQ--------LEGRRKVVRLLV------------------------AVVI---------------SFAVLS-FPHH--------------------------------ARLLEAMWSPTP-----------SCNSDWSILL----------------------------------QPLSYLCLFI-------SS-------------AI-NPIL--------------YA-------------L-MSR------RFRD-------AAADILT-------------------CRRGTLFRIAKSRTRTLVSDLPDESRAPSPHLHIRMNRVR---------------------------------------------------------------------------------------------------------------
>0-NPR20_nOt.2.0.scaf00096_1_31840_+_oscheius_tipulae_PRJEB15512
-------------------------------------TISDDFRSASGSTVVEEDVYALCEDAASLLDQPWIRYPTMVLYLF-VF--AVCLLG----NL--------------FTLLV---------------------------ILMHPMM----RT----ATN----------------------------------------Y-----------------FL--ANL--------------A-------AADL------------L-VA--IF-----------------------CI--------------LQ-----------N-----MI--------------------------------HIFGNENGN--------------------------W----P-------------LGE--I-----MC-----------K--------MYVM-----------------------------------------MLHMVP-ST---------SIG------------------------------------------------------ILVCVSVE-----K--------------------------------------YIA------------------V-LHPL--------------------------------------KAFKWLTQGH----------RSMATF------GVWA--------VGFF--SN------------------VVY-----------------------------------------FFKTQLFVFGDQK------------------------------ACGRV-----------------------------------DNLKWLVT------------------ASFVI----------------------WYVLPL----------ICLGFIY---------FRIGFLLW----------------------------------TTGGSSVRAINRQSSGTTIQNLTKMSSDSMGSTGGASWHMGNGRVVLYQPENLLQVPLEETNRQQRQQRDQ--------LEGRRKVVRLLV------------------------AVVI---------------SFAVLS-FPHH--------------------------------ARLLEAMWSPAP------SCNSD-----WSILL----------------------------------QPLSYLCLFI-------SS-------------AI-NPIL--------------YA-------------L-MSR------RFRD-------AATDILT-------------------CRRGTLFGIAKSRTRTLVSDLPDESRAPSPHLHIRMNRVR---------------------------------------------------------------------------------------------------------------
>0-NPR20_OW051493.1_8387220_8389745_Oscheius_dolichura_genomic
----------------------------------------------------------------SLLDQWWVRYPTMMLYLF-VF--VVCLI-----NL--------------FTLIV---------------------------ILMHPLM----RT----ATN----------------------------------------Y-----------------FL--ANL--------------A-------AADL------------L-VA--VF-----------------------CI--------------LQ-----------N-----MI--------------------------------HIFGFENGN--------------------------W----P-------------LSM--------MC-----------K--------MYVM-----------------------------------------MLHMVP-ST---------SIG------------------------------------------------------ILVCVSVE-----K--------------------------------------YIV--------------------LHPL--------------------------------------KAFKWLTQRH----------RSMATL------GVWA--------VGFL--SN------------------VVY-----------------------------------------FFKTKLFVFGEQK------------------------------ACGRA------------------------------------DLKWLVT------------------ASFVI----------------------WYVLPL----------ICLGFIY---------FRIGFLLW-------------------------------------TTGGSSVRAINRQSSGKSTGASWHLGNGRVVLYQPESLLQVPNEETNRQQRQ------------RRDQ--------MEGRRKVVRLLV------------------------AVVI---------------SFAVLS-FPHH--------------------------------ARLLEAMWSPTP------SCNSD-----WSILL----------------------------------QPLSYLCLFV-------SS-------------AI-NPVL--------------YA-------------L-MSR------RFRD-------AASDILT-------------------CRGTLFRIAKSRTRTLVSDVPDESRAPSP--------------------------------------------------------------------------------------------------------------------------
>0-NPR20_OW051462.1_2442615_2440632_Oscheius_sp__DF5120
----------------------------------------------------------------SLLDQWWIRYPTMLLYLF-VF--AVCLF-----NL--------------FTLMV---------------------------ILMHPMM----RT----STN----------------------------------------Y-----------------FL--ANL--------------A-------AADL------------L-VA--VF-----------------------CI--------------LQ-----------N-----MI--------------------------------HIFGFENGN--------------------------W----P-------------LSI--------MC-----------K--------MYVM-----------------------------------------MLHMVP-ST---------SIG------------------------------------------------------ILVCVSVE-----K--------------------------------------YIV--------------------LHPL--------------------------------------KAFKWLTQSH----------RSMATL------GVWT--------VGFL--SN------------------VVY-----------------------------------------FFKTKLFVFGEQK------------------------------ACGRA------------------------------------DLKWLVT------------------VSFII----------------------WYVLPL----------ICLGFIY---------FRIGFLLW-------------------------TTGGSSVRAINRQSSGMPFEKKKFLDSMGSASASWHMGNGRVVLYQPENLLQVPLEENNRQQRQ------------QRDQ--------LEGRRKVVRLLV------------------------AVVI---------------SFAVLS-FPHH--------------------------------ARLLEAMWSPTP------SCNSD-----WSILL----------------------------------QPLSYLCLFV-------SS-------------AI-NPVL--------------YA-------------L-MSR------RFRS-------AATDILT-------------------CRGSLFRIARSRTRTLVSDVPDESRAASPHMNHIRMNRVR---------------------------------------------------------------------------------------------------------------
>0-NPR20_OW051476.1_8709361_8708537_Oscheius_sp__JU1382
----------------------------------------------------------------SLLDQPWIRYPTMMLYLF-VF--AVCLI-----NL--------------FTLLV---------------------------ILFHPMM----RT----ATN----------------------------------------Y-----------------FL--ANL--------------A-------AADL------------L-VA--VF-----------------------CI--------------LQ-----------N-----MI--------------------------------HIFGFENGN--------------------------W----P-------------LDI--------MC-----------K--------MYVM-----------------------------------------MLHMVP-ST---------SIG------------------------------------------------------ILVCVSVE-----K--------------------------------------YIV--------------------LHPL--------------------------------------KAFKWLTQSH----------RSMATI------GVWA--------VGFLSN--------------------VVY-----------------------------------------FFKTKLFVFGEQK------------------------------ACGRA------------------------------------ELEWLVT------------------ASFVI----------------------WYVLPL----------ICLGFIY---------FRIGFLLW-------------------------------------------------------------------------------------------------------------------------------------------------------------------------------------------------------------------------------------------------------------------------------------------------------TT--------------------------------------------------------------------------------------------------------------------------------------------------------------------------------------------------------------------------------------------------------
>0-NPR20_JAJQXH010000040.1_906121_744405_Oscheius_sp__G
--------------------------------------------------VIEEDWIDMCPDGDSLLDNPWIRFPIMSLYLL-VF--VVCVSG----NV--------------FTSAV---------------------------IGFHPQM----RT----ATN----------------------------------------Y-----------------FL--ANL--------------A-------AADL------------L-VA--IF-----------------------CI--------------LQ-----------N-----MI--------------------------------HILGFENGN--------------------------W----P-------------LEF--------AC-----------K--------TYVL-----------------------------------------VLHMVP-ST---------SIG------------------------------------------------------ILVCVSVE-----K--------------------------------------YIV--------------------LHPL--------------------------------------KAIKWLTQRR----------RSIATL------CVWL--------ISLASN--------------------IVY-----------------------------------------FFNTKLFEFGEQK------------------------------ACGRS------------------------------------ELKWVVT------------------ISFII----------------------WYVLPL----------ICLGFIY---------FRIGFLLW-------------------------------------------------------------------------------------------------------------------------------------------------------------------------------------------------------------------------------------------------------------------------------------------------------TT------------------------------------------------------------QFRQ---------------------------------SSRRLRQFNSRLRRFN---------------------------------------------------------------------------------------------------------------------------------------
>0-NPR20_CAJGYM010000082.1_316715_313506_Caenorhabditis_auriculariae_genomic
---------------------------------------------------------DDDECGTSLIDENFVRIPVMCVYVV-VF--VVCLL-----NL--------------FTILV---------------------------ITTHPMM----RT----ATN----------------------------------------F-----------------FL--ANL--------------A-------AADL------------L-VA--IF-----------------------CI--------------LQ-----------N-----MI--------------------------------HIVGFDHGN--------------------------W----P-------------LEL--------LC-----------K--------MYLM-----------------------------------------VLHLVP-CT---------SVG------------------------------------------------------ILVCVSLE-----K--------------------------------------YIV--------------------LHPL--------------------------------------TAMKVLTNRL----------RMIVTI------AIWM--------ISLSLN--------------------LPF-----------------------------------------FFRAKLYTFHEHA------------------------------ACTRT------------MPFWIT-------------------------------------------MSFFI----------------------WYIIPL----------IVLGFIY---------SRIGVLLW-----------------------------------TSGSRSVSTRQSSGEPQLLEYYIPSVESTDSQGSAGVSWQMANGRIVVYKQESLLQVPDERKKEPRRPKE--------TEGRRKVVRLLF------------------------AVVL---------------SFALLT-LPHH--------------------------------ARLIHSSWSVSA------HCSSD-----WTSLL----------------------------------QPFSYICLFV-------SS-------------AI-NPIL--------------YA-------------F-LSR------RFRN--------------------AVADIL-------QCKGVFSKISRSRNRTLVSDVPPEESRCNSPHPMIRMNRLR--------------------------------------------------------------------------------------------------------------
>0-NPR20_CSP21.scaffold00787_1_52500_+_caenorhabditis_parvicauda_PRJEB12595
------------------------------------------NSEVFRFLTRRTLERWEDECSTSLLDQNYVRYPLIAVYSS-VF--AICLIG----NL--------------LTITV---------------------------ILTHPLM----KT----ATN----------------------------------------F-----------------FL--VNL--------------A-------AADL------------L-VA--IF-----------------------CI--------------LQ-----------N-----MI--------------------------------HIVGFDHGS--------------------------W----P-------------LGE--F-----LC-----------K--------IYLM-----------------------------------------VLHLVP-CT---------SVG------------------------------------------------------ILVCVSIE-----K--------------------------------------YIA------------------V-LHPL--------------------------------------TALKVLTERL----------RTIVTV------GIWL--------ASIMLN--------------------IPF-----------------------------------------FITAKMYTFGNHH------------------------------ACSRS-----------AMPIWIT-------------------------------------------VSFVI----------------------WYIIPL----------LVLGFIY---------FRIGNLLW---------------------------------------YHGSRSVSTRQSTVQDISNINTSSGSDSQGSAGGTSWQMANGRIVVYKQESLLQVPEQKSQKKPKE--------LEGRRKVVRLLF------------------------TVVL---------------SFAILT-FPHH--------------------------------ARLIHSNWSSSA-----------LCSSSWTILL----------------------------------QPLSYILLFI-------SS-------------AI-NPIL--------------YA-------------F-LSA------RFRN-------ALSDVIY-------------------CRKGVFSKMSRSRNRTLVSDVPADDSRCPSPGAIRMHRIR---------------------------------------------------------------------------------------------------------------
>0-NPR20_CBOVI.ctg00004_chrII_2613768_2634777_-_caenorhabditis_bovis_PRJEB34497
----------------------------------------------MWNNSTAANLWEDEECAVSLIDQPAIKYPIMAIYIT-VF--TVCLLG----NM--------------FTILV---------------------------ITTHPLM----RT----ATN----------------------------------------F-----------------FL--ANL--------------A-------AADL------------L-VA--VF-----------------------CI--------------LQ-----------N-----MI--------------------------------HIV---GFDHGN-----------------------W----P-------------LGE--L-----LC-----------R--------MYLA----------------------------------------IL-HMVP-CT---------SVG------------------------------------------------------ILVCVSLE-----K--------------------------------------YIA------------------V-LHPL--------------------------------------TALKVLTHRL----------RLIVTI------SIWI--------GSVL--IN------------------FPF-----------------------------------------FYYAKMYTFGEHN------------------------------ACTRT-----------PMPYWIT-------------------------------------------VSFVV----------------------WYFIPF----------IILTIIY---------SKIGLLLW-------------------------TTGSSHTSTRPSSDSQGSAGNSWQMANGRVV----------------VYKPESLLQVPNERKRE----------PKKPKD--------VEGRRKVVRLLF------------------------AVVL---------------SFGLFT-FPHH--------------------------------ARLIYSSWSTSV------SCMSH-----WSSLL----------------------------------QPFSYICLFV-------SS-------------AI-NPIL--------------YA-------------F-LSK------RFRT--------------------------AVSDVLHCRKGVFSRISRSRNRTLISDVPIDESRCPSPHVGIRMTKLR--------------------------------------------------------------------------------------------------------------
>0-NPR20_CSP38.scaffold04836_1_18511_+_caenorhabditis_quiockensis_PRJEB11354
--------------------------------------MSNSTFVLMSNNTTDIFDYLEDEDGYSVIDQTFVKYPLMMAYIL-VF--IVCLFG----NL--------------LTILV---------------------------ITTHPLM----KT----ATN----------------------------------------F-----------------FL--ANL--------------A-------AADL------------L-VA--IF-----------------------CI--------------LQ-----------N-----MI--------------------------------HLLGFTNSH--------------------------W----P-------------LGE--L-----LC-----------K--------LYLS-----------------------------------------VIHVVP-SS---------SVG------------------------------------------------------ILLCVSLE-----K--------------------------------------YIA------------------V-LHPL--------------------------------------TALKVLTHER----------RMLVTV------VIWA--------LSIGLN--------------------SPF-----------------------------------------FFNAKLLSYTDGSM-----------------------------ACIRE-----------KMPTWVT-------------------------------------------VSFII----------------------WYVIPL----------IVLAVIY---------SRIGLLLW-------------------------------------------TTNITSTRQSSDSQGSLGNSWQMANGRVVVYKQESLLKVPKNSEKK--------EIKKRPKD--------TEGRRKVVRLLF------------------------AVVL---------------SFAVLT-LPHH--------------------------------ARLLFANYPYHH------LPLDH-----WTFLL----------------------------------QPISYILLFV-------SS-------------AI-NPIL--------------YA-------------F-LSK------RFRD-------AVCDVIK-------------------CRKGVFSRISRSRNRTLVSDVPGDDSRCPSPHIGIRMNRLR--------------------------------------------------------------------------------------------------------------
>0-NPR20_Cang_2012_03_13_00468_1_63110_-_caenorhabditis_angaria_PRJNA51225
----------------------------------------LLNSTFQMLXXXSTYIAVDDPDAYSLIDETFIRYPIIIAYIF-VF--VVCLFG----NL--------------LTILV---------------------------ITTHPLM----KT----ATN----------------------------------------F-----------------FL--ANL--------------A-------AADL------------L-VA--IF-----------------------CI--------------LQ-----------N-----MI--------------------------------HIVGFNYGH--------------------------W----P-------------LGE--V-----LC-----------K--------LYLS-----------------------------------------VLHMVP-CT---------SVG------------------------------------------------------ILLCVSLE-----K--------------------------------------YIA------------------V-LHPL--------------------------------------TALKILTHRL----------RVTVTI------SIWI--------GSILLN--------------------SPF-----------------------------------------FLYAKLIEYPDGSN-----------------------------ACYRE-----------KMPVWVT-------------------------------------------VSFFI----------------------WYTIPV----------FVLAGIY---------LRIGRLLW-----------------------------------------ITGSNRTSTRQSSDSQGSLGKSLKLANGRVIVFQQESLLNVPQNNERK--------STNKRPKD--------TEGRRKVVRLLF------------------------AVVL---------------SFAILT-LPQH--------------------------------ARLLYTSWSSNQ------LFLHQ-----WTFFL----------------------------------QPVSYILLFV-------SS-------------AI-NPIL--------------YA-------------L-LSK------RFRD-------AVSDVIH-------------------CRKGVFSKMSRSRNRTLVSDVPGEDSRCPSPHIGIRMQRLR--------------------------------------------------------------------------------------------------------------
>0-NPR20_Cjap.Contig17324_35075_56858_+_caenorhabditis_japonica_PRJNA12591
-------------------------------------------LILNFKFQMNATFLEEDPCAESFIDQDFVRYPLMTIYIT-VF--VVCLIG----NL--------------VTILV---------------------------ITTHPQM----RT----PTN----------------------------------------F-----------------FL--ANL--------------A-------AADL------------L-VA--IF-----------------------CI--------------LQ-----------N-----MI--------------------------------HLVGFDHGV--------------------------W----P-------------LGD--I-----MC-----------K--------LYLC-----------------------------------------LTNIMP-CT---------SAG------------------------------------------------------ILVLVSVE-----K--------------------------------------YIA------------------V-LHPL--------------------------------------SGLSLLTKEN----------RYRACF------GVWF--------LSVTIN--------------------FPF-----------------------------------------FLNAKYYEYGGIG------------------------------ACYRE-----------SQPLWNT-------------------------------------------FCFVV----------------------WYMIPL----------ISLVFIY---------SRISHLLW-------------------------------TSESNRQSTRQSAESIGSQGTGTGTGTGNGNGIVTAASWQLKNGKTIIYKQESLLHVPICPRDKDEKPPRRSKD--------NEGRRKVVRLLV------------------------AVVV---------------SFAVLT-FPHH--------------------------------ARLLFTSFNTGT-----------ICNSHWAMLV----------------------------------QPLSYILLFI-------SS-------------AI-NPIL--------------YA-------------C-LSK------RFRK-------AMSDLLH-------------------CRKGVFFKIARSRNRTMISDLPLDDSRCPSPLPMIRMNKLR--------------------------------------------------------------------------------------------------------------
>0-NPR20_CSP39.scaffold02291_1_33632_+_caenorhabditis_waitukubuli_PRJEB12602
----------------------------------------------MSNNTTTWVANENDTCMDSLLDEPFVKVPVMTIYIL-VF--LLCLIG----NL--------------LTILV---------------------------MTTHPRM----RT----ATN----------------------------------------F-----------------FL--ANL--------------A-------VADL------------L-VA--VF-----------------------CI--------------LQ-----------N-----MT------------HIIG----------------FDH--------GN----------------------W----P-------------FGY--L-----LC-----------K--------LYLG--------------------------------------------LTN--I--MPCT---SAG------------------------------------------------------ILVLVSIE-----K--------------------------------------YIA------------------V-LHPL--------------------------------SG------LKWLTPEH----------RMIATA------GVWV--------LSIS--------IN------------LPY--------------------------------------------ILYADFLQLD------EMA---------------------ACFRS-----------PMPLWNA-------------------------------------------FSFVV----W--------------Y----LIPL----------TALVFIY---------SRISHLLW-------------------TSDSRQSSRQSNESSTMLTSSATTAGSSWQLKNGRIVVYKQESLLNVPNSAPEQVQNK----KKSKETEG------------RRKV---------------IRLLV------------------------AVVV---------------SFAVLT-FPHH--------------------------------ARLLYTSFNTGS------FCMSD-----WTVLA----------------------------------QPFSYIFLFF-------SS-------------AI-NPIL--------------YA-------------C-LSK------RFRN---------AM---------SDLLH--------CRKGAFSRISRSRNRTLVSDVPEDSRCPSPVPAIRMNRLR---------------------------------------------------------------------------------------------------------------
>0-NPR20_CSP28.scaffold24_cov81_1031193_1029464_caenorhabditis_panamensis_PRJEB28259
-----------------------------------------------------------DPCMESFLDEPFVKYPVMTIYIF-VF--FICLI-----NL--------------LTILV---------------------------ITTHPRM----RT----ATN----------------------------------------F-----------------FL--ANL--------------A-------VADL------------L-VA--AF-----------------------CI--------------LQ-----------N-----MT--------------------------------HIIGLDHGN--------------------------W----P-------------FGF--V-----LC-----------K--------LYLG-----------------------------------------LTNIMP-CT---------SAG------------------------------------------------------ILVLVSIE-----K--------------------------------------YIA------------------V-LHPL--------------------------------------SGLKWLTPEH----------RMAATA------GVWI--------LSIT--TN------------------LPY-----------------------------------------ILYAQMFEYGGVA------------------------------ACFRE------------MPLWNS-------------------------------------------FSFII----------------------WYVLPL----------TALVFIY---------ARISHLLW----------------------------------------TSDSRQSSRQSNYSVSESTVLTSSGTTAGSTWQLKNGRIVVYKQESLLNVPARESKVIEKKKAKE--------TEGRRKVVRLLV------------------------AVVV---------------CFAVLT-FPHH--------------------------------ARLLYTSFNTGS------FCMAH-----WTVLA----------------------------------QPFSYIFLFV-------SS-------------AI-NPIL--------------YA-------------C-LSK------RFRN-------AMS-----------------------DLLHCKGAFSRISRSRNRTLVSDVPEDSRCPSPVPAIRMNRIR------------------------------------------------------------------------------------------------------------
>0-NPR20_CSP29.scaffold414_cov175_851431_852044_caenorhabditis_becei_PRJEB28243
--------------------------------------------------------------------------------------------G----NL--------------LTILV---------------------------ITTHPRM----RT----ATN----------------------------------------F-----------------FL--ANL--------------A-------VADL------------L-VA--VF-----------------------CI--------------LQ-----------N-----MI--------------------------------HIIGFDHGN--------------------------W----P-------------FGY--L-----LC-----------K--------LYLG-----------------------------------------LTNIMP-CT---------SAG------------------------------------------------------ILVLVSIE-----K--------------------------------------YIA------------------V-LHPL--------------------------------------SGLKWLTPEY----------RMATTA------CVWI--------LSIT--MN------------------FPY-----------------------------------------ILNAEMFEYMGYS------------------------------ACMRD------------MPLWNT-------------------------------------------FSFVV----------------------WYLIPL----------TALVFIY---------SRISHLLW-------------------------------------------------------------------------------------------------------------------------------------------------------------------------------------------------------------------TSDSRQSSRQSN------------------------------------------------------------------------GE----------------------------------FG--------------------------------------------------------------------------------------------------------------------------------------------------------------------------------------------------------------------
>0-NPR20_CSP32.scaffold00589_156176_156975_caenorhabditis_sulstoni_PRJEB12601
---------------------------------------------------------SDDPCEVSFIDQPFVKFPVMALYVL-VF--LVCLV-----NL--------------LTILV---------------------------ITTHPMM----RT----ATN----------------------------------------F-----------------FL--ANL--------------A-------AADL------------L-VA--VF-----------------------CI--------------LQ-----------N-----MI--------------------------------HIVGFDHGN--------------------------W----P-------------LGL--I-----LC-----------K--------LYLG-----------------------------------------LTNIMP-CT---------SAG------------------------------------------------------ILVLVSIE-----K--------------------------------------YIA------------------V-LHPL--------------------------------------SGLKWLTPEH----------RIWATA------IVWI--------LSIL--IN------------------LPY-----------------------------------------FVYAQKFEYQGVS------------------------------ACFRG------------MPVWNS-------------------------------------------FSFVV----------------------WYLIPL----------TALVFIY---------SRISHLLW-------------------------------------------------------------------------------------------------------------------------------------------------------------------------------------------------------------------TSDSNRQSSRQS------------------------------------------------------------------------AG-------------SI---------------------------------------------GFRE-------K--------------------------------------------------------------------------------------------------------------------------------------------------------------------------------
>0-NPR20_CAMPFS010000002.1_5165702_5163930_Caenorhabditis_sp__36
----------------------------------------------------------EDPCAVSFIDQPVVKYPLMALYII-VF--VVCLF-----NL--------------LTLLV---------------------------MTTHPSM----RT----ATN----------------------------------------F-----------------FL--CNL--------------A-------VADL------------L-VA--VF-----------------------CI--------------LQ-----------N-----MI--------------------------------HIVGFDHGN--------------------------W----P-------------LGF--V-----MC-----------K--------LYLG-----------------------------------------FTNVMP-CT---------SAG------------------------------------------------------ILVLVSME-----K--------------------------------------YIA------------------V-LHPL--------------------------------------SGLKWLTQEH----------RIAASG------TVWI--------LSVAIN--------------------FPY-----------------------------------------FLYAQKFEYGGVS------------------------------ACFRG------------MPLWNS-------------------------------------------FSFFV----------------------WYLVPL----------TALVFIY---------SRISHLLW---------------------------------------TSDSNRQSSRQSNSGVSESNGSQGNGTVAGASWQMKNGRVVVYKQESLLNVPIREKKAKEPKRPKD--------SEGRRKVVRLLV------------------------AVVV---------------SFAVLT-FPHH--------------------------------ARLLITSFQTGT------ICNSH-----WTMLA----------------------------------QPLSYIFLFI-------SS-------------AI-NPIL--------------YA-------------C-LSK------RFRN---------------------------AMWDVLYCKGVFTIISRSRNRTLVSDVPPEDSRCPSPAAIRMNRIR---------------------------------------------------------------------------------------------------------------
>0-NPR20_Scaffold630_14921397_14919590_caenorhabditis_tropicalis_PRJNA53597
---------------------------------------------MLNETVQFLNNASETPCSVSFIDQPFVKYPLMVIYIL-VF--ILCLS-----NC--------------ITLIV---------------------------MGSHPIM----RT----PTN----------------------------------------F-----------------FL--MNL--------------A-------IADL------------F-VA--VF-----------------------CI--------------LQ-----------N-----MI--------------------------------HIVGFDHGN--------------------------W----P-------------LGQ--I-----LC-----------Y--------LYLG------------------------------------------ITNLIPCT---------SAG------------------------------------------------------ILVLVSIE-----K--------------------------------------YIA------------------V-LHPL--------------------------------------SGLKLLTTEN----------RHLATA------AVWL--------ISSAVN--------------------LPY-----------------------------------------FVNANYMAIGGLG------------------------------ACYRG------------MPLWNS-------------------------------------------LSFVI----------------------WYLIPL----------LCLIFIY---------SRISHLLW--------------------------------------TSDSNRQSSRQSHSKGSLENGNGYANTSAPGSSWQMKNGRIVVYKQESLLNVPIREKKPKEPKRPKD--------TEGRRKVVRLLV------------------------AVVV---------------SFALLT-LPHH--------------------------------ARLLFTSFQTGT-----------VCNSRWTMLA----------------------------------QPLSYIFLFI-------SS-------------AI-NPIL--------------YA-------------C-LSK------RFRN--------------------------ALSDVLHCRKGLFSKIPRSRNRTLVSDVPPDDTPCPSPAPIRMHRLR---------------------------------------------------------------------------------------------------------------
>1-NPR20_Cbre_Contig1910_1_10337_+_caenorhabditis_brenneri_PRJNA20035
----------------------------------------------KREEDFKKISEEEINDPIFPSCHSFIRSFVIINFLL-LFISPFQLTM----------------------------------------------------SSHHPLF----XT----PSN----------------------------------------F-----------------FL--GNL--------------A-------VVDL------------L-VA--VF-----------------------CI--------------LQ-----------N-----MI------------HIVG----------------FDH--------GD----------------------W----P-------------LGK--S-----LC-----------K--------IYLG--------------------------------------------LTN-MM---------PCT-----------------------------------------------SAG----ILVLVSIE-----K--------------------------------------YIA------------------V-LHPL--------------------------------SG------LKWLTHEN----------RIIATA------SIWM--------LSIG----------------------SNI------------------------------------------MYFVSAEYFDME------GSR---------------------ACYRG-----------------------------------PMPVMSL-------------------VSFVL----W--------------Y----AVPL----------LCLIFIY---------SRISHLLW-------------TSDSNRQSSRQSHDSKGSLEAANGYANATVPGASWQMKNGRIV----------------IYKQESLLNVPIREKKP--------KEPKRPKD--------SEGRRKVVRLLV------------------------AVVV---------------CFAVLT-FPHH--------------------------------ARILFTNFRTGV------ICNSH-----WTRIA----------------------------------QPLSYILLFI-------SS-------------AI-NPIL--------------YA-------------C-LSK------RFRN---------AL---------SDVLH--------CRKGLFSKIPRSRNRTLVSDVPPDDTPCPSPVPAIRMQRLR--------------------------------------------------------------------------------------------------------------
>0-NPR20_Cbre_Contig132_303527_324752_+_caenorhabditis_brenneri_PRJNA20035
----------------------------------------------KREEDFEKISEEEINDPIFPSCHSFIRSFVIINFLL-LFISLFQLTIQKSLEI---------------SYIC---------------------------DDSHPVM----RT----PTN----------------------------------------F-----------------FL--GNL--------------A-------VADL------------L-VA--VF-----------------------CI--------------LQ-----------N-----MI--------------------------------HIVGFDHGD--------------------------W----P-------------LGK--S-----LC-----------K--------IYLG-----------------------------------------LTNMMP-CT---------SAG------------------------------------------------------ILVLVSIE-----K--------------------------------------YIA------------------V-LHPL---------------------------------------SGKWLTHEN----------RIFATA------SIWI--------LSIC--SN------------------IMY-----------------------------------------FVSAEYFDMEGSR------------------------------ACYRG------------------------------------PMPVMSL------------------VSFVL----------------------WYAVPL----------LCLIFIY---------SRISHLLW-------------------------------------TSDSNRQSSRQSHDSKGSLEAANGYANATVPGASWQMKNGRIVIYKQESLLNVPIREKKPKEPKRPKD--------SEGRRKVVRLLV------------------------AVVV---------------CFAVLT-FPHH--------------------------------ARILFTNFRTGV------ICNSH-----WTRIA----------------------------------QPLSYILLFI-------SS-------------AI-NPIL--------------YA-------------C-LSK------RFRN-------ALSDVLH-------------------CRKGLFSKIPRSRNRTLVSDVPPDDTPCPSPVPAIRMQRLR--------------------------------------------------------------------------------------------------------------
>0-NPR20_Sp34_Chr2_17778178_17786793_caenorhabditis_inopinata_PRJDB5687
-------------------------------------------MLNATFQIVSNVTIEEAPCSVSFIDQSFVKYPLMVVYCV-VF--LVCLS-----NF--------------LTLVV---------------------------MTSHPLM----RT----PTN----------------------------------------F-----------------FL--ANL--------------A-------VADL------------L-VA--IF-----------------------CI--------------LQ-----------N-----MI--------------------------------HIVGFDHGN--------------------------W----P-------------LGL--V-----LC-----------K--------LYLG-----------------------------------------LTNIMP-CT---------SSG------------------------------------------------------ILVLVSIE-----K--------------------------------------YIA------------------V-LHPL--------------------------------------SGLKWLTPEH----------RFAATA------IVWI--------ISITVN--------------------FPF-----------------------------------------FLYAQNYEYLGVS------------------------------ACFRG------------MPVWNS-------------------------------------------FSFVV----------------------WYLIPL----------SALVFIY---------SRISHLLW--------------------------------------TSDSNRQSSRKSHSNGSLENGNGYANTTAPASSWQMKNGRIVVYQQESLLNVPKREKKRKEAKRPKD--------TEGRRKVVRLLV------------------------AVVV---------------SFATLT-FPHH--------------------------------ARLLYTSFQTGT------ICNSH-----WSMLA----------------------------------QPLSYIFLFI-------SS-------------AI-NPIL--------------YA-------------C-LSK------RFRN-------ALSDVV--------------------SCKGVFSRISRSRNRTLVSDVPPEDSRCPSPVPVIRMNRLR--------------------------------------------------------------------------------------------------------------
>0-NPR20_Contig1_5503780_5505630_caenorhabditis_remanei_PRJNA248909
-------------------------------------------MLNDTFRIVSNLTYEDDPCSISFLDQTFVKYPLMFIYSV-VF--ILCLT-----NL--------------MTLLV---------------------------MTTHPTM----KT----PTN----------------------------------------F-----------------FL--ANL--------------A-------AADL------------L-VA--IF-----------------------CI--------------LQ-----------N-----MV--------------------------------HIV---GLDHGN-----------------------W----P-------------LGL--V-----MC-----------K--------LYLG----------------------------------------LT-NIMP-CT---------SAG------------------------------------------------------ILVLVSME-----K--------------------------------------YIA------------------V-LHPL--------------------------------------SGLKWLNPDN----------RLAATI------IIWI--------LSIT--VN------------------FPY-----------------------------------------FLYAQNYEYLGVS------------------------------ACFRG------------MPIWNS-------------------------------------------FSFVV----------------------WYLIPL----------MCLVIIY---------SRISHLLW--------------------------------------TSDSNRQSSRQSHRSLEEGNGNGYANTSAPGASWQMKNGRVVVYKQESLLNVPIKKKEPKEVKRPKD--------TEGRRKVVRLLV------------------------AVVV---------------FFAVLT-FPHH--------------------------------ARLLYTSFQTGT------ICNSH-----WSMLA----------------------------------QPLSYILLFI-------SS-------------AI-NPFL--------------YA-------------C-LSK------KFRS-------ALSDVY--------------------NCKGIFYRISRSRNRTLVSDVPLEDSRCPSPVPAIRMNRLR--------------------------------------------------------------------------------------------------------------
>0-NPR20_scaffold_45_173081_174936_caenorhabditis_latens_PRJNA248912
-------------------------------------------MLNDTFRIVSNLTYEDDPCSTSFLDQPVVKYPLMFVYCV-VF--ILCLT-----NL--------------MTLLV---------------------------MTTHPTM----KT----PTN----------------------------------------F-----------------FL--GNL--------------A-------AADL------------L-VA--IF-----------------------CI--------------LQ-----------N-----MV--------------------------------HIVGLDHGN--------------------------W----P-------------LGL--V-----MC-----------K--------LYLG------------------------------------------LTNIMPCT---------SAG------------------------------------------------------ILVLVSME-----K--------------------------------------YIA------------------V-LHPL--------------------------------------SGLKWLNPDN----------RLAATI------IIWI--------LSITVN--------------------FPY-----------------------------------------FLYAQNYEYLGVS------------------------------ACFRG------------MPIWNS-------------------------------------------FSFVV----------------------WYLIPL----------MCLVIIY---------SRISHLLW--------------------------------------TSDSNRQSSRQSHRSLEEGNGNGYANTSAPGASWQMKNGRVVVYKQESLLNVPIKKKEPKEVKRPKD--------TEGRRKVVRLLV------------------------AVVV---------------FFAVLT-FPHH--------------------------------ARLLYTSFQTGT-----------ICNSHWSMLA----------------------------------QPLSYILLFI-------SS-------------AI-NPFL--------------YA-------------C-LSK------KFRS---------------------------ALSDVYNCKGIFYRISRSRNRTLVSDVPLEDSRCPSPVPAIRMNRLR--------------------------------------------------------------------------------------------------------------
>0-NPR20_CM008510.1_7911035_7932182_+_caenorhabditis_nigoni_PRJNA384657
----------------------------------------------QMNETLLFLSNVSDSCGVSLLDQPSVRYPLMVIYCI-VF--VVCLVG----NL--------------ITLAV---------------------------LTTHPMM----KT----PTH----------------------------------------Y-----------------FL--SNL--------------A-------AADI------------L-VA--VF-----------------------CI--------------LQ-----------N-----MV------------HLIGLD--------------HGN--------------------------------W----P-------------LGA--F-----MC-----------RAYLGITN-VMPC-------------------------------------------------T---------SAG------------------------------------------------------ILVLVSAE-----K--------------------------------------YIA------------------V-LHPL--------------------------------SG------LKWLTPEN----------RKRACV------AVWV--------ISVG----VN----------------VPY-----------------------------------------FINAEYFEMGDQA------------------------------ACFRI-----------AIPMWNI-------------------------------------------FSFVI----W--------------Y----LIPL----------ICLTIIY---------SRISHLLW-------------TSDSTRQSSRQSHDSKGDLENGNGTTSAPTPGASWQMKNGKVVMFNQESLLKVPIKKKESKKES--------KKPK--------DTEGRRKV---------------VRLLV------------------------AVVV---------------AFAVLT-LPHH--------------------------------ARILYTSFETEP------FCNSD-----WMMLT----------------------------------QPLSYILLFM-------SS-------------AI-NPIL--------------YA-------------C-LSK------RFRT---------AL---------SDVLH--------CRKGIFHKISRPRTRTLVSDVPVDDTPCPSPLPQIRMNRIR--------------------------------------------------------------------------------------------------------------
>0-NPR20_II_7045233_7066357_+_caenorhabditis_briggsae_PRJNA10731
----------------------------------------------QMNETLLFLSNVSDSCGVSLLDQPSVRYPLMVIYCI-VF--VVCLVG----NL--------------LTLAV---------------------------LTTHPMM----KT----PTH----------------------------------------Y-----------------FL--SNL--------------A-------AADI------------L-VA--VF-----------------------CI--------------LQ-----------N-----MV--------------------------------HLIGLDHGN--------------------------W----P-------------LGA--F-----LC-----------R--------AYLG------------------------------------------ITNVMPCT---------SAG------------------------------------------------------ILVLVSAE-----K--------------------------------------YIA------------------V-LHPL--------------------------------------SGLKWLTPEN----------RKRACV------AVWV--------ISVGVN--------------------VPY-----------------------------------------FINAKYYEMEDQV------------------------------ACFRI-----------AIPLWNI-------------------------------------------FSFVI----------------------WYLIPL----------ICLTIIY---------SRISHLLW-------------------------------------TSDSTRQSSRQSHDSKGDLENGNGTTSATPGASWQMKNGKVVMFNQESLLKVPIKKKESKKESKKPKD--------TEGRRKVVRLLV------------------------AVVV---------------AFAVLT-LPHH--------------------------------ARILYTSFETEP-----------FCNSDWMMLT----------------------------------QPLSYILLFM-------SS-------------AI-NPIL--------------YA-------------C-LSK------RFRT-------ALSDVLH-------------------CRKGIFHKISRPRTRTLVSDVPVDDTPCPSPLPQIRMNRIR--------------------------------------------------------------------------------------------------------------
>0-NPR20_CSP26.scaffold01248_1_174927_+_caenorhabditis_zanzibari_PRJEB12596
-------------------------------------------MLNETFQAVGNVTFEDDPCAISFLDQSFVRMPLMVVYFI-VF--FVCLSG----NL--------------LTLAV---------------------------MTSHPMM----RT----PTN----------------------------------------F-----------------FL--CNL--------------A-------VADL------------L-VA--IF-----------------------CI--------------LQ-----------N-----MV------------HIVGLD--------------HGN--------------------------------W----P-------------LGL--V-----MC-----------K--------LYLG--------------------------------------------LTN-IM---------PCT-----------------------------------------------SAG----ILVLVSME-----K--------------------------------------YIA------------------V-LHPL--------------------------------SG------LKLLNPDN----------RIIATV------IVWI--------ISIT----VN----------------FPY--------------------------------------------FLNAQHYEYM------GRS---------------------ACFRG-----------PMPFWNS-------------------------------------------FSFVV----W--------------Y----VIPL----------LCLIVIY---------SRISHLLW---------TSDSNRQSSRQSHESKKSLEEGNGNGNGYANTTAPGASWQMKNGRIV----------------VYKQESLLNVPIKKKEP--------KKEPKRPK--------DTEGRRKVVRLLV-----------------------AVVV---------------SFAVLT-FPHH--------------------------------ARLLYTSFQTGT------ICNSD-----WTMLA----------------------------------QPLSYIFLFI-------SS-------------AI-NPIL--------------YA-------------C-LSK------RFRN---------AL---------SDVWH--------CRKGIFSRISRSRNRTLVSDVPMEDSRCPSPVPAIRMNRIR--------------------------------------------------------------------------------------------------------------
>0-NPR20_Csp5_scaffold_00010_1_204821_-_caenorhabditis_sinica_PRJNA194557
-------------------------------------------MLNETFQAVSNATFEDDPCAISFLDQSFVRMPLMFVYFV-VF--GICLSG----NL--------------LTLAV---------------------------MTSHPMM----RT----PTN----------------------------------------F-----------------FL--CNL--------------A-------VADL------------L-VA--IF-----------------------CI--------------LQ-----------N-----MV--------------------------------HIV---GLDHGN-----------------------W----P-------------LGL--V-----MC-----------K--------LYLG----------------------------------------LT-NIMP-CT---------SAG------------------------------------------------------ILVLVSME-----K--------------------------------------YIA------------------V-LHPL--------------------------------------SGLKWLNPDN----------RIIATV------IVWI--------ISIT--VN------------------FPY-----------------------------------------FLNAQHYEYMGRS------------------------------ACFRG-----------PMPFWNS-------------------------------------------FSFVV----W--------------Y----VIPL----------LCLIVIY---------SRISHLLW--------------------------------TSDSNRQSSRQSHESKKSLEEGNGTCNGYANTTAPGASWQMKNGRIVVYKQESLLNVPIKKKEPKKEPKRPKD--------TEGRRKVVRLLV------------------------AVVV---------------SFAVLT-FPHH--------------------------------ARLLYTSFQTGT------ICNSD-----WTMLA----------------------------------QPLSYIFLFI-------SS-------------AI-NPIL--------------YA-------------C-LSK------RFRN---------AL---------SDVWH--------CRKGIFSRISRSRNRTLVSDVPMEDSRCPSPVPAIRMNRIR--------------------------------------------------------------------------------------------------------------
>0-NPR20_CSP40.scaffold02930_1_277614_+_caenorhabditis_tribulationis_PRJEB12608
-------------------------------------------MLNETLKVVSNVTFEDDPCAVSFLDQNFVRMPLMAVYFV-VF--GICLSG----NL--------------LTLAV---------------------------MTSHPMM----RT----PTN----------------------------------------F-----------------FL--CNL--------------A-------VADL------------L-VA--IF-----------------------CI--------------LQ-----------N-----MV--------------------------------HIV---GLDHGN-----------------------W----P-------------LGL--V-----MC-----------K--------LYLG----------------------------------------LT-NIMP-CT---------SAG------------------------------------------------------ILVLVSME-----K--------------------------------------YIA------------------V-LHPL--------------------------------------SGLKWLNPDN----------RIIATV------IVWI--------ISIT--VN------------------FPY-----------------------------------------FLNAQHYEYMGRS------------------------------ACFRG-----------PMPFWNS-------------------------------------------FSFVV----W--------------Y----VIPL----------LCLIVIY---------SRISHLLW----------------------------------TSDSNRQSSRQSHESKKSVEEGNGNGYANTSAPGASWQMKNGRIVVYKQESLLNVPIKKKEPKKEPKRPKD--------TEGRRKVVRLLV------------------------AVVV---------------SFAVLT-FPHH--------------------------------ARLLYTSFQTGK------ICNSD-----WTMLA----------------------------------QPLSYIFLFI-------SS-------------AI-NPIL--------------YA-------------C-LSK------RFRN---------AL---------SDVWH--------CRKGIFSRISRSRNRTLVSDVPMEDSRCPSPVPAIRMNRIR--------------------------------------------------------------------------------------------------------------
>0-NPR20_SMUV_contig0000030_1_48160_+_syphacia_muris_PRJEB524
-----------------------------------------LLNFIFRLLNFLTVKTENCLAEHSPLDLLHIKVTIIAIYAL-VF--LACLIG----NV--------------STLLV---------------------------IVIQRSM----RT----TTN----------------------------------------F-----------------FL--ANL--------------A-------VADI------------L-VA--LF-----------------------CI--------------LQ-----------N-----MY------------QLVITD--------------HSV--------------------------------W----I-------------FGD--L-----TC-----------R--------LYLF----------------------------V---LH---------LVPC--I---------TVG------------------------------------------------------ILVCVSVE-----K--------------------------------------YLA------------------V-SSPL--------------------------------QS------WGTLTKKV----------RVNMTV------STWF--------LAFT--------FN------------LPY--------------------------------------------FFTAKLHEFE------NES---------------------SCSRQ--------------------------------MDKDFLRHWVT------------------ISFIF----W--------------Y----FIPL----------IIIGYIY---------AKIGMVLW---------HSASGTTAVAIEADSEYELQPSRQGNYTIMFRLVKCSNSKRPIRYGSLWSKSNGSTTQWKISESSSTS----QYRKVFRN--------ENIEARRK--------------VVRLLI------------------------AIVL---------------SFAILT-LPHH--------------------------------IRLVYMMWKTDP------VICVA-----SYYFY---------------------------------IQPITYLLLFL-------SS-------------SI-NPLL--------------YA-------------F-FSS------KFRS---------AA---------YELL---------CRLGMKQKLSKYQQRCRQSRTDSSTTKPLLVCMFLVV------------------------------------------------------------------------------------------------------------------
>0-NPR20_EVEC_scaffold0008911_1_2789_+_enterobius_vermicularis_PRJEB503
------------------------------------------------------------------DSKGILVCVSVEKYMA-VL------------NP----------------------------------------------LHSGGKL----------TKK----------------------------------------------------------VR--VNM--------------T-------------------------IC--------------------------------------------------------I--------------------------------------------------------------------------W----M-------------FAF--------LF--------------------NLPY-------------------------------------------------F---------FTA------------------------------------------------------KLHEFENE--------------------------------------------FSC--------------------SRQM----------------------------------------DKNFSRHW-----------VTISF------VFWY------------------------------------------------------------------------------------------------------------------------------------------------------------------------------------------------------------------------CIPL----------ITMGYIY---------AKIGMVLW-------------------------------HSASGNVVIITDVESDAEIPHLRSGVYGRSKYPIRYGSTWSRSDATARRRTEASIIGN--------VRKTSRNE--------TVETRRKVIRLLI-----------------------AIVL---------------SFAILT-LPHH--------------------------------IRLVYLMWKTDP------VICIA-----SFYFY---------------------------------VQPITYLLLFL-------SS-------------CT-NPFL--------------YA-------------F-FSS------KFRS----------------------------ATYDVLCRRWKMSRPLLQRLRTLTAETLEVAPKEKHCSVPFVHIFFLK------------------------------------------------------------------------------------------------------------
