# Supplementary material for: Evolution of neuropeptide Y/RFamide-like receptors in nematodes
Source: Heliyon. 2024 Jul 15;10(14):e34473. doi: 10.1016/j.heliyon.2024.e34473 (PMC11315170; doi:10.1016/j.heliyon.2024.e34473)
Supplement: MMC 3 — Resulting Multiple Sequence Alignment. [file mmc3.zip › Suppl_3_Multiple_sequence_Alignments/npr_all.fasta]

>3-npr5_CBOVI.ctg00001_chrV-1_4194589_4225419_caenorhabditis_bovis_PRJEB34497
--------------------------------------------------------------------------------
--------------------------------------------------------------------------------
--------------------------------------------------------------------------------
--------------------------------------------------------------------------------
--D------I-------YIR--------------------SV-FTFLY--GFLFILGS-------R-FT-F--F------
------------------------------S------------S----R-----------------------------SL
-----FE----F--------------------WE----TVECYG------------------------------------
----------QL-L------------AINAF-----------SLL-------G------M-----------CF-------
-------------------------Y--------------------SI-YS-PTY-------------------------
--------------------------------------------------------------------------------
--------------------------------------------------------------------------------
--------------------------------------------------------------------------------
--------------------------------------------------------------------------------
--------------------------------------------------------------------------------
--------------------------------------------------------------------------------
---------------------------------------------------L-----------------------YS-P-
-------------------------Q------------------------F-----------------------------
--------------------------------------------------------------------------------
--------------------------------------------------------------------------------
--------------------------------------------------------------------------------
--------------------------------------------------------------------------------
---P-SPHD-P------P--------------------------------------------------------------
--------------------------------------------------------------------------------
---SIG----------NHIP---YLV-GID--------------------------------------------------
--------------------------------------------------------------------------------
--------------------------------------------------------------------------------
--------------------------------------------------------------------------------
--------------------------------TH----------------------------------------------
--Q--------YSIF-DV---VRTCRW---IV-L-CS----E-----------------------R--------------
--------------------------------------------------------------------------------
--------------------------------------------------------------------------------
--------------------------------------------------------------------------------
--------------------------------------------------------------------------------
--------------------------------------------------------------------------------
--------------------------------------------------------------------------------
--------I-----------------------------------------------------------------------
N--AIL-WA------------------F------L--RSE-----L---A----KA-------LAQ-T------------
---------LW-----------NY-------------------RN--AA-A--------E--------------------
--Q--E-----P-Q---------F-----------------------------------------------M-------K
-------N-Q---P---FF-------------------W---------S-----------L---------------V-AH
----------------------------------------------V-IAM-----------------------------
----------S-LV-------V----W-----------------N-PLL---F-----------FW-----------L--
TR----------------------K--Q------KRS-GL--------------------S----KI-L-----------
----------------------------N---S--T--------------E-S-S--K-------K--------------
--------------------------G-----G--------------------------S--------------------
----------------------------------------------------V---------------------------
-------------------G---------F----------------------R-------------------------G-
-LQ--L---H---------D------------------------------------------------------------
--------------------------------------------LL-----------------T----------------
--------------------------------------------------------------------------------
------------------S-P-ID--------------------------------------------------------
-------------------------------------------------------S--H-RA-PANS-------------
--F
>4-npr1_PgR127_152011_160497_parascaris_univalens_PRJNA386823
--------------------------------------------------------------------------------
--------------------------------------------------------------------------------
--------------------------------------------------------------------------------
--------------------------------------------------------------------------------
--------------------------------------------------------------------------------
--------------------------------------------------------------------------------
-------------------------------------------N------------------------------------
----------MF-I------------LNLAG-----------ADL-------V------V-----------CI-------
-------------------------F--------------------SLPIT-PIT-------------------------
--------------------------------------------------------------------------------
--------------------------------------------------------------------------------
--------------------------------------------------------------------------------
--------------------------------------------------------------------------------
--------------------------------------------------------------------------------
--------------------------------------------------------------------------------
---------------------------------------------------N-----------------------VY-K-
-------------------------N------------------------WYFG--------------STMC--------
---HG--------LP-W---------------------------------------------------------------
--------------------------------------------------------------------------------
-----------------------------------------ILCA----ISVD-------------------R-------
------------------------YL-M--------------V-------------------------------------
---T-LPTK-R------I-----I-------D----------K---T---------------------------------
--------------V-----------------S--------F----FFS----------------R--R-----L---LS
L--AKF----------SNLN---SF--SHRL-------------------------------------------------
--------------------------------------------------------------------------------
--------------------------------------------------------------------------------
--------------------------------------------------------------------------------
-----------------------LYFFGCMLKIN----------------------------------------------
--S--------ERII-YI--IIYFCNT---NI-Y-IY----L-----------------------YNY--I---------
------Y----E------------R---------------I---------------I------------Y---I--Y---
---I----------------------------------------------------------------------------
-------------------------------------------------------------------------Y--IY--
-----IYI-Y----IY--N----------M---K----------------A-------------E--------K------
-----T---------C--K---------------------W-N-I---R--F---D-----I----------Q-H-----
SR-----------------------------------------------N--------------H---------------
--------L-----------------------------------------------------------------------
I--TMA-YL------------------V------I--ISA-----L---I----FV-------HSH-F------------
---------LR-MMA-----I-RI-------------------FS---A-Q--------Y--------------------
--G--S-----P-Q---------F-----------------------------------------------C-------G
-------H-F---R---LF-------------------LLYHMRCIWML-----------L---------------L-TT
----------------------------------------------V-YAE-----------------------------
----------N-SA-------Q----R-----------------N-GLM---L-----------VG-----------V--
SI----------------------R--L------RRI--M--------------------Y----RI-Q-----------
----------------------------F---Y--M--------------------------------------------
--------------------------------------------------------------------------------
--------------------------------------------------------------------------------
--------------------------------------------------------------------------------
--------------------------------------------------------------------------------
--------------------------------------------------------------------------------
--------------------------------------------------------------------------------
--------------------------------------------------------------------------------
-------------------------------------------------------H--Y-IH-YLSS-------------
--S
>15-npr7_CSP31.scaffold01525_366718_398261_caenorhabditis_uteleia_PRJEB12600
-------------------------------M-------S----------------------------------------
------T-------------------------------------------------------------------------
----D--LN------------------------M---T--------------------D-F----------Q--------
----------------------------------------------C-------E-Y---P----P----ID--------
I-S------I-------YSK--------------------LL-LVGAY--GFVGALSL-------I-GN-L--A------
------------------------------V------------L----L-----------------------------IV
-----VC----R-R--E---------------MQ----TVT--N------------------------------------
----------IF-I------------SSVSA-----------ADL-------S------M-----------SD-------
-------------------------NYRW-------NLGWRVG---CVKSN-DQN-------------------------
--------------------------------------------------------------------------------
--------------------------------------------------------------------------------
--------------------------------------------------------------------------------
--------------------------------------------------------------------------------
--------------------------------------------------------------------------------
--------------------------------------------------------------------------------
---------------------------------------------------G-----------------------FC-Q-
-------------------------L------------------------WTMS--------------FLLG--------
---KL--------GP-R----------------------------------------------------------T----
------T----------------L--------------------------------------------------------
---------------------------------------SLVLWP----IRVD-------------------H-------
------------------------SV------------------------------------------------------
--------------------------------------------------------------------------------
--------------------------------------------------------------------------------
-----------------SVP---AA-------------------------------------------------------
--------------------------------------------------------------------------------
--------------------------------------------------------------------------------
--------------------------------------------------------------------------------
---------------------------------P----------------------------------------------
--H--------FPLP-LA--NRGHSQH-------------------------------------------T---------
------N----T------------E---------------V---------------Q------------G---I--E---
---K----------------------------------------------------------------------------
--------------------------------------------------------------------------------
--------------------------------------------------------------------------------
---------------R--E---------------------E-F-Q---R--C---H-----T----------I-K-----
HQ-----------------------------------------------T--------------Q---------------
--------A-----------------------------------------------------------------------
T----L-T------------------------------NA-----A---I----GD-------GCH-F------------
---------CR-----------LL-------------------AI---G-F--------V--------------------
--E--C-STR-F-D---------C--C--------------------------------------------L-------P
------GS-P---S---SK-------------------C---------S-----------P---------------L-HL
----------------------------------------------LLLSL-----------------------------
----------D-RN-------G----WHPAQPIGIRMVEEFQTPN-PCM---------------RW-----------R--
NEGTRRVEGIV-----------LYR--F------RKI--F--------------------I----AT-K-----------
----------------------------H---K--N--------------T-F-A-------------------------
--------------------------------------------------------------------------------
--------------------------------------------------------------------------------
--------------------------------------------------------------------------------
--------------------------------------------------------------------------------
--------------------------------------------------------------------------------
--------------------------------------------------------------------------------
--------------------E-FK--------------------------------------------------------
-------------------------------------------------------R--R-YG-HSNR-------------
--L
>1-npr11_scaffold8_550883_584740_pristionchus_maxplancki_PRJEB27334
-------------------------------M-------T----------------------------------------
------L-------------------------------------------------------------------------
--N-N--SS------------------------C---E--------------------T-F----------RDAF-----
-----T---KINLYFRDDA---------------------------V-------L-N---G----T----EY--------
S-S------S-------EWG--------------------YA-ITTAY--IFIILFGA-------F-GN-A--L------
------------------------------T------------IT-VIV-----------------------------FV
-----IL----N-P--A---------------MR----TTR--N------------------------------------
----------FF-I------------LNLAL-----------SDF-------F------M-----------IL-------
-------------------------S------------------------------------------------------
--------------------------------------------------------------------------------
--------------------------------------------------------------------------------
--------------------------------------------------------------------------------
--------------------------------------------------------------------------------
--------------------------------------------------------------------------------
--------------------------------------------------------------------------------
--------------------------------------------------------------------------------
--------------------------------------------------------------------------------
--------------------------------------------------------------------------------
--------------------------------------------------------------------------------
--------------------------------------------------------------------------------
--------------------------------------------------------------------------------
--------------------------------------------------------------------------------
--------------------------------------------------------------------------------
--------------------------------------------------------------------------------
--------------------------------------------------------------------------------
--------------------------------------------------------------------------------
--------------------------------------------------------------------------------
-----------------------KQTYTLSVLVT----------------------------------------------
--Q--------YAFP-LF--SIVFAYS---SI-A-HR----M-----------------------KMR--L---------
------A----N------------R---------------G---------------T------------N---R--W-S-
---V---------N----V--------------E--R----------I--------------------------------
--------------------------------------------------------------------------------
--------------------------------------------------------------------------------
------------------S--------------------------------S---S-----C----------P-S-----
SS-----------------------------------------------S------------------------------
--------------------------------------------------------------------------------
--------------------------------------SQ-----H---G----CL-------MPS-I------------
---------CS-----------TL-------------------SI---G-L--------N--------------------
--P--S-----P--------------------------------------------------------------------
------------------------------------------------------------------------------CR
----------------------------------------------Y-SHR------------------A----------
----------T-PC-------A----L-----------------P-ASI---H-----------SF-----------M--
RS----------------------S--T------RTS--A--------------------P----NL-F-----------
----------------------------S---------------------------------------------------
--------------------------------------------------------------------------------
--------------------------------------------------------------------------------
--------------------------------------------------------------------------------
--------------------------------------------------------------------------------
--------------------------------------------------------------------------------
--------------------------------------------------------------------------------
--------------------------------------------------------------------------------
---------------------------------------------------------------SRRP-------------
--D
>9-npr13_GLAS_6640_33289_39793_steinernema_glaseri_PRJNA204943
--------------------------------------------------------------------------------
--------------------------------------------------------------------------------
--------------------------------------------------------------------------------
--------------------------------------------------------------------------------
--------------------------------------------------------------------------------
--------------------------------------------------------------------------------
--------------------------------------------------------------------------------
----------------------------------------------------L------L-----------CI-------
-------------------------T--------------------ALPIT-PVL-------------------------
--------------------------------------------------------------------------------
--------------------------------------------------------------------------------
--------------------------------------------------------------------------------
--------------------------------------------------------------------------------
--------------------------------------------------------------------------------
--------------------------------------------------------------------------------
---------------------------------------------------A-----------------------FV-K-
-------------------------R------------------------WLFG--------------SFLC--------
---KL--------VP-L----------------------------------------------------------C----
------Q----------------G---I---S------V------L----IS----------------------------
---------------------------------------SYCLCF----IAVD-------------------R-------
------------------------YR-S--------------I-------------------------------------
---V-TPTK-E------P-----W-------T----------V---F---------------------------------
--------------H-----------------A--------Q----TI--------------------------------
--------------------------------------------------------------------------------
--------------------------------------------------------------------------------
-------------------M----------------FCGE---------------------------YN-----------
-W-----------P---M-----------------------G------N-------------------------------
----------H----------E-KLMYGTLLLIC----------------------------------------------
--Q--------YLIP-AA--IMTFCYW---KI-L-QK----A-----------------------REV--Q---------
------V----R------------Q---------------D---------------W------------I---V--A---
---E----------------------------------------------------------------------------
--------------------------------------------------------------------------------
----------------------------------------------------------------G--------S------
-----M---------L--T---------------------E-A-Q---Q--K---------R----------N-R-----
RK-----------------------------------------------P--------------P---------------
--------S-----------------------------------------------------------------------
G--RGASCT------------------C------L--SWW-----W---C----SW-------PPG-C------------
---------PS------------A-------------------ST---S-C-----------------------------
--------------------------------------------------------------------------------
-------A-T---S---AL-------------------A---------S-----------S---------------K-CR
----------------------------------------------C-TSS-----------------------------
----------C-TC-------T----P-----------------S-PLP---C-----------GT-----------R--
SS----------------------T--S-----------G--------------------A----NT-A-----------
----------------------------T---S--G--------------G-A-R--W-------R--------------
--------------------------T-----------------------------------------------------
--------------------------------------------------------------------------------
-----------------------------R----------------------R-------------------------A-
--------------------------------------------------------------------------------
--------------------------------------------------------------------------------
--------------------------------------------------------------------------------
--------------A-G-R-R-RWSRC-T------------------R--TASCSCLCRCVR-QI------------A--
-------------------------------------------------------P--T-RA-TDSA-------------
--G
>7-npr13_KB455543_642607_647627_panagrellus_redivivus_PRJNA186477
--------------------------------------------------------------------------------
--------------------------------------------------------------------------------
--------------------------------------------------------------------------------
--------------------------------------------------------------------------------
----------------------------------------VA-YALVY--FLIFVVGI-------C-GN-G--L------
------------------------------L------------I----G-----------------------------TM
-----LI----R-K--R----------------M----TVA--N------------------------------------
----------VF-L------------INLAI-----------SDL-------L------L-----------CI-------
-------------------------T--------------------ALPIT-PVL-------------------------
--------------------------------------------------------------------------------
--------------------------------------------------------------------------------
--------------------------------------------------------------------------------
--------------------------------------------------------------------------------
--------------------------------------------------------------------------------
--------------------------------------------------------------------------------
---------------------------------------------------A-----------------------FF-K-
-------------------------V--------------------------------------------CC--------
---TF--------LSNF----------------------------------------------------------L----
------E----------------I---T---T------I------F----MI----------------------------
---------------------------------------NFAELA----LRVS-------------------HVA-----
------------------R-----SS-L--------------SSH-----LSANFELLPLSDSSGQ-------------I
QKYS-NPST-C------A-----M-------DSSRGT-----V---F---------------------------------
--------------H-----------------VLRRIRLGRY----PCQ----------------I--R-----I---RY
L--SIH----------NSIP---LPS-GHHG----------L---------L----------------------------
--------------------------------------------------------------------------------
--------------------------------------------------------------------------------
--------------------------------------------------------------------------------
---------------------------------L----------------------------------------------
--L--------EDPP-KT--TSTNCRT---EK-E-SH----V-----------------------HVD--V---------
------D----G------------G---------------N---------------V------------H---G------
--------------------------------------------------------------------------------
--------------------------------------------------------------------------------
----------------------------------------------------------------F--------M------
-----D---------A--S---------------------D-C-R---Q--H---S----------------T-G-----
HQ-----------------------------------------------T--------------R---------------
--------V-T---------------------------------------------------------------------
G--NTN-VL------------------Q------A--VKC-----T---R----NC-------DDH-S------------
---------FE-----------SN-------------------VV---L-L--------D--------------------
--E--T-----A--------------------------------------------------------------------
------------------S-------------------T---------G-----------P---------------G-RH
----------------------------------------------V-LV------------------------------
---------------------D----K-----------------C-PTT---A-----------AW-----------L--
AG--------EVYAESGYGGPVSED--Y------GEE--F--------------------VASQFES-V-----------
----------------------------S---P--R--------------N-P-R--R-------S--------------
--------------------------D-----------------------------------------------------
----------------------------------------------------M---------------------------
-----------------------------H----------------------Q-------------------------S-
--R--T---R---------I------------------------------------------------------------
--------------------------------------------T------------------R----------------
--------------------------------------------------------------------------------
------------------N-A-----C-Q------------------L--F-----------------------------
--------------------------------------PPRA--ID------A--F--L-FD-SNTI-------------
--N
>2-npr1_KB455558_348186_378185_panagrellus_redivivus_PRJNA186477
--------------------------------------------------------------------------------
--------------------------------------------------------------------------------
--------------------------------------------------------------------------------
--------------------------------------------------------------------------------
--------------------------------------------------------------------------------
--------------------------------------------------------------------------------
-------------T--N---------------FQ----SVQ--N------------------------------------
----------IF-I------------MNLAA-----------SDI-------F------V-----------CL-------
-------------------------L--------------------SLPIT-PIT-------------------------
--------------------------------------------------------------------------------
--------------------------------------------------------------------------------
--------------------------------------------------------------------------------
--------------------------------------------------------------------------------
--------------------------------------------------------------------------------
--------------------------------------------------------------------------------
---------------------------------------------------N-----------------------VF-K-
-------------------------I------------------------WYFG--------------TVLC--------
---GL--------IP-W----------------------------------------------------------V----
------Q----------------G---H---L------W------R----FL----------------------------
---------------------------------------HGTMAA----RSPS-------------------L-------
------------------------HL------------------------------------------------------
------------------------------------------Y---C---------------------------------
--------------H-----------------G--------C----AVC----------------G--T-----I---WA
D--GFL----------LCRH---FFA-TEKQ----------D---------S---S------------------------
------------------------------------------------------------------------------P-
---A----------E----A----------------ACCQ----------------------------V--Y-DSRTIDN
HC-----------P---D-----------------------E--------------------------------------
----------Q----------H-AQNNCHPCLHG----------------------------------------------
--H--------YLWP-NM--AAAQCCF---II-V-G--------------------------------------------
--------------------------------------------------------------------------------
--------------------------------------------------------------------------------
--------------------------------------------------------------------------------
--------------------------------------------------------------------------------
--------------------------------------------------------------------------------
--------------------------------------------------------------------------------
--------------------------------------------------------------------------------
---------------------------------------------------------------IRR-Q------------
---------IV-----------LL-------------------IW---S-R--------R--------------------
--S--Q-------------------------------------------------------------------------H
-------H-L---S------------------------D---------K-----------P---------------I-YS
----------------------------------------------Q-LCH-----------------------------
----------D-QQ-------C----I-----------------Q-PVT---L-----------RM-----------A--
QP----------------------N--F------SRV--I--------------------G----QN-V-----------
----------------------------F---Q--K--------------------------------------------
--------------------------------------------------------------------------------
--------------------------------------------------------------------------------
--------------------------------------------------------------------------------
--------------------------------------------------------------------------------
--------------------------------------------------------------------------------
--------------------------------------------------------------------------------
--------------------------------------------------------------------------------
------------------------------------------------------------TS-QNGK-------------
--T
>5-npr5_scaffold10_2027749_2059297_steinernema_carpocapsae_PRJNA202318
--------------------------------------------------------------------------------
--------------------------------------------------------------------------------
--------------------------------------------------------------------------------
--------------------------------------------------------------------------------
--W------V-------SVQ--------------------MV-IGMVY--GLTFVVGL-------F-GN-G--G------
------------------------------V------------L----L-----------------------------AV
-----VQ----N-Q--R---------------LR----SAR--N------------------------------------
----------IF-L------------CNLII-----------TDL-------L------L-----------CL-------
-------------------------T--------------------GIPVT-PWY-------------------------
--------------------------------------------------------------------------------
--------------------------------------------------------------------------------
--------------------------------------------------------------------------------
--------------------------------------------------------------------------------
--------------------------------------------------------------------------------
--------------------------------------------------------------------------------
---------------------------------------------------A-----------------------LS-K-
-------------------------D------------------------WRFG--------------ALMC--------
---RL--------MP-L----------------------------------------------------------S----
------N----------------S---C---S------V------F----VTRVLFLI-SV-------NL----------
---------QQ-NQNIIL--IV-VLLTSELVYFKNSDIFSWSLTA----IAVD-------------------K-------
------------------------FV-H--------------I-------------------------------------
---T-DPTK-A------A-----VSAAV---S----------L---R---------------------------------
--------------L-----------------A--------T----LIT----------------L--A-----I---WT
M--CSL----------INIP---YLM-SYEL----------I---------D---G------------------------
--------------------------------------------------------------------------------
-------------------S----------------YYVD----------------------------D-----------
-K-----------T---A-----------------------P------C-------------------------------
----------H----------L-RRD------PL----------------------------------------------
--D--------LGHP-PA--ALRLCGN---AT-A-VR----R-----------------------AHG--H---------
------H----H------------L---------------L---------L-----R------------V---H--P---
---E---------Q----G--------------P--Q----------G------------------H-------D----H
-PE--C-----------------------------------------A--------------------------------
-----LAE-S----FH--G----------S---T----------------HP------------R--------D------
-----Q---------P--Q---------------------E-T-R---Q--L---H-----P----------H-I-----
NG-----------------------------------------------G--------------H---------------
--------V-----------------------------------------------------------------------
H--RLL-VS------------------F------D--HHQ-----P---G----EG-------LPH-G------------
---------AR-----------VH-------------------P------------------------------------
--------------------------------------------------------------------------------
-----------------TA-------------------L---------S-----------L---------------A-PH
------------------------RARDSH----------------V-HGL----------------------------P
----------H-GA-------R----V-----------------H-PTA---L-----------SL-----------A--
PH----------------------R--A------RDS--H--------------------V----HGGL-----------
----------------------------E---P--T--------------A-----------------------------
--------------------------------------------------------------------------------
--------------------------------------------------------------------------------
--------------------------------------------------------------------------------
-------------------L------------------------------------------------------------
---------------------------------------------------------------L----------------
--------------------------------------------------------------------------------
------------------L-A-RP--------------------------------------------------------
--------------------------------E-----AA-E---S------S--P--H-QH-PFQR-------------
--H
>3-npr1_scf7180000986868_1329950_1364033_diploscapter_coronatus_PRJDB3143
-------------------------------M-------P----------------------------------------
------N--------------A---S------------------------------------------------------
--A-S--EK------------------------C---T--------------------L-Y----------Y--------
----------------------------------------------E-------M-Y---P----D----PS--------
S-S------P-------YAI--------------------GP-FAFIY--VLLFILGL-------L-GN-V--S------
------------------------------L------------I----F-----------------------------VT
-----IK----H-R--T---------------LQ----TVQ--N------------------------------------
----------IF-I------------LNLAA-----------SDI-------M------M-----------CM-------
-------------------------L--------------------SLPIT-PVT-------------------------
--------------------------------------------------------------------------------
--------------------------------------------------------------------------------
--------------------------------------------------------------------------------
--------------------------------------------------------------------------------
--------------------------------------------------------------------------------
--------------------------------------------------------------------------------
---------------------------------------------------N-----------------------VY-K-
-------------------------N------------------------WYFG--------------KLLC--------
---HL--------IP-C----------------------------------------------------------I----
------Q----------------G---C---LW-----T------F----LH----------------------------
---------------------------------------TMEVATEQTTVHHG-------------------R-------
------------------------HA-L--------------S-------------------------------------
---V-RPA------------------------------------------------------------------------
-----------------------------------------L----HCD----------------G--------------
------------------------------S----------M---------L---L------------------------
------------------------------------------------------------------------------E-
---N---L-----------------------------CSS----------------------------Q-----------
--------------------------------------------------------------------------------
--------------------------------------------------------------------------------
-------------------------------K-S-TG----Y-----------------------DLD--S---------
------G----G------------N---------------G---------------G------------V---V------
--------------------------------------------------------------------------------
--------------------------------------------------------------------------------
----------------------------------------------------------------R--------S------
-----D---------M--A---------------------A-A-Q---R--R---Q-----S----------D-H-----
RI-----------------------------------------------R--------------R---------------
--------A-----------------------------------------------------------------------
A--NLL-S------------------------------------------------------------------------
--------------------------------------------T---L-W--------K--------------------
--R--R-----P-R---------C-----------------------------------------------L-------L
--------------------------------------------------------------------------------
--------------------------------------------------------------------------------
--------------------------------------------------------------------------------
--------------------------------------------------------------------------------
--------------------------------------------------------------------------------
--------------------------------------------------------------------------------
--------------------------------------------------------------------------------
--------------------------------------------------------------------------------
--------------------------------------------------------------------------------
--------------------------------------------------------------------------------
--------------------------------------------------------------------------------
--------------------------------------------------------------------------------
------------------------------------------------------------LA-QSFY-------------
--S
>8-npr12_nDv.1.0.scaf02099_742_12496_dictyocaulus_viviparus_PRJEB5116
--------------------------------------------------------------------------------
--------------------------------------------------------------------------------
--------------------------------------------------------------------------------
--------------------------------------------------------------------------------
----------------------------------------SS-IVFLY--GIVCTFGA-------L-AN-L--V------
------------------------------V------------L----F-----------------------------AF
-----IR----T-A--N---------------LR----NLR--NRTXYSHV---YCY-FKH-INFLNLSC-SSIFNIEKS
ETFNKLPTFFSF-I------------VNLAC-----------SDL-------L------L-----------CV-------
-------------------------V--------------------TAPVT-LYT-------------------------
--------------------------------------------------------------------------------
--------------------------------------------------------------------------------
--------------------------------------------------------------------------------
--------------------------------------------------------------------------------
--------------------------------------------------------------------------------
--------------------------------------------------------------------------------
---------------------------------------------------S-----------------------AN-L-
-------------------------F------------------------WPFG--------------NISC--------
---KV--------LA-S----------------------------------------------------------V----
------Q----------------A---V---N------T------F----VS----------------------------
---------------------------------------SLTLAL----IAMD-------------------R-------
------------------------VL-L--------------T-------------------------------------
---K-YPVK-W------L-----F--LVVKFT----------K---R---------------------------------
--------------R-----------------S--------Q----LLL----------------I--Y-----F---HM
N--SIQ----------ISL-------------------------------------------------------------
--------------------------------------------------------------------------------
-------------------S----------------CC-S----------------------------L-----------
-W-----------K---D-----------------------I------L-------------------------------
----------F------------LFTYELQNNVK----------------------------------------------
--F--------HEND-LM--LLGVLHR---RI-D-HL----L-----------------------LY-------------
--------------------------------------------------------------------------------
--------------------------------------------------------------------------------
--------------------------------------------------------------------------------
--------------------------------------------------------------------------------
--------------------------------------------------------------------------------
--------------------------------------------------------------------------------
--------------------------------------------------------------------------------
--------------------------------------------------------------------------------
------------------------------------------------G-M--------D--------------------
--Y--------------------------------------------------------------------I-------D
-------R-C---R---IT-------------------V---------F-----------T---------------Y-CK
----------------------------------------------I-SKI-----------------------------
--------------------------------------------------------------------------------
----------------------------------RQS-------------------------------------------
--------------------------------------------------------------------------------
--------------------------------------------------------------------------------
--------------------------------------------------------------------------------
--------------------------------------------------------------------------------
--------------------------------------------------------------------------------
-----------------------------------------R--T-----------------------------------
--------------------------------------------------------------------------------
--------------------------------------------------------------------------------
----------------------------------------------------------L-ER-AHTG-------------
--N
>11-npr12_ANCDUODFT_Contig6260_5828_10585_ancylostoma_duodenale_PRJNA72581
--------------------------------------------------------------------------------
--------------------------------------------------------------------------------
--------------------------------------------------------------------------------
--------------------------------------------------------------------------------
----------------------------------------SP-IVFLY--GIVCTFGA-------L-AN-L--V------
------------------------------V------------L----F-----------------------------AF
-----IR----T-S--N---------------LR----NLR--NRYSLLIF---LSRLFSYWGSDVNVALLWEIISI---
----DSCIIFSF-I------------VNLAC-----------SDL-------L------L-----------CV-------
-------------------------V--------------------TAPVT-LYT-------------------------
--------------------------------------------------------------------------------
--------------------------------------------------------------------------------
--------------------------------------------------------------------------------
--------------------------------------------------------------------------------
--------------------------------------------------------------------------------
--------------------------------------------------------------------------------
---------------------------------------------------S-----------------------AN-V-
-------------------------F------------------------WPFG--------------NISC--------
---KV---------------------------------------------------------------------------
--------------------------------------------------------------------------------
--------------------------------------------------------------------------------
--------------------------------------------------------------------------------
--------------------------------------------------------------------------------
--------------------------------------------------------------------------------
--------------------------------------------------------------------------------
--------------------------------------------------------------------------------
--------------------------------------------------------------------------------
--------------------------------------------------------------------------------
--------------------------------------------------------------------------------
--------------------------------------------------------------------------------
--------------------------------------------------------------------------------
--------------------------------------------------------------------------------
--------------------------------------------------------------------------------
--------------------------------------------------------------------------------
--------------------------------------------------------------------------------
--------------------------------------------------------------------------------
--------------------------------------------------------------------------------
--------------------------------------------------------------------------------
--------------------------------------------------------------------------------
--------------------------------------------------------------------------------
--------------------------------------------------------------------------------
--------------------------------------------------------------------------------
--------------------------------------------------------------------------------
--------------------------------------------------------------------------------
--------------------------------------------------------------------------------
--------------------------------------------------------------------------------
--------------------------------------------------------------------------------
--------------------------------------------------------------------------------
--------------------------------------------------------------------------------
--------------------------------------------------------------------------------
--------------------------------------------------------------------------------
--------------------------------------------------------------------------------
--------------------------------------------------------------------------------
---
>7-npr12_scaffold14488_10551_23899_haemonchus_contortus_PRJNA205202
--------------------------------------------------------------------------------
--------------------------------------------------------------------------------
--------------------------------------------------------------------------------
--------------------------------------------------------------------------------
----------------------------------------SS-IVFLY--GIVCTFGA-------L-AN-L--I------
------------------------------V------------L----F-----------------------------AF
-----IR----T-S--N---------------LR----NLR--NRYENGKN---FCDCFNAFSSHDFNFIEFRVSRV---
----GLEMFFSF-I------------VNLAC-----------SDL-------L------L-----------CV-------
-------------------------V--------------------TAPVT-LYT-------------------------
--------------------------------------------------------------------------------
--------------------------------------------------------------------------------
--------------------------------------------------------------------------------
--------------------------------------------------------------------------------
--------------------------------------------------------------------------------
--------------------------------------------------------------------------------
---------------------------------------------------S-----------------------AN-A-
-------------------------F------------------------WPFG--------------DIAC--------
---KV---------------------------------------------------------------------------
--------------------------------------------------------------------------------
--------------------------------------------------------------------------------
--------------------------------------------------------------------------------
--------------------------------------------------------------------------------
--------------------------------------------------------------------------------
--------------------------------------------------------------------------------
--------------------------------------------------------------------------------
--------------------------------------------------------------------------------
--------------------------------------------------------------------------------
--------------------------------------------------------------------------------
--------------------------------------------------------------------------------
--------------------------------------------------------------------------------
--------------------------------------------------------------------------------
--------------------------------------------------------------------------------
--------------------------------------------------------------------------------
--------------------------------------------------------------------------------
--------------------------------------------------------------------------------
--------------------------------------------------------------------------------
--------------------------------------------------------------------------------
--------------------------------------------------------------------------------
--------------------------------------------------------------------------------
--------------------------------------------------------------------------------
--------------------------------------------------------------------------------
--------------------------------------------------------------------------------
--------------------------------------------------------------------------------
--------------------------------------------------------------------------------
--------------------------------------------------------------------------------
--------------------------------------------------------------------------------
--------------------------------------------------------------------------------
--------------------------------------------------------------------------------
--------------------------------------------------------------------------------
--------------------------------------------------------------------------------
--------------------------------------------------------------------------------
--------------------------------------------------------------------------------
---
>4-npr12_Acey_s0230_scaf_312151_332001_ancylostoma_ceylanicum_PRJNA231479
--------------------------------------------------------------------------------
--------------------------------------------------------------------------------
--------------------------------------------------------------------------------
--------------------------------------------------------------------------------
-----------------LEG--------------------SP-IVFLY--GIVCTFGA-------L-AN-L--V------
------------------------------V------------L----F-----------------------------AF
-----IR----T-S--N---------------LR----NLR--NRYYRST----FALLLGFVLQNSTYTVPWKILSI---
----DSCTIFSF-I------------VNLAC-----------SDL-------L------L-----------CV-------
-------------------------V--------------------TAPVT-LYT-------------------------
--------------------------------------------------------------------------------
--------------------------------------------------------------------------------
--------------------------------------------------------------------------------
--------------------------------------------------------------------------------
--------------------------------------------------------------------------------
--------------------------------------------------------------------------------
---------------------------------------------------S-----------------------AN-V-
-------------------------F------------------------WPFG--------------NISC--------
---KV---------------------------------------------------------------------------
--------------------------------------------------------------------------------
--------------------------------------------------------------------------------
--------------------------------------------------------------------------------
--------------------------------------------------------------------------------
--------------------------------------------------------------------------------
--------------------------------------------------------------------------------
--------------------------------------------------------------------------------
--------------------------------------------------------------------------------
--------------------------------------------------------------------------------
--------------------------------------------------------------------------------
--------------------------------------------------------------------------------
--------------------------------------------------------------------------------
--------------------------------------------------------------------------------
--------------------------------------------------------------------------------
--------------------------------------------------------------------------------
--------------------------------------------------------------------------------
--------------------------------------------------------------------------------
--------------------------------------------------------------------------------
--------------------------------------------------------------------------------
--------------------------------------------------------------------------------
--------------------------------------------------------------------------------
--------------------------------------------------------------------------------
--------------------------------------------------------------------------------
--------------------------------------------------------------------------------
--------------------------------------------------------------------------------
--------------------------------------------------------------------------------
--------------------------------------------------------------------------------
--------------------------------------------------------------------------------
--------------------------------------------------------------------------------
--------------------------------------------------------------------------------
--------------------------------------------------------------------------------
--------------------------------------------------------------------------------
--------------------------------------------------------------------------------
--------------------------------------------------------------------------------
---
>9-npr12_OESDENDFT_Contig1591_26047_35142_oesophagostomum_dentatum_PRJNA72579
--------------------------------------------------------------------------------
--------------------------------------------------------------------------------
--------------------------------------------------------------------------------
--------------------------------------------------------------------------------
-----------------LEG--------------------SP-IVFLY--GIICTFGA-------L-AN-L--V------
------------------------------V------------L----F-----------------------------AF
-----IR----T-S--N---------------LR----NLR--NRYHVIPQ---FNQ-FSKTLPELPLAA-VNKLSI---
----ETVHSFSF-I------------VNLAC-----------SDL-------L------L-----------CV-------
-------------------------V--------------------TAPVT-LYT-------------------------
--------------------------------------------------------------------------------
--------------------------------------------------------------------------------
--------------------------------------------------------------------------------
--------------------------------------------------------------------------------
--------------------------------------------------------------------------------
--------------------------------------------------------------------------------
---------------------------------------------------S-----------------------AN-L-
-------------------------F------------------------WPFG--------------NIAC--------
---KV---------------------------------------------------------------------------
--------------------------------------------------------------------------------
--------------------------------------------------------------------------------
--------------------------------------------------------------------------------
--------------------------------------------------------------------------------
--------------------------------------------------------------------------------
--------------------------------------------------------------------------------
--------------------------------------------------------------------------------
--------------------------------------------------------------------------------
--------------------------------------------------------------------------------
--------------------------------------------------------------------------------
--------------------------------------------------------------------------------
--------------------------------------------------------------------------------
--------------------------------------------------------------------------------
--------------------------------------------------------------------------------
--------------------------------------------------------------------------------
--------------------------------------------------------------------------------
--------------------------------------------------------------------------------
--------------------------------------------------------------------------------
--------------------------------------------------------------------------------
--------------------------------------------------------------------------------
--------------------------------------------------------------------------------
--------------------------------------------------------------------------------
--------------------------------------------------------------------------------
--------------------------------------------------------------------------------
--------------------------------------------------------------------------------
--------------------------------------------------------------------------------
--------------------------------------------------------------------------------
--------------------------------------------------------------------------------
--------------------------------------------------------------------------------
--------------------------------------------------------------------------------
--------------------------------------------------------------------------------
--------------------------------------------------------------------------------
--------------------------------------------------------------------------------
--------------------------------------------------------------------------------
---
>11-npr1_JAAVTS010005143.1_1_10267_-_Baylisascaris_ailuri_genomic
-------------------------------C-------P----------------------------------------
--------------------------------------RG-GGIP--------T---S---LMESIPLTITFALLQNEKL
S-K-N--NR------------------------I--------------------------I----------REEI-----
----------------------------------------------F-------Y-I---S----D----PS--------
M-K------L-------EVV--------------------AS-FALIY--SVIFVLGV-------I-GN-A--F------
------------------------------V------------I----F-----------------------------LT
-----LR----H-R--K---------------LQ----TVQ--N------------------------------------
----------MF-I------------LNLAG-----------ADL-------V------V-----------CI-------
-------------------------F--------------------SLPIT-PIT-------------------------
--------------------------------------------------------------------------------
--------------------------------------------------------------------------------
--------------------------------------------------------------------------------
--------------------------------------------------------------------------------
--------------------------------------------------------------------------------
--------------------------------------------------------------------------------
---------------------------------------------------N-----------------------VY-K-
-------------------------N------------------------WYFG--------------STMC--------
---HG--------LP-W----------------------------------------------------------M----
------Q----------------G---I---A------V------F----IG----------------------------
---------------------------------------TFSLCA----ISID-------------------R-------
------------------------YL-M--------------V-------------------------------------
---T-LPTK-K------I-----I-------D----------K---T---------------------------------
--------------V-----------------S--------F----LF--------------------------------
--------------------------------------------------------------------------------
--------------------------------------------------------------------------------
--------------------------------------------------------------------------------
--------------------------------------------------------------------------------
--------------------------------------------------------------------------------
--------------------------------------------------------------------------------
--------------------------------------------------------------------------------
--------------------------------------------------------------------------------
--------------------------------------------------------------------------------
--------------------------------------------------------------------------------
--------------------------------------------------------------------------------
--------------------------------------------------------------------------------
--------------------------------------------------------------------------------
--------E------------------M------M--NVF-----S---L----ER-------FTS-H------------
---------LF-----------RF--------------------------------------------------------
--------------------------------------------------------------------------------
------------------------------------------------------------------------------FF
----------------------------------------------C-VKL-----------------------------
--------------------------------------------------------------------------------
--------------------------------------------------------------------------------
--------------------------------------------------------------------------------
--------------------------------------------------------------------------------
--------------------------------------------------------------------------------
--------------------------------------------------------------------------------
--------------------------------------------------------------------------------
--------------------------------------------------------------------------------
--------------------------------------------------------------------------------
--------------------------------------------------------------------------------
---------------------------------------------------------------TKSL-------------
--N
>0-NPR20_OOCN_contig0000420_1_9117_-_onchocerca_ochengi_PRJEB1204
--------------------------------------------------------------------------------
--------------------------------------------------------------------------------
--------------------------------------------------------------------------------
--------------------------------------------------------------------------------
--------------------------------------------------------------------------------
--------------------------------------------------------------------------------
--------------------------------------------------------------------------------
--------------------------------------------------------------------------------
--------------------------------------------------------------------------------
--------------------------------------------------------------------------------
--------------------------------------------------------------------------------
--------------------------------------------------------------------------------
--------------------------------------------------------------------------------
--------------------------------------------------------------------------------
--------------------------------------------------------------------------------
--------------------------------------------------------------------------------
--------------------------------------------------------------------------------
---KS--------YA-I----------------------------------------------------------T----
------S----------------S---V---V------V------T----AS----------------------------
---------------------------------------AYTLAV----IAFE-------------------R-------
------------------------YY-A--------------I-------------------------------------
---C-KPLH-S------R-----I--WH---T----------R---S---------------------------------
--------------H-----------------A--------Y----TMI----------------T--L-----V---WL
I--SIL----------ANLL---MLF-MYEL----------Q---------T---Y----------------N--V----
----------N---------------------------------------------------------------G---L-
---T---YI-M--VL----C----------------ACFR----------------------------S--I--------
-F-----------P---I--------------------------------------------------------------
--------------------------SRYN-RKL----------------------------------------------
--L--------LLIP-LC--IMIVLYG---SV-I-HS----L-----------------------RID--M---------
------K----M------------D---------------H---------------P------------S---E--N---
---E---------N----K--------------D--F----------N------Y-----------Y-------N----S
-TT--KPKK-------------IM-MINA-I---------W--TVEFL---------K------E--GK---IE--RK--
-----IMP-Q----FL-------------I---P----------------GS------------S--------R------
-----S---------S--M---------------------M-P-F---R--E---R-----S----------V-L-----
AK-----------------------------------------------Q--------------R---------------
--------V-----------------------------------------------------------------------
I--KML-IV------------------I------V--IIF-----F---C----CW-------TPN-Y------------
---------MW-----------WL-------------------LL---T-A--------Q--------------------
--D--S-----F-K---------T-----------------------------------------------F-------D
-------I-W---N---SQ-------------------V---------N-----------T---------------A-IT
----------------------------------------------V-LCY-----------------------------
----------I-SS-------C----T-----------------N-PIT---Y-----------CF-----------L--
NK----------------------K--F------RTA--L--------------------L----IT-F-----------
----------------------------G---C--L--------------N-K-N--S-------N--------------
--------------------------Q-----------------------------------------------------
----------------------------------------------------Y---------------------------
-------------------K---------T--------------------------------------------------
--T--F---L-------P-E----------------------------------QM------------------------
--------------------------------------------------------------------------------
--------------------------------------------------------------------------------
--------------------------------------------------------------------------------
--------------------------------------DTMT--PK------K--S--T-DE-MNIF-------------
--R
>15-npr3_scaffold707_18154_49520_diploscapter_pachys_PRJNA280107
--------------------------------------------------------------------------------
--------------------------------------------------------------------------------
--------------------------------------------------------------------------------
--------------------------------------------------------------------------------
--------------------------------------------------------------------------------
--------------------------------------------------------------------------------
----------------------------------------R--S------------------------------------
----------VF-I------------GCLAV-----------SDL-------L------M-----------AL-------
-------------------------TSLP-----------------VTA----VT-------------------------
--------------------------------------------------------------------------------
--------------------------------------------------------------------------------
--------------------------------------------------------------------------------
--------------------------------------------------------------------------------
--------------------------------------------------------------------------------
--------------------------------------------------------------------------------
---------------------------------------------------I-----------------------FT-R-
-------------------------N------------------------WIFP--------------SFFC--------
---KL--------IG-V----------------------------------------------------------F----
------Q----------------G---G---S------I------F----VS----------------------------
---------------------------------------SFTLTA----IAID-------------------R-------
------------------------CL-L--------------I-------------------------------------
---I-RPNK-Q------V-----M-------S----------F---N---------------------------------
--------------R-----------------A--------A----LTV----------------L--G-----I---WI
L--GYS----------LALP---VGI-YSRD----------V---------A---Y------------------------
------------------------------------------------------------------------------P-
---G---IC-G--------T----------------FCEE----------------------------Y--W-PD-----
-F----T------EDT-Q-----------------------R------S-------------------------------
----------D----------S-RRLYGLSVLLL----------------------------------------------
--Q--------FAMP-AL--ISSFCYW---MI-S-RV----RIYELRRVFDRKYLVLECDCKFVISDQ--I---------
------E----R------------R---------------R---------------G------------H---N--L-R-
--------------------------------------------------------------------------------
--------------------------------------------------------------------------------
--------------------------------------------------------------------------------
----------------------------------------T-E-A---E--E---K-----L----------V-N-----
RK-----------------------------------------------A--------------R---------------
--------A-----------------------------------------------------------------------
--------------------------------------------------------------------------------
--------------------------------------------------------------------------------
--------------------------------------------------------------------------------
--------------------------------------------------------------------------------
--------------------------------------------------------------------------------
--------------------------------------------------------------------------------
--------------------------------------------------------------------------------
--------------------------------------------------------------------------------
--------------------------------------------------------------------------------
--------------------------------------------------------------------------------
--------------------------------------------------------------------------------
--------------------------------------------------------------------------------
--------------------------------------------------------------------------------
--------------------------------------------------------------------------------
--------------------------------------------------------------------------------
--------------------------------------------------------------------------------
--N
>14-npr7_CSP26.scaffold00007_182209_214493_caenorhabditis_zanzibari_PRJEB12596
-------------------------------M------------------------------------------------
--------------------------------------------------------------------------------
N-M-D--AN------------------------L---T--------------------D-I----------Q--------
----------------------------------------------C-------E-----Y----P----AI--------
D-I-----NL-------HIK--------------------IL-LALAY--GLVGALSL-------V-GN-L--A------
------------------------------V------------L----L-----------------------------IV
-----IC----R-R--E---------------MQ----TVT--N------------------------------------
----------IF-I------------SSVSA-----------ADL-------V------I-----------TG-------
-------------------------FSLW-----------------ATP----LA-------------------------
--------------------------------------------------------------------------------
--------------------------------------------------------------------------------
--------------------------------------------------------------------------------
--------------------------------------------------------------------------------
--------------------------------------------------------------------------------
--------------------------------------------------------------------------------
---------------------------------------------------Y-----------------------YQ-R-
-------------------------V------------------------WHFG--------------KYMC--------
---YL--------VS-I----------------------------------------------------------I----
------Q----------------G---L---S------L------M----WV----------------------------
---------------------------------------PLTLAA----VALD-------------------R-------
------------------------YL-L--------------V-------------------------------------
---A-SPFR-Q------P-----M-------S----------K---K---------------------------------
--------------A-----------------C--------L----LII----------------A--G-----I---WM
G--GFA----------VLSP---MIR-MVDF----------V---------D---S------------------------
------------------------------------------------------------------------------Y-
---G---PC----------H----------------FCLE----------------------------S--W-DH-----
-D---------------------------------------K------Q-------------------------------
----------H----------Y-RLFYGLSVLVI----------------------------------------------
--R--------SAIP-LV--LISLCHW---RI-A-HI----L-----------------------NTQ--T---------
------K----K------------F---------------Q---------------T------------L---R--S-A-
--------------------------------------------------------------------------------
--------------------------------------------------------------------------------
--------------------------------------------------------------------------------
------------------S---------------------T-A-T---Q--S---T-----D----------I-R-----
RK-----------------------------------------------Q--------------R---------------
--------L-----------------------------------------------------------------------
Q--TLL-LA------------------M------V--VIF-----A---V----SS-------LPL-D------------
---------LS-----------NV-------------------LQ---D-L--------I--------------------
--F--V-------Y---------Q-----------------------------------------------V-------R
---PVPDN-V---R---HF-------------------I---------F-----------F---------------F-CH
----------------------------------------------W-TAM-----------------------------
----------A-GT-------L----L-----------------N-PLV---Y-----------AY-----------Y--
NE----------------------N--F------RRQ--I--------------------Q----SF-Q-----------
-------------------------TCFG---E--M--------------R-G-Q--GEFKRGLYS--------------
--------------------------I-----------------------------------------------------
----------------------------------------------------V---------------------------
-----------------------------S----------------------GRY-S-YRE-TFRGDGEE-G-ANQQRQ-
--T--T---R---------V------------------------------------------------------------
-----------------------------------------E--LA-----------------N----------------
--------------------------------------------------------------------------------
------------------N-Q-DA--------------------------------------------------------
-------------------------------------------------------D--I-EV-IRTD-------------
--L
>2-npr7_CSP21.scaffold04246_6476_37869_caenorhabditis_parvicauda_PRJEB12595
--------------------------------------------------------------------------------
--------------------------------------------------------------------------------
--------------------------------------------------------------------------------
--------------------------------------------------------------------------------
-------------------------------------------LIVAY--GFVGALSL-------I-GN-A--A------
------------------------------V------------L----L-----------------------------LV
-----IC----R-K--E---------------MQ----TVT--N------------------------------------
----------IF-I------------SSVSA-----------ADL-------V------I-----------TG-------
-------------------------FSLW-----------------ATP----LA-------------------------
--------------------------------------------------------------------------------
--------------------------------------------------------------------------------
--------------------------------------------------------------------------------
--------------------------------------------------------------------------------
--------------------------------------------------------------------------------
--------------------------------------------------------------------------------
---------------------------------------------------Y-----------------------YQ-R-
-------------------------V------------------------WYFG--------------HAMC--------
---YI--------VP-VLQVCGNDNIHSYLTLTHIHRKRSKSLYYYVIVGLSKNYVMHTETDITCQQILKIHGIIF----
------Q----------------G---A---S------L------M----WV----------------------------
---------------------------------------PLTLAA----VAYD-------------------R-------
------------------------YL-L--------------V-------------------------------------
---A-KPFR-P------P-----M-------Q----------N---K---------------------------------
--------------T-----------------C--------L----KII----------------V--G-----I---WI
L--ALI----------VLTP---MIV-QIDF----------V---------D---S------------------------
------------------------------------------------------------------------------Y-
---G---PC----------H----------------FCME----------------------------N--W-DY-----
-S---------------------------------------N------H-------------------------------
----------Q----------Y-RLAYGLFVLLI----------------------------------------------
--R--------SALP-LA--LISICHW---KI-A-SI----L-----------------------TSQ--T---------
------K----K------------F---------------K---------------T------------V---R--S-A-
--------------------------------------------------------------------------------
--------------------------------------------------------------------------------
--------------------------------------------------------------------------------
------------------V---------------------K-A-------------------------------------
--------------------------------------------------------------------------------
--------------------------------------------------------------------------------
--------------------------------------------------------------------------------
--------------------------------------------------------------------------------
--------------------------------------------------------------------------------
----VPQF-V---R---DA-------------------F---------F-----------F---------------F-SH
----------------------------------------------W-IAM-----------------------------
----------A-GA-------L----L-----------------N-PLV---Y-----------AW-----------W--
NE----------------------N--F------RRQ--F--------------------R----TY-L-----------
----------------------------D---E--I--------------R-G-K------GGLYS--------------
--------------------------I-----------------------------------------------------
----------------------------------------------------V---------------------------
-----------------------------S--------------------------------------------------
--------------------------------------------------------------------------------
--------------------------------------------------------------------------------
--------------------------------------------------------------------------------
--------------------------------------------------------------------------------
---------------------------------------------------------------GRQS-------------
--H
>21-npr7_Backbone_564_86876_95579_mesorhabditis_belari_PRJEB30104
--------------------------------------------------------------------------------
--------------------------------------------------------------------------------
--------------------------------------------------------------------------------
--------------------------------------------------------------------------------
-------------------------------------------LVFAY--GVVGILSL-------F-GN-A--I------
------------------------------V------------L----L-----------------------------MV
-----VC----R-R--E---------------MR----TAT--N------------------------------------
----------IF-I------------SSVSA-----------ADL-------Y------G-----------VA-------
-------------------------L------------------------------------------------------
--------------------------------------------------------------------------------
--------------------------------------------------------------------------------
--------------------------------------------------------------------------------
--------------------------------------------------------------------------------
--------------------------------------------------------------------------------
--------------------------------------------------------------------------------
--------------------------------------------------------------------------------
--------------------------------------------------------------------------------
--------------------------------------------------------------------------------
--------------------------------------------------------------------------------
--------------------------------------------------------------------------------
--------------------------------------------------------------------------------
--------------------------------------------------------------------------------
--------------------------------------------------------------------------------
--------------------------------------------------------------------------------
--------------------------------------------------------------------------------
--------------------------------------------------------------------------------
--------------------------------------------------------------------------------
--------------------------------------------------------------------------------
--------------------------------------------------------------------------------
--------------------------------------------------------------------------------
--------------------------------------------------------------------------------
--------------------------------------------------------------------------------
--------------------------------------------------------------------------------
-------------------------------------------------------------D----------I-S-----
RK-----------------------------------------------Q--------------R---------------
--------L-----------------------------------------------------------------------
Q--KLL-LA------------------M------V--LIF-----A---V----SS-------LPM-D------------
---------VF-----------NV-------------------YQ---D-I--------E--------------------
--L--I-------H---------N-----------------------------------------------F-------R
---WLSED-V---S---HM-------------------L---------F-----------Y---------------F-SH
----------------------------------------------L-LAM-----------------------------
----------A-GT-------L----L-----------------N-PLV---Y-----------AW-----------W--
NE----------------------N--F------RRQ--I--------------------K-------------------
--------------------------------------------------------------------------------
--------------------------------------------------------------------------------
--------------------------------------------------------------------------------
--------------------------------------------------------------------------------
--------------------------------------------------------------------------------
--------------------------------------------------------------------------------
--------------------------------------------------------------------------------
--------------------------------------------------------------------------------
--------------------------------------------------------------------------------
---
>4-npr10_DME_contig0000098_19576_26899_dracunculus_medinensis_PRJEB500
--------------------------------------------------------------------------------
--------------------------------------------------------------------------------
--------------------------------------------------------------------------------
--------------------------------------------------------------------------------
-------------------------------------------------------LGV-------M-GN-T--L------
------------------------------V------------V----L-----------------------------SI
-----IQ----H-K--V---------------LQ----SVR--N------------------------------------
----------MF-I------------LSLSI-----------TDI-------V------I-----------SI-------
-------------------------VSGT-----------------ITP----IT-------------------------
--------------------------------------------------------------------------------
--------------------------------------------------------------------------------
--------------------------------------------------------------------------------
--------------------------------------------------------------------------------
--------------------------------------------------------------------------------
--------------------------------------------------------------------------------
---------------------------------------------------A-----------------------FT-K-
-------------------------I------------------------WLFG--------------EFLC--------
---YL--------VP-L----------------------------------------------------------I----
------Q----------------G---A---S------L------C----FS----------------------------
---------------------------------------TMTLTA----IAID-------------------R-------
------------------------YI-L--------------I-------------------------------------
---I-YPTK-T------V--------------------------------------------------------------
--------------------------------------------------------------------------------
--------------------------------------------------------------------------------
--------------------------------------------------------------------------------
--------------------------------------------------------------------------------
--------------------------------------------------------------------------------
------------------------------VFIF----------------------------------------------
--Q--------FVAP-FV--VITFCYI---MI-S-LK----L-----------------------NKV--S---------
------F----K------------N-------------------------------------------------------
--------------------------------------------------------------------------------
--------------------------------------------------------------------------------
--------------------------------------------------------------------------------
--------------------------------------------------------------------------------
--------------------------------------------------------------------------------
--------------------------------------------------------------------------------
--------------------------------------------------------------------------------
--------------------------------------------------------------------------------
--------------------------------------------------------------------------------
--------------------------------------------------------------------------------
--------------------------------------------------------------------------------
--------------------------------------------------------------------------------
--------------------------------------------------------------------------------
--------------------------------------------------------------------------------
--------------------------------------------------------------------------------
--------------------------------------------------------------------------------
--------------------------------------------------------------------------------
--------------------------------------------------------------------------------
--------------------------------------------------------------------------------
--------------------------------------------------------------------------------
--------------------------------------------------------------------------------
------------------------------------------------------------------Q-------------
--W
>12-npr3_CALQYR010007479.1_555706_553777_Auanema_sp__JU1783
--------------------------------------------------------------------------------
--------------------------------------------------------------------------------
----------------------------------------------------------T-I----------Q--------
----------------------------------------------E-------S-T---A----E----LI--------
D-E------F-------TVQ--------------------LI-FGVLY--SMVWVAGI-------V-GN-S--L------
------------------------------V------------L----Y-----------------------------VV
-----SF----N-Q--V---------------SL----SVR--S------------------------------------
----------IF-I------------GCLAV-----------SDL-------L------M-----------SL-------
-------------------------TSLP-----------------ITA----IT-------------------------
--------------------------------------------------------------------------------
--------------------------------------------------------------------------------
--------------------------------------------------------------------------------
--------------------------------------------------------------------------------
--------------------------------------------------------------------------------
--------------------------------------------------------------------------------
---------------------------------------------------I-----------------------FS-R-
-------------------------V------------------------WIFP--------------SIFC--------
---KL--------IG-I----------------------------------------------------------F----
------Q----------------E---G---S------I------F----VS----------------------------
---------------------------------------SFTLTV----IAID-------------------R-------
------------------------VL-L--------------I-------------------------------------
---T-KPNK-E------I-----I-------N----------Y---N---------------------------------
--------------R-----------------A--------I----IVV----------------I--G-----I---WA
L--GYS----------LALP---TGI-HSGE----------A---------A---Y------------------------
------------------------------------------------------------------------------P-
---G---LC-G--------V----------------FCEE----------------------------Q--P-DY-----
-S-----------EAL-G-----------------------R------S-------------------------------
----------N----------Q-RRIYGLTVLVL----------------------------------------------
--Q--------FGIP-AL--ISSICYY---II-S-RV----M-----------------------DSQ--L---------
------E----R------------R---------------R---------------G------------Q---T--L-L-
--------------------------------------------------------------------------------
--------------------------------------------------------------------------------
--------------------------------------------------------------------------------
----------------------------------------P-E-S---E--M---K-----L----------V-S-----
RK-----------------------------------------------S--------------R---------------
--------A-----------------------------------------------------------------------
N---MM-IV------------------M------V--LGF-----I---F----AW-------VPI-N------------
---------CI-----------NL-------------------YR---D-L--------I--------------------
--S--T-------F---------T-----------------------------------------------V-------T
-------T-W---F---SM-------------------V---------F-----------A---------------L-CH
----------------------------------------------V-TAM-----------------------------
----------M-SA-------V----L-----------------N-PVI---Y-----------SW-----------F--
NP----------------------Q--F------RSA--I--------------------Q----SV-------------
--------------------------------------------------------------------------------
--------------------------------------------------------------------------------
--------------------------------------------------------------------------------
--------------------------------------------------------------------------------
--------------------------------------------------------------------------------
--------------------------------------------------------------------------------
--------------------------------------------------------------------------------
--------------------------------------------------------------------------------
------------------------------------------------------------------F-------------
--Q
>1-npr2_ES5_v2_contig669_0_20410_panagrolaimus_es5_PRJEB32708
--------------------------------------------------------------------------------
--------------------------------------------------------------------------------
--------------------------------------------------------------------------------
--------------------------------------------------------------------------------
--------------------------------------------------------------------N-I--S------
------------------------------M------------M----F-----------------------------LT
-----LR----H-R--H---------------LQ----TVQ--N------------------------------------
----------IF-I------------LNLAM-----------SDV-------I------I-----------CL-------
-------------------------LSVP-----------------ITP----IT-------------------------
--------------------------------------------------------------------------------
--------------------------------------------------------------------------------
--------------------------------------------------------------------------------
--------------------------------------------------------------------------------
--------------------------------------------------------------------------------
--------------------------------------------------------------------------------
---------------------------------------------------N-----------------------IF-K-
-------------------------T------------------------WFFG--------------EYIC--------
---HL--------LP-F----------------------------------------------------------I----
------Q----------------A---V---S------V------F----VS----------------------------
---------------------------------------TFSLSA----IAID-------------------R-------
------------------------YI-L--------------V-------------------------------------
---I-RPHA-T------V-----I-------K----------P---K---------------------------------
--------------S-----------------A--------A----TI--------------------------L---WI
I--AAF----------VSAP---YCY-FMKI----------E---------N---Y------------------------
------------------------------------------------------------------------------P-
---G---YC-G--------Q----------------FCTE----------------------------R--W-PN-----
------------------------------------------------P-------------------------------
----------L----------V-RRGYALVLLCC----------------------------------------------
--Q--------FLIP-FA--IMSFCYS---VI-F-SR----L-----------------------RER--I---------
------R----K------------L---------------D---------------E--RSQLLESSRGP---E--S-V-
--------------------------------------------------------------------------------
--------------------------------------------------------------------------------
--------------------------------------------------------------------------------
----------------------------------------K-D-Q---Q--K---A-----L----------L-L-----
AK-----------------------------------------------Q--------------R---------------
--------R-----------------------------------------------------------------------
T-------------------------------------------------------------------------------
--------------------------------------------------------------------------------
--------------------------------------------------------------------------------
--------------------------------------T---------T-----------I---------------L-AS
----------------------------------------------M-IAM-----------------------------
----------T-NN-------V----A-----------------N-PVL---Y-----------AW-----------L--
NP----------------------S--F------KEI--L--------------------I----K--------------
--------------------------------------------------------------------------------
--------------------------------------------------------------------------------
--------------------------------------------------------------------------------
--------------------------------------------------------------------------------
--------------------------------------------------------------------------------
--------------------------------------------------------------------------------
--------------------------------------------------------------------------------
--------------------------------------------------------------------------------
------------------------------------------------------------------S-------------
--F
>17-npr7_GLAS_569_0_5985_steinernema_glaseri_PRJNA204943
--------------------------------------------------------------------------------
--------------------------------------------------------------------------------
--------------------------------------------------------------------------------
--------------------------------------------------------------------------------
-------------------------------------------LFISY--SSVGICSF-------I-GN-L--L------
------------------------------V------------L----V-----------------------------VV
-----LA----K-K--E---------------LR----TVT--N------------------------------------
----------LF-I------------SSVSA-----------ADL-------L------I-----------TA-------
-------------------------FSLW-----------------ATP----LA-------------------------
--------------------------------------------------------------------------------
--------------------------------------------------------------------------------
--------------------------------------------------------------------------------
--------------------------------------------------------------------------------
--------------------------------------------------------------------------------
--------------------------------------------------------------------------------
---------------------------------------------------Y-----------------------FQ-Q-
-------------------------V------------------------WKFG--------------QFMC--------
---YG--------VS-A----------------------------------------------------------I----
------Q----------------G---A---S------L------I----WS----------------------------
---------------------------------------PLTLAA----IAVD-------------------R-------
------------------------YK-L--------------V-------------------------------------
---S-SPFN-P------Q-----I-------N----------T---I---------------------------------
--------------R-----------------------------------------------------------------
--------------------------------------------------------------------------------
--------------------------------------------------------------------------------
--------------------------------------------------------------------------------
--------------------------------------------------------------------------------
--------------------------------------------------------------------------------
--------------------------------------------------------------------------------
--------------------------------------------------------------------------------
--------------------------------------------------------------------------------
--------------------------------------------------------------------------------
--------------------------------------------------------------------------------
------------------------------------------------H--A---M-----D----------I-N-----
RK-----------------------------------------------Q--------------R---------------
--------L-----------------------------------------------------------------------
Q--TLL-LI------------------M------V--IIF-----A---V----TS-------IPL-D------------
---------IF-----------NV-------------------LQ---D-V--------E--------------------
--T-----------------------------------------------------------------------------
-------S-I---K---AY-------------------M---------F-----------L---------------F-TH
----------------------------------------------W-VAM-----------------------------
----------A-GT-------L----L-----------------N-PLV---Y-----------AW-----------W--
ND----------------------T--I------NKE--I--------------------R----VS-V-----------
--------------------------------------------------------------------------------
--------------------------------------------------------------------------------
--------------------------------------------------------------------------------
--------------------------------------------------------------------------------
--------------------------------------------------------------------------------
--------------------------------------------------------------------------------
--------------------------------------------------------------------------------
--------------------------------------------------------------------------------
------------------------------------------------------------------R-------------
--K
>9-npr3_JAHQIW010005280.1_220918_206631_Parelaphostrongylus_tenuis_genomic
--------------------------------------------------------------------------------
--------------------------------------------------------------------------------
----------------------------------------------------------S-I----------Q--------
----------------------------------------------D-------I-M---F----E----PI--------
D-I------I-------AVR--------------------VV-FSLLY--TLVWVAAI-------V-GN-T--L------
------------------------------V------------L----Y-----------------------------VI
-----SF----Q-Q--V---------------SF----SVR--T------------------------------------
----------VF-I------------GCLAV-----------SDL-------L------M-----------SF-------
-------------------------TSLP-----------------WTA----VT-------------------------
--------------------------------------------------------------------------------
--------------------------------------------------------------------------------
--------------------------------------------------------------------------------
--------------------------------------------------------------------------------
--------------------------------------------------------------------------------
--------------------------------------------------------------------------------
---------------------------------------------------I-----------------------FT-R-
-------------------------E------------------------WIFP--------------IPIC--------
---KL--------IA-V----------------------------------------------------------F----
------Q----------------G---G---S------I------F----VS----------------------------
---------------------------------------SFTLTV----IALD-------------------R-------
------------------------CL-L--------------I-------------------------------------
---L-KPNK-E------V-----I-------G----------Y---N---------------------------------
--------------R-----------------A--------V----AMV----------------F--S-----I---WV
L--GYT----------LALP---VGI-FSRA----------V---------K---Y------------------------
------------------------------------------------------------------------------D-
---D---YC-G--------V----------------FCEE----------------------------I--P-DM-----
-K-----------D---G-----------------------Q------S-------------------------------
----------A----------G-RRLYGLSVLLS----------------------------------------------
--Q--------FGVP-AL--ISSVCYC---LI-S-RV----M-----------------------SSQ--L---------
------E----R------------R---------------R---------------G------------H---T--L-L-
--------------------------------------------------------------------------------
--------------------------------------------------------------------------------
--------------------------------------------------------------------------------
----------------------------------------K-E-S---E--E---K-----L----------V-N-----
RK-----------------------------------------------A--------------R---------------
--------A-----------------------------------------------------------------------
N---MM-IA------------------M------V--LGF-----V---F----AW-------MPL-N------------
---------AI-----------NL-------------------YR---D-W--------G--------------------
--S--F-------V---------------------------------------------------------I-------K
-------P-W---Y---ST-------------------V---------F-----------A---------------L-CH
----------------------------------------------V-SAM-----------------------------
----------M-SA-------A----V-----------------N-PVI---Y-----------SW-----------F--
NP----------------------Q--F------RGT--I--------------------Q----SL-------------
--------------------------------------------------------------------------------
--------------------------------------------------------------------------------
--------------------------------------------------------------------------------
--------------------------------------------------------------------------------
--------------------------------------------------------------------------------
--------------------------------------------------------------------------------
--------------------------------------------------------------------------------
--------------------------------------------------------------------------------
-----------------------------------------------------------------CS-------------
--G
>18-npr7_nOt.2.0.scaf00027_20593_24859_oscheius_tipulae_PRJEB15512
--------------------------------------------------------------------------------
--------------------------------------------------------------------------------
--------------------------------------------------------------------------------
--------------------------------------------------------------------------------
-------------------------------------------LGILY--SLVGVSAL-------I-GN-V--V------
------------------------------V------------I----L-----------------------------IV
-----LC----R-R--P---------------MQ----TVP--N------------------------------------
----------LF-I------------CSLSL-----------ADI-------F---------------------------
--------------------------------------------------------------------------------
--------------------------------------------------------------------------------
--------------------------------------------------------------------------------
--------------------------------------------------------------------------------
--------------------------------------------------------------------------------
--------------------------------------------------------------------------------
--------------------------------------------------------------------------------
--------------------------------------------------------------------------------
--------------------------------------------------------------------------------
--------------------------------------------------------------------------------
--------------------------------------------------------------------------------
--------------------------------------------------------------------------------
--------------------------------------------------------------------------------
--------------------------------------------------------------------------------
--------------------------------------------------------------------------------
--------------------------------------------------------------------------------
--------------------------------------------------------------------------------
-------------------------------------CFE----------------------------D--W-RP-----
-H----------------------------------------------D-------------------------------
----------E----------F-RLYYGIMVLVV----------------------------------------------
--R--------SVIP-LL--VIGWCNW---KI-A-RK----L-----------------------NDQ--R---------
------K----R------------F---------------S---------------G------------T---N--R-L-
--------------------------------------------------------------------------------
--------------------------------------------------------------------------------
--------------------------------------------------------------------------------
------------------------------------------------R--H---T-----E----------V-C-----
RK-----------------------------------------------Q--------------R---------------
--------L-----------------------------------------------------------------------
Q--NIL-KG------------------M------V--VIF-----A---V----SS-------VPL-D------------
---------AF-----------NV-------------------IQ---D-F--------S--------------------
--I--V-------W------------------------------------------------------------------
--------------------------------------------------------------------------------
--------------------------------------------------------------------------------
--------------------------------------------------------------------------------
--------------------------------------------------------------------------------
--------------------------------------------------------------------------------
--------------------------------------------------------------------------------
--------------------------------------------------------------------------------
--------------------------------------------------------------------------------
--------------------------------------------------------------------------------
--------------------------------------------------------------------------------
--------------------------------------------------------------------------------
--------------------------------------------------------------------------------
--------------------------------------------------------------------------------
--R
>1-npr4_JAMPIQ010000001.1_11917250_11918451_Aphelenchoides_besseyi_genomic
--------------------------------------------------------------------------------
--------------------------------------------------------------------------------
N-G-S--TE------------------------C---T--------------------D-L----------N--------
----------------------------------------------D-------Y-L---WSLTRD----PT--------
T-L------P-------AVW--------------------IL-FAFFY--SLIIVIGV-------T-GN-L--C------
------------------------------V------------V----L-----------------------------AI
-----SR----T-R--S---------------LQ----TVP--N------------------------------------
----------LF-I------------FSLSC-----------SDI-------M------V-----------C--------
-------------------------FSAI-----------------ITP----IT-------------------------
--------------------------------------------------------------------------------
--------------------------------------------------------------------------------
--------------------------------------------------------------------------------
--------------------------------------------------------------------------------
--------------------------------------------------------------------------------
--------------------------------------------------------------------------------
---------------------------------------------------A-----------------------FK-K-
-------------------------V------------------------WIFG--------------SLLC--------
---SK--------EI-S----------------------------------------------------------F----
------Q----------------G---S---S------L------S----FS----------------------------
---------------------------------------TFILAA----ISID-------------------R-------
------------------------YV-L--------------I-------------------------------------
---R-FPMK-K------P-----F-------T----------T---S---------------------------------
--------------Q-----------------A--------F----MVI----------------S--I-----I---SI
L--SMG----------ISGP---SAL-FHTL----------R---------S---I------------------------
------------------------------------------------------------------------------P-
---H---YC-N--------E----------------YCFE----------------------------D--W-GQ-----
-Y----------------------------------------------Q-------------------------------
----------G----------Q-KRAYGTILLAV----------------------------------------------
--Q--------FILP-LS--IIVFCYA---SI-S-FR----L-----------------------GHG--K---------
------K----R------------D---------------Y---------------G------------W---Q--L-A-
--------------------------------------------------------------------------------
--------------------------------------------------------------------------------
--------------------------------------------------------------------------------
----------------------------------------M-S-D--QQ--R---V-----A----------S-K-----
RR-----------------------------------------------Q--------------R---------------
--------T-----------------------------------------------------------------------
N--RMF-IA------------------M----------------------------------------------------
--------------------------------------------------------------------------------
--------------------------------------------------------------------------------
--------------------------------------------------------------------------------
--------------------------------------------------------------------------------
--------------------------------------------------------------------------------
--------------------------------------------------------------------------------
--------------------------------------------------------------------------------
--------------------------------------------------------------------------------
--------------------------------------------------------------------------------
--------------------------------------------------------------------------------
--------------------------------------------------------------------------------
--------------------------------------------------------------------------------
--------------------------------------------------------------------------------
--------------------------------------------------------------------------------
--------------------------------------------------------------------------------
---
>16-npr3_GLAS_6795_170952_202573_steinernema_glaseri_PRJNA204943
--------------------------------------------------------------------------------
--------------------------------------------------------------------------------
--------------------------------------------------------------------------------
--------------------------------------------------------------------------------
--------------------------------------------------------------------------------
--------------------------------------------------------------------------------
----------------V---------------SL----SVR--A------------------------------------
----------VF-I------------ANLSI-----------SDI-------L------M-----------SL-------
-------------------------TSLP-----------------VTA----VS-------------------------
--------------------------------------------------------------------------------
--------------------------------------------------------------------------------
--------------------------------------------------------------------------------
--------------------------------------------------------------------------------
--------------------------------------------------------------------------------
--------------------------------------------------------------------------------
---------------------------------------------------I-----------------------FT-R-
-------------------------D------------------------WVFP--------------KVFC--------
---KL--------IG-V----------------------------------------------------------F----
------Q----------------G---G---S------I------F----VS----------------------------
---------------------------------------SFTLTA----IAVD-------------------R-------
------------------------YF-L--------------V-------------------------------------
---S-KPSV-Q-KK-PLV-----I-------N----------F---G---------------------------------
--------------R-----------------A--------I----AIV----------------G--A-----I---WL
V--GYG----------LALP---VGI-FSHA----------E---------T---Y------------------------
------------------------------------------------------------------------------S-
---S---LC-G--------S----------------FCEE----------------------------S--W-PD-----
-I----V------D---G-----------------------V------S-------------------------------
----------R----------M-RRFYGLTVLVL----------------------------------------------
--Q--------FGMP-VI--ISSLCYI---AV-S-RV----I-----------------------SRQ--I---------
------E----K------------R---------------R---------------R------------Q---H--M-L-
--------------------------------------------------------------------------------
--------------------------------------------------------------------------------
--------------------------------------------------------------------------------
----------------------------------------P-D-N---E--Q---K-----L----------V-S-----
RK-----------------------------------------------N--------------R---------------
--------S-----------------------------------------------------------------------
L--RMM-VS------------------M------V--LGL-----V---L----AW-------LPL-N------------
---------LI-----------NL-------------------WR---D-F--------D--------------------
--N--S-------D---------P-----------------------------------------------S--------
-------E-W---F---SL-------------------V---------F-----------A---------------G-GH
----------------------------------------------V-VAM-----------------------------
----------T-SA-------A----L-----------------N-PVI---Y-----------SW-----------F--
NP----------------------Q--F------RET--L--------------------Q----NI-F-----------
----------------------------R---K--A--------------V-E-R-------------------------
--------------------------------------------------------------------------------
--------------------------------------------------------------------------------
-----------------------------------------------------------------------------NS-
--K--T---K---------T------------------------------------------------------------
-----------------------------------------K--TA-----------------T----------------
--------------------------------------------------------------------------------
------------------G-T-SV--------------------------------------------------------
-------------------------------------------------------P--I-D--LRVS-------------
--T
>17-npr7_CSP39.scaffold00480_0_27378_caenorhabditis_waitukubuli_PRJEB12602
-------------------------------M-------T----------------------------------------
--------------------------------T-----------------------------------------------
D-I-N--AN------------------------L---T--------------------D-F----------Q--------
----------------------------------------------C-------E-----Y----P----AI--------
D-I-----SL-------NIK--------------------IL-LAVAY--GLVGALSL-------V-GN-L--A------
------------------------------V------------L----L-----------------------------IV
-----VC----R-R--E---------------MQ----TVT--N------------------------------------
----------IF-I------------SSVSA-----------ADL-------V------I-----------TS-------
-------------------------FSLW-----------------ATP----LA-------------------------
--------------------------------------------------------------------------------
--------------------------------------------------------------------------------
--------------------------------------------------------------------------------
--------------------------------------------------------------------------------
--------------------------------------------------------------------------------
--------------------------------------------------------------------------------
---------------------------------------------------Y-----------------------YQ-R-
-------------------------V------------------------WYFG--------------KYMC--------
---YM--------VS-I----------------------------------------------------------I----
------Q----------------G---L---S------L------M----WV----------------------------
---------------------------------------PLTLAA----VALD-------------------R-------
------------------------YS-L--------------V-------------------------------------
---A-SPFR-A------P-----M-------K----------K---R---------------------------------
--------------T-----------------C--------L----LII----------------G--G-----I---WI
G--GFA----------VLSP---MIQ-MVEF----------V---------D---S------------------------
------------------------------------------------------------------------------Y-
---G---PC----------H----------------FCLE----------------------------S--W-DN-----
-E---------------------------------------K------Q-------------------------------
----------H----------Y-RLFYGLSVLMI----------------------------------------------
--R--------SAIP-LI--LISICHW---RI-A-AI----L-----------------------NTQ--T---------
------K----K------------F---------------Q---------------T------------L---R--S-A-
--------------------------------------------------------------------------------
--------------------------------------------------------------------------------
--------------------------------------------------------------------------------
------------------S---------------------T-T-T---Q--S---S-----D----------I-K-----
RK-----------------------------------------------Q--------------R---------------
--------L-----------------------------------------------------------------------
Q--TLL-LA------------------M------V--VIF-----A---V----SS-------LPL-D------------
---------LS-----------NV-------------------LQ---D-L--------I--------------------
--F--V-------Y---------Q-----------------------------------------------V-------R
---PVPES-V---R---HF-------------------I---------F-----------F---------------F-CH
----------------------------------------------W-TAM-----------------------------
----------A-GT-------L----L-----------------N-PLV---Y-----------AY-----------Y--
NE----------------------N--F------RRQ--I--------------------Q----TC-V-----------
----------------------------G---E--M--------------R-G-Q--NEFKRGLYS--------------
--------------------------I-----------------------------------------------------
----------------------------------------------------V---------------------------
-----------------------------S----------------------GRY-S-YRE-TFRADDEGAGPDRQNRQ-
--N--T---R---------I------------------------------------------------------------
-----------------------------------------E--LA-----------------N----------------
--------------------------------------------------------------------------------
------------------N-Q-SA--------------------------------------------------------
-------------------------------------------------------E--I-EI-LQTD-------------
--L
>10-npr2_Backbone_169_52307_304241_mesorhabditis_belari_PRJEB30104
--------------------------------------------------------------------------------
--------------------------------------------------------------------------------
--------------------------------------------------------------------------------
--------------------------------------------------------------------------------
--------------------------------------------------------------------------------
--------------------------------------------------------------------------------
-----------H-R--H---------------LQ----TVQ--N------------------------------------
----------MF-I------------LNLAL-----------SDV-------I------V-----------CL-------
-------------------------LSMP-----------------FTL----VT-------------------------
--------------------------------------------------------------------------------
--------------------------------------------------------------------------------
--------------------------------------------------------------------------------
--------------------------------------------------------------------------------
--------------------------------------------------------------------------------
--------------------------------------------------------------------------------
---------------------------------------------------N-----------------------IY-K-
-------------------------V------------------------WYFG--------------SPFC--------
---HL--------LP-M----------------------------------------------------------V----
------Q----------------G---I---S------I------F----VS----------------------------
---------------------------------------TFSLSA----IALD-------------------R-------
------------------------IL-Y--------------L---------------------------HIDRIRFFSY
NLVV-RPHA-H------P-----L-------N----------T---R---------------------------------
--------------C-----------------A-----------------------------------------------
--------------------------------------------------------------------------------
--------------------------------------------------------------------------------
--------------------------------------------------------------------------------
--------------------------------------------------------------------------------
--------------------------------------------------------------------------------
--------------------------V---KL-K----------------------------------------------
--------------------------------------------------------------------------------
--------------------------------------------------------------------------------
--------------------------------------------------------------------------------
--------------------------------------------------------------------------------
--------------------------------------------------------------------------K-----
LT-----------------------------------------------E--------------R---------------
--------S-----------------------------------------------------------------------
Q---LL-ET------------------S------I---------------------------------------------
--------------------------------------------------------------------------------
--------------------------------------------------------------------------------
-------------------------------------------------------------------------------P
----------------------------------------------Q-FAM-----------------------------
----------L-TI-------V----A-----------------N-PIL---Y-----------AW-----------L--
NP----------------------S--F------KEI--L--------------------M-------------------
--------------------------------------------------------------------------------
--------------------------------------------------------------------------------
--------------------------------------------------------------------------------
--------------------------------------------------------------------------------
--------------------------------------------------------------------------------
--------------------------------------------------------------------------------
--------------------------------------------------------------------------------
--------------------------------------------------------------------------------
--------------------------------------------------------------------------------
--K
>18-npr7_ACAC_scaffold0002856_4168_13020_angiostrongylus_cantonensis_PRJEB493
--------------------------------------------------------------------------------
--------------------------------------------------------------------------------
--------------------------------------------------------------------------------
--------------------------------------------------------------------------------
--------------------------------------------------------------------------------
--------------------------------------------------------------------------------
--------------------------------------------------------------------------------
----------------------------------------------------L------I-----------TS-------
-------------------------VSLW-----------------ATP----LA-------------------------
--------------------------------------------------------------------------------
--------------------------------------------------------------------------------
--------------------------------------------------------------------------------
--------------------------------------------------------------------------------
--------------------------------------------------------------------------------
--------------------------------------------------------------------------------
---------------------------------------------------Y-----------------------FQ-K-
-------------------------V------------------------WNFG--------------QVMC--------
---YI--------VY-V----------------------------------------------------------I----
------Q-VNK-----NHSWSLIG---A---S------L------M----WV----------------------------
---------------------------------------PLTLAA----IAVD-------------------R-------
------------------------YR-L--------------V-------------------------------------
---A-QPFL-Q------P-----M-------S----------T---K---------------------------------
--------------C-----------------C--------F----AVH-------------------------------
--------------------------------------------------------------------------------
--------------------------------------------------------------------------------
-------------------L----------------YCLE----------------------------F--W-PS-----
--------------------------------------------------------------------------------
----------D----------S-RLLYGLFVLLV----------------------------------------------
--R--------SALP-LA--LISWCHW---RI-A-SI----L-----------------------NEH--S---------
------R----K------------F---------------R---------------R------------V---S--S-G-
--------------------------------------------------------------------------------
--------------------------------------------------------------------------------
--------------------------------------------------------------------------------
---------------C--I---------------------T-T-S---Q--A---I-----D----------I-K-----
KK-----------------------------------------------Q--------------R---------------
--------L-----------------------------------------------------------------------
Q--TLL-LA------------------M------V--VIF-----A---V----SS-------LPI-D------------
---------LF-----------NV-------------------LQ---D-M--------E--------------------
--I--V-------Y------------------------------------------------------------------
--------------------------------------------------------------------------------
--------------------------------------------------------------------------------
--------------------------------------------------------------------------------
--------------------------------------------------------------------------------
--------------------------------------------------------------------------------
--------------------------------------------------------------------------------
--------------------------------------------------------------------------------
--------------------------------------------------------------------------------
--------------------------------------------------------------------------------
--------------------------------------------------------------------------------
--------------------------------------------------------------------------------
--------------------------------------------------------------------------------
--------------------------------------------------------------------------------
--K
>15-npr3_HPBE_scaffold0009896_1047_12174_heligmosomoides_polygyrus_PRJEB1203
-------------------------------Y-------V----------------------------------------
------D-------EC-----R---V------S-----------------------------------------------
E---M--TN------------------------C---T--------------------S-I----------Q--------
----------------------------------------------V-------S-M---F----E----TV--------
D-L------T-------AVR--------------------LV-FGMLY--SLVWIAAI-------V-GN-T--L------
------------------------------V------------L----Y-----------------------------VV
-----SF----N-Q--V---------------SL----SVR--S------------------------------------
----------VF-I------------GCLAV-----------SDL-------L------M-----------SL-------
-------------------------TSLP-----------------WTA----VT-------------------------
--------------------------------------------------------------------------------
--------------------------------------------------------------------------------
--------------------------------------------------------------------------------
--------------------------------------------------------------------------------
--------------------------------------------------------------------------------
--------------------------------------------------------------------------------
---------------------------------------------------I-----------------------FT-R-
-------------------------E------------------------WIFP--------------APIC--------
---KL--------IG-V----------------------------------------------------------F----
------Q-R-----------MFKG---G---S------I------F----VS----------------------------
---------------------------------------SFTLTV----IALD-------------------R-------
------------------------CL-L--------------I-------------------------------------
---L-KPNK-E------I-----I-------G----------Y---N---------------------------------
--------------R-----------------A--------I----AIV----------------V--A-----I---WV
L--GYA----------LALP---VGI-FSRA----------V---------S---Y------------------------
------------------------------------------------------------------------------D-
---K---LC-G--------V----------------FCEE----------------------------I--W-PD-----
-T----N------D-S-G-----------------------R------S-------------------------------
----------A----------G-RRLYGLSVLLS----------------------------------------------
--Q--------FGVP-AL--ISSICYW---LI-S-RV----M-----------------------SSQ--L---------
------E----R------------R---------------R---------------G------------H---T--L-L-
--------------------------------------------------------------------------------
--------------------------------------------------------------------------------
--------------------------------------------------------------------------------
----------------------------------------K-E-S---E--E---K-----L----------V-N-----
RK-----------------------------------------------S--------------R---------------
--------A-----------------------------------------------------------------------
N-------------------------------------------------------------------------------
--------------------------------------------------------------------------------
--------------------------------------------------------------------------------
--------------------------------------------------------------------------------
--------------------------------------------------------------------------------
--------------------------------------------------------------------------------
--------------------------------------------------------------------------------
--------------------------------------------------------------------------------
--------------------------------------------------------------------------------
--------------------------------------------------------------------------------
--------------------------------------------------------------------------------
--------------------------------------------------------------------------------
--------------------------------------------------------------------------------
--------------------------------------------------------------------------------
--------------------------------------------------------------------------------
--------------------------------------------------------------------------------
---
>19-npr3_HPLM_scaffold0001644_0_7291_haemonchus_placei_PRJEB509
-------------------------------M-------V----------------------------------------
------R--------------N---I------S-----------------------------------------------
D-M-S--TN------------------------C---T--------------------R-I----------Q--------
----------------------------------------------D-------T-M---F----E----TI--------
D-L------T-------AVR--------------------LV-FCVLY--CLVWVAAI-------V-GN-T--L------
------------------------------V------------L----Y-----------------------------VV
-----SF----N-Q--V---------------SL----SVR--S------------------------------------
----------VF-I------------GCLAV-----------SDM-------L------M-----------SL-------
-------------------------TSLP-----------------WTA----VS-------------------------
--------------------------------------------------------------------------------
--------------------------------------------------------------------------------
--------------------------------------------------------------------------------
--------------------------------------------------------------------------------
--------------------------------------------------------------------------------
--------------------------------------------------------------------------------
---------------------------------------------------I-----------------------FT-R-
-------------------------E------------------------WIFP--------------APIC--------
---KL--------IG-V----------------------------------------------------------F----
------Q----------------G---G---S------I------F----VS----------------------------
---------------------------------------SFTLTV----IALD-------------------R-------
------------------------CL-L--------------I-------------------------------------
---L-KPNK-E------I-----I-------G----------Y---N---------------------------------
--------------R-----------------A--------V----AIV----------------V--A-----I---WI
T--GYA----------LALP---VGI-FSRA----------I---------S---Y------------------------
------------------------------------------------------------------------------G-
---E---IC-G--------V----------------FCEE----------------------------I-----------
--------------------------------------------------------------------------------
--------------------------------------------------------------------------------
--------------------------------------------------------------------------------
--------------------------------------------------------------------------------
--------------------------------------------------------------------------------
--------------------------------------------------------------------------------
--------------------------------------------------------------------------------
--------------------------------------------------------------------------------
--------------------------------------------------------------------------------
--------------------------------------------------------------------------------
--------------------------------------------------------------------------------
--------------------------------------------------------------------------------
--------------------------------------------------------------------------------
--------------------------------------------------------------------------------
--------------------------------------------------------------------------------
--------------------------------------------------------------------------------
--------------------------------------------------------------------------------
--------------------------------------------------------------------------------
--------------------------------------------------------------------------------
--------------------------------------------------------------------------------
--------------------------------------------------------------------------------
--------------------------------------------------------------------------------
--------------------------------------------------------------------------------
--------------------------------------------------------------------------------
--------------------------------------------------------------------------------
--------------------------------------------------------------------------------
---
>19-npr7_Cang_2012_03_13_00023_196201_227610_caenorhabditis_angaria_PRJNA51225
-------------------------------M------------------------------------------------
--------------------------------------------------------------------------------
S-G-E--SN------------------------L---T--------------------D-L----------Q--------
----------------------------------------------C-------D-----Y----P----VL--------
E-L-----SL-------NSK--------------------FM-LIGAY--GFVGALSL-------I-GN-L--A------
------------------------------V------------L----L-----------------------------LV
-----LL----R-K--E---------------MQ----TVT--N------------------------------------
----------IF-I------------SSVSA-----------ADL-------V------I-----------TS-------
-------------------------FSLW-----------------VTP----LN-------------------------
--------------------------------------------------------------------------------
--------------------------------------------------------------------------------
--------------------------------------------------------------------------------
--------------------------------------------------------------------------------
--------------------------------------------------------------------------------
--------------------------------------------------------------------------------
---------------------------------------------------Y-----------------------YQ-R-
-------------------------V------------------------WSFG--------------KAMC--------
---YI--------FQ-V----------------------------------------------------------V----
------Q-VSG-INIKAFSFCFVG---A---S------L------M----WV----------------------------
---------------------------------------PFTLAA----VALD-------------------R-------
------------------------YL-L--------------V-------------------------------------
---R-FPFR-K------A-----M-------S----------K---R---------------------------------
--------------S-----------------C--------I----LVI----------------S--G-----I---WF
G--SLA----------VLTP---MMR-MIEF----------V---------D---S------------------------
------------------------------------------------------------------------------Y-
---G---PC----------H----------------FCME----------------------------T--W-DN-----
-E---------------------------------------N------P-------------------------------
----------H----------Y-RLFYGLAVLLI----------------------------------------------
--R--------SALP-LL--LISLCHW---RI-A-SI----L-----------------------NKQ--T---------
------R----K------------F---------------N---------------S------------L---R--S-A-
--------------------------------------------------------------------------------
--------------------------------------------------------------------------------
--------------------------------------------------------------------------------
------------------S---------------------A-A-T---Q--S---T-----D----------I-K-----
RK-----------------------------------------------Q--------------R---------------
--------L-----------------------------------------------------------------------
Q--QLL-LA------------------M------V--IIF-----A---V----SS-------LPL-D------------
---------LM-----------NV-------------------LQ---D-L--------I--------------------
--L--V-------Y---------G-----------------------------------------------I-------R
---PVNKN-A---Q---DF-------------------L---------F-----------F---------------F-CH
----------------------------------------------W-MAM-----------------------------
----------A-GT-------L----L-----------------N-PLV---Y-----------AW-----------W--
NE----------------------N--F------RRQ--I--------------------H----DI-D-----------
----------------------------R---R-----------------------------------------------
--------------------------------------------------------------------------------
--------------------------------------------------------------------------------
------------------------------------------------------------------------------Q-
--N--T---R---------I------------------------------------------------------------
-----------------------------------------D--LA-----------------P----------------
--------------------------------------------------------------------------------
------------------D-N-HV--------------------------------------------------------
-------------------------------------------------------D--I-EI-SQTD-------------
--L
>14-npr3_TCLT_contig0000123_0_20077_thelazia_callipaeda_PRJEB1205
-------------------------------M-------W----------------------------------------
--------------------------------R-----------------------------------------------
K-F-T--DE------------------------C---I--------------------P-I----------Q--------
----------------------------------------------D-------A-L---P----D----KV--------
D-E------L-------YVK--------------------II-FSFLY--FLIWISAV-------F-GN-F--I------
------------------------------V------------L----Y-----------------------------IV
-----VI----K-QLQV---------------SL----SVR--T------------------------------------
----------IF-I------------GNLAI-----------SDV-------V------V-----------SL-------
-------------------------TSLP-----------------VTA----VT-------------------------
--------------------------------------------------------------------------------
--------------------------------------------------------------------------------
--------------------------------------------------------------------------------
--------------------------------------------------------------------------------
--------------------------------------------------------------------------------
--------------------------------------------------------------------------------
---------------------------------------------------I-----------------------FT-R-
-------------------------D------------------------WVFP--------------PVFC--------
---KL--------IG-I----------------------------------------------------------F----
------Q----------------G---G---S------I------F----VS----------------------------
---------------------------------------SFTFTA----VAVD-------------------R-------
------------------------LL-L--------------I-------------------------------------
---V-FPNK-K------I-----L-------T----------F---E---------------------------------
--------------R-----------------T--------L----CIA----------------V--S-----I---WT
L--GYT----------MSLP---VGI-FSVT----------V---------T---Y------------------------
------------------------------------------------------------------------------S-
---P---YC-G--------T----------------FCEE----------------------------S--W-PD-----
-S----T------I-D-G-----------------------G------S-------------------------------
----------R----------M-ERIYGISVLTL----------------------------------------------
--Q--------FCLP-LI--ICSLCYW---KI-S-QV----I-----------------------SRQ--I---------
------E----K------------R---------------K---------------E------------Q---QF-L-L-
--------------------------------------------------------------------------------
--------------------------------------------------------------------------------
--------------------------------------------------------------------------------
----------------------------------------K-E-S---E--K---R-----L----------H-D-----
RR-----------------------------------------------A--------------R---------------
--------S-----------------------------------------------------------------------
N--RMM-VC------------------M------V--LSF-----V---F----AW-------LPL-N------------
---------LI-----------NL-------------------FR---D-F--------Y--------------------
--G--V-------S------------------------------------------------------------------
-------S-L---F---SI-------------------L---------F-----------A---------------L-CH
----------------------------------------------V-TAM-----------------------------
----------T-SA-------V----W-----------------N-PII---Y-----------SW-----------F--
NP----------------------Q--L------RNT--I--------------------R----NI-------------
--------------------------------------------------------------------------------
--------------------------------------------------------------------------------
--------------------------------------------------------------------------------
--------------------------------------------------------------------------------
--------------------------------------------------------------------------------
--------------------------------------------------------------------------------
--------------------------------------------------------------------------------
--------------------------------------------------------------------------------
------------------------------------------------------------------IQKTPHDILLQRRR
EFY
>14-npr7_CSP38.scaffold03433_25425_56884_caenorhabditis_quiockensis_PRJEB11354
-------------------------------M------------------------------------------------
--------------------------------------------------------------------------------
S-V-E--SN------------------------I---T--------------------D-Q----------I--------
----------------------------------------------C-------D-----Y----P----VL--------
E-L-----SL-------NTK--------------------LL-LTGAY--GFVGALSL-------I-GN-L--A------
------------------------------V------------L----L-----------------------------LV
-----IL----R-K--E---------------MQ----TVT--N------------------------------------
----------IF-I------------SSVSA-----------ADL-------V------I-----------TS-------
-------------------------FSLW-----------------ATP----LH-------------------------
--------------------------------------------------------------------------------
--------------------------------------------------------------------------------
--------------------------------------------------------------------------------
--------------------------------------------------------------------------------
--------------------------------------------------------------------------------
--------------------------------------------------------------------------------
---------------------------------------------------Y-----------------------YQ-R-
-------------------------V------------------------WSFG--------------KAMC--------
---YI--------FQ-V----------------------------------------------------------V----
------Q-IK--------MLFLQG---A---A------L------M----WV----------------------------
---------------------------------------PFTLAA----VALD-------------------R-------
------------------------YL-L--------------V-------------------------------------
---A-FPFR-K------A-----M-------S----------K---T---------------------------------
--------------S-----------------C--------V----LVI----------------G--G-----I---WL
G--ALA----------VLTP---MMR-MIEF----------V---------D---V------------------------
------------------------------------------------------------------------------Y-
---G---PC----------H----------------FCME----------------------------T--W-DN-----
-E---------------------------------------N------P-------------------------------
----------H----------Y-RLFYGLAVLII----------------------------------------------
--R--------SALP-LL--LITLCHW---RI-A-AI----L-----------------------NLQ--T---------
------K----K------------F---------------N---------------T------------L---R--S-A-
--------------------------------------------------------------------------------
--------------------------------------------------------------------------------
--------------------------------------------------------------------------------
------------------S---------------------A-A-T---Q--S---S-----D----------I-R-----
RK-----------------------------------------------Q--------------R---------------
--------L-----------------------------------------------------------------------
Q--TLL-LA------------------M------V--IIF-----A---V----SS-------LPL-D------------
---------LM-----------NV-------------------LQ---D-L--------V--------------------
--V--V-------Y---------Q-----------------------------------------------I-------R
---PVNKN-A---Q---DF-------------------L---------F-----------F---------------F-CH
----------------------------------------------W-MAM-----------------------------
----------A-GT-------L----L-----------------N-PLV---Y-----------AW-----------W--
NE----------------------N--F------RRQ--I--------------------H-------------------
--------------------------------------------------------------------------------
--------------------------------------------------------------------------------
--------------------------------------------------------------------------------
--------------------------------------------------------------------------------
--------------------------------------------------------------------------------
--------------------------------------------------------------------------------
--------------------------------------------------------------------------------
--------------------------------------------------------------------------------
--------------------------------------------------------------------------------
---
>19-npr7_SCAPT_653_2477_6924_steinernema_scapterisci_PRJNA204942
--------------------------------------------------------------------------------
--------------------------------------------------------------------------------
--------------------------------------------------------------------------------
--------------------------------------------------------------------------------
-------------------------------------------LVMSY--SSIGICSF-------I-GN-L--L------
------------------------------V------------L----I-----------------------------VV
-----LS----K-R--E---------------LR----SVT--N------------------------------------
----------LY-I------------SSVSA-----------ADL-----------------------------------
--------------------------------------------------------------------------------
--------------------------------------------------------------------------------
--------------------------------------------------------------------------------
--------------------------------------------------------------------------------
--------------------------------------------------------------------------------
--------------------------------------------------------------------------------
--------------------------------------------------------------------------------
--------------------------------------------------------------------------------
--------------------------------------------------------------------------------
--------------------------------------------------------------------------------
--------------------------------------------------------------------------------
--------------------------------------------------------------------------------
--------------------------------------------------------------------------------
--------------------------------------------------------------------------------
--------------------------------------------------------------------------------
--------------------------------------------------------------------------------
--------------------------------------------------------------------------------
------------------------------------YCVE----------------------------I--W-PE-----
-E----------------------------------------------R-------------------------------
----------Y----------L-RLLYGLSVLII----------------------------------------------
--R--------SVIP-LL--IISFCHY---RI-A-CI----L-----------------------NEQ--T---------
------K----R------------V---------------N---------------N------------Y---R--S-Q-
--------------------------------------------------------------------------------
--------------------------------------------------------------------------------
--------------------------------------------------------------------------------
------------------T-------------------------------------------------------------
--------------------------------------------------------------------------------
--------------------------------------------------------------------------------
--------------------------------------------------------------------------------
--------------------------------------------------------------------------------
--------------------------------------------------------------------------------
-------D-M---K---SY-------------------I---------F-----------L---------------L-TH
----------------------------------------------W-VAM-----------------------------
----------A-GT-------L----L-----------------N-PLV---Y-----------AW-----------W--
NE----------------------N--I------NKE--I--------------------R----VS-------------
--------------------------------------------------------------------------------
--------------------------------------------------------------------------------
--------------------------------------------------------------------------------
--------------------------------------------------------------------------------
--------------------------------------------------------------------------------
--------------------------------------------------------------------------------
--------------------------------------------------------------------------------
--------------------------------------------------------------------------------
---------------------------------------------------------------PKNP-------------
--R
>17-npr7_Scaffold1265_253767_258137_heterorhabditis_bacteriophora_PRJNA13977
--------------------------------------------------------------------------------
--------------------------------------------------------------------------------
--------------------------------------------------------------------------------
--------------------------------------------------------------------------------
-----------------------------------------------Y--STVGVASL-------V-GN-M--S------
------------------------------V------------L----L-----------------------------IV
-----FC----R-R--E---------------MR----TVT--N------------------------------------
----------IF-I------------SSVSA-----------ADL-------L------I-----------TG-------
-------------------------VSLW-----------------ATP----LA-------------------------
--------------------------------------------------------------------------------
--------------------------------------------------------------------------------
--------------------------------------------------------------------------------
--------------------------------------------------------------------------------
--------------------------------------------------------------------------------
--------------------------------------------------------------------------------
---------------------------------------------------Y-----------------------YQ-I-
-------------------------V------------------------WRFG--------------NAMC--------
---YI--------VY-V----------------------------------------------------------V----
------Q-VLFYIYIHMTKFIISG---A---S------L------M----WV----------------------------
---------------------------------------PMTLAA----IAID-------------------R-------
------------------------YF-L--------------V-------------------------------------
---A-SPFR-K------Q-----M-------S----------L---K---------------------------------
--------------M---------CLLMSLKMC--------L----LVI----------------V--G-----I---WL
G--AFA----------VLTP---MLT-HVHF----------F---------E----------------------------
--------------------------------------------------------------------------------
--------------------------------------------------------------------------------
--------------------------------------------------------------------------------
--------------------------------------------------------------------------------
-------------------------------V-S----------------------------------------------
----------------------------------------------------------------------------K-C-
--------------------------------------------------------------------------------
--------------------------------------------------------------------------------
--------------------------------------------------------------------------------
------------------N---------------------K-L-S---Q--S---N-----D----------I-R-----
RK-----------------------------------------------Q--------------R---------------
--------L-----------------------------------------------------------------------
Q--TLL-LA------------------M------V--IIF-----A---V----SS-------LPI-D------------
---------LF-----------NV-------------------LQ---D-M--------E--------------------
--I--V-------Y---------K-----------------------------------------------C-------V
---KIS-------A---AI-------------------H---------F-----------F---------------F-SH
----------------------------------------------W-IAM-----------------------------
----------A-GT-------L----L-----------------N-PLV---Y-----------AW-----------W--
NE----------------------N--F------RRQ--I--------------------Q----GC-I-----------
----------------------------S---E--L--------------R-G-N--NSFKRGLYT--------------
--------------------------V-----------------------------------------------------
----------------------------------------------------I---------------------------
-----------------------------V--------------------------------------------------
--------------------------------------------------------------------------------
--------------------------------------------------------------------------------
--------------------------------------------------------------------------------
--------------------------------------------------------------------------------
-------------------------------------------------------------S-GKTT-------------
--R
>9-npr3_CSP38.scaffold00181_0_31768_caenorhabditis_quiockensis_PRJEB11354
-------------------------------M------------------------------------------------
--------------------------------K-----------------------------------------------
E-M-E--LN------------------------C---S--------------------T-I----------Q--------
----------------------------------------------E-------Y-M---P----E----MN--------
D-S------P-------KLQ--------------------IV-FSILY--SIIWVAGI-------V-GN-S--L------
------------------------------V------------L----Y-----------------------------VL
-----SV----T-Q--V---------------SL----SVR--T------------------------------------
----------VF-V------------GCLAA-----------SDL-------L------M-----------CL-------
-------------------------FSLP-----------------ITA----IT-------------------------
--------------------------------------------------------------------------------
--------------------------------------------------------------------------------
--------------------------------------------------------------------------------
--------------------------------------------------------------------------------
--------------------------------------------------------------------------------
--------------------------------------------------------------------------------
---------------------------------------------------I-----------------------FT-R-
-------------------------E------------------------WVFP--------------SIFC--------
---NF--------VG-V----------------------------------------------------------F----
------Q----------------G---G---S------I------F----VS----------------------------
---------------------------------------SFTLTV----IALD-------------------R-------
------------------------CM-L--------------I-------------------------------------
---M-KPNK-E------M-----V-------N----------Y---S---------------------------------
--------------R-----------------A--------G----LIV----------------F--T-----I---WM
L--GYL----------MTVP---VGL-FSSL----------Q---------D---Y------------------------
------------------------------------------------------------------------------D-
---G---LC-G--------R----------------FCEE----------------------------A--W-PN-----
-Q------------------------------------------------------------------------------
----------Q----------S-RKAYGITVLLL----------------------------------------------
--Q--------FGIP-TL--ISSICYW---MI-S-QV----M-----------------------SSQ--L---------
------K----R------------R---------------R---------------G------------A---QTKL-R-
--------------------------------------------------------------------------------
--------------------------------------------------------------------------------
--------------------------------------------------------------------------------
----------------------------------------P-E-S---E--V---K-----L----------V-S-----
RK-----------------------------------------------T--------------R---------------
--------A-----------------------------------------------------------------------
N--RMM-IV------------------M------V--VGF-----V---T----AW-------MPF-N------------
---------LV-----------NL-------------------YR---D-I--------T--------------------
--G--N-------A---------------------------------------------------------G-------G
-------A-W---Y---ST-------------------V---------F-----------A---------------L-CH
----------------------------------------------V-CAM-----------------------------
----------C-SA-------V----L-----------------N-PII---Y-----------SW-----------F--
NP----------------------S--F------RTS--I--------------------L----TV-------------
--------------------------------------------------------------------------------
--------------------------------------------------------------------------------
--------------------------------------------------------------------------------
--------------------------------------------------------------------------------
--------------------------------------------------------------------------------
--------------------------------------------------------------------------------
--------------------------------------------------------------------------------
--------------------------------------------------------------------------------
------------------------------------------------------------------L-------------
--R
>9-npr7_JAJAVP010000008.1_405584_427043_-_Heterorhabditis_indica_genomic
-------------------------------E------------------------------------------------
--------------------------------------------------------------------------------
--N-M--AN------------------------E---T--------------------S-L----------Q--------
----------------------------------------------C-------E-----N----G----SL--------
D-I-----KL-------QWK--------------------IV-LVLAY--STVGVASL-------V-GN-M--S------
------------------------------V------------L----L-----------------------------IV
-----VC----R-K--E---------------MR----TVT--N------------------------------------
----------IF-I------------SSVSA-----------ADL-------L------I-----------TG-------
-------------------------VSLW-----------------ATP----LA-------------------------
--------------------------------------------------------------------------------
--------------------------------------------------------------------------------
--------------------------------------------------------------------------------
--------------------------------------------------------------------------------
--------------------------------------------------------------------------------
--------------------------------------------------------------------------------
---------------------------------------------------Y-----------------------YQ-I-
-------------------------V------------------------WRFG--------------NAMC--------
---YI--------VY-V----------------------------------------------------------V----
------Q----------------G---A---S------L------M----WV----------------------------
---------------------------------------PMTLAA----IAID-------------------R-------
------------------------YL-L--------------V-------------------------------------
---A-SPFR-K------Q-----M-------S----------L---K---------------------------------
--------------M-----------------C--------L----LVI----------------V--G-----I---WL
G--AFA----------VLTP---MLT-HVHF----------F---------E---S------------------------
------------------------------------------------------------------------------F-
---P---PQ----------Y----------------YCIE----------------------------Y--W-PA-----
-D----------------------------------------------E-------------------------------
----------H----------N-RMFYGLSVLLI----------------------------------------------
--R--------SALP-LI--IISWCHW---RI-A-SI----L-----------------------NAQ--T---------
------N----R------------F---------------K---------------S------------I---R--S-G-
--------------------------------------------------------------------------------
--------------------------------------------------------------------------------
--------------------------------------------------------------------------------
------------------S-----------------------L-S---Q--S---N-----D----------I-R-----
RK-----------------------------------------------Q--------------R---------------
--------L-----------------------------------------------------------------------
Q--TLL-LA------------------M------V--IIF-----A---V----SS-------LPI-D------------
---------LF-----------NV-------------------LQ---D-M--------E--------------------
--I--V-------Y---------K-----------------------------------------------I-------E
---SVSKS-V---R---QF-------------------I---------F-----------F---------------F-SH
----------------------------------------------W-IAM-----------------------------
----------T-GT-------L----L-----------------N-PLV---Y-----------AW-----------W--
NE----------------------N--F------RRQ--I--------------------Q----GC-V-----------
----------------------------S---E--L--------------R-G-S--DSFKRGLYT--------------
--------------------------V-----------------------------------------------------
----------------------------------------------------I---------------------------
-----------------------------V----------------------GTR-L-VHR-IFRAPNEW-------NT-
--H--S---P---------D------------------------------------------------------------
-----------------------------------------S--AS-----------------N----------------
--------------------------------------------------------------------------------
------------------D-L-TT--------------------------------------------------------
-------------------------------------------------------D--T-SA-I-RT-------------
--M
>6-npr3_JADANN010000457.1_356908_173171_Angiostrongylus_vasorum_genomic
--------------------------------------------------------------------------------
--------------------------------------------------------------------------------
----------------------------------------------------------S-I----------Q--------
----------------------------------------------D-------V-M---F----E----TI--------
D-I------T-------AVR--------------------VV-FSLLY--TLVWVAAI-------V-GN-I--L------
------------------------------V------------L----Y-----------------------------VI
-----SF----K-Q--V---------------SF----SVR--T------------------------------------
----------VF-I------------GCLAV-----------SDL-------L------M-----------SL-------
-------------------------TSLP-----------------WTA----VT-------------------------
--------------------------------------------------------------------------------
--------------------------------------------------------------------------------
--------------------------------------------------------------------------------
--------------------------------------------------------------------------------
--------------------------------------------------------------------------------
--------------------------------------------------------------------------------
---------------------------------------------------I-----------------------FT-R-
-------------------------E------------------------WIFP--------------RPIC--------
---KL--------IA-V----------------------------------------------------------F----
------Q----------------G---G---S------I------F----VS----------------------------
---------------------------------------SFTLTV----IALD-------------------R-------
------------------------CL-L--------------I-------------------------------------
---L-KPNK-E------I-----I-------G----------Y---N---------------------------------
--------------R-----------------A--------V----AMV----------------I--S-----I---WV
L--GYI----------LALP---VGI-FSRA----------V---------N---Y------------------------
------------------------------------------------------------------------------D-
---D---LC-G--------V----------------FCEE----------------------------I--P-DT-----
-K-----------D---G-----------------------Q------S-------------------------------
----------A----------G-RRLYGLSVLLS----------------------------------------------
--Q--------FGVP-AL--ISSVCYW---LI-S-RV----M-----------------------SSQ--L---------
------E----R------------R---------------R---------------G------------H---T--L-L-
--------------------------------------------------------------------------------
--------------------------------------------------------------------------------
--------------------------------------------------------------------------------
----------------------------------------K-E-S---E--E---K-----L----------V-H-----
RK-----------------------------------------------A--------------R---------------
--------A-----------------------------------------------------------------------
N---MM-IA------------------M------V--LGF-----V---F----AW-------MPL-N------------
---------AI-----------NL-------------------YR---D-W--------G--------------------
--F--I-------R------------------------------------------------------------------
---------Q---Q---TV-------------------V---------F-----------A---------------L-CH
----------------------------------------------V-SAM-----------------------------
----------M-SA-------A----L-----------------N-PVI---Y-----------SW-----------F--
NP----------------------Q--F------RGT--I--------------------Q----SL-P-----------
-------------------------I-LI---E--A--------------R-L-L--KRFIKHFHV--------------
--------------------------A-----------------------------------------------------
----------------------------------------------------V---------------------------
-----------------------------V----------------------Y------PV-PL------------IEQ-
--K--S---R----------------------------------------------------------------------
--------------------------------------------------------------------------------
--------------------------------------------------------------------------------
--------------------------------------------------------------------------------
------------------------------------------------------------QQ-ISSS-------------
--R
>1-npr3_Sp34_Chr4_13241701_13275540_caenorhabditis_inopinata_PRJDB5687
--------------------------------------------------------------------------------
--------------------------------------------------------------------------------
--------------------------------------------------------------------------------
--------------------------------------------------------------------------------
--------------------------------------------------------------------------------
--------------------------------------------------------------------------------
----------------V---------------SL----SVR--T------------------------------------
----------VF-V------------GCLAG-----------SDL-------L------M-----------CL-------
-------------------------LSLP-----------------ITA----IS-------------------------
--------------------------------------------------------------------------------
--------------------------------------------------------------------------------
--------------------------------------------------------------------------------
--------------------------------------------------------------------------------
--------------------------------------------------------------------------------
--------------------------------------------------------------------------------
---------------------------------------------------I-----------------------FS-R-
-------------------------V------------------------WVFP--------------AIFC--------
---KL--------IG-V----------------------------------------------------------F----
------Q----------------G---G---T------I------F----VS----------------------------
---------------------------------------SFTLTV----IALD-------------------R-------
------------------------CV-L--------------I-------------------------------------
---L-RPNQ-E------I-----V-------N----------F---P---------------------------------
--------------R-----------------A--------V----FIV----------------F--C-----I---WL
L--GYS----------LALP---VGI-YSDI----------A---------V---Y------------------------
------------------------------------------------------------------------------D-
---E---IC-G--------T----------------FCEE----------------------------N--W-PD-----
-F----N------PDT-G-----------------------R------S-------------------------------
----------G----------I-RRAYGLSVLVL----------------------------------------------
--Q--------FGIP-AL--ISSICYW---MI-S-KV----M-----------------------SDQ--L---------
------E----R------------R---------------R---------------G------------H---N--I-R-
--------------------------------------------------------------------------------
--------------------------------------------------------------------------------
--------------------------------------------------------------------------------
----------------------------------------P-E-S---E--E---K-----L----------V-N-----
RK-----------------------------------------------A--------------R---------------
--------A-----------------------------------------------------------------------
N--RMM-IV------------------M------V--VGF-----V---L----AW-------MPF-N------------
---------AV-----------NL-------------------YR---D-L--------F--------------------
--G--I-------S---------T-----------------------------------------------T--------
-------K-W---Y---ST-------------------V---------F-----------A---------------L-CH
----------------------------------------------V-CAM-----------------------------
----------C-SA-------V----L-----------------N-PII---Y-----------SW-----------F--
NP----------------------Q--F------RTS--I--------------------T----TL-F-----------
----------------------------K---G--I--------------D-D-V--RSIKKKPQS--------------
--------------------------A-----------------------------------------------------
----------------------------------------------------T---------------------------
-----------------------------S----------------------KMV-A-YPS-SFSEIIVHKD-AETVLT-
--K--T---K---------V------------------------------------------------------------
-----------------------------------------T--IA-----------------E----------------
--------------------------------------------------------------------------------
------------------N-------------------------------------------------------------
-------------------------------------------------------D--Y-RA-GDQL-------------
--L
>7-npr3_CALZFC010000349.1_3905567_3920745_allodiplogaster_sudhausi_genomic
--------------------------------------------------------------------------------
--------------------------------------------------------------------------------
-------------------------------------L--------------------S-L----------Q--------
----------------------------------------------E-------L-S---F----E----SV--------
D-L------P-------AIQ--------------------LL-FAVLY--TLVWTMAI-------V-GN-A--L------
------------------------------V------------L----Y-----------------------------VV
-----SF----A-Q--V---------------SL----SVR--S------------------------------------
----------VF-I------------GCLAV-----------SDL-------L------M-----------SL-------
-------------------------TSLP-----------------VTA----VS-------------------------
--------------------------------------------------------------------------------
--------------------------------------------------------------------------------
--------------------------------------------------------------------------------
--------------------------------------------------------------------------------
--------------------------------------------------------------------------------
--------------------------------------------------------------------------------
---------------------------------------------------I-----------------------FS-R-
-------------------------A------------------------WLFP--------------DFFC--------
---KL--------IG-V----------------------------------------------------------F----
------Q----------------G---G---S------I------F----VS----------------------------
---------------------------------------SFTLTA----IAID-------------------R-------
------------------------CF-L--------------I-------------------------------------
---R-RPNQ-E------V-----I-------N----------Y---E---------------------------------
--------------R-----------------A--------I----NVV----------------I--F-----I---WA
L--GYA----------LALP---VGI-FSRA----------L---------S---Y------------------------
------------------------------------------------------------------------------E-
---G---TC-G--------V----------------FCEE----------------------------N--P-DS-----
-N-----------GGT-T-----------------------S------S-------------------------------
----------A----------Q-RKMYGLAVLLL----------------------------------------------
--Q--------FGIP-TL--LSSVCYI---AI-S-RV----M-----------------------DEQ--L---------
------Q----R------------R---------------R---------------G------------Q---Q--L-L-
--------------------------------------------------------------------------------
--------------------------------------------------------------------------------
--------------------------------------------------------------------------------
----------------------------------------P-D-A---E--Q---R-----L----------L-T-----
RR-----------------------------------------------T--------------R---------------
--------A-----------------------------------------------------------------------
N---MM-VY------------------M------V--GGL-----V---I----SW-------MPL-N------------
---------AI-----------NL-------------------YR---D-F--------S--------------------
--N--D-------F------------------------------------------------------------------
---------A---F---ST-------------------V---------F-----------A---------------L-CH
----------------------------------------------V-TAM-----------------------------
----------M-SA-------V----V-----------------N-PLI---Y-----------SW-----------F--
NP----------------------A--F------RQA--V--------------------N----SL-------------
--------------------------------------------------------------------------------
--------------------------------------------------------------------------------
--------------------------------------------------------------------------------
--------------------------------------------------------------------------------
--------------------------------------------------------------------------------
--------------------------------------------------------------------------------
--------------------------------------------------------------------------------
--------------------------------------------------------------------------------
------------------------------------------------------------------V-------------
--K
>4-npr10_SCAPT_2847_141671_146995_steinernema_scapterisci_PRJNA204942
--------------------------------------------------------------------------------
--------------------------------------------------------------------------------
--------------------------------------------------------------------------------
--------------------------------------------------------------------------------
-------------------------------------------------------LGV-------V-GN-M--L------
------------------------------V------------V----L-----------------------------SV
-----WK----H-K--S---------------LQ----SVR--N------------------------------------
----------MF-I------------VSLSI-----------SDI-------V------I-----------SI-------
-------------------------VSGS-----------------ITP----IT-------------------------
--------------------------------------------------------------------------------
--------------------------------------------------------------------------------
--------------------------------------------------------------------------------
--------------------------------------------------------------------------------
--------------------------------------------------------------------------------
--------------------------------------------------------------------------------
---------------------------------------------------A-----------------------FT-K-
-------------------------V------------------------WLFG--------------VQLC--------
---YL--------VP-L---------------------------------------------------------------
--------------------------------------------------------------------------------
--------------------------------------------------------------------------------
--------------------------------------------------------------------------------
--------------------------------------------------------------------------------
--------------------------------------------------------------------------------
--------------------------------------------------------------------------------
--------------------------------------------------------------------------------
--------------------------------------------------------------------------------
--------------------------------------------------------------------------------
---------------------------------I----------------------------------------------
--Q--------FVLP-LT--VITFCYM---MI-S-LK----L-----------------------GKV--S---------
------K-------------------------------------------------------------------------
--------------------------------------------------------------------------------
--------------------------------------------------------------------------------
--------------------------------------------------------------------------------
-------------------------------------------------------T-----A----------L-R-----
RR-----------------------------------------------L--------------R---------------
--------T-----------------------------------------------------------------------
N--RML-MA------------------M----------------------------------------------------
--------------------------------------------------------------------------------
--------------------------------------------------------------------------------
--------------------------------------------------------------------------------
--------------------------------------------------------------------------------
--------------------------------------------------------------------------------
--------------------------------------------------------------------------------
--------------------------------------------------------------------------------
--------------------------------------------------------------------------------
--------------------------------------------------------------------------------
--------------------------------------------------------------------------------
--------------------------------------------------------------------------------
--------------------------------------------------------------------------------
--------------------------------------------------------------------------------
--------------------------------------------------------------------------------
--------------------------------------------------------------------------------
---
>1-NPR20_nDi.2.2.scaf00138_1_103428_-_dirofilaria_immitis_PRJEB1797
-------------------------------Q------------------------------------------------
--------------------------------------------------------------------------------
--------------------------------------------------------------------------------
------------------------------------------------------S-------------------------
-----------------H--------------------------------IF----------------------------
--------------------------------------------------------------------------------
---------------------------------I----LKN--N------------------------------------
--------------------------------------------------------------------------------
--------------------------------------------------------------------------------
--------------------------------------------------------------------------------
--------------------------------------------------------------------------------
--------------------------------------------------------------------------------
--------------------------------------------------------------------------------
--------------------------------------------------------------------------------
--------------------------------------------------------------------------------
--------------------------------------------------------------------------------
--------------------------------------------------------------------------------
----------------Y----------------------------------------------------------F----
------I----------------A---V---V------V------T----AS----------------------------
---------------------------------------AYTLAV----IAFE-------------------R-------
------------------------YY-A--------------I-------------------------------------
---C-KPLH-S------R-----I--WH---T----------R---S---------------------------------
--------------H-----------------A--------Y----TMI----------------A--L-----V---WL
I--SVL----------ANLL---MLF-MYEL----------Q---------T---Y------------------------
------------------------------------------------------------------------------N-
---V---------NG----L----------------TCAP----------------------------K--H-R------
--------------------------------------------------------------------------------
--------------------------PILH--FV----------------------------------------------
--L--------LLIP-LC--IMIVLYG---SV-I-HS----L-----------------------STS--D---------
------N----V------------R---------------K---------------N------------H---R--Y-Q-
---Y---------E----L--------------N--T----------I------F-----------E-------E----E
-NE--M-A---------------L-APNS-C---------WEYR---V---------R------N--GR---II--VC--
-----SQP-K----IL--K----------V---P----------------QQ------------E--------T------
-----K---------E--K---------------------N-A-K---K--S---N-----D----------D-E-----
GK-----------------------------------------------F--------------A---------------
--------V-----------------------------------------------------------------------
R--QCY-VS------------------I------E--YCY-----A---T----SEM------LPS-K------------
-----------------------F-------------------VT---T-T--------D--------------------
--T--V-----T-F---------C-----------------------------------------------N-------A
-------T-F---A---LF-------------------F---------A-----------E---------------I-RF
----------------------------------------------F-FLF-----------------------------
----------R-NS-------R----L-----------------Y-PVL---H-----------LV-----------L--
TR---SVLDVL-------------R--F------RSH--L--------------------L----DD-S-----------
----------------------------Y---T--S--------------K-D-V--Y-------I--------------
--------------------------R-----------------------------------------------------
----------------------------------------------------S---------------------------
-----------------------------E----------------------F-------------------------S-
--F--E---K---------T------------------------------------------------------------
--------------------------------------------L------------------L----------------
--------------------------------------------------------------------------------
------------------S-D-AL--------------------------------------------------------
-------P------------------------D-----VSNC--PP------P--V--P-SR-LHKP-------------
--K
>0-NPR20_scaffold9435_1_14846_-_haemonchus_contortus_PRJNA205202
-------------------------------Y-------I----------------------------------------
------P--------------P---A------------------------------------------------------
--------------------------------------------------------------------------------
--------------------------------------------------------------------------------
--------------------------------------------------------------------------------
--------------------------------------------------------------------------------
--------------------------------------------------------------------------------
--------------------------------------------------------------------------------
--------------------------------------------------------------------------------
--------------------------------------------------------------------------------
--------------------------------------------------------------------------------
--------------------------------------------------------------------------------
--------------------------------------------------------------------------------
--------------------------------------------------------------------------------
--------------------------------------------------------------------------------
--------------------------------------------------------------------------------
--------------------------------------------------------------------------------
--------------------------------------------------------------------------------
-----------------------K---L---I------G------L----GR----------------------------
---------------------------------------SELQQC-----QRT-------------------N-------
------------------------FL-V--------------F-------------------------------------
---M-HPFS-A-WT---Q-----Q--IL---R----------R---R---------------------------------
--------------V-----------------R--------F----MMT----------------L--V-----T---WA
L--SIA----------SNIP---YAV-NTRL----------Y---------R---F------------------------
------------------------------------------------------------------------------S-
---E-T--------A----A----------------AS------------------------------------------
-----------------------------------------I------F-------------------------------
----------R----------L-RVWVTVS-FVL----------------------------------------------
--W--------YILP-LA--VLALMYT---NI-G-MM----L-----------------------WRT--D---------
------V----Q------------I---------------S---------------A------------S---T--L-S-
---H---------E----S--------------N--G----------R------------------S-------N----G
-YY--S-QN-------------SV-PVGG-T---------W--Q---M---------S------N--GR---TA--VY--
-----KQD-S----LL--Q----------V---P----------------DD----------------------------
-----P---------Q--V---------------------K-K-R---Q--R---D-----L----------T-E-----
SR-----------------------------------------------R--------------K---------------
--------V-----------------------------------------------------------------------
V--RLL-IV------------------L------V--ASF-----A---I----LT-------LPH-H------------
--------------------------------------------------------------------------------
--------------------------------------------------------------------------------
--------------------------------------------------------------------------------
--------------------------------------------------------------------------------
--------------------------------------------------------------------------------
--------------------------------------------------------------------------------
--------------------------------------------------------------------------------
--------------------------------------------------------------------------------
--------------------------------------------------------------------------------
--------------------------------------------------------------------------------
--------------------------------------------------------------------------------
--------------------------------------------------------------------------------
--------------------------------------------------------------------------------
--------------------------------------------------------------------------------
----------------------------------------------------------------ARL-------------
--L
>0-NPR20_NBR_contig0001650_1_6669_-_nippostrongylus_brasiliensis_PRJEB511
-------------------------------S-------L----------------------------------------
------N--------------E---Q------L-----------------------------------------------
I-I-----K------------------------LI--L--------------------D-P----------D--------
----------------------------------------------S-------C-E---L----F----YS--------
S-N------H-------RVK--------------------TP-FRIFF--VF-------------V-SN-F--F------
------------------------------V------------C----L-----------------------------IF
-----TL----H-F--F---------------GF----TTH--T------------------------------------
----------TY-R------------SNMGD-----------AGS-------I------T-----------GL-------
-------------------------IEIS-----------------S-RIL-ILH-------------------------
--------------------------------------------------------------------------------
--------------------------------------------------------------------------------
--------------------------------------------------------------------------------
--------------------------------------------------------------------------------
--------------------------------------------------------------------------------
--------------------------------------------------------------------------------
---------------------------------------------------A-----------------------DN-G-
-------------------------N------------------------WPVK--------------HLLC--------
---SL--------FF-N----------------------------------------------------------R----
------Q----------------T---L---C------P------T----FD----------------------------
---------------------------------------SFLLII----NTYF-------------------L-------
------------------------VS-V--------------F-------------------------------------
---M-HPFS-A-WT---R-----Q--IL---R----------R---R---------------------------------
--------------V-----------------R--------F----LMT----------------A--A-----T---WL
L--SIA----------SNIP---YPL-NTRL----------Y---------R---F------------------------
------------------------------------------------------------------------------S-
---D-T--------A----A----------------ACGR----------------------------------------
-----------------------------------------T------D-------------------------------
----------T----------L-RVWVTVS-FVL----------------------------------------------
--W--------YILP-LT--VLALMYT---NI-G-MM----L-----------------------WRS--G---------
------S----C------------V---------------I---------------T------------V--TR--P-SA
ERML---------K----S--------------G--G----------K------L-----------E-------L----G
-SM--N-MS-------------SA-QTGV-S---------W--Q---M---------A------N--GR---TI--VY--
-----KQD-S----LL--Q----------V---P----------------DD----------------------------
-----P---------Q--V---------------------K-K-R---Q--R---D-----L----------T-E-----
SR-----------------------------------------------R--------------K---------------
--------V-----------------------------------------------------------------------
Q--YRP-PA------------------L------R--YYD-----S---A----TPAWVRCLQISS-R------------
--------------------------------------------------------------------------------
--T--G-----------------A-----------------------------------------------D-------S
-------E-W---T---IL-----------------------------V-----------L---------------L-SM
----------------------------------------------I---------------------------------
--------------------------------------------------------------------------------
--------------------------------------------------------------------------------
--------------------------------------------------------------------------------
--------------------------------------------------------------------------------
--------------------------------------------------------------------------------
--------------------------------------------------------------------------------
--------------------------------------------------------------------------------
--------------------------------------------------------------------------------
--------------------------------------------------------------------------------
--------------------------------------------------------------------------------
----------------------------------------------------------------SLF-------------
--L
>0-NPR20_CGOC_contig0004297_1_2055_-_cylicostephanus_goldi_PRJEB498
-------------------------------T-------V----------------------------------------
------K-------------------------------------------------------------------------
--------------------------------------------------------------------------------
--------------------------------------------------------------------------------
--------------------------------------------------------------------------------
--------------------------------------------------------------------------------
-----YF----H-F--A---------------GQ----VSS--T------------------------------------
----------EY-R------------Y-----------------------------------------------------
-------------------------------------------------IK-FIK-------------------------
--------------------------------------------------------------------------------
--------------------------------------------------------------------------------
--------------------------------------------------------------------------------
--------------------------------------------------------------------------------
--------------------------------------------------------------------------------
--------------------------------------------------------------------------------
---------------------------------------------------S-----------------------NQ-L-
-------------------------H------------------------YFLG--------------EAMC--------
---YM--------YV-F----------------------------------------------------------M----
------L----------------H---F---I------P------C----LS----------------------------
---------------------------------------VGILVC----VSIE-------------------K-------
------------------------YL-V--------------F-------------------------------------
---M-HPFS-K-WT---Q-----Q--IL---R----------R---R---------------------------------
--------------V-----------------R--------F----MMT----------------F--A-----T---WT
L--SIA----------SNIP---YAV-NTRL----------Y---------R---F------------------------
------------------------------------------------------------------------------G-
---E-N--------A----A----------------AYSG----------------------------------------
-----------------------------------------Y------F-------------------------------
----------S----------L-RVWVTVS-FFL----------------------------------------------
--W--------YMLP-LT--VLAVMYT---NI-G-MM----L-----------------------WRS--G---------
------S----S------------S---------------E---------------R------------A---R--E-P-
---H---------L----S--------------G--N----------C------L-----------N-------Q----N
-EG--L-TN-------------SG-HPGL-T---------Y--Q---M---------S------N--GR---SV--VY--
-----KQD-S----LL--Q----------V---P----------------ED----------------------------
-----P---------Q--V---------------------K-K-R---Q--R---D-----L----------T-E-----
SR-----------------------------------------------R--------------K---------------
--------V-----------------------------------------------------------------------
P--CML-VV------------------T------I--IYC-----S---C----LCTYQYCCKISI-R------------
--------------------------------------------------------------------------------
--------------------------------------------------------------------------------
--------------------------------------------------------------------------------
--------------------------------------------------------------------------------
--------------------------------------------------------------------------------
--------------------------------------------------------------------------------
--------------------------------------------------------------------------------
--------------------------------------------------------------------------------
--------------------------------------------------------------------------------
--------------------------------------------------------------------------------
--------------------------------------------------------------------------------
--------------------------------------------------------------------------------
--------------------------------------------------------------------------------
--------------------------------------------------------------------------------
----------------------------------------------------------------AQR-------------
--G
>5-npr11_SMUV_scaffold0001678_0_5621_syphacia_muris_PRJEB524
--------------------------------------------------------------------------------
--------------------------------------------------------------------------------
--------------------------------------------------------------------------------
--------------------------------------------------------------------------------
---------F-------QLG--------------------LF-ITIAY--FVVIIFGA-------C-GN-F--L------
------------------------------T------------V----L-----------------------------AV
-----AK----Y-P--Q---------------MR----TTR--N------------------------------------
----------YF-I------------LNLAL-----------SDF-------F------V-----------CI-------
----------------------------I-----------------TAPIT-LYTVSIVNN-------------------
--------------------------------------------------------------------------------
--------------------------------------------------------------------------------
----------------------------------------------------------------GLSRYI----------
--------------------------------------------------------------------------------
--------------------------------------------------------------------------------
--------------------------------------------------------------------------------
----------------------------------------------GEVFQV-----------------------LH-V-
-------------------------F------------------------WPFG--------------KVSC--------
---KL--------AG-S----------------------------------------------------------L----
------Q----------------G---F---G------V------F----LS----------------------------
---------------------------------------TFSITA----IAYD-------------------R-------
------------------------YV-V--------------I-------------------------------------
---I-FPTK-R------K-----R-------Q----------R---N---------------------------------
--------------L-----------------A--------L----LLF----------------V--L-----I---WL
I--SVV----------LALP---MLI-ASDI----------Q---------T---I------------------------
------------------------------------------------------------------------------I-
---DE---C-SI-QL----M----------------ICQE----------------------------N--D-RI-----
-W-----------Q---K--------------------------------------------------------------
--------------------------------------------------------------------------------
--------------------------------------------------------------------------------
--------------------------------------------------------------------------------
--------------------------------------------------------------------------------
--------------------------------------------------------------------------------
--------------------------------------------------------------------------------
--------------------------------------------------------------------------------
--------------------------------------------------------------------------------
--------------------------------------------------------------------------------
--------------------------------------------------------------------------------
--------------------------------------------------------------------------------
--------------------------------------------------------------------------------
--------------------------------------------------------------------------------
--------------------------------------------------------------------------------
--------------------------------------------------------------------------------
--------------------------------------------------------------------------------
--------------------------------------------------------------------------------
--------------------------------------------------------------------------------
--------------------------------------------------------------------------------
--------------------------------------------------------------------------------
--------------------------------------------------------------------------------
--------------------------------------------------------------------------------
--------------------------------------------------------------------------------
--------------------------------------------------------------------------------
--------------------------------------------------------------------------------
---
>6-npr11_AgB08X_3892383_3900189_ascaris_suum_PRJNA62057
--------------------------------------------------------------------------------
--------------------------------------------------------------------------------
--------------------------------------------------------------------------------
--------------------------------------------------------------------------------
------------------LG--------------------WC-ITFAY--CFVIVFGA-------L-GN-M--L------
------------------------------T------------V----L-----------------------------AV
-----IR----N-P--Q---------------MR----TTR--N------------------------------------
----------FF-I------------VNLAL-----------SDF-------F------I-----------CT-------
----------------------------V-----------------T---------------------------------
--------------------------------------------------------------------------------
--------------------------------------------------------------------------------
--------------------------------------------------------------------------------
--------------------------------------------------------------------------------
--------------------------------------------------------------------------------
--------------------------------------------------------------------------------
---------------------------------------------------V-----------------------LY-T-
-------------------------F------------------------WPFG--------------TATC--------
---KI--------AG-S----------------------------------------------------------L----
------Q----------------G---F---G------I------F----LS----------------------------
---------------------------------------TFSIAA----IALD-------------------R-------
------------------------YV-L--------------V-------------------------------------
---I-FPTK-R------K-----R-------Q----------H---N---------------------------------
--------------L-----------------S--------L----LFF----------------S--L-----I---WL
I--SIA----------LALP---LLI-ASDL----------N---------T---I------------------------
------------------------------------------------------------------------------F-
---EDH-NC-DI-SL----Q----------------ICHE----------------------------K--N-EI-----
-W-----------Q---Q-----------------------M------P-------------------------------
----------I----------G-KEAYTLAVLVT----------------------------------------------
--Q--------YALP-LI--SIVFAYT---RI-A-HR----M-----------------------QGQ--F---------
------A----I------------R---------------M---------------S-----------------------
--------------------------------------------------------------------------------
--------------------------------------------------------------------------------
--------------------------------------------------------------------------------
---------------------------------------------------S---S-----V----------V-E-----
RQ-----------------------------------------------R--------------R---------------
--------T-----------------------------------------------------------------------
H--LLL-MC------------------V------V--IMF-----A---V----AW-------LPL-N------------
---------VF-----------H---------------------------------------------------------
--------------------------------------------------------------------------------
--------------------------------------------------------------------------------
--------------------------------------------------------------------------------
--------------------------------------------------------------------------------
--------------------------------------------------------------------------------
--------------------------------------------------------------------------------
--------------------------------------------------------------------------------
--------------------------------------------------------------------------------
--------------------------------------------------------------------------------
--------------------------------------------------------------------------------
--------------------------------------------------------------------------------
--------------------------------------------------------------------------------
--------------------------------------------------------------------------------
--------------------------------------------------------------------------------
---
>9-npr11_ALUE_scaffold0000021_263413_271748_ascaris_lumbricoides_PRJEB4950
--------------------------------------------------------------------------------
--------------------------------------------------------------------------------
--------------------------------------------------------------------------------
--------------------------------------------------------------------------------
------------------LG--------------------WC-ITFAY--CFVIVFGA-------L-GN-M--L------
------------------------------T------------V----L-----------------------------AV
-----IR----N-P--Q---------------MR----TTR--N------------------------------------
----------FF-I------------VNLAL-----------SDF-------F------I-----------CT-------
----------------------------V-----------------TAPIT-LYTVRSIWKKSSLTNSNFYWEMGRYLFA
SYGDIFSKRNLVVYLGHTQRISTDLTSIEISVFYLQDVALLQTLSLSSSRRFEQKFFLSSKHGT-------CKIRRNIAP
SYMTIRILQSRPHLLYFEQNSRGEYWFESLEITLHLCRFMVEALRFTRQAHVFLILYLPTKRNMRIGNLSSSGMSVAPSV
DPPCPFAWNNLILQTCYNYETALLLRSINGQKFILKLLTQVGFGGFGIRVWRGGGEGGERRTKLGAARYLNFSVFKVSES
HYFNYNSAMALKQIIEEGLLAYFHREKITSFGNDENVKSLLQCGELNKKSSLTPSLISAWFICFELLPRILHYPRMLYMA
ISCLLKVDAQRNRTYEIVSFDTALKAQNDYVTNFRMLMGAIWLEPVLLIRCTMKLCVSDNILSHSILDATAKPCWLTILF
CMKYFSAIELVFYRIFEFRLELFIRLIFQEMVSICETSQIYSWHDVDCSASDNVCFKEFQDMCKEDSSFTHATILKRNPL
KNVFLLFRLYVIQLAVHISDSRVDCTRMQPRNDLSDCIIHKNILKLIPFLQV-----------------------LY-T-
-------------------------F------------------------WPFG--------------TATC--------
---KI--------AG-S----------------------------------------------------------L----
------Q----------------G---F---G------I------F----LS----------------------------
---------------------------------------TFSIAA----IALD-------------------R-------
------------------------YV-L--------------V-------------------------------------
---I-FPTK-R------K-----R-------Q----------H---N---------------------------------
--------------L-----------------S--------L----LFF----------------S--L-----I---WL
I--SIA----------LALP---LLI-ASDL----------N---------T---I------------------------
------------------------------------------------------------------------------F-
---EDH-NC-DI-SL----Q----------------ICHE----------------------------K--N-EI-----
-W-----------Q---Q-----------------------M------P-------------------------------
----------I----------G-KEAYTLAVLVT----------------------------------------------
--Q--------YALP-LI--SIVFAYT---RI-A-HR----M-----------------------QGQ--F---------
------A----I------------R---------------M---------------S-----------------------
--------------------------------------------------------------------------------
--------------------------------------------------------------------------------
--------------------------------------------------------------------------------
---------------------------------------------------S---S-----V----------V-E-----
RQ-----------------------------------------------R--------------R---------------
--------T-----------------------------------------------------------------------
H--LLL-MC------------------V------V--IMF-----A---V----AW-------LPL-N------------
---------VF-----------H---------------------------------------------------------
--------------------------------------------------------------------------------
--------------------------------------------------------------------------------
--------------------------------------------------------------------------------
--------------------------------------------------------------------------------
--------------------------------------------------------------------------------
--------------------------------------------------------------------------------
--------------------------------------------------------------------------------
--------------------------------------------------------------------------------
--------------------------------------------------------------------------------
--------------------------------------------------------------------------------
--------------------------------------------------------------------------------
--------------------------------------------------------------------------------
--------------------------------------------------------------------------------
--------------------------------------------------------------------------------
---
>7-npr11_merged_cylicostephanus_goldi_PRJEB498
--------------------------------------------------------------------------------
--------------------------------------------------------------------------------
--------------------------------------------------------------------------------
--------------------------------------------------------------------------------
------------------LG--------------------YA-ITAAY--LVVIIFGA-------C-GN-F--L------
------------------------------T------------M----L-----------------------------VV
-----VL----N-P--A---------------MR----TTR--N------------------------------------
----------FF-I------------FNLAL-----------SDF-------F------V-----------CT-------
----------------------------V-----------------TAPMT-LYT-------------------------
--------------------------------------------------------------------------------
--------------------------------------------------------------------------------
--------------------------------------------------------------------------------
--------------------------------------------------------------------------------
--------------------------------------------------------------------------------
--------------------------------------------------------------------------------
---------------------------------------------------V-----------------------LY-M-
-------------------------F------------------------WPFG--------------TALC--------
---KI--------AG-S----------------------------------------------------------L----
------Q----------------G---F---N------I------F----LS----------------------------
---------------------------------------TFSIAA----IALD-------------------R-------
------------------------YV-L--------------I-------------------------------------
---I-FPTK-R------E-----R-------Q----------Q---N---------------------------------
--------------L-----------------S--------L----MFF----------------V--F-----I---WV
V--SLI----------LAVP---LLI-VSDL----------N---------C---F------------------------
------------------------------------------------------------------------------I-
---SS---------------------------------------------------------------------------
--------------------------------------------------------------------------------
--------------------------------------------------------------------------------
--------------------------------------------------------------------------------
--------------------------------------------------------------------------------
--------------------------------------------------------------------------------
--------------------------------------------------------------------------------
--------------------------------------------------------------------------------
--------------------------------------------------------------------------------
--------------------------------------------------------------------------------
--------------------------------------------------------------------------------
--------------------------------------------------------------------------------
--------------------------------------------------------------------------------
--------------------------------------------------------------------------------
--------------------------------------------------------------------------------
--------------------------------------------------------------------------------
--------------------------------------------------------------------------------
--------------------------------------------------------------------------------
--------------------------------------------------------------------------------
--------------------------------------------------------------------------------
--------------------------------------------------------------------------------
--------------------------------------------------------------------------------
--------------------------------------------------------------------------------
--------------------------------------------------------------------------------
--------------------------------------------------------------------------------
--------------------------------------------------------------------------------
--------------------------------------------------------------------------------
---
>7-npr11_JANLNO010000009.1_1506036_1503394_Bradynema_listronoti_genomic
--------------------------------------------------------------------------------
--------------------------------------------------------------------------------
--------------------------------------------------------------------------------
--------------------------------------------------------------------------------
-----------------QIG--------------------YL-IIASY--SVVITFGA-------I-GN-L--F------
------------------------------T------------I----A-----------------------------AV
-----LR----N-P--Q---------------MR----TVR--N------------------------------------
----------FF-I------------LNLAL-----------SDF-------L------I-----------CT-------
----------------------------V-----------------TAPIT-LYT-------------------------
--------------------------------------------------------------------------------
--------------------------------------------------------------------------------
--------------------------------------------------------------------------------
--------------------------------------------------------------------------------
--------------------------------------------------------------------------------
--------------------------------------------------------------------------------
---------------------------------------------------V-----------------------LY-M-
-------------------------F------------------------WPFG--------------TAFC--------
---KI--------VG-S----------------------------------------------------------L----
------Q----------------G---F---N------I------F----LS----------------------------
---------------------------------------TFSIAA----IALD---------------------------
------------------------YV-L--------------V-------------------------------------
---I-FPTQ-R------D-----R-------Q----------K---N---------------------------------
--------------L-----------------A--------L----LFF----------------L--L-----I---WL
I--SIL----------LALP---LFV-ASDL----------E---------R---V------------------------
------------------------------------------------------------------------------F-
---EDK-QC-KI-LL----T----------------ICHE----------------------------Q--N-QR-----
-W-----------K---Q-----------------------M------I-------------------------------
----------I----------S-KEMYTVGVLFI----------------------------------------------
--Q--------YAFP-LA--SIVFAYS---RI-A-RR----M-----------------------GSR--F---------
------A----P------------Q---------------N---------------S------------Y---V--L---
--------------------------------------------------------------------------------
--------------------------------------------------------------------------------
--------------------------------------------------P----------------------P------
-----P------------------------------------------------------------------N-I-----
TK-----------------------------------------------D--------------R---------------
--------T-----------------------------------------------------------------------
N--FLL-IA------------------V------V--CVF-----A---A----AW-------LPL-N------------
---------IF-----------HL-------------------IN---T-F--------L--------------------
--T--------------------------------------------------------------------V-------R
-------R-F---S---VP-------------------V---------F-----------A---------------L-CH
----------------------------------------------C-LAI-----------------------------
----------G-SA-------C----L-----------------N-PVS---Y-----------AF-----------F--
NH----------------------H--F------RAE--F--------------------A----SI-F-----------
----------------------------K---K--L--------------R-L---------------------------
--------------------------------------------------------------------------------
--------------------------------------------------------------------------------
--------------------------------------------------------------------------------
--------------------------------------------------------------------------------
--------------------------------------------------------------------------------
--------------------------------------------------------------------------------
--------------------------------------------------------------------------------
--------------------------------------------------------------------------------
---
>0-npr11_CALZFC010000009.1_3366825_3370177_allodiplogaster_sudhausi_genomic
-------------------------------A------------------------------------------------
-----------NVTDMCVHYTD---V------F-----------------------------------------------
S-K-I--NS------------------------YF--R--------------------D-D----------I--------
----------------------------------------------V-------I-N---G----T----EY--------
A-S------K-------ELG--------------------YA-ITAAY--LVVILFGA-------L-GN-L--L------
------------------------------T------------I----S-----------------------------VV
-----IL----N-P--A---------------MR----TTR--N------------------------------------
----------FF-I------------LNLAL-----------SDF-------F------V-----------CT-------
----------------------------V-----------------TAPTT-LYT-------------------------
--------------------------------------------------------------------------------
--------------------------------------------------------------------------------
--------------------------------------------------------------------------------
--------------------------------------------------------------------------------
--------------------------------------------------------------------------------
--------------------------------------------------------------------------------
---------------------------------------------------V-----------------------LF-M-
-------------------------F------------------------WPWG--------------TALC--------
---KI--------AG-S----------------------------------------------------------L----
------Q----------------G---F---N------I------F----LS----------------------------
---------------------------------------TFSIAA----IALD---------------------------
------------------------YV-L--------------V-------------------------------------
---I-FPTK-R------D-----S-------Q----------Q---K---------------------------------
--------------L-----------------T--------I----IFF----------------S--F-----I---WL
V--SLA----------FAVP---LLI-ASDL----------N---------L---I------------------------
------------------------------------------------------------------------------Y-
---SDQ-DC-GI-RV----V----------------MCQE----------------------------Q--N-DI-----
-W-----------Q---H-----------------------M------V-------------------------------
----------M----------S-KQAYTLSVLAT----------------------------------------------
--Q--------YAFP-LV--SIVFAYS---SI-A-HR----M-----------------------KMR--I---------
------A----N------------R---------------T---------------A------------N---H--A---
--------------------------------------------------------------------------------
--------------------------------------------------------------------------------
--------------------------------------------------SL------------P--------V------
-----N---------T--A---------------------T-R-Q---R--R---S-----V----------A-D-----
RQ-----------------------------------------------R--------------R---------------
--------T-----------------------------------------------------------------------
H--LLL-LS------------------V------V--IVF-----A---V----AW-------LPL-N------------
---------VF-----------HL-------------------VY---T-F--------E--------------------
--W--------------------------------------------------------------------V-------S
-------N-F---S---VP-------------------V---------F-----------A---------------I-CH
----------------------------------------------V-AGM-----------------------------
----------C-SA-------C----L-----------------N-PMI---Y-----------AF-----------F--
NY----------------------N--F------RNE--F--------------------I----IL-F-----------
----------------------------E---R--T--------------G-I-R-------------------------
--------------------------------------------------------------------------------
--------------------------------------------------------------------------------
--------------------------------------------------------------------------------
--------------------------------------------------------------------------------
--------------------------------------------------------------------------------
--------------------------------------------------------------------------------
--------------------------------------------------------------------------------
--------------------------------------------------------------------------------
--S
>9-npr11_scaffold_18_195570_203690_parapristionchus_giblindavisi_PRJEB27334
--------------------------------------------------------------------------------
--------------------------------------------------------------------------------
--------------------------------------------------------------------------------
--------------------------------------------------------------------------------
------------------WG--------------------LA-ITSAY--VLVILFGA-------I-GN-F--L------
------------------------------T------------I----S-----------------------------VV
-----VL----N-P--A---------------MR----TTR--N------------------------------------
----------FF-I------------LNLAL-----------SDF-------F-KNLFKV-----------CT-------
----------------------------I-----------------TAPMT-LYT-------------------------
--------------------------------------------------------------------------------
--------------------------------------------------------------------------------
--------------------------------------------------------------------------------
--------------------------------------------------------------------------------
--------------------------------------------------------------------------------
--------------------------------------------------------------------------------
---------------------------------------------------V-----------------------RN-I-
-------------------------F------------------------WPFN--------------TIFC--------
---KI--------AG-S----------------------------------------------------------L----
------Q----------------G---F---N------V------F----LS----------------------------
---------------------------------------TFSIAA----IALD-------------------R-------
------------------------YV-L--------------I-------------------------------------
---I-FPTK-R------A-----E-------Q----------R---T---------------------------------
--------------L-----------------S--------L----VFF----------------L--A-----I---WV
V--SLI----------LALP---LLI-ASDL----------N---------V---V------------------------
------------------------------------------------------------------------------Y-
---FNP-EC-NI-SV----A----------------ICQE----------------------------H--N-EI-----
-W-----------S---S-----------------------S------M-------------------------------
--------------------------------------------------------------------------------
--------------------------------------------------------------------------------
--------------------------------------------------------------------------------
--------------------------------------------------------------------------------
--------------------------------------------------------------------------------
--------------------------------------------------------------------------------
--------------------------------------------------------------------------------
--------------------------------------------------------------------------------
--------------------------------------------------------------------------------
--------------------------------------------------------------------------------
-----------------------I-------------------FN---T-F--------E--------------------
--W--------------------------------------------------------------------V-------S
-------S-F---S---VP-------------------A---------F-----------A---------------M-CH
----------------------------------------------V-AAM-----------------------------
----------T-SA-------C----L-----------------N-PLI---Y-----------AF-----------F--
NH----------------------N--F------RNE--F--------------------I----IL-F-----------
----------------------------E---R--T--------------G-I---------------------------
--------------------------------------------------------------------------------
--------------------------------------------------------------------------------
--------------------------------------------------------------------------------
--------------------------------------------------------------------------------
--------------------------------------------------------------------------------
--------------------------------------------------------------------------------
--------------------------------------------------------------------------------
--------------------------------------------------------------------------------
---
>10-npr11_scf7180000986778_976090_981831_diploscapter_coronatus_PRJDB3143
--------------------------------------------------------------------------------
--------------------------------------------------------------------------------
--------------------------------------------------------------------------------
--------------------------------------------------------------------------------
------------------LG--------------------YL-IFCAY--MVVIFFGS-------I-GN-F--L------
------------------------------T------------M----T-----------------------------VV
-----VI----N-P--S---------------MR----TTR--N------------------------------------
----------FF-I------------LNLAL-----------SDF-------F------V-----------CS-------
----------------------------V-----------------TAPMT-LYT-------------------------
--------------------------------------------------------------------------------
--------------------------------------------------------------------------------
--------------------------------------------------------------------------------
--------------------------------------------------------------------------------
--------------------------------------------------------------------------------
--------------------------------------------------------------------------------
---------------------------------------------------I-----------------------LY-T-
-------------------------F------------------------WSFG--------------RALC--------
---KI--------TG-S----------------------------------------------------------L----
------Q----------------G---F---S------V------F----LS----------------------------
---------------------------------------TFSITA----IALD---------------------------
--------------------------------------------------------------------------------
--------------------------------------------------------------------------------
--------------------------------------------------------------------------------
--------------------------------------------------------------------------------
--------------------------------------------------------------------------------
--------------------------------------------------------------------------------
--------------------------------------------------------------------------------
--------------------------------------------------------------------------------
--------------------------------------------------------------------------------
--------------------------------------------------------------------------------
--------------------------------------------------------------------------------
--------------------------------------------------------------------------------
--------------------------------------------------------------------------------
-------------------------------------------------------S-----V----------F-D-----
RQ-----------------------------------------------R--------------R---------------
--------T-----------------------------------------------------------------------
H--LLL-MC------------------V------V--AVF-----A---V----AW-------LPL-N------------
---------IF-----------HI-------------------CR---H-S--------P--------------------
--F-----------------------------------------------------------------------------
--------------------------------------------------------------------------------
-------------------------------------------------AT-----------------------------
----------R-RC-------A----L-----------------P-PST---P-----------SS-----------M--
HS----------------------S--T------RTS--E--------------------Q----NS-F-----------
----------------------------D---S-SI--------------G-L---------------------------
--------------------------------------------------------------------------------
--------------------------------------------------------------------------------
--------------------------------------------------------------------------------
--------------------------------------------------------------------------------
--------------------------------------------------------------------------------
--------------------------------------------------------------------------------
--------------------------------------------------------------------------------
--------------------------------------------------------------------------------
--D
>4-npr11_ACRNAN_scaffold152_9095_56393_acrobeloides_nanus_PRJEB26554
--------------------------------------------------------------------------------
--------------------------------------------------------------------------------
--------------------------------------------------------------------------------
--------------------------------------------------------------------------------
------------------LG--------------------YI-ITMAY--AFVIIVGA-------I-GN-M--L------
------------------------------T------------V----I-----------------------------SV
-----IR----N-P--Q---------------MR----TTR--N------------------------------------
----------FF-I------------VNLAL-----------SDFLISLSDFL------I-----------CT-------
----------------------------I-----------------TAPTT-LYT-------------------------
--------------------------------------------------------------------------------
--------------------------------------------------------------------------------
--------------------------------------------------------------------------------
--------------------------------------------------------------------------------
--------------------------------------------------------------------------------
--------------------------------------------------------------------------------
---------------------------------------------------V-----------------------LH-M-
-------------------------F------------------------WPFG--------------SALC--------
---KI--------AG-S----------------------------------------------------------L----
------Q----------------G---F---N------V------F----LS----------------------------
---------------------------------------TFSITA----IALD-------------------R-------
------------------------YV-L--------------V-------------------------------------
---I-FPTK-R------D-----R-------Q----------K---T---------------------------------
--------------L-----------------S--------L----VFF----------------T--S-----I---WM
I--ALL----------LALP---LFY-SSDI----------G---------V---L------------------------
------------------------------------------------------------------------------F-
---DDN-KC-GI-LL----T----------------ICHE----------------------------Q--N-NR-----
-W-----------Q---E--------------------------------------------------------------
--------------------------------------------------------------------------------
--------------------------------------------------------------------------------
--------------------------------------------------------------------------------
--------------------------------------------------------------------------------
--------------------------------------------------------------------------------
--------------------------------------------------------------------------------
------------------------------------------------------------------------V-E-----
RQ-----------------------------------------------R--------------R---------------
--------T-----------------------------------------------------------------------
N--FLL-VC------------------I------V--VVF-----A---I----AW-------LPL-N------------
---------VF-----------HM--------------------------------------------------------
--------------------------------------------------------------------------------
--------------------------------------------------------------------------------
--------------------------------------------------------------------------------
--------------------------------------------------------------------------------
--------------------------------------------------------------------------------
--------------------------------------------------------------------------------
--------------------------------------------------------------------------------
--------------------------------------------------------------------------------
--------------------------------------------------------------------------------
--------------------------------------------------------------------------------
--------------------------------------------------------------------------------
--------------------------------------------------------------------------------
--------------------------------------------------------------------------------
--------------------------------------------------------------------------------
---
>9-npr11_scaffold11769_cov245_4766_8686_meloidogyne_enterolobii_PRJNA340324
--------------------------------------------------------------------------------
--------------------------------------------------------------------------------
--------------------------------------------------------------------------------
--------------------------------------------------------------------------------
--------------------------------------------------------------------------------
--------------------------------------------------------------------------------
--------------------------------------------------------------------------------
------------------------------------------------------------------------Y-------
----------------------------S-----------------LAPTT-VYT-------------------------
--------------------------------------------------------------------------------
--------------------------------------------------------------------------------
--------------------------------------------------------------------------------
--------------------------------------------------------------------------------
--------------------------------------------------------------------------------
--------------------------------------------------------------------------------
---------------------------------------------------V-----------------------LY-V-
-------------------------F------------------------WPFS--------------RPLC--------
---KI--------AG-S----------------------------------------------------------L----
------Q----------------G---F---N------I------F----LS----------------------------
---------------------------------------TFSITA----IALD-------------------R-------
------------------------YV-L--------------V-------------------------------------
---I-FPTK-R------Q-----R-------Q----------Q---N---------------------------------
--------------L-----------------S--------L----IFF----------------S--L-----I---WL
A--SIL----------LAAP---LFL-AADI----------S---------P---I------------------------
------------------------------------------------------------------------------F-
---HDS-QC-GI-EL----N----------------LCNE----------------------------Q--N-ER-----
-W-----------K---E-----------------------L------L-------------------------------
----------I----------S-KEAYTVGVIIL----------------------------------------------
--Q--------YLLP-LA--SIAFAYS---RI-A-RR----M-----------------------GTR--K---------
------S----F--------------------------------------------------------------------
--------------------------------------------------------------------------------
--------------------------------------------------------------------------------
--------------------------------------------------------------------------------
---------------------------------------------------R---S-----I----------A-D-----
RH-----------------------------------------------R--------------R---------------
--------T-----------------------------------------------------------------------
N--MLL-VT------------------L------V--VVF-----A---C----AW-------LPL-N------------
---------IF-----------H---------------------------------------------------------
--------------------------------------------------------------------------------
--------------------------------------------------------------------------------
--------------------------------------------------------------------------------
--------------------------------------------------------------------------------
--------------------------------------------------------------------------------
--------------------------------------------------------------------------------
--------------------------------------------------------------------------------
--------------------------------------------------------------------------------
--------------------------------------------------------------------------------
--------------------------------------------------------------------------------
--------------------------------------------------------------------------------
--------------------------------------------------------------------------------
--------------------------------------------------------------------------------
--------------------------------------------------------------------------------
---
>4-npr11_scaffold6_1695628_1727188_ditylenchus_destructor_PRJNA312427
--------------------------------------------------------------------------------
--------------------------------------------------------------------------------
--------------------------------------------------------------------------------
--------------------------------------------------------------------------------
--------------------------------------------------------------------------------
--------------------------------------------------------------------------------
--------------------------------------------------------------------------------
--------------------------------------------------------------------------------
----------------------------------------------TAPIT-LYT-------------------------
--------------------------------------------------------------------------------
--------------------------------------------------------------------------------
--------------------------------------------------------------------------------
--------------------------------------------------------------------------------
--------------------------------------------------------------------------------
--------------------------------------------------------------------------------
---------------------------------------------------V-----------------------LY-M-
---------------YEIICTFYIQF------------------------WPFG--------------TALC--------
---KI--------VG-S----------------------------------------------------------L----
------Q----------------G---F---N------I------F----LS----------------------------
---------------------------------------TFSIAA----IALD-------------------R-------
------------------------YV-L--------------V-------------------------------------
---I-FPTK-R------E-----R-------Q----------H---N---------------------------------
--------------L-----------------S--------I----LFF----------------S--L-----I---WL
I--SIM----------LALP---LFV-ASDL----------G---------R---I------------------------
------------------------------------------------------------------------------F-
---EDK-KC-GI-SLVRIVL----------------LCHE----------------------------Q--N-ER-----
-W-----------Q---Q-----------------------M-----PL-------------------------------
----------I----------N-KEVYTVGVLFV----------------------------------------------
--Q--------YAFP-LS--SIVFVYS---RI-A-RR----M-----------------------GAR--F---------
------A----N------------R---------------N---------------H-----------------------
--------------------------------------------------------------------------------
--------------------------------------------------------------------------------
--------------------------------------------------------------------------------
--------------------------------------------------------------------------------
--------------------------------------------------------------------------------
--------------------------------------------------------------------------------
-------------------------------------------------S----LQ-------LPL-N------------
---------IF-----------HL-------------------VN---T-F--------R--------------------
--L--------------------------------------------------------------------A-------Q
-------S-F---S---VP-------------------T---------F-----------A---------------L-CH
----------------------------------------------V-TAI-----------------------------
----------V-SA-------C----L-----------------N-PVS---Y-----------AF-----------F--
NQ----------------------A--F------RNE--F--------------------A----TI-F-----------
----------------------------N---K--L--------------G-V---------------------------
--------------------------------------------------------------------------------
--------------------------------------------------------------------------------
--------------------------------------------------------------------------------
--------------------------------------------------------------------------------
--------------------------------------------------------------------------------
--------------------------------------------------------------------------------
--------------------------------------------------------------------------------
--------------------------------------------------------------------------------
---
>1-npr11_Scaffold514_5086_36793_caenorhabditis_tropicalis_PRJNA53597
-------------------------------M-------G----------------------------------------
----------SPVNESCDNYVE---I------F-----------------------------------------------
K-K-I--NF------------------------FF--R--------------------D-D----------Q--------
----------------------------------------------V-------I-N---G----T----EF--------
S-Q------K--EKVKFQFG--------------------YF-ITFAY--MLIILFGA-------I-GN-F--L------
------------------------------T------------I----I-----------------------------VV
-----IL----N-P--A---------------MR----TTR--N------------------------------------
----------FF-I------------LNSAL-----------SDF-------F------V-----------CI-------
----------------------------V-----------------TAPTT-LYT-------------------------
--------------------------------------------------------------------------------
--------------------------------------------------------------------------------
--------------------------------------------------------------------------------
--------------------------------------------------------------------------------
--------------------------------------------------------------------------------
--------------------------------------------------------------------------------
---------------------------------------------------V-----------------------LY-M-
-------------------------F------------------------WPFS--------------RTLC--------
---KI--------AG-S----------------------------------------------------------L----
------Q----------------G---F---N------V------F----LS----------------------------
---------------------------------------TFSIAS----IAVD-------------------R-------
------------------------YV-L--------------I-------------------------------------
---I-FPTK-R------E-----R-------Q----------Q---N---------------------------------
--------------L-----------------S--------F----CFF----------------I--M-----I---WV
I--SLI----------LAVP---LLQ-ASDL----------T---------P---V------------------------
------------------------------------------------------------------------------F-
---VEP-SC-DL-AL----Y----------------ICHE----------------------------Q--N-DI-----
-W-----------E---K-----------------------M------I-------------------------------
----------I----------S-KATYTLAVLIT----------------------------------------------
--Q--------YAFP-LF--SLVFAYS---RI-A-HR----M-----------------------KLR--F---------
------A----N------------R---------------N---------------Q------------N---V--T---
--------------------------------------------------------------------------------
--------------------------------------------------------------------------------
--------------------------------------------------S----------------------T------
-----T---------N--T---------------------S-Q-R---R--R---S-----V----------V-E-----
RQ-----------------------------------------------R--------------R---------------
--------T-----------------------------------------------------------------------
H--LLL-VC------------------V------V--AVF-----A---V----AW-------LPL-N------------
---------VF-----------HI-------------------FN---T-F--------E--------------------
--L--------------------------------------------------------------------V-------N
-------S-F---S---VT-------------------T---------F-----------S---------------I-CH
----------------------------------------------C-LAM-----------------------------
----------C-SA-------C----L-----------------N-PLI---Y-----------AF-----------F--
NH----------------------N--F------RIE--F--------------------I----HL-F-----------
----------------------------D---R--V--------------G-L-R--S-------L--------------
--------------------------R-----------------------------------------------------
----------------------------------------------------V---------------------------
-------------------V----I----F----------------------GEQES-FKK-ATR-------------T-
ELR--N---R---------A--------------------------------------------G-CKTI--------TT
----------------------------------GEPTTLHR--MN-----------------E----------------
--------------------------------------------------------------------------------
------------------S-M-VL--------------------------------------------------------
-------------------------------------------------------S--A-ME-HDEQ-------------
--L
>5-npr11_JAEHOM010004701.1_1_5430_-_Hoplolaimus_columbus_genomic
--------------------------------------------------------------------------------
-----------------LFWVK---I------------------------------------------------------
Q-R-L--VK------------------------FY--E--------------------S-L----------L--------
----------------------------------------------L-------T-F---M----T----VA--------
L-E------K-------NLG--------------------NL-ILVAY--LLVIAFGT-------V-GN-L--L------
------------------------------T------------I----L-----------------------------AV
-----LR----N-K--Q---------------MR----SVR--N------------------------------------
----------FF-I------------VNLAM-----------SDF-------F------V-----------CT-------
----------------------------V-----------------TAPTT-LYT-------------------------
--------------------------------------------------------------------------------
--------------------------------------------------------------------------------
--------------------------------------------------------------------------------
--------------------------------------------------------------------------------
--------------------------------------------------------------------------------
--------------------------------------------------------------------------------
---------------------------------------------------V-----------------------LY-V-
-------------------------F------------------------WPFG--------------TTLC--------
---KI--------AG-S----------------------------------------------------------L----
------Q----------------G---F---N------I------F----LS----------------------------
---------------------------------------TFSITA----IALD-------------------R-------
------------------------YV-L--------------V-------------------------------------
---I-FPTR-R------Q-----R-------Q----------Q---R---------------------------------
--------------L-----------------S--------L----VFF----------------L--L-----I---WL
A--SIL----------LAAP---LFL-AADL----------S---------P---V------------------------
------------------------------------------------------------------------------F-
---RDE-QC-GI-LL----N----------------LCNE----------------------------Q--N-DR-----
-W-----------K---E-----------------------L------P-------------------------------
----------L----------S-KEAYTLGVIIL----------------------------------------------
--Q--------YAFP-LA--AIVFAYS---RI-A-RR----M-----------------------GAR--R---------
------A----P------------R---------------S---------------S------------L------P---
--------------------------------------------------------------------------------
--------------------------------------------------------------------------------
--------------------------------------------------N----------------------S----MA
E----A---------L--I---------------------S-Q-R---R--K---S-----V----------A-D-----
RH-----------------------------------------------R--------------R---------------
--------T-----------------------------------------------------------------------
N--LLL-VT------------------L------V--VVF-----A---C----AW-------LPL-N------------
---------IF-----------HL-------------------VN---T-F--------S--------------------
--R--------------------------------------------------------------------S-------A
-------S-F---S---VP-------------------I---------F-----------A---------------L-CH
----------------------------------------------L-TAM-----------------------------
----------C-SA-------C----L-----------------N-PCC---Y-----------AF-----------F--
NH----------------------T--F------RDE--F--------------------L----AI-Y-----------
----------------------------R---Q--L--------------G-L-M--Q-------V--------------
--------------------------E-----------------------------------------------------
----------------------------------------------------P---------------------------
-------------------F----W----K----------------------GRT-T-FRR-HQQ-------------R-
QTM--S---I---------G--------------------------------------------G-CRRQ--------EQ
----------------------------------QWTGLFLK--TN-----------------D----------------
--------------------------------------------------------------------------------
------------------V-S-VL--------------------------------------------------------
-------------------------------------------------------S--L-LD-DGHS-------------
--A
>2-npr11_JADANN010000245.1_141488_343644_Angiostrongylus_vasorum_genomic
--------------------------------------------------------------------------------
-------------NETCEHWQS---L------F-----------------------------------------------
S-R-I--NH------------------------YF--R--------------------D-D----------I--------
----------------------------------------------V-------L-N---G----T----EH--------
A-S------K-------ELG--------------------YA-ITTSY--LVVIIFGA-------C-GN-F--L------
------------------------------T------------M----V-----------------------------VV
-----VL----N-P--S---------------MR----TTR--N------------------------------------
----------FF-I------------FNLAL-----------SDF-------F------------------CT-------
----------------------------V-----------------TAPMT-LYT-------------------------
--------------------------------------------------------------------------------
--------------------------------------------------------------------------------
--------------------------------------------------------------------------------
--------------------------------------------------------------------------------
--------------------------------------------------------------------------------
--------------------------------------------------------------------------------
---------------------------------------------------V-----------------------LY-M-
-------------------------F------------------------WPFG--------------TALC--------
---KI--------AG-S----------------------------------------------------------L----
------Q----------------G---F---N------I------F----LS----------------------------
---------------------------------------TFSIAA----IALD---------------------------
------------------------YV-L--------------V-------------------------------------
---I-FPTK-R------E-----R-------Q----------H---N---------------------------------
--------------L-----------------S--------L----MFF----------------V--F-----I---WV
L--SLI----------LAVP---LLI-ASDL----------N---------T---I------------------------
------------------------------------------------------------------------------Y-
---EDP-SC-GI-SL----R----------------ICHE----------------------------Q--N-DI-----
-W-----------Q---T-----------------------M------M-------------------------------
----------I----------S-KQTYTLSVLVT----------------------------------------------
--Q--------YAFP-LF--SLVFAYS---RI-A-HR----M-----------------------KLR--F---------
------A----N------------R---------------N---------------Y------------H---Y--Q---
--------------------------------------------------------------------------------
--------------------------------------------------------------------------------
--------------------------------------------------I----------------------R------
-----S---------N------------------------K-N-Q---R--R---S-----V----------V-E-----
RQ-----------------------------------------------R--------------R---------------
--------T-----------------------------------------------------------------------
H--FLL-MC------------------V------V--AVF-----A---I----AW-------LPL-N------------
---------VF-----------HI-------------------VN---T-F--------E--------------------
--W--------------------------------------------------------------------V-------S
-------L-F---S---VS-------------------T---------F-----------A---------------I-CH
----------------------------------------------V-AAI-----------------------------
----------C-SA-------C----L-----------------N-PLI---Y-----------AF-----------F--
NH----------------------N--F------RIE--F--------------------I----AL-F-----------
----------------------------E---K--V--------------G-L-A----------F--------------
--------------------------H-----------------------------------------------------
----------------------------------------------------I---------------------------
-------------------V----V----F----------------------GERLP-----------------------
--------------------------------------------------------------------------------
--------------------------------------------------------------------------------
--------------------------------------------------------------------------------
--------------------------------------------------------------------------------
----------------------------------------------------------------IAS-------------
--S
>5-npr11_GPUH_scaffold0010965_1455_5452_gongylonema_pulchrum_PRJEB505
--------------------------------------------------------------------------------
--------------------------------------------------------------------------------
--------------------------------------------------------------------------------
--------------------------------------------------------------------------------
--------------------------------------------------------------------------------
--------------------------------------------------------------------------------
--------------------------------------------------------------------------------
--------------------------------------------------------------------------------
--------------------------------------------------------------------------------
--------------------------------------------------------------------------------
--------------------------------------------------------------------------------
--------------------------------------------------------------------------------
--------------------------------------------------------------------------------
--------------------------------------------------------------------------------
--------------------------------------------------------------------------------
--------------------------------------------------------------------------------
--------------------------------------------------------------------------------
--------------------------------------------------------------------------------
--------------------------------------------------------------------------------
--------------------------------------------------------------------------------
------------------------YV-V--------------I-------------------------------------
---I-FPTK-R------K-----R-------Q----------H---N---------------------------------
--------------L-----------------A--------L----LLF----------------S--S-----I---WI
I--SIA----------LALP---LLI-TSDL----------N---------T---V------------------------
------------------------------------------------------------------------------F-
---EDE-EC-GM-SL----K----------------ICHE----------------------------K--N-EI-----
-W-----------S------------------------------------------------------------------
--------------------------------------------------------------------------------
--------------------------------------------------------------------------------
--------------------------------------------------------------------------------
--------------------------------------------------------------------------------
--------------------------------------------------------------------------------
--------------------------------------------------------------------------------
--------------------------------------------------------------------------R-----
RQ-----------------------------------------------R--------------R---------------
--------T-----------------------------------------------------------------------
H--LLL-MC------------------V------V--IVF-----A---A----AW-------LPL-N------------
---------VF-----------HV-------------------LN---T-F--------G--------------------
--I-----------------------------------------------------------------------------
--------------------------------------------------------------------------------
--------------------------------------------------------------------------------
--------------------------------------------------------------------------------
--------------------------------------------------------------------------------
--------------------------------------------------------------------------------
--------------------------------------------------------------------------------
--------------------------------------------------------------------------------
--------------------------------------------------------------------------------
--------------------------------------------------------------------------------
--------------------------------------------------------------------------------
--------------------------------------------------------------------------------
--------------------------------------------------------------------------------
--------------------------------------------------------------------------------
---
>8-npr11_scaffold155_235599_244364_pristionchus_mayeri_PRJEB27334
-------------------------------M-------S----------------------------------------
-----------LTNSSCEAYRD---A------F-----------------------------------------------
T-K-I--NL------------------------YF--R--------------------D-D----------A--------
----------------------------------------------V-------L-N---G----T----EY--------
S-S------S-------EWG--------------------YA-ITTAY--VFIILFGA-------F-GN-A--M------
------------------------------T------------I----TVHNKYMRVYLVRTAWYRRGSSLSSNEPSQVV
-----IL----N-P--S---------------MR----TTR--N------------------------------------
----------FF-I------------LNLAL-----------SDF-------F---------------------------
--------------------------------------------------------------------------------
--------------------------------------------------------------------------------
--------------------------------------------------------------------------------
--------------------------------------------------------------------------------
--------------------------------------------------------------------------------
--------------------------------------------------------------------------------
--------------------------------------------------------------------------------
--------------------------------------------------------------------------------
--------------------------------------------------------------------------------
--------------------------------------------------------------------------------
--------------------------------------------------------------------------------
--------------------------------------------------------------------------------
------------------------YV-L--------------V-------------------------------------
---I-FPTK-R------A-----E-------Q----------R---T---------------------------------
--------------L-----------------S--------L----IFF----------------V--A-----I---WV
V--SLI----------LALP---LLI-ASDL----------N---------V---L------------------------
------------------------------------------------------------------------------F-
---HDQ--------------------------------------------------------------------------
-----------------------------------------M------I-------------------------------
----------L----------S-KQTYTLSVLVT----------------------------------------------
--Q--------YAFP-LF--SIVFAYS---SI-A-HR----M-----------------------KMR--L---------
------A----N------------R---------------G---------------S------------S----------
--------------------------------------------------------------------------------
--------------------------------------------------------------------------------
--------------------------------------------------------------------------------
--------------------------------------------------------------------------------
--------------------------------------------------------------------------------
--------------------------------------------------------------------------------
--------------------------------------------------------------------------------
----------M-----------IN-------------------FN---T-F--------A--------------------
--W--------------------------------------------------------------------V-------E
-------S-F---S---VP-------------------V---------F-----------A---------------S-CH
----------------------------------------------V-VAM-----------------------------
----------C-SA-------C----L-----------------N-PLI---Y-----------AF-----------F--
NQ----------------------N--F------RTE--F--------------------V----IL-F-----------
----------------------------E---K--T--------------G-L---------------------------
--------------------------------------------------------------------------------
--------------------------------------------------------------------------------
--------------------------------------------------------------------------------
--------------------------------------------------------------------------------
--------------------------------------------------------------------------------
--------------------------------------------------------------------------------
--------------------------------------------------------------------------------
--------------------------------------------------------------------------------
---
>3-npr11_JAMRYB010000006.1_6289233_6290669_Panagrellus_sp__LJ2285
--------------------------------------------------------------------------------
--------------HTCHQWEY---L------F-----------------------------------------------
S-Q-L--NH------------------------YF--R--------------------D-E----------N--------
----------------------------------------------V-------L-D---G----S----EH--------
S-S------N-------FIG--------------------NI-IIFAY--AVVIILGA-------V-GN-L--L------
------------------------------T------------I----V-----------------------------AI
-----VR----N-A--Q---------------MR----TVR--N------------------------------------
----------FF-I------------LNLAL-----------SDF-------F------I-----------CT-------
----------------------------V-----------------TAPIT-LYT-------------------------
--------------------------------------------------------------------------------
--------------------------------------------------------------------------------
--------------------------------------------------------------------------------
--------------------------------------------------------------------------------
--------------------------------------------------------------------------------
--------------------------------------------------------------------------------
---------------------------------------------------V-----------------------LY-M-
-------------------------F------------------------WPFG--------------TTIC--------
---KI--------AG-S----------------------------------------------------------L----
------Q----------------G---F---N------I------F----LS----------------------------
---------------------------------------TFSIAA----IALD---------------------------
------------------------YV-L--------------I-------------------------------------
---I-FPMK-R------Q-----R-------Q----------H---N---------------------------------
--------------L-----------------S--------L----LFF----------------S--L-----I---WL
I--SFV----------LALP---LFT-ASDI----------N---------L---I------------------------
------------------------------------------------------------------------------F-
---EKS-EC-GI-QL----T----------------ICHE----------------------------Q--N-QR-----
-W-----------K---E-----------------------M------P-------------------------------
----------I----------N-KETYTVGVMVT----------------------------------------------
--Q--------YAIP-LT--SIVFAYS---RI-A-VR----M-----------------------RTR--L---------
------A----A------------R---------------N---------------S------------L---C--N---
--------------------------------------------------------------------------------
--------------------------------------------------------------------------------
--------------------------------------------------A----------------------V------
-----Q--------NS--T---------------------V-N-Q---R--R---S-----V----------V-E-----
RQ-----------------------------------------------R--------------R---------------
--------T-----------------------------------------------------------------------
H--LLL-IC------------------I------V--VVF-----A---I----AW-------LPL-N------------
---------VF-----------HV-------------------VN---T-F--------G--------------------
--W--------------------------------------------------------------------S-------E
-------K-F---S---VP-------------------T---------F-----------A---------------L-CH
----------------------------------------------V-LAI-----------------------------
----------T-SA-------C----L-----------------N-PMS---Y-----------AF-----------F--
NQ----------------------N--F------RQE--F--------------------A----VM-F-----------
----------------------------E---E--T--------------K-----------------------------
--------------------------------------------------------------------------------
--------------------------------------------------------------------------------
--------------------------------------------------------------------------------
--------------------------------------------------------------------------------
--------------------------------------------------------------------------------
--------------------------------------------------------------------------------
--------------------------------------------------------------------------------
--------------------------------------------------------------------------------
--L
>7-npr11_M.Javanica_Scaff488_11363_29603_meloidogyne_javanica_PRJEB8714
--------------------------------------------------------------------------------
--------------------------------------------------------------------------------
--------------------------------------------------------------------------------
--------------------------------------------------------------------------------
--------------------------------------------------------------------------------
--------------------------------------------------------------------------------
--------------------------------------------------------------------------------
--------------------------------------------------------------------------------
------------------------------------------------PTT-VYT-------------------------
--------------------------------------------------------------------------------
--------------------------------------------------------------------------------
--------------------------------------------------------------------------------
--------------------------------------------------------------------------------
--------------------------------------------------------------------------------
--------------------------------------------------------------------------------
---------------------------------------------------V-----------------------LY-V-
-------------------------F------------------------WPFS--------------RPLC--------
---KI--------AG-S----------------------------------------------------------L----
------Q----------------G---F---N------I------F----LS----------------------------
---------------------------------------TFSITA----IALD-RLKLFLTTVNIFQSFNNFR-------
------------------------YV-L--------------V-------------------------------------
---I-FPTK-R------Q-----R-------Q----------Q---N---------------------------------
--------------L-----------------S--------L----IFF----------------S--L-----I---WL
A--SIL----------LAAP---LFL-AADI----------T---------P---I------------------------
------------------------------------------------------------------------------F-
---HDS-QC-GI-EL----N----------------LCNE----------------------------Q--N-ER-----
-W-----------K---E-----------------------L------M-------------------------------
----------I----------N-KEAYTVGVIIL----------------------------------------------
--Q--------YLLP-LA--SIAFAYS---RI-A-RR----M-----------------------GTR------------
--------------------------------------------------------------------------------
--------------------------------------------------------------------------------
--------------------------------------------------------------------------------
--------------------------------------------------------------------------------
--------------------------------------------------------------------------------
--------------------------------------------------------------------------------
--------------------------------------------------------------------------------
--------------------------------------------------------------------------------
--------------------------------------------------------------------------------
--------------------------------------------------------------------------------
--------------------------------------------------------------------------------
--------------------------------------------------------------------------------
--------------------------------------------------------------------------------
--------------------------------------------------------------------------------
--------------------------------------------------------------------------------
--------------------------------------------------------------------------------
--------------------------------------------------------------------------------
--------------------------------------------------------------------------------
--------------------------------------------------------------------------------
--------------------------------------------------------------------------------
--------------------------------------------------------------------------------
--------------------------------------------------------------------------------
--------------------------------------------------------------------------------
---
>7-npr11_scaffold52_36440_41273_micoletzkya_japonica_PRJEB27334
-------------------------------M-------E----------------------------------------
------RNETAVEMASCDYYTH---L------F-----------------------------------------------
S-R-I--NN------------------------YF--R--------------------D-D----------A--------
----------------------------------------------V-------V-N---G----T----DF--------
A-P------S-------ELG--------------------YI-ITAAY--LVVILIGA-------I-GN-F--L------
------------------------------T------------I----T-----------------------------VV
-----VL----N-P--A---------------MR----TTR--N------------------------------------
----------FF-I------------LNLAL-----------SDF-------F------V-----------CT-------
----------------------------V-----------------TAPMT-LYT-------------------------
--------------------------------------------------------------------------------
--------------------------------------------------------------------------------
--------------------------------------------------------------------------------
--------------------------------------------------------------------------------
--------------------------------------------------------------------------------
--------------------------------------------------------------------------------
---------------------------------------------------V-----------------------LY-M-
-------------------------F------------------------WPFG--------------TALC--------
---KI--------AG-S----------------------------------------------------------L----
------Q----------------G---F---N------L------F----LS----------------------------
---------------------------------------TFSIAA----IALD-------------------R-------
------------------------YV-L--------------V-------------------------------------
---I-FPTK-R------A-----E-------Q----------R---T---------------------------------
--------------L-----------------S--------L----VFF----------------L--A-----I---WM
V--SLV----------LALP---LLI-ASDL----------N---------V---I------------------------
------------------------------------------------------------------------------Y-
---QDD-AC-GI-LI----E----------------ICQE----------------------------Q--N-DI-----
-W-----------G---K--------------------------------------------------------------
--------------------------------------------------------------------------------
--------------------------------------------------------------------------------
--------------------------------------------------------------------------------
--------------------------------------------------------------------------------
--------------------------------------------------------------------------------
--------------------------------------------------------------------------------
-------------------------------------------------------S-----V----------V-E-----
RQ-----------------------------------------------R--------------R---------------
--------T-----------------------------------------------------------------------
H--LLL-LS------------------V------V--VVF-----A---L----AW-------LPL-N------------
---------VF-----------HL-------------------FN---T-F--------E--------------------
--W--------------------------------------------------------------------V-------S
-------S-F---S---VP-------------------V---------F-----------A---------------S-CH
----------------------------------------------I-AAM-----------------------------
----------S-SA-------C----L-----------------N-PLI---Y-----------AF-----------F--
NH----------------------N--F------RNE--F--------------------I----IL-F-----------
----------------------------E---R--T----------------G---------------------------
--------------------------------------------------------------------------------
--------------------------------------------------------------------------------
--------------------------------------------------------------------------------
--------------------------------------------------------------------------------
--------------------------------------------------------------------------------
--------------------------------------------------------------------------------
--------------------------------------------------------------------------------
--------------------------------------------------------------------------------
---
>8-npr11_TCLT_scaffold0000002_119903_151701_thelazia_callipaeda_PRJEB1205
-------------------------------M-------P----------------------------------------
------N---SSDYDSCDEWRV---I------F-----------------------------------------------
N-R-I--DS------------------------YF--R--------------------D-D----------I--------
----------------------------------------------V-------L-E---G----T----KH--------
A-S------T-------QLG--------------------WC-ITIAY--VIVIFFGA-------F-GN-M--L------
------------------------------T------------I----A-----------------------------AV
-----IY----N-P--Q---------------IR----TTR--N------------------------------------
----------FF-I------------LNLAF-----------SDF-------F------N-----------CI-------
----------------------------I---------------------------------------------------
--------------------------------------------------------------------------------
--------------------------------------------------------------------------------
--------------------------------------------------------------------------------
--------------------------------------------------------------------------------
--------------------------------------------------------------------------------
--------------------------------------------------------------------------------
---------------------------------------------------V-----------------------LY-T-
-------------------------F------------------------WPFG--------------LTMC--------
---KI--------AG-S----------------------------------------------------------L----
------L----------------G---F---G------I------F----LS----------------------------
---------------------------------------TFSIAA----IALD-------------------R-------
------------------------FV-V--------------I-------------------------------------
---T-FPTK-R------K-----R-------Q----------H---N---------------------------------
--------------L-----------------A--------L----LLF----------------F--L-----I---WV
I--SIA----------LALP---LLI-TSDL----------N---------T---V------------------------
------------------------------------------------------------------------------F-
---DDE-HC-GM-SL----R----------------ICQE----------------------------K--N-EI-----
-W-----------N---E--------------------------------------------------------------
--------------------------------------------------------------------------------
--------------------------------------------------------------------------------
--------------------------------------------------------------------------------
--------------------------------------------------------------------------------
--------------------------------------------------------------------------------
--------------------------------------------------------------------------------
--------------------------------------------------------------------------------
--------------------------------------------------------------------------------
--------------------------------------------------------------------------------
--------------------------------------------------------------------------------
--------------------------------------------------------------------------------
--------------------------------------------------------------------------------
--------------------------------------------------------------------------------
--------------------------------------------------------------------------------
--------------------------------------------------------------------------------
--------------------------------------------------------------------------------
--------------------------------------------------------------------------------
--------------------------------------------------------------------------------
--------------------------------------------------------------------------------
--------------------------------------------------------------------------------
--------------------------------------------------------------------------------
--------------------------------------------------------------------------------
--------------------------------------------------------------------------------
--------------------------------------------------------------------------------
--------------------------------------------------------------------------------
---
>4-npr11_SIJG01000014.1_685991_688100_Heterodera_schachtii_genomic
--------------------------------------------------------------------------------
--------------------------------------------------------------------------------
--------------------------------------------------------------------------------
--------------------------------------------------------------------------------
S-R------V-------QFG--------------------IL-ILSAY--VLVIAFGA-------V-GN-I--L------
------------------------------T------------I----F-----------------------------VV
-----LR----N-K--Q---------------MR----SVR--N------------------------------------
----------FF-I------------LNLAM-----------SDF-------F------V-----------CT-------
----------------------------V-----------------T-PTT-LYT-------------------------
--------------------------------------------------------------------------------
--------------------------------------------------------------------------------
--------------------------------------------------------------------------------
--------------------------------------------------------------------------------
--------------------------------------------------------------------------------
--------------------------------------------------------------------------------
---------------------------------------------------V-----------------------LY-V-
-------------------------F------------------------WPFG--------------TTLC--------
---KI--------AG-S----------------------------------------------------------L----
------Q----------------G---F---N------I------F----LS----------------------------
---------------------------------------TFSITA----IALD---------------------------
------------------------YF-L--------------V-------------------------------------
---I-FPTR-R------Q-----C-------Q----------Q---R---------------------------------
--------------L-----------------S--------L----LFF----------------S--M-----I---WL
A--SVL----------LAAP---LFL-AADL----------R---------P---V------------------------
------------------------------------------------------------------------------F-
---QQK-SC-QI-EL----N----------------LCSE----------------------------Q--N-ER-----
-W-----------K---E-----------------------L------S-------------------------------
----------L----------S-KESYTLGVIIL----------------------------------------------
--Q--------YAFP-L---AIAFAYS---RI-A-RR----M-----------------------GAR--R---------
------A----R------------G---------------E---------------S------------G---G--G---
--------------------------------------------------------------------------------
--------------------------------------------------------------------------------
--------------------------------------------------T----------------------A------
-----Q---------P--N---------------------T-I-R---K--D---S-----V----------A-D-----
RH-----------------------------------------------R--------------R---------------
--------T-----------------------------------------------------------------------
N--LLL-VT------------------L------V--AVF-----A---C----AW-------LPL-N------------
---------IF-----------HL-------------------IN---A-F--------S--------------------
--R--------------------------------------------------------------------S-------L
-------S-F---S---VP-------------------I---------F-----------A---------------L-CH
----------------------------------------------L-VAM-----------------------------
----------C-SA-------C----L-----------------N-PCC---Y-----------AF-----------F--
NQ----------------------S--F------RQE--F--------------------M----SI-Y-----------
----------------------------R---K--L--------------G-L-M--F-------V--------------
--------------------------S-----------------------------------------------------
----------------------------------------------------D---------------------------
-------------------L----L-------------------------------------------------------
--------------------------------------------------------------------------------
--------------------------------------------------------------------------------
--------------------------------------------------------------------------------
--------------------------------------------------------------------------------
------------------------------------------------------------------L-------------
--G
>1-npr11_X_12117115_12147471_steinernema_carpocapsae_PRJNA202318
-------------------------------M-------S----------------------------------------
------N--ETLQERSCQQWRR---L------F-----------------------------------------------
S-S-I--NN------------------------YF--R--------------------D-D----------M--------
----------------------------------------------V-------L-N---G----T----EY--------
S-S------M-------ELG--------------------YA-ITIAY--FFVITFGA-------A-GN-V--L------
------------------------------T------------I----L-----------------------------AV
-----IR----N-P--Q---------------MR----TTR--N------------------------------------
----------FF-I------------VNLAL-----------SDF-------F------I-----------CT-------
----------------------------V-----------------TAPIT-LYT-------------------------
--------------------------------------------------------------------------------
--------------------------------------------------------------------------------
--------------------------------------------------------------------------------
--------------------------------------------------------------------------------
--------------------------------------------------------------------------------
--------------------------------------------------------------------------------
---------------------------------------------------V-----------------------LF-T-
-------------------------F------------------------WPFG--------------TAFC--------
---KI--------VG-S----------------------------------------------------------L----
------E----------------G---F---N------I------F----LS----------------------------
---------------------------------------TFSIAA----IALD-------------------R-------
------------------------YV-L--------------V-------------------------------------
---I-FPTK-R------D-----R-------Q----------H---N---------------------------------
--------------L-----------------S--------L----IFF----------------A--L-----I---WL
I--SIV----------FALP---LLI-ASDL----------N---------V---I------------------------
------------------------------------------------------------------------------F-
---EDV-HC-GI-SL----K----------------ICHE----------------------------Q--N-EI-----
-W-----------Q---T-----------------------M------P-------------------------------
----------I----------N-KETYTIAVLFT----------------------------------------------
--Q--------YALP-LC--SIVFVYS---RI-A-HR----M-----------------------QMR--L---------
------A----G------------K---------------N---------------S------------P---F--V---
--------------------------------------------------------------------------------
--------------------------------------------------------------------------------
--------------------------------------------------H----------------------S------
-----A---------A--S---------------------S-Q-R---R--R---S-----V----------V-E-----
RQ-----------------------------------------------R--------------R---------------
--------T-----------------------------------------------------------------------
H--LLL-GC------------------V------V--GVF-----A---I----AW-------LPL-N------------
---------VF-----------HL--------------------------------------------------------
--------------------------------------------------------------------------------
--------------------------------------------------------------------------------
--------------------------------------------------------------------------------
--------------------------------------------------------------------------------
--------------------------------------------------------------------------------
--------------------------------------------------------------------------------
--------------------------------------------------------------------------------
--------------------------------------------------------------------------------
--------------------------------------------------------------------------------
--------------------------------------------------------------------------------
--------------------------------------------------------------------------------
--------------------------------------------------------------------------------
--------------------------------------------------------------------------------
--------------------------------------------------------------------------------
---
>4-npr11_JAJQXH010000045.1_1017846_1015766_Oscheius_sp__G
--------------------------------------------------------------------------------
-----------SVNESCEPYIT---M------F-----------------------------------------------
E-K-I--NM------------------------YF--R--------------------N-E----------I--------
----------------------------------------------V-------L-E---G----A----EH--------
A-S------K-------ELG--------------------WI-IFIAY--LLVIVFGA-------L-GN-F--L------
------------------------------T------------I----L-----------------------------VV
-----LL----N-P--N---------------MR----TTR--N------------------------------------
----------YF-I------------LNLAL-----------SDF-------F------V-----------CT-------
----------------------------I-----------------TAPMT-LYT-------------------------
--------------------------------------------------------------------------------
--------------------------------------------------------------------------------
--------------------------------------------------------------------------------
--------------------------------------------------------------------------------
--------------------------------------------------------------------------------
--------------------------------------------------------------------------------
---------------------------------------------------V-----------------------LY-V-
-------------------------F------------------------WPFG--------------TALC--------
---KI--------AG-S----------------------------------------------------------L----
------Q----------------G---F---N------I------F----LS----------------------------
---------------------------------------TFSIAA----IALD---------------------------
------------------------YV-L--------------V-------------------------------------
---I-FPTK-R------E-----R-------Q----------R---K---------------------------------
--------------L-----------------S--------L----LLF----------------C--L-----I---WL
I--SLV----------LAIP---LLI-ASDL----------K---------E---I------------------------
------------------------------------------------------------------------------Y-
---VDD-DC-FI-DI----R----------------ICHE----------------------------Q--N-EI-----
-W-----------E---Q-----------------------M------L-------------------------------
----------I----------S-KRAYTLGLLAT----------------------------------------------
--Q--------YAFP-LF--SIVFAYT---KI-V-NR----M-----------------------RLR--F---------
------A----N------------R---------------N---------------Q------------C---P--A---
--------------------------------------------------------------------------------
--------------------------------------------------------------------------------
--------------------------------------------------A----------------------V------
-----V--------ST--N---------------------S-E-R---R--R---S-----V----------V-E-----
RR-----------------------------------------------R--------------R---------------
--------T-----------------------------------------------------------------------
H--LLL-VF------------------V------V--ILF-----A---L----AW-------LPL-N------------
---------VF-----------HL-------------------VN---T-F--------E--------------------
--W--------------------------------------------------------------------V-------A
-------Q-F---S---VS-------------------T---------F-----------A---------------M-CH
----------------------------------------------V-TAM-----------------------------
----------C-SA-------C----L-----------------N-PVI---Y-----------AF-----------F--
NH----------------------N--F------RAE--F--------------------V----NL-F-----------
----------------------------D---R--M--------------G-I---------------------------
--------------------------------------------------------------------------------
--------------------------------------------------------------------------------
--------------------------------------------------------------------------------
--------------------------------------------------------------------------------
--------------------------------------------------------------------------------
--------------------------------------------------------------------------------
--------------------------------------------------------------------------------
--------------------------------------------------------------------------------
--R
>2-npr11_scaffold4364_19262_24665_diploscapter_pachys_PRJNA280107
--------------------------------------------------------------------------------
--------------------------------------------------------------------------------
--------------------------------------------------------------------------------
--------------------------------------------------------------------------------
------------------LG--------------------YL-IFCAY--MVVIFFGS-------I-GN-F--L------
------------------------------T------------M----T-----------------------------VV
-----VI----N-P--S---------------MR----TTR--N------------------------------------
----------FF-I------------LNLAL-----------SDF-------F------V-----------CS-------
----------------------------V-----------------TAPMT-LYT-------------------------
--------------------------------------------------------------------------------
--------------------------------------------------------------------------------
--------------------------------------------------------------------------------
--------------------------------------------------------------------------------
--------------------------------------------------------------------------------
--------------------------------------------------------------------------------
---------------------------------------------------I-----------------------LY-T-
-------------------------F------------------------WSFG--------------RALC--------
---KI--------TG-S----------------------------------------------------------L----
------Q----------------G---F---S------V------F----LS----------------------------
---------------------------------------TFSITA----IALD---------------------------
--------------------------------------------------------------------------------
--------------------------------------------------------------------------------
--------------------------------------------------------------------------------
--------------------------------------------------------------------------------
--------------------------------------------------------------------------------
--------------------------------------------------------------------------------
--------------------------------------------------------------------------------
--------------------------------------------------------------------------------
--------------------------------------------------------------------------------
--------------------------------------------------------------------------------
--------------------------------------------------------------------------------
--------------------------------------------------------------------------------
--------------------------------------------------------------------------------
-------------------------------------------------------S-----V----------F-D-----
RQ-----------------------------------------------R--------------R---------------
--------T-----------------------------------------------------------------------
H--LLL-MC------------------V------V--AVF-----A---V----AW-------LPL-N------------
---------IF-----------HI-------------------LT---T-F--------D--------------------
--W--------------------------------------------------------------------I--------
-------K-F---S---VP-------------------T---------F-----------A---------------F-CH
----------------------------------------------V-TAM-----------------------------
----------C-SA-------S----L-----------------N-PVI---Y-----------AF-----------F--
NQ----------------------N--F------RTE--F--------------------I----RL-I-----------
----------------------------D---R--V--------------G-L---------------------------
--------------------------------------------------------------------------------
--------------------------------------------------------------------------------
--------------------------------------------------------------------------------
--------------------------------------------------------------------------------
--------------------------------------------------------------------------------
--------------------------------------------------------------------------------
--------------------------------------------------------------------------------
--------------------------------------------------------------------------------
---
>7-npr11_JAEEAS010001043.1_21041_21887_Meloidogyne_arenaria_genomic
--------------------------------------------------------------------------------
--------------------------------------------------------------------------------
--------------------------------------------------------------------------------
--------------------------------------------------------------------------------
-----------------QLG--------------------NL-IFTAY--LLVIAFGS-------I-GN-L--L------
------------------------------T------------I----M-----------------------------AV
-----LR----N-K--Q---------------MR----TVR--N------------------------------------
----------FF-I------------LNLAL-----------SDF-------F------V-----------CT-------
----------------------------V-----------------T-PTT-IYT-------------------------
--------------------------------------------------------------------------------
--------------------------------------------------------------------------------
--------------------------------------------------------------------------------
--------------------------------------------------------------------------------
--------------------------------------------------------------------------------
--------------------------------------------------------------------------------
---------------------------------------------------V-----------------------LY-V-
-------------------------F------------------------WPFS--------------RPLC--------
---KI--------AG-S----------------------------------------------------------L----
------Q----------------G---F---N------I------F----LS----------------------------
---------------------------------------TFSITA----IALD---------------------------
------------------------YV-L--------------V-------------------------------------
---I-FPTK-R------Q-----R-------Q----------Q---N---------------------------------
--------------L-----------------S--------L----IFF----------------S--L-----I---WL
A--SIL----------LAAP---LFL-AADI----------T---------P---I------------------------
------------------------------------------------------------------------------F-
---HDS-QC-GI-EL----N----------------LCNE----------------------------Q--N-ER-----
-W-----------K---E-----------------------L------M-------------------------------
----------I----------G-KEAYTLGVIIL----------------------------------------------
--Q--------YLLP-LA--SIAFAYS---RI-A-RR----M-----------------------GTR--R---------
------S----C------------R---------------Y---------------A-----------------------
--------------------------------------------------------------------------------
--------------------------------------------------------------------------------
--------------------------------------------------------------------------------
--------------------------------------------------------------------------------
--------------------------------------------------------------------------------
--------------------------------------------------------------------------------
--------------------------------------------------------------------------------
--------------------------------------------------------------------------------
--------------------------------------------------------------------------------
--------------------------------------------------------------------------------
--------------------------------------------------------------------------------
--------------------------------------------------------------------------------
--------------------------------------------------------------------------------
--------------------------------------------------------------------------------
--------------------------------------------------------------------------------
--------------------------------------------------------------------------------
--------------------------------------------------------------------------------
--------------------------------------------------------------------------------
--------------------------------------------------------------------------------
--------------------------------------------------------------------------------
--------------------------------------------------------------------------------
--------------------------------------------------------------------------------
--N
>14-npr11_JAKKIK010000003.1_1_16848_-_Heterodera_carotae_genomic
-------------------------------M-------R----------------------------------------
-----------FINENCREFET---L------F-----------------------------------------------
I-G-M--NE------------------------FF--R--------------------H-E----------T--------
----------------------------------------------I-------I-E---G----S----EH--------
S-S------P--Q---FQLG--------------------NL-ILSAY--LLVIAFGT-------V-GN-I--L------
------------------------------T------------I----F-----------------------------VV
-----LR----N-K--S---------------MR----TVR--N------------------------------------
----------FF-I------------VNLAL-----------SDF-------F------V-----------CT-------
----------------------------V-----------------TAPTT-LYT-------------------------
--------------------------------------------------------------------------------
--------------------------------------------------------------------------------
--------------------------------------------------------------------------------
--------------------------------------------------------------------------------
--------------------------------------------------------------------------------
--------------------------------------------------------------------------------
---------------------------------------------------V-----------------------LY-V-
-------------------------F------------------------WPFG--------------TTLC--------
---KI--------AG-S----------------------------------------------------------L----
------Q----------------G---F---N------I------F----LS----------------------------
---------------------------------------TFSITA----IALD-------------------R-------
------------------------YV-L--------------V-------------------------------------
---I-FPTK-R------Q-----R-------Q----------Q---R---------------------------------
--------------L-----------------S--------L----TFF----------------S--A-----I---WL
A--SIL----------LAAP---LFL-AADL----------R---------P---V------------------------
------------------------------------------------------------------------------F-
---RDK-RC-QI-EL----N----------------LCSE----------------------------Q--N-ER-----
-W-----------K---E-----------------------L------S-------------------------------
----------L----------S-KESYTLGVIIL----------------------------------------------
--Q--------YAFP-LA--AIAFAYS---QI-A-HR----M-----------------------AAR--R---------
------A----Q------------G---------------G---------------T------------R---N--A---
--------------------------------------------------------------------------------
--------------------------------------------------------------------------------
--------------------------------------------------A----------------------E------
-----A---------L--I---------------------S-Q-R---R--K---S-----V----------A-D-----
RH-----------------------------------------------R--------------R---------------
--------T-----------------------------------------------------------------------
N--LLL-VT------------------L------V--VVF-----A---C----AW-------LPL-N------------
---------IF-----------HL-------------------VN---T-F--------S--------------------
--R--------------------------------------------------------------------S-------V
-------S-F---S---VP-------------------V---------F-----------A---------------L-CH
----------------------------------------------L-TAM-----------------------------
----------C-SA-------C----L-----------------N-PCC---Y-----------AF-----------F--
NH----------------------N--F------RHE--F--------------------V----SI-Y-----------
----------------------------H---K--F--------------G-L-M--F-------V--------------
--------------------------R-----------------------------------------------------
----------------------------------------------------S---------------------------
-------------------S----I----N----------------------GEQPS-EER-LLD-------------TP
DAR--F---M---------A--------------------------------------------C-CQAP--------SS
-----------------------------------EPRASES--KM-----------------R----------------
--------------------------------------------------------------------------------
------------------G-K-LS--------------------------------------------------------
-------------------------------------------------------Q--G-KW-TDDQ-------------
--R
>6-npr11_FELT_4653_2934_6681_steinernema_feltiae_PRJNA204661
--------------------------------------------------------------------------------
--------------------------------------------------------------------------------
--------------------------------------------------------------------------------
--------------------------------------------------------------------------------
--------------------------------------------------------------------------------
--------------------------------------------------------------------------------
--------------------------------------------------------------------------------
--------------------------------------------------------------------------------
------------------------------------------------PIT-LHT-------------------------
--------------------------------------------------------------------------------
--------------------------------------------------------------------------------
--------------------------------------------------------------------------------
--------------------------------------------------------------------------------
--------------------------------------------------------------------------------
--------------------------------------------------------------------------------
---------------------------------------------------V-----------------------LF-T-
-------------------------F------------------------WPFG--------------TAFC--------
---KI--------VG-S----------------------------------------------------------L----
------E----------------G---F---N------I------F----LS----------------------------
---------------------------------------TFSIAA----IALD-------------------R-------
------------------------YV-L--------------V-------------------------------------
---I-FPTK-R------D-----R-------Q----------H---N---------------------------------
--------------L-----------------S--------L----LFF----------------I--L-----I---WL
V--SIV----------FALP---LLI-ASDL----------N---------V---I------------------------
------------------------------------------------------------------------------F-
---EDE-HC-GI-SL----Q----------------ICHE----------------------------Q--N-EI-----
-W-----------Q---N------------------VKTLRM------P-------------------------------
----------I----------S-KEAYTLAVLVT----------------------------------------------
--Q--------YALP-LC--SIVFVYS---RI-A-HR----M-----------------------QMR--F---------
------V----G------------K---------------N---------------S------------P---F--I---
--------------------------------------------------------------------------------
--------------------------------------------------------------------------------
--------------------------------------------------H----------------------T------
-----A---------V--S---------------------S-Q-R---R--R---S-----V----------V-E-----
RQ-----------------------------------------------R--------------R---------------
--------T-----------------------------------------------------------------------
H--LLL-GC------------------V------V--GVF-----A---I----AW-------LPL-N------------
---------VF-----------HL--------------------------------------------------------
--------------------------------------------------------------------------------
--------------------------------------------------------------------------------
--------------------------------------------------------------------------------
--------------------------------------------------------------------------------
--------------------------------------------------------------------------------
--------------------------------------------------------------------------------
--------------------------------------------------------------------------------
--------------------------------------------------------------------------------
--------------------------------------------------------------------------------
--------------------------------------------------------------------------------
--------------------------------------------------------------------------------
--------------------------------------------------------------------------------
--------------------------------------------------------------------------------
--------------------------------------------------------------------------------
---
>10-npr11_scaffold513_91794_98310_pristionchus_entomophagus_PRJEB27334
-------------------------------M-------S----------------------------------------
-----------LTNSSCEAYRD---A------F-----------------------------------------------
T-K-I--NL------------------------YF--R--------------------D-D----------A--------
----------------------------------------------V-------L-N---G----T----EY--------
S-S------S-------EWG--------------------YA-ITTAY--VFIILFGA-------L-GN-A--L------
------------------------------T------------I----TVNYHLMEANRDPN----AQSEMPVDDEDVLV
-----IL----N-P--V---------------MR----TTR--N------------------------------------
----------FF-I------------LNLAL-----------SDF-------F------V-----------CT-------
----------------------------V-----------------TAPMT-LYT-------------------------
--------------------------------------------------------------------------------
--------------------------------------------------------------------------------
--------------------------------------------------------------------------------
--------------------------------------------------------------------------------
--------------------------------------------------------------------------------
--------------------------------------------------------------------------------
---------------------------------------------------V-----------------------RY-I-
-------------------------F------------------------WPFG--------------TILC--------
---KVKTETCQLVAG-S----------------------------------------------------------L----
------Q----------------A---F---N------V------F----LS----------------------------
---------------------------------------TFSIAA----IALD---------------------------
--------------------------------------------------------------------------------
--------------------------------------------------------------------------------
--------------------------------------------------------------------------------
--------------------------------------------------------------------------------
--------------------------------------------------------------------------------
--------------------------------------------------------------------------------
--------------------------------------------------------------------------------
-------------------------TYTLSVLVT----------------------------------------------
--Q--------YAFP-LF--SIVFAYS---SI-A-HR----M-----------------------KMR--L---------
------A----N------------R---------------G---------------N------------N---S--L---
--------------------------------------------------------------------------------
--------------------------------------------------------------------------------
--------------------------------------------------S-----------------------------
---------------S--M---------------------T-P-C---S--R---S-----V----------V-E-----
RQ-----------------------------------------------R--------------R---------------
--------T-----------------------------------------------------------------------
H--LLL-VS------------------V------V--VVF-----A---V----AW-------LPL-N------------
---------VF-----------HL-------------------FN---T-F--------D--------------------
--W--------------------------------------------------------------------V-------T
-------S-F---S---VP-------------------V---------F-----------A---------------S-CH
----------------------------------------------V-VAM-----------------------------
----------C-SA-------C----L-----------------N-PLI---Y-----------AF-----------F--
NQ----------------------N--F------RTE--F--------------------V----IL-F-----------
----------------------------E---K--T--------------G-L---------------------------
--------------------------------------------------------------------------------
--------------------------------------------------------------------------------
--------------------------------------------------------------------------------
--------------------------------------------------------------------------------
--------------------------------------------------------------------------------
--------------------------------------------------------------------------------
--------------------------------------------------------------------------------
--------------------------------------------------------------------------------
---
>7-npr11_nDi.2.2.scaf00184_63870_84185_dirofilaria_immitis_PRJEB1797
--------------------------------------------------------------------------------
--------------------------------------------------------------------------------
--------------------------------------------------------------------------------
--------------------------------------------------------------------------------
--------------------------------------------------------------------------------
--------------------------------------------------------------------------------
--------------------------------------------------------------------------------
--------------------------------------------------------------------------------
--------------------------------------------------------------------------------
--------------------------------------------------------------------------------
--------------------------------------------------------------------------------
--------------------------------------------------------------------------------
--------------------------------------------------------------------------------
--------------------------------------------------------------------------------
--------------------------------------------------------------------------------
--------------------------------------------------------------------------------
--------------------------------------------------------------------------------
--------------------------------------------------------------------------------
--------------------------------------------------------------------------------
--------------------------------------------------------------------------------
------------------------CV-V--------------I-------------------------------------
---I-FPTK-R------K-----R-------Q----------H---N---------------------------------
--------------L-----------------A--------L----LLF----------------I--L-----I---WV
I--SIT----------LALP---LLI-TSDL----------N---------T---V------------------------
------------------------------------------------------------------------------Y-
---EDD-KC-GI-YL----E----------------ICHE----------------------------K--N-EI-----
-W-----------N------------------------------------------------------------------
--------------------------------------------------------------------------------
--------------------------------------------------------------------------------
--------------------------------------------------------------------------------
--------------------------------------------------------------------------------
--------------------------------------------------------------------------------
--------------------------------------------------------------------------------
--------------------------------------------------------------------------------
--------------------------------------------------------------------------------
--------------------------------------------------------------------------------
------------------------------------------------------LW-------LPL-N------------
---------VF-----------HV-------------------LN---T-F--------G--------------------
--I--------------------------------------------------------------------V--------
-------E-F---S---VP-------------------L---------F-----------A---------------I-CH
----------------------------------------------L-IAM-----------------------------
----------G-SS-------C----L-----------------N-PVS---Y-----------AF-----------F--
NQ----------------------N--F------RQQ--F--------------------V----MF-Y-----------
----------------------------D------A--------------A-I---------------------------
--------------------------------------------------------------------------------
--------------------------------------------------------------------------------
--------------------------------------------------------------------------------
--------------------------------------------------------------------------------
--------------------------------------------------------------------------------
--------------------------------------------------------------------------------
--------------------------------------------------------------------------------
--------------------------------------------------------------------------------
---
>6-npr11_nAv.1.0.scaf00013_67137_73791_acanthocheilonema_viteae_PRJEB1697
--------------------------------------------------------------------------------
--------------------------------------------------------------------------------
--------------------------------------------------------------------------------
--------------------------------------------------------------------------------
--------------------------------------------------------------------------------
--------------------------------------------------------------------------------
--------------------------------------------------------------------------------
--------------------------------------------------------------------------------
--------------------------------------------------------------------------------
--------------------------------------------------------------------------------
--------------------------------------------------------------------------------
--------------------------------------------------------------------------------
--------------------------------------------------------------------------------
--------------------------------------------------------------------------------
--------------------------------------------------------------------------------
---------------------------------------------------V-----------------------LY-T-
-------------------------F------------------------WPFG--------------LAMC--------
---KI--------TG-S----------------------------------------------------------L----
------L----------------G---F---G------I------F----LS----------------------------
---------------------------------------TFSIAA----IALD-------------------R-------
------------------------CV-V--------------I-------------------------------------
---I-FPTK-R------K-----R-------Q----------H---N---------------------------------
--------------L-----------------A--------L----LLF----------------F--L-----I---WV
I--SIA----------LALP---LLI-TSDL----------N---------T---V------------------------
------------------------------------------------------------------------------F-
---DDD-KC-GI-SL----K----------------ICHE----------------------------K--N-EI-----
-W-----------N---L-----------------------L------Y-------------------------------
--------------------------------------------------------------------------------
--------------------------------------------------------------------------------
--------------------------------------------------------------------------------
--------------------------------------------------------------------------------
--------------------------------------------------------------------------------
--------------------------------------------------------------------------------
---------------------------------------------------R---S-----V----------A-G-----
RQ-----------------------------------------------R--------------R---------------
--------T-----------------------------------------------------------------------
H--LLL-IC------------------V------V--IVF-----A---V----AW-------LPL-N------------
---------VF-----------H---------------------------------------------------------
--------------------------------------------------------------------------------
--------------------------------------------------------------------------------
--------------------------------------------------------------------------------
--------------------------------------------------------------------------------
--------------------------------------------------------------------------------
--------------------------------------------------------------------------------
--------------------------------------------------------------------------------
--------------------------------------------------------------------------------
--------------------------------------------------------------------------------
--------------------------------------------------------------------------------
--------------------------------------------------------------------------------
--------------------------------------------------------------------------------
--------------------------------------------------------------------------------
--------------------------------------------------------------------------------
---
>0-npr11_JAMPIN010000003.1_6441090_6442254_Aphelenchoides_bicaudatus_genomic
--------------------------------------------------------------------------------
-------------TRDCSSWRE---I------F-----------------------------------------------
F-K-L--NY------------------------YF--R--------------------D-E----------D--------
----------------------------------------------I-------I-V---G----S----EH--------
S-T------T-------LIG--------------------YI-IIIAY--SLVIFLGV-------C-GN-L--L------
------------------------------T------------I----I-----------------------------AI
-----LR----N-K--T---------------MR----TAR--N------------------------------------
----------FF-I------------LNLAF-----------SDF-------F------M-----------CT-------
----------------------------V-----------------TSSIT-LYT-------------------------
--------------------------------------------------------------------------------
--------------------------------------------------------------------------------
--------------------------------------------------------------------------------
--------------------------------------------------------------------------------
--------------------------------------------------------------------------------
--------------------------------------------------------------------------------
---------------------------------------------------------------------------LY-M-
-------------------------F------------------------WPFG--------------SVSC--------
---KL--------AG-S----------------------------------------------------------V----
------Q----------------G---F---T------I------F----LS----------------------------
---------------------------------------SFS-SA----IALD-------------------R-------
------------------------YV-L--------------V-------------------------------------
---I-FPTK-R------E-----R-------Q----------H---N---------------------------------
--------------L-----------------S--------L----LFF----------------S--L-----I---WI
I--SFL----------LALP---VLD-ASDL----------N---------V---L------------------------
------------------------------------------------------------------------------F-
---KDK-NC-DI-TL----T----------------ICNE----------------------------K--N-EK-----
-W-----------Q---Q-----------------------M------F-------------------------------
----------I----------S-KEIYTIGVLVF----------------------------------------------
--Q--------YSVP-LI--SIAFVYT---RI-A-RR----M-----------------------GTR--F---------
------A----A------------R---------------A---------------S------------L---P--D---
--------------------------------------------------------------------------------
--------------------------------------------------------------------------------
--------------------------------------------------V-------------T--------H------
-----D---------A--I---------------------V-T-R---R--R---S-----I----------A-D-----
RQ-----------------------------------------------R--------------R---------------
--------T-----------------------------------------------------------------------
H--YLM-IC------------------L------V--VVF-----A---I----AW-------LPL-N------------
---------VF-----------HI-------------------LN---A-F--------H--------------------
--F--------------------------------------------------------------------V-------K
-------S-F---N---VP-------------------T---------F-----------A---------------F-CH
----------------------------------------------V-FAV-----------------------------
----------F-SA-------V----L-----------------N-PLS---Y-----------AF-----------F--
NQ----------------------N--F------RSE--F--------------------V----QI-F-----------
----------------------------N---Q--I--------------G-L---------------------------
--------------------------------------------------------------------------------
--------------------------------------------------------------------------------
--------------------------------------------------------------------------------
--------------------------------------------------------------------------------
--------------------------------------------------------------------------------
--------------------------------------------------------------------------------
--------------------------------------------------------------------------------
--------------------------------------------------------------------------------
---
>1-npr11_CAJFCV020000003.1_5017297_5209510_Bursaphelenchus_xylophilus_genomic
--------------------------------------------------------------------------------
--------------------------------------------------------------------------------
--------------------------------------------------------------------------------
--------------------------------------------------------------------------------
-------------------G--------------------YV-IVAAY--VLVISLGI-------F-GN-A--L------
------------------------------T------------I----V-----------------------------AI
-----LR----N-K--Q---------------MR----NVR--N------------------------------------
----------FF-I------------LNLAL-----------SDF-------F------I-----------CT-------
----------------------------V-----------------TAPIT-LYT-------------------------
--------------------------------------------------------------------------------
--------------------------------------------------------------------------------
--------------------------------------------------------------------------------
--------------------------------------------------------------------------------
--------------------------------------------------------------------------------
--------------------------------------------------------------------------------
---------------------------------------------------V-----------------------LY-M-
-------------------------F------------------------WPFG--------------TALC--------
---KI--------AG-S----------------------------------------------------------L----
------Q----------------G---F---N------I------F----LS----------------------------
---------------------------------------TFSITA----IALD---------------------------
------------------------YV-L--------------V-------------------------------------
---I-FPTK-R------E-----R-------Q----------H---N---------------------------------
--------------L-----------------S--------L----LFF----------------S--L-----I---WL
I--SIL----------LALP---LFD-ASDL----------N---------I---I------------------------
------------------------------------------------------------------------------F-
---QDK-NC-GI-SL----T----------------ICHE----------------------------Q--N-EK-----
-W-----------Q---K-----------------------M------A-------------------------------
----------I----------T-KEVYTVGVLFV----------------------------------------------
--Q--------YAFP-LT--SIAFAYS---RI-A-RR----M-----------------------GAR--F---------
------A----A------------R---------------N---------------S------------L---L--P---
--------------------------------------------------------------------------------
--------------------------------------------------------------------------------
--------------------------------------------------N----------------------N------
-----D---------S--L---------------------L-N-Q---R--R---S-----I----------A-D-----
RH-----------------------------------------------R--------------R---------------
--------T-----------------------------------------------------------------------
H--FLM-VT------------------L------V--VVF-----A---S----AW-------LPL-N------------
---------IF-----------HL-------------------IN---T-F--------N--------------------
--I--------------------------------------------------------------------V-------Q
-------R-F---S---VP-------------------T---------F-----------A---------------F-CH
----------------------------------------------V-TAI-----------------------------
----------C-SA-------C----L-----------------N-PLS---Y-----------AF-----------F--
NQ----------------------N--F------RTE--F--------------------V----AM-F-----------
----------------------------E---S--L--------------G-L-A----------V--------------
--------------------------R-----------------------------------------------------
----------------------------------------------------I---------------------------
-------------------V----I----F----------------------WM--------------------------
--------------------------------------------------------------------------------
--------------------------------------------------------------------------------
--------------------------------------------------------------------------------
--------------------------------------------------------------------------------
----------------------------------------------------------------EKS-------------
--L
>6-npr11_CALQYR010007227.1_34733_75600_Auanema_sp__JU1783
--------------------------------------------------------------------------------
--------------------------------------------------------------------------------
--------------------------------------------------------------------------------
--------------------------------------------------------------------------------
-----------------QIG--------------------HI-ITVAY--ATVIIFGG-------F-GN-A--L------
------------------------------T------------I----F-----------------------------VV
-----LQ----N-V--N---------------MR----TTR--N------------------------------------
----------FF-I------------LNLAL-----------SDL-------F------V-----------CL-------
----------------------------I-----------------TAPLT-LYT-------------------------
--------------------------------------------------------------------------------
--------------------------------------------------------------------------------
--------------------------------------------------------------------------------
--------------------------------------------------------------------------------
--------------------------------------------------------------------------------
--------------------------------------------------------------------------------
---------------------------------------------------I-----------------------RY-M-
-------------------------F------------------------WPFG--------------TPMC--------
---KV--------VG-S----------------------------------------------------------L----
------Q----------------A---F---S------V------F----LS----------------------------
---------------------------------------TFSITA----IALD---------------------------
------------------------YV-L--------------V-------------------------------------
---I-FPTK-R------E-----R-------Q----------Q---R---------------------------------
--------------L-----------------S--------I----IFF----------------V--L-----I---WI
I--SLV----------FAIP---MLI-ASDV----------S---------E---I------------------------
------------------------------------------------------------------------------Y-
---NDP-PC-NI-SL----E----------------ICHE----------------------------K--N-SN-----
-W-----------D---T-----------------------M------A-------------------------------
----------V----------S-KRTYTLSVLIV----------------------------------------------
--Q--------YALP-LA--SLVFAYS---RI-V-NQ----M-----------------------KLR--C---------
------T----N------------R---------------E---------------M------------T---S--F---
--------------------------------------------------------------------------------
--------------------------------------------------------------------------------
--------------------------------------------------T----------------------N------
-----G---------T--A---------------------I-L-R---C--R---S-----I----------A-D-----
RQ-----------------------------------------------R--------------R---------------
--------T-----------------------------------------------------------------------
H--LLL-IC------------------I------I--GIF-----A---I----AW-------LPL-N------------
---------VF-----------HM-------------------IN---T-F--------Q--------------------
--S--------------------------------------------------------------------L-------P
-------H-F---S---VT-------------------T---------F-----------A---------------F-CH
----------------------------------------------L-IGM-----------------------------
----------S-SA-------C----L-----------------N-PVS---Y-----------AY-----------F--
NH----------------------N--L------RAE--F--------------------T----KI-V-----------
----------------------------R---S--Y--------------C-L-L--R----------------------
--------------------------T-----------------------------------------------------
----------------------------------------------------V---------------------------
-------------------S----L----F----------------------TPS-L-----------------------
--------------------------------------------------------------------------------
--------------------------------------------------------------------------------
--------------------------------------------------------------------------------
--------------------------------------------------------------------------------
-------------------------------------------------------------L-KKSL-------------
--R
>3-npr11_CSP31.scaffold00199_0_28843_caenorhabditis_uteleia_PRJEB12600
-------------------------------M-------G----------------------------------------
-----------TVNETCESYVE---M------F-----------------------------------------------
D-K-I--NY------------------------YF--R--------------------D-D----------Q--------
----------------------------------------------I-------L-N---G----S----DF--------
A-S------K-------ELG--------------------YF-ITIAY--MLVIFLGV-------I-GN-F--L------
------------------------------T------------I----I-----------------------------VV
-----IL----N-P--T---------------MR----TTR--N------------------------------------
----------FF-I------------LNLAL-----------SDF-------F------V-----------CV-------
----------------------------V-----------------TAPTT-LYT-------------------------
--------------------------------------------------------------------------------
--------------------------------------------------------------------------------
--------------------------------------------------------------------------------
--------------------------------------------------------------------------------
--------------------------------------------------------------------------------
--------------------------------------------------------------------------------
---------------------------------------------------V-----------------------LY-F-
-------------------------F------------------------WPFS--------------RTLC--------
---KM--------AG-S----------------------------------------------------------L----
------Q----------------G---F---N------V------F----LS----------------------------
---------------------------------------TFSIAS----IAVD-------------------R-------
------------------------YV-L--------------I-------------------------------------
---I-FPTK-R------E-----R-------Q----------Q---N---------------------------------
--------------L-----------------S--------F----CFF----------------I--M-----I---WI
T--SLV----------LAVP---LLQ-ASDL----------T---------P---I------------------------
------------------------------------------------------------------------------F-
---VDP-SC-NI-AL----Y----------------ICHE----------------------------Q--N-DI-----
-W-----------E---K-----------------------M------I-------------------------------
----------I----------S-RTTYTLGVLIT----------------------------------------------
--Q--------YAFP-LF--SIVFAYS---RI-A-LR----M-----------------------KLR--F---------
------A----I------------H---------------N---------------P------------N---L--S---
--------------------------------------------------------------------------------
--------------------------------------------------------------------------------
--------------------------------------------------T----------------------T------
-----S---------N--S---------------------S-Q-R---R--R---S-----V----------V-E-----
RQ-----------------------------------------------R--------------R---------------
--------T-----------------------------------------------------------------------
H--LLL-VC------------------V------V--AVF-----A---V----AW-------LPL-N------------
---------VF-----------HI-------------------IN---T-F--------E--------------------
--I--------------------------------------------------------------------V-------N
-------N-F---S---VP-------------------V---------F-----------G---------------I-CH
----------------------------------------------C-LAM-----------------------------
----------C-SA-------C----L-----------------N-PFI---Y-----------AF-----------F--
NQ----------------------N--F------RIE--F--------------------M----HL-F-----------
----------------------------D---R--V--------------G-L-R--S-------L--------------
--------------------------R-----------------------------------------------------
----------------------------------------------------I---------------------------
-------------------V----I----F----------------------GEVQS-LKQANIR-------------T-
DCK--N---R---------G--------------------------------------------GMCKTI--------ST
-----------------------------------EPTCFQK--MN-----------------E----------------
--------------------------------------------------------------------------------
------------------T-V-AL--------------------------------------------------------
-------------------------------------------------------S--V-AE-HDEQ-------------
--L
>7-npr2_MONTI_10817_4433_9951_steinernema_monticolum_PRJNA205067
--------------------------------------------------------------------------------
--------------------------------------------------------------------------------
--------------------------------------------------------------------------------
--------------------------------------------------------------------------------
--------------------------------------------------------------------------------
--------------------------------------------------------------------------------
--------------------------------------------------------------------------------
--------------------------------------------------------------------------------
--------------------------------------------------------------------------------
--------------------------------------------------------------------------------
--------------------------------------------------------------------------------
--------------------------------------------------------------------------------
--------------------------------------------------------------------------------
--------------------------------------------------------------------------------
--------------------------------------------------------------------------------
--------------------------------------------------------------------------------
--------------------------------------------------------------------------------
--------------------------------------------------------------------------------
-----------------------A---V---S------M------F----VS----------------------------
---------------------------------------TISLSF----IAID-------------------R-------
------------------------YI-L--------------V-------------------------------------
---V-RPHC-H------P-----L-------N----------V---R---------------------------------
--------------G-----------------A--------T----MVA----------------A--V-----L---WV
F--SVV----------VSLP---YGY-YMKL----------E---------S---Y------------------------
--------------------------------------------------------------------------------
----PG-YC-G--------E----------------YC---------------------------------S-EH-----
-W-----------P---N-----------------------Q--------------------------------------
----------V----------M-RRGYALVVLLA----------------------------------------------
--Q--------FLIP-FA--SMAMCYY---VI-F-SR----L-----------------------RKR--A---------
------N----K------------L---------------N---------------E------------R---V--H---
--------------------------------------------------------------------------------
--------------------------------------------------------------------------------
--------------------------------------------------LL------------E-------AS------
-----T---------A--V------------IEKAPSVIED-K-Q---R--S---M-----L----------L-A-----
QQ-----------------------------------------------R--------------R---------------
--------T-----------------------------------------------------------------------
T--TIL-AS-----------------------------------------------------------------------
--------------------------------------------------------------------------------
--------------------------------------------------------------------------------
--------------------------------------------------------------------------------
----------------------------------------------M-IAM-----------------------------
----------I-TN-------V----S-----------------N-PVL---Y-----------AW-----------L--
NP----------------------S--F------KEI--F--------------------M----ET-F-----------
----------------------------R---K--R--------------S-A-K--N-------A--------------
--------------------------------------------------------------------------------
--------------------------------------------------------------------------------
------------------------V----L----------------------H---------------------------
--------------------------------------------------------------------------------
--------------------------------------------------------------------------------
--------------------------------------------------------------------------------
----------------------TT--------------------------------------------------------
-------------------------------------------------------T--V-IK-QKST-------------
--S
>5-npr11_Backbone_131_21143_25788_mesorhabditis_belari_PRJEB30104
--------------------------------------------------------------------------------
--------------------------------------------------------------------------------
--------------------------------------------------------------------------------
--------------------------------------------------------------------------------
--------------------------------------------------------------------------------
--------------------------------------------------------------------------------
--------------------------------------------------------------------------------
-----------------------------------------------------------V-----------CT-------
----------------------------V-----------------TAPIT-LYT-------------------------
--------------------------------------------------------------------------------
--------------------------------------------------------------------------------
--------------------------------------------------------------------------------
--------------------------------------------------------------------------------
--------------------------------------------------------------------------------
--------------------------------------------------------------------------------
---------------------------------------------------V-----------------------LY-M-
-------------------------F------------------------WPFG--------------TLPC--------
---KF--------AG-T----------------------------------------------------------V----
------Q----------------G---F---N------V------F----LS----------------------------
---------------------------------------TFSIAA----IALD-------------------R-------
------------------------YV-L--------------V-------------------------------------
---I-FPTK-R------E-----R-------Q----------Q---N---------------------------------
--------------L-----------------A--------L----IFF----------------L--M-----I---WL
T--SLVIFVTKYLIQILAIP---LFI-ASDL----------N---------S---I------------------------
------------------------------------------------------------------------------F-
---KRD-NC-KI-EI----E----------------LCHE----------------------------Q--N-EI-----
-W-----------E---Q--------------------------------------------------------------
--------------------------------------------------------------------------------
--------------------------------------------------------------------------------
--------------------------------------------------------------------------------
--------------------------------------------------------------------------------
--------------------------------------------------------------------------------
--------------------------------------------------------------------------------
-------------------------------------------------------S-----V----------V-E-----
RQ-----------------------------------------------R--------------R---------------
--------T-----------------------------------------------------------------------
H--LLL-IC------------------V------V--AVF-----A---I----AW-------LPL-N------------
---------VF-----------HM--------------------------------------------------------
--------------------------------------------------------------------------------
--------------------------------------------------------------------------------
--------------------------------------------------------------------------------
--------------------------------------------------------------------------------
--------------------------------------------------------------------------------
--------------------------------------------------------------------------------
--------------------------------------------------------------------------------
--------------------------------------------------------------------------------
--------------------------------------------------------------------------------
--------------------------------------------------------------------------------
--------------------------------------------------------------------------------
--------------------------------------------------------------------------------
--------------------------------------------------------------------------------
--------------------------------------------------------------------------------
---
>6-npr11_KB455443_160352_191211_panagrellus_redivivus_PRJNA186477
--------------------------------------------------------------------------------
--------------------------------------------------------------------------------
--------------------------------------------------------------------------------
----------------------------------------------------------------------EH--------
S-S------N-------FIG--------------------NL-IIVAY--AVVIILGA-------V-GN-L--L------
------------------------------T------------I----V-----------------------------AI
-----VR----N-A--Q---------------MR----TVR--N------------------------------------
----------FF-I------------LNLAL-----------SDF-------F------I-----------CT-------
----------------------------V-----------------TAPIT-LYT-------------------------
--------------------------------------------------------------------------------
--------------------------------------------------------------------------------
--------------------------------------------------------------------------------
--------------------------------------------------------------------------------
--------------------------------------------------------------------------------
--------------------------------------------------------------------------------
---------------------------------------------------V-----------------------LY-M-
-------------------------F------------------------WPFG--------------TTIC--------
---KI--------AG-S----------------------------------------------------------L----
------Q----------------G---F---N------I------F----LS----------------------------
---------------------------------------TFSIAA----IALD-RT-------------TNCR-------
------------------------YV-L--------------I-------------------------------------
---I-FPMK-R------Q-----R-------Q----------H---N---------------------------------
--------------L-----------------S--------L----LFF----------------S--L-----I---WL
I--SFV----------LALP---LFT-ASDI----------N---------L---I------------------------
------------------------------------------------------------------------------F-
---EKP-DC-GI-QL----T----------------ICHE----------------------------Q--N-QR-----
-W-----------K---E--------------------------------------------------------------
--------------------------------------------------------------------------------
--------------------------------------------------------------------------------
--------------------------------------------------------------------------------
--------------------------------------------------------------------------------
--------------------------------------------------------------------------------
--------------------------------------------------------------------------------
-------------------------------------------------------S-----V----------V-E-----
RQ-----------------------------------------------R--------------R---------------
--------T-----------------------------------------------------------------------
H--LLL-IC------------------I------V--VVF-----A---I----AW-------LPL-N------------
---------VF-----------HV-------------------VN---T-F--------G--------------------
--W--------------------------------------------------------------------S-------E
-------K-F---S---VP-------------------T---------F-----------A---------------L-CH
----------------------------------------------V-LAI-----------------------------
----------T-SA-------C----L-----------------N-PMS---Y-----------AF-----------F--
NQ----------------------N--F------RQE--F--------------------A----VM-F-----------
----------------------------E---E--T--------------K-L---------------------------
--------------------------------------------------------------------------------
--------------------------------------------------------------------------------
--------------------------------------------------------------------------------
--------------------------------------------------------------------------------
--------------------------------------------------------------------------------
--------------------------------------------------------------------------------
--------------------------------------------------------------------------------
--------------------------------------------------------------------------------
---
>16-npr11_CAJGYM010000006.1_39266_41225_Caenorhabditis_auriculariae_genomic
--------------------------------------------------------------------------------
--------------------------------------------------------------------------------
--------------------------------------------------------------------------------
--------------------------------------------------------------------------------
-----------------QLG--------------------YA-IVAAY--TIVIFFGA-------F-GN-F--L------
------------------------------T------------I----L-----------------------------VV
-----IL----N-P--A---------------MR----TTR--N------------------------------------
----------FF-I------------LNLAL-----------SDF-------F------V-----------CT-------
----------------------------V-----------------TAPIT-LYT-------------------------
--------------------------------------------------------------------------------
--------------------------------------------------------------------------------
--------------------------------------------------------------------------------
--------------------------------------------------------------------------------
--------------------------------------------------------------------------------
--------------------------------------------------------------------------------
---------------------------------------------------V-----------------------LY-M-
-------------------------F------------------------WPFG--------------TAMC--------
---KI--------AG-S----------------------------------------------------------L----
------Q----------------G---F---N------I------F----LS----------------------------
---------------------------------------TFSIAA----IALD---------------------------
------------------------YV-L--------------I-------------------------------------
---I-FPTK-R------D-----R-------Q----------Q---S---------------------------------
--------------L-----------------S--------I----IFF----------------I--L-----I---WI
V--SLS----------FAVP---LLL-ASDL----------N---------M---V------------------------
------------------------------------------------------------------------------Y-
---EDS-KC-GI-VL----E----------------ICHE----------------------------Q--N-EI-----
-W-----------E---T-----------------------M------L-------------------------------
----------I----------S-KRTYTLAVLAT----------------------------------------------
--Q--------YAFP-LF--SLVFAYS---RI-A-HR----M-----------------------KLR--F---------
------A----N------------N---------------V---------------S----------------F--P---
--------------------------------------------------------------------------------
--------------------------------------------------------------------------------
--------------------------------------------------H----------------------S------
-----L---------H------------------------S-S-Q---R--R---S-----V----------V-E-----
RQ-----------------------------------------------R--------------R---------------
--------T-----------------------------------------------------------------------
H--LLL-MC------------------V------V--AVF-----A---I----AW-------FPL-N------------
---------VF-----------HL-------------------VH---T-F--------E--------------------
--F--------------------------------------------------------------------V-------Q
-------N-F---S---VS-------------------L---------F-----------S---------------L-CH
----------------------------------------------V-IAM-----------------------------
----------C-SA-------C----L-----------------N-PLI---Y-----------AF-----------F--
NQ----------------------N--F------RTE--F--------------------I----AL-F-----------
----------------------------D---K--V--------------G-L---------------------------
--------------------------------------------------------------------------------
--------------------------------------------------------------------------------
--------------------------------------------------------------------------------
--------------------------------------------------------------------------------
--------------------------------------------------------------------------------
--------------------------------------------------------------------------------
--------------------------------------------------------------------------------
--------------------------------------------------------------------------------
--R
>7-npr11_PSU_contig_20891_0_16638_panagrolaimus_superbus_PRJEB32708
--------------------------------------------------------------------------------
--------------------------------------------------------------------------------
--------------------------------------------------------------------------------
--------------------------------------------------------------------------------
-----------------LIG--------------------NL-IIIAY--SIVIIFGS-------M-GN-L--L------
------------------------------T------------I----C-----------------------------AI
-----IR----N-A--Q---------------MR----TVR--N------------------------------------
----------FF-I------------LNLAL-----------SDF-------F------I-----------CT-------
----------------------------V-----------------TAPIT-LYT-------------------------
--------------------------------------------------------------------------------
--------------------------------------------------------------------------------
--------------------------------------------------------------------------------
--------------------------------------------------------------------------------
--------------------------------------------------------------------------------
--------------------------------------------------------------------------------
---------------------------------------------------V-----------------------LF-M-
-------------------------F------------------------WPFG--------------KWFC--------
---KI--------AG-S----------------------------------------------------------L----
------Q----------------G---F---N------I------F----LS----------------------------
---------------------------------------TFSIAA----IALD-S----------------YR-------
------------------------YV-L--------------V-------------------------------------
---I-FPTK-R------Q-----R-------Q----------H---N---------------------------------
--------------L-----------------S--------L----LFF----------------S--L-----I---WC
I--SIV----------LALP---LFT-ASDI----------N---------L---I------------------------
------------------------------------------------------------------------------F-
---ENA-EC-GI-KL----T----------------VCHE----------------------------Q--N-ER-----
-W-----------K---Q-----------------------M------L-------------------------------
----------I----------N-KEVYTVGVMVT----------------------------------------------
--Q--------YAFP-LA--SIAFAYS---RI-A-LR----M-----------------------RMR--L---------
------A----A------------R---------------S---------------S-----------------------
--------------------------------------------------------------------------------
--------------------------------------------------------------------------------
--------------------------------------------------------------------------------
-------------------------------------------------------M-----F----------V-E-----
RQ-----------------------------------------------R--------------R---------------
--------T-----------------------------------------------------------------------
H--LLL-IC------------------L------V--FVF-----A---T----AW-------LPL-N------------
---------VF-----------HV-------------------VN---T-F--------G--------------------
--W--------------------------------------------------------------------A-------E
-------K-F---S---VP-------------------T---------F-----------A---------------L-CH
----------------------------------------------S-MAI-----------------------------
----------T-SA-------C----L-----------------N-PLS---Y-----------AF-----------F--
NQ----------------------N--F------RQE--F--------------------T----AM-F-----------
----------------------------K---E--T--------------K-----------------------------
--------------------------------------------------------------------------------
--------------------------------------------------------------------------------
--------------------------------------------------------------------------------
--------------------------------------------------------------------------------
--------------------------------------------------------------------------------
--------------------------------------------------------------------------------
--------------------------------------------------------------------------------
--------------------------------------------------------------------------------
--L
>7-npr11_Cang_2012_03_13_00071_109718_140711_caenorhabditis_angaria_PRJNA51225
--------------------------------------------------------------------------------
--------------------------------------------------------------------------------
--------------------------------------------------------------------------------
--------------------------------------------------------------------------------
------------------LG--------------------YM-ITIAY--TLIIIIGA-------V-GN-F--L------
------------------------------T------------I----L-----------------------------VV
-----VL----N-P--A---------------MR----TTR--N------------------------------------
----------FF-I------------LNLAL-----------SDF-------F------V-----------CT-------
----------------------------V-----------------TAPIT-LYT-------------------------
--------------------------------------------------------------------------------
--------------------------------------------------------------------------------
--------------------------------------------------------------------------------
--------------------------------------------------------------------------------
--------------------------------------------------------------------------------
--------------------------------------------------------------------------------
---------------------------------------------------V-----------------------IY-V-
-------------------------F------------------------WPFS--------------RTFC--------
---KI--------AG-S----------------------------------------------------------L----
------Q----------------G---F---N------I------F----LS----------------------------
---------------------------------------TFSIAS----IALD-------------------R-------
------------------------YV-F--------------I-------------------------------------
---I-FPTK-R------E-----R-------Q----------Q---N---------------------------------
--------------L-----------------A--------I----CFF----------------V--M-----I---WI
T--SLI----------LAVP---LHQ-ASDV----------L---------Q---V------------------------
------------------------------------------------------------------------------W-
---ENK-DC-NM-YM----F----------------ICHE----------------------------Q--N-AI-----
-W-----------E---T-----------------------M------I-------------------------------
----------I----------S-KSTYTLSVLVT----------------------------------------------
--Q--------YAFP-LS--SLVFAYS---RI-A-NR----M-----------------------KLR--F---------
------T----N------------R---------------A---------------P------------T---F--P---
--------------------------------------------------------------------------------
--------------------------------------------------------------------------------
--------------------------------------------------N----------------------G------
-----L---------N--M---------------------S-Q-R---R--R---S-----V----------V-E-----
RQ-----------------------------------------------R--------------R---------------
--------T-----------------------------------------------------------------------
H--LLL-MC------------------V------V--AVF-----A---I----AW-------LPL-N------------
---------VF-----------HF-------------------IN---T-F--------E--------------------
--I--------------------------------------------------------------------V-------T
-------S-F---S---VA-------------------T---------F-----------G---------------I-CH
----------------------------------------------C-LAM-----------------------------
----------C-SA-------C----L-----------------N-PLI---Y-----------AF-----------F--
NQ----------------------N--F------RTE--F--------------------I----RL-F-----------
----------------------------D---R--A--------------G-L-R--S-------I--------------
--------------------------R-----------------------------------------------------
----------------------------------------------------M---------------------------
-------------------L----I----F----------------------GDNELGPKK-HTK-------------T-
EFE--S---R---------T--------------------------------------------L-CKPN---------F
-----------------------------------ESSKNTA--AI-----------------E----------------
--------------------------------------------------------------------------------
------------------N-I-NL--------------------------------------------------------
-------------------------------------------------------S--L-DE-NDEQ-------------
--L
>7-npr11_TCNE_contig0005006_369_3095_toxocara_canis_PRJEB533
--------------------------------------------------------------------------------
--------------------------------------------------------------------------------
--------------------------------------------------------------------------------
--------------------------------------------------------------------------------
--------------------------------------------------------------------------------
--------------------------------------------------------------------------------
--------------------------------------------------------------------------------
--------------------------------------------------------------------------------
--------------------------------------------------------------------------------
--------------------------------------------------------------------------------
--------------------------------------------------------------------------------
--------------------------------------------------------------------------------
--------------------------------------------------------------------------------
--------------------------------------------------------------------------------
--------------------------------------------------------------------------------
--------------------------------------------------------------------------------
--------------------------------------------------------------------------------
--------------------------------------------------------------------------------
--------------------------------------------------------------------------------
--------------------------------------------------------------------------------
--------------------------------------------------------------------------------
--------------------------------------------------------------------------------
--------------------------------------------------------------------------------
--------------------------------------------------------------------------------
--------------------------------------------------------------------------------
--------------------------------------------------------------------------------
-----------------------------------------M------P-------------------------------
----------I----------G-KEAYTLAVLIT----------------------------------------------
--Q--------YALP-LF--SIVFVYS---RI-A-HR----M-----------------------QGR--F---------
------V----N------------R---------------M---------------P-----------------------
--------------------------------------------------------------------------------
--------------------------------------------------------------------------------
--------------------------------------------------------------------------------
---------------------------------------------------S---S-----V----------V-E-----
RQ-----------------------------------------------R--------------R---------------
--------T-----------------------------------------------------------------------
H--LLL-VC------------------V------V--IVF-----A---V----AW-------LPL-N------------
---------VF-----------HVLNTFGIVKVAWLPLNVFHVLN---T-F--------G--------------------
--I--------------------------------------------------------------------V-------K
-------G-F---S---VP-------------------L---------F-----------A---------------L-CH
----------------------------------------------V-IAM-----------------------------
----------G-SA-------C----L-----------------N-PVS---Y-----------AF-----------F--
NH----------------------N--F------RQQ--F--------------------I----TM-F-----------
----------------------------Q---Q--A--------------G-L---------------------------
--------------------------------------------------------------------------------
--------------------------------------------------------------------------------
--------------------------------------------------------------------------------
--------------------------------------------------------------------------------
--------------------------------------------------------------------------------
--------------------------------------------------------------------------------
--------------------------------------------------------------------------------
--------------------------------------------------------------------------------
---
>5-npr11_HPBE_scaffold0004261_3445_19673_heligmosomoides_polygyrus_PRJEB1203
--------------------------------------------------------------------------------
--------------------------------------------------------------------------------
--------------------------------------------------------------------------------
--------------------------------------------------------------------------------
------------------LG--------------------YA-ITAAY--LVVIIFGA-------C-GN-F--L------
------------------------------T------------M----L-----------------------------VV
-----AL----N-P--T---------------MR----TTR--N------------------------------------
----------FF-I------------FNLAL-----------SDF-------F------V-----------CT-------
----------------------------V-----------------TAPMT-LYT-------------------------
--------------------------------------------------------------------------------
--------------------------------------------------------------------------------
--------------------------------------------------------------------------------
--------------------------------------------------------------------------------
--------------------------------------------------------------------------------
--------------------------------------------------------------------------------
---------------------------------------------------V-----------------------LY-M-
-------------------------F------------------------WPFG--------------TALC--------
---KI--------AG-S----------------------------------------------------------L----
------Q----------------G---F---N------I------F----LS----------------------------
---------------------------------------TFSIAA----IALD-RF---------------FR-------
------------------------YV-L--------------V-------------------------------------
---I-FPTK-R------E-----R-------Q----------Q---N---------------------------------
--------------L-----------------S--------L----MFF----------------V--F-----I---WV
V--SLI----------LAVP---LLI-ASDL----------N---------T---I------------------------
------------------------------------------------------------------------------Y-
---EDP-SC-GI-SL----R----------------ICHE----------------------------Q--N-DI-----
-W-----------Q------------------------------------------------------------------
------------------------TTYTLSVLAT----------------------------------------------
--Q--------YAFP-LF--SLVFAYT---RI-A-HR----M-----------------------KLR--F---------
------A----N------------R---------------N---------------I------------S---F--P---
--------------------------------------------------------------------------------
--------------------------------------------------------------------------------
--------------------------------------------------N----------------------S------
-----L---------S--Q---------------------N-Q-R---R--R---S-----V----------V-E-----
RQ-----------------------------------------------R--------------R---------------
--------T-----------------------------------------------------------------------
H--LLL-MC------------------V------V--AVF-----A---I----AW-------LPL-N------------
---------VF-----------HM--------------------------------------------------------
--------------------------------------------------------------------------------
--------------------------------------------------------------------------------
--------------------------------------------------------------------------------
--------------------------------------------------------------------------------
--------------------------------------------------------------------------------
--------------------------------------------------------------------------------
--------------------------------------------------------------------------------
--------------------------------------------------------------------------------
--------------------------------------------------------------------------------
--------------------------------------------------------------------------------
--------------------------------------------------------------------------------
--------------------------------------------------------------------------------
--------------------------------------------------------------------------------
--------------------------------------------------------------------------------
---
>8-npr11_JU765_contig10719_781795_812016_propanagrolaimus_ju765_PRJEB32708
--------------------------------------------------------------------------------
--------------------------------------------------------------------------------
--------------------------------------------------------------------------------
--------------------------------------------------------------------------------
-----------------LIG--------------------NL-IIVAY--SIVIFFGA-------C-GN-L--L------
------------------------------T------------I----I-----------------------------AI
-----VR----S-A--Q---------------MR----TVR--N------------------------------------
----------FF-I------------LNLAL-----------SDF-------L------ICTITALSDFLICT-------
----------------------------I-----------------TGPVT-LYT-------------------------
--------------------------------------------------------------------------------
--------------------------------------------------------------------------------
--------------------------------------------------------------------------------
--------------------------------------------------------------------------------
--------------------------------------------------------------------------------
--------------------------------------------------------------------------------
---------------------------------------------------I-----------------------LY-M-
-------------------------F------------------------WPFG--------------TAMC--------
---KV--------AG-S----------------------------------------------------------L----
------Q----------------G---F---N------I------F----LS----------------------------
---------------------------------------TFSIAA----IALD-------------------R-------
------------------------YV-L--------------V-------------------------------------
---I-FPTK-R------Q-----R-------Q----------H---N---------------------------------
--------------L-----------------S--------L----LFF----------------S--L-----I---WL
I--SIV----------LALP---LFT-ASDI----------N---------L---I------------------------
------------------------------------------------------------------------------F-
---ENS-EC-GI-KL----T----------------ICHE----------------------------Q--N-ER-----
-W-----------K---Q-----------------------M------P-------------------------------
----------I----------N-KEVYTVGVMVT----------------------------------------------
--Q--------YAFP-LS--SIAFAYS---RI-A-LR----M-----------------------RMR--F---------
------A----A------------R---------------N---------------S------------L---C--T---
--------------------------------------------------------------------------------
--------------------------------------------------------------------------------
--------------------------------------------------S-----------------------------
-------------------------------------------------------------V----------L-L-----
-N-----------------------------------------------D--------------K---------------
--------E-----------------------------------------------------------------------
--------------------------------------------------------------------------------
--------------------------------------------------------------------------------
--------------------------------------------------------------------------------
--------------------------------------------------------------------------------
--------------------------------------------------------------------------------
----------------------------------------------ELI---Y-----------YF-----------V--
LS----------------------L--F------LQQ--L--------------------G----Y--R-----------
----------------------------S---M--F--------------F-----------------------------
--------------------------------------------------------------------------------
--------------------------------------------------------------------------------
--------------------------------------------------------------------------------
--------------------------------------------------------------------------------
--------------------------------------------------------------------------------
--------------------------------------------------------------------------------
--------------------------------------------------------------------------------
--------------------------------------------------------------------------------
--I
>7-npr11_merged_wuchereria_bancrofti_PRJEB536
--------------------------------------------------------------------------------
--------------------------------------------------------------------------------
--------------------------------------------------------------------------------
--------------------------------------------------------------------------------
------------------LG--------------------WC-ITAAY--VVVILFGA-------F-GN-M--L------
------------------------------T------------I----F-----------------------------AV
-----LY----N-P--Q---------------IR----TTR--N------------------------------------
----------FF-I------------LNLAL-----------SDF-------F------I-----------CT-------
----------------------------I---------------------------------------------------
--------------------------------------------------------------------------------
--------------------------------------------------------------------------------
--------------------------------------------------------------------------------
--------------------------------------------------------------------------------
--------------------------------------------------------------------------------
--------------------------------------------------------------------------------
---------------------------------------------------V-----------------------LY-T-
-------------------------F------------------------WPFG--------------LAMC--------
---KI--------TG-S----------------------------------------------------------L----
------L----------------G---F---G------I------F----LS----------------------------
---------------------------------------TFSIAA----IALD-------------------R-------
------------------------CV-V--------------I-------------------------------------
---I-FPTK-R------K-----R-------Q----------H---N---------------------------------
--------------L-----------------A--------L----LLF----------------F--L-----I---WV
I--SIT----------LALP---LLI-TSDL----------N---------T---V------------------------
------------------------------------------------------------------------------F-
---DDD-KC-GI-SL----K----------------ICHE----------------------------K--N-EI-----
-W-----------N------------------------------------------------------------------
--------------------------------------------------------------------------------
--------------------------------------------------------------------------------
--------------------------------------------------------------------------------
--------------------------------------------------------------------------------
--------------------------------------------------------------------------------
--------------------------------------------------------------------------------
--------------------------------------------------------------------------------
--------------------------------------------------------------------------------
--------------------------------------------------------------------------------
--------------------------------------------------------------------------------
--------------------------------------------------------------------------------
--------------------------------------------------------------------------------
-------L-F---S---VP-------------------L---------F-----------A---------------I-CH
----------------------------------------------L-IAM-----------------------------
----------G-SA-------C----L-----------------N-PVS---Y-----------AF-----------F--
NQ----------------------N--F------RQQ--F--------------------V----MF-Y-----------
----------------------------G---A--A----------------I---------------------------
--------------------------------------------------------------------------------
--------------------------------------------------------------------------------
--------------------------------------------------------------------------------
--------------------------------------------------------------------------------
--------------------------------------------------------------------------------
--------------------------------------------------------------------------------
--------------------------------------------------------------------------------
--------------------------------------------------------------------------------
---
>0-npr2_ACAC_contig0000012_36977_72562_angiostrongylus_cantonensis_PRJEB493
--------------------------------------------------------------------------------
--------------------------------------------------------------------------------
--------------------------------------------------------------------------------
--------------------------------------------------------------------------------
--------------------------------------------------------------------------------
------------------------------------------------Y-----------------------------LT
-----LK----N-R--H---------------LQ----SVQ--N------------------------------------
----------IF-I------------LNLAA-----------SDV-------L------M-----------CL-------
----------------------------I-----------------SLPIT-PIT-------------------------
--------------------------------------------------------------------------------
--------------------------------------------------------------------------------
--------------------------------------------------------------------------------
--------------------------------------------------------------------------------
--------------------------------------------------------------------------------
--------------------------------------------------------------------------------
---------------------------------------------------N-----------------------VY-K-
-------------------------T------------------------WFFA--------------SPVC--------
---KL--------IP-L----------------------------------------------------------V----
------Q----------------T---V---S------K-----------------------------------------
--------------------------------------------------------------------------------
--------------------------------------------------------------------------------
--------------------------------------------------------------------------------
--------------------------------------------------------------------------------
--------------------------------------------------------------------------------
--------------------------------------------------------------------------------
--------------------------------------------------------------------------------
--------------------------------------------------------------------------------
--------------------------------------------------------------------------------
-------------------------LK---RL-S-ER----T-----------------------QLL--E---------
------C----S------------V---------------G---------------------------------------
--------------------------------------------------------------------------------
--------------------------------------------------------------------------------
-------------------------------------------------------------------------N------
-----S---------P--P---------------------S-Q-Q---R--L---S-----V----------L-T-----
SQ-----------------------------------------------R--------------R---------------
--------T-----------------------------------------------------------------------
T--MIL-LS------------------M--RPFQV--LLF-----G---L----MW-------LPH-N------------
---------VY-----------SL-------------------II---E-YDEGFFNNGE--------------------
--R--------------------------------------------------------------------D-------N
-------T-Y---I---VS-----------------------------------------M---------------I-AH
----------------------------------------------L-ISM-----------------------------
----------T-TN-------V----A-----------------N-PIL---Y-----------AW-----------L--
NP----------------------S--F------KEM--L--------------------L----TS-I-----------
----------------------------R---G--R--------------P-L---------------------------
--------------------------------------------------------------------------------
--------------------------------------------------------------------------------
--------------------------------------------------------------------------------
--------------------------------------------------------------------------------
--------------------------------------------------------------------------------
--------------------------------------------------------------------------------
--------------------------------------------------------------------------------
------------------------------------------------------------------T-------------
--Q
>7-npr11_Scaffold_1546_103028_112424_ditylenchus_dipsaci_PRJNA498219
--------------------------------------------------------------------------------
--------------------------------------------------------------------------------
--------------------------------------------------------------------------------
--------------------------------------------------------------------------------
--------------------------------------------------------------------------------
--------------------------------------------------------------------------------
--------------------------------------------------------------------------------
--------------------------------------------------------------------------------
------------------------------------------------PIT-LYT-------------------------
--------------------------------------------------------------------------------
--------------------------------------------------------------------------------
--------------------------------------------------------------------------------
--------------------------------------------------------------------------------
--------------------------------------------------------------------------------
--------------------------------------------------------------------------------
---------------------------------------------------V-----------------------LY-M-
-------------------------F------------------------IFLKYLFVFNFECSGFNKHFLG--------
[truncated: 4,327,514 more chars]
